# Supplementary material for: A global phylogenomic and metabolic reconstruction of the large intestine bacterial community of domesticated cattle
Source: Microbiome. 2022 Sep 26;10:155. doi: 10.1186/s40168-022-01357-1 (PMC9511753; doi:10.1186/s40168-022-01357-1)
Supplement: Supplementary file 2 — Additional file 1: Table S1. Shotgun metagenomic data used in this study. From left to right: accession and bioproject numbers, study, location, sample type, diet, age, farm id and size (whenever available). The table is also accessible at www.fecobiome.com/resources/data by entering the keyword “shotgun” in the “search our database” box. Samples can be further filtered by location or farm name (e.g. using the keywords «Theix» or «Saint-Gene-Champagnelle» will only list the samples sequenced in our study). [file 40168_2022_1357_MOESM1_ESM.csv]

Run accession	Bioproject	Sample type	Data type	Location	Farm name	Farm size	Animal	Antibiotics	Host	Age in months	Diet	FBP detected	Target region 16S	Number of samples	Number of animals	Sample date	Publication
ERR3393546		individual	shotgun	Korea	K	109	M		uniq1277	27.0	steer-concentrate			None	None	March 24, 1900	Lim SK et al. (2020): Antibiotic resistomes discovered in the gut microbiomes of Korean swine and cattle
ERR3393547		individual	shotgun	Korea	K	109	M		uniq1278	27.0	steer-concentrate			None	None	March 24, 1900	Lim SK et al. (2020): Antibiotic resistomes discovered in the gut microbiomes of Korean swine and cattle
ERR3393548		individual	shotgun	Korea	K	109	M		uniq1279	29.0	steer-concentrate			None	None	March 24, 1900	Lim SK et al. (2020): Antibiotic resistomes discovered in the gut microbiomes of Korean swine and cattle
ERR3393549		individual	shotgun	Korea	B	106	M		uniq1248	22.0	steer-concentrate			None	None	March 24, 1900	Lim SK et al. (2020): Antibiotic resistomes discovered in the gut microbiomes of Korean swine and cattle
ERR3393550		individual	shotgun	Korea	L	93	M		uniq1280	27.0	steer-concentrate			None	None	March 24, 1900	Lim SK et al. (2020): Antibiotic resistomes discovered in the gut microbiomes of Korean swine and cattle
ERR3393551		individual	shotgun	Korea	L	93	M		uniq1281	29.0	steer-concentrate			None	None	March 24, 1900	Lim SK et al. (2020): Antibiotic resistomes discovered in the gut microbiomes of Korean swine and cattle
ERR3393552		individual	shotgun	Korea	L	93	M		uniq1282	33.0	steer-concentrate			None	None	March 24, 1900	Lim SK et al. (2020): Antibiotic resistomes discovered in the gut microbiomes of Korean swine and cattle
ERR3393553		individual	shotgun	Korea	B	106	M		uniq1249	24.0	steer-concentrate			None	None	March 24, 1900	Lim SK et al. (2020): Antibiotic resistomes discovered in the gut microbiomes of Korean swine and cattle
ERR3393554		individual	shotgun	Korea	M	15	M		uniq1283	31.0	steer-concentrate			None	None	March 24, 1900	Lim SK et al. (2020): Antibiotic resistomes discovered in the gut microbiomes of Korean swine and cattle
ERR3393555		individual	shotgun	Korea	M	15	M		uniq1284	30.0	steer-concentrate			None	None	March 24, 1900	Lim SK et al. (2020): Antibiotic resistomes discovered in the gut microbiomes of Korean swine and cattle
ERR3393556		individual	shotgun	Korea	M	15	M		uniq1285	32.0	steer-concentrate			None	None	March 24, 1900	Lim SK et al. (2020): Antibiotic resistomes discovered in the gut microbiomes of Korean swine and cattle
ERR3393557		individual	shotgun	Korea	B	106	M		uniq1250	25.0	steer-concentrate			None	None	March 24, 1900	Lim SK et al. (2020): Antibiotic resistomes discovered in the gut microbiomes of Korean swine and cattle
ERR3393558		individual	shotgun	Korea	A	100	lactating cows		uniq1245	62.0	cow diet			None	None	March 24, 1900	Lim SK et al. (2020): Antibiotic resistomes discovered in the gut microbiomes of Korean swine and cattle
ERR3393559		individual	shotgun	Korea	C	162	lactating cows		uniq1251	42.0	cow diet			None	None	March 24, 1900	Lim SK et al. (2020): Antibiotic resistomes discovered in the gut microbiomes of Korean swine and cattle
ERR3393560		individual	shotgun	Korea	C	162	lactating cows		uniq1252	69.0	cow diet			None	None	March 24, 1900	Lim SK et al. (2020): Antibiotic resistomes discovered in the gut microbiomes of Korean swine and cattle
ERR3393561		individual	shotgun	Korea	C	162	lactating cows		uniq1253	36.0	cow diet			None	None	March 24, 1900	Lim SK et al. (2020): Antibiotic resistomes discovered in the gut microbiomes of Korean swine and cattle
ERR3393562		individual	shotgun	Korea	D	130	lactating cows		uniq1254	30.0	cow diet			None	None	March 24, 1900	Lim SK et al. (2020): Antibiotic resistomes discovered in the gut microbiomes of Korean swine and cattle
ERR3393563		individual	shotgun	Korea	D	130	lactating cows		uniq1255	40.0	cow diet			None	None	March 24, 1900	Lim SK et al. (2020): Antibiotic resistomes discovered in the gut microbiomes of Korean swine and cattle
ERR3393564		individual	shotgun	Korea	D	130	lactating cows		uniq1256	60.0	cow diet			None	None	March 24, 1900	Lim SK et al. (2020): Antibiotic resistomes discovered in the gut microbiomes of Korean swine and cattle
ERR3393565		individual	shotgun	Korea	A	100	M		uniq1246	19.0	steer-concentrate			None	None	March 24, 1900	Lim SK et al. (2020): Antibiotic resistomes discovered in the gut microbiomes of Korean swine and cattle
ERR3393566		individual	shotgun	Korea	E	35	lactating cows		uniq1257	25.0	cow diet			None	None	March 24, 1900	Lim SK et al. (2020): Antibiotic resistomes discovered in the gut microbiomes of Korean swine and cattle
ERR3393567		individual	shotgun	Korea	E	35	M		uniq1258	45.0	steer-concentrate			None	None	March 24, 1900	Lim SK et al. (2020): Antibiotic resistomes discovered in the gut microbiomes of Korean swine and cattle
ERR3393568		individual	shotgun	Korea	E	35	M		uniq1259	48.0	steer-concentrate			None	None	March 24, 1900	Lim SK et al. (2020): Antibiotic resistomes discovered in the gut microbiomes of Korean swine and cattle
ERR3393569		individual	shotgun	Korea	E	35			uniq1260	None				None	None	March 24, 1900	Lim SK et al. (2020): Antibiotic resistomes discovered in the gut microbiomes of Korean swine and cattle
ERR3393570		individual	shotgun	Korea	F	350	lactating cows		uniq1261	25.0	cow diet			None	None	March 24, 1900	Lim SK et al. (2020): Antibiotic resistomes discovered in the gut microbiomes of Korean swine and cattle
ERR3393571		individual	shotgun	Korea	F	350	lactating cows		uniq1262	25.0	cow diet			None	None	March 24, 1900	Lim SK et al. (2020): Antibiotic resistomes discovered in the gut microbiomes of Korean swine and cattle
ERR3393572		individual	shotgun	Korea	F	350	lactating cows		uniq1263	22.0	cow diet			None	None	March 24, 1900	Lim SK et al. (2020): Antibiotic resistomes discovered in the gut microbiomes of Korean swine and cattle
ERR3393573		individual	shotgun	Korea	G	198	lactating cows		uniq1264	26.0	cow diet			None	None	March 24, 1900	Lim SK et al. (2020): Antibiotic resistomes discovered in the gut microbiomes of Korean swine and cattle
ERR3393574		individual	shotgun	Korea	A	100	M		uniq1247	18.0	steer-concentrate			None	None	March 24, 1900	Lim SK et al. (2020): Antibiotic resistomes discovered in the gut microbiomes of Korean swine and cattle
ERR3393575		individual	shotgun	Korea	G	198	M		uniq1265	25.0	steer-concentrate			None	None	March 24, 1900	Lim SK et al. (2020): Antibiotic resistomes discovered in the gut microbiomes of Korean swine and cattle
ERR3393576		individual	shotgun	Korea	G	198	M		uniq1266	24.0	steer-concentrate			None	None	March 24, 1900	Lim SK et al. (2020): Antibiotic resistomes discovered in the gut microbiomes of Korean swine and cattle
ERR3393577		individual	shotgun	Korea	G	198			uniq1267	None				None	None	March 24, 1900	Lim SK et al. (2020): Antibiotic resistomes discovered in the gut microbiomes of Korean swine and cattle
ERR3393578		individual	shotgun	Korea	H	40	lactating cows		uniq1268	50.0	cow diet			None	None	March 24, 1900	Lim SK et al. (2020): Antibiotic resistomes discovered in the gut microbiomes of Korean swine and cattle
ERR3393579		individual	shotgun	Korea	H	40	lactating cows		uniq1269	90.0	cow diet			None	None	March 24, 1900	Lim SK et al. (2020): Antibiotic resistomes discovered in the gut microbiomes of Korean swine and cattle
ERR3393580		individual	shotgun	Korea	H	40	lactating cows		uniq1270	70.0	cow diet			None	None	March 24, 1900	Lim SK et al. (2020): Antibiotic resistomes discovered in the gut microbiomes of Korean swine and cattle
ERR3393581		individual	shotgun	Korea	I	350	lactating cows		uniq1271	22.0	cow diet			None	None	March 24, 1900	Lim SK et al. (2020): Antibiotic resistomes discovered in the gut microbiomes of Korean swine and cattle
ERR3393582		individual	shotgun	Korea	I	350	M		uniq1272	23.0	steer-concentrate			None	None	March 24, 1900	Lim SK et al. (2020): Antibiotic resistomes discovered in the gut microbiomes of Korean swine and cattle
ERR3393583		individual	shotgun	Korea	I	350	M		uniq1273	27.0	steer-concentrate			None	None	March 24, 1900	Lim SK et al. (2020): Antibiotic resistomes discovered in the gut microbiomes of Korean swine and cattle
ERR3393584		individual	shotgun	Korea	J	98	M		uniq1274	23.0	steer-concentrate			None	None	March 24, 1900	Lim SK et al. (2020): Antibiotic resistomes discovered in the gut microbiomes of Korean swine and cattle
ERR3393585		individual	shotgun	Korea	J	98	M		uniq1275	28.0	steer-concentrate			None	None	March 24, 1900	Lim SK et al. (2020): Antibiotic resistomes discovered in the gut microbiomes of Korean swine and cattle
ERR3393586		individual	shotgun	Korea	J	98	M		uniq1276	28.0	steer-concentrate			None	None	March 24, 1900	Lim SK et al. (2020): Antibiotic resistomes discovered in the gut microbiomes of Korean swine and cattle
ERR4398747		composite	shotgun	France	FR_veal_farm409	None			multiple	None				None	None	None	Duarte AS et al. (2021): Metagenomics-Based Approach to Source-Attribution of Antimicrobial Resistance Determinants – Identification of Reservoir Resistome Signatures
ERR4398748		composite	shotgun	France	FR_veal_farm410	None			multiple	None				None	None	None	Duarte AS et al. (2021): Metagenomics-Based Approach to Source-Attribution of Antimicrobial Resistance Determinants – Identification of Reservoir Resistome Signatures
ERR4398749		composite	shotgun	France	FR_veal_farm411	None			multiple	None				None	None	None	Duarte AS et al. (2021): Metagenomics-Based Approach to Source-Attribution of Antimicrobial Resistance Determinants – Identification of Reservoir Resistome Signatures
ERR4398750		composite	shotgun	France	FR_veal_farm412	None			multiple	None				None	None	None	Duarte AS et al. (2021): Metagenomics-Based Approach to Source-Attribution of Antimicrobial Resistance Determinants – Identification of Reservoir Resistome Signatures
ERR4398751		composite	shotgun	France	FR_veal_farm413	None			multiple	None				None	None	None	Duarte AS et al. (2021): Metagenomics-Based Approach to Source-Attribution of Antimicrobial Resistance Determinants – Identification of Reservoir Resistome Signatures
ERR4398752		composite	shotgun	France	FR_veal_farm414	None			multiple	None				None	None	None	Duarte AS et al. (2021): Metagenomics-Based Approach to Source-Attribution of Antimicrobial Resistance Determinants – Identification of Reservoir Resistome Signatures
ERR4398753		composite	shotgun	France	FR_veal_farm415	None			multiple	None				None	None	None	Duarte AS et al. (2021): Metagenomics-Based Approach to Source-Attribution of Antimicrobial Resistance Determinants – Identification of Reservoir Resistome Signatures
ERR4398754		composite	shotgun	France	FR_veal_farm416	None			multiple	None				None	None	None	Duarte AS et al. (2021): Metagenomics-Based Approach to Source-Attribution of Antimicrobial Resistance Determinants – Identification of Reservoir Resistome Signatures
ERR4398755		composite	shotgun	France	FR_veal_farm417	None			multiple	None				None	None	None	Duarte AS et al. (2021): Metagenomics-Based Approach to Source-Attribution of Antimicrobial Resistance Determinants – Identification of Reservoir Resistome Signatures
ERR4398756		composite	shotgun	France	FR_veal_farm418	None			multiple	None				None	None	None	Duarte AS et al. (2021): Metagenomics-Based Approach to Source-Attribution of Antimicrobial Resistance Determinants – Identification of Reservoir Resistome Signatures
ERR4398757		composite	shotgun	France	FR_veal_farm419	None			multiple	None				None	None	None	Duarte AS et al. (2021): Metagenomics-Based Approach to Source-Attribution of Antimicrobial Resistance Determinants – Identification of Reservoir Resistome Signatures
ERR4398758		composite	shotgun	France	FR_veal_farm420	None			multiple	None				None	None	None	Duarte AS et al. (2021): Metagenomics-Based Approach to Source-Attribution of Antimicrobial Resistance Determinants – Identification of Reservoir Resistome Signatures
ERR4398759		composite	shotgun	Germany	DE_veal_farm026	None			multiple	None				None	None	None	Duarte AS et al. (2021): Metagenomics-Based Approach to Source-Attribution of Antimicrobial Resistance Determinants – Identification of Reservoir Resistome Signatures
ERR4398760		composite	shotgun	Germany	DE_veal_farm023	None			multiple	None				None	None	None	Duarte AS et al. (2021): Metagenomics-Based Approach to Source-Attribution of Antimicrobial Resistance Determinants – Identification of Reservoir Resistome Signatures
ERR4398761		composite	shotgun	Germany	DE_veal_farm052	None			multiple	None				None	None	None	Duarte AS et al. (2021): Metagenomics-Based Approach to Source-Attribution of Antimicrobial Resistance Determinants – Identification of Reservoir Resistome Signatures
ERR4398762		composite	shotgun	Germany	DE_veal_farm020	None			multiple	None				None	None	None	Duarte AS et al. (2021): Metagenomics-Based Approach to Source-Attribution of Antimicrobial Resistance Determinants – Identification of Reservoir Resistome Signatures
ERR4398763		composite	shotgun	Germany	DE_veal_farm022	None			multiple	None				None	None	None	Duarte AS et al. (2021): Metagenomics-Based Approach to Source-Attribution of Antimicrobial Resistance Determinants – Identification of Reservoir Resistome Signatures
ERR4398764		composite	shotgun	Germany	DE_veal_farm024	None			multiple	None				None	None	None	Duarte AS et al. (2021): Metagenomics-Based Approach to Source-Attribution of Antimicrobial Resistance Determinants – Identification of Reservoir Resistome Signatures
ERR4398765		composite	shotgun	Germany	DE_veal_farm025	None			multiple	None				None	None	None	Duarte AS et al. (2021): Metagenomics-Based Approach to Source-Attribution of Antimicrobial Resistance Determinants – Identification of Reservoir Resistome Signatures
ERR4398766		composite	shotgun	Netherlands	NL_veal_farm101	None			multiple	None				None	None	None	Duarte AS et al. (2021): Metagenomics-Based Approach to Source-Attribution of Antimicrobial Resistance Determinants – Identification of Reservoir Resistome Signatures
ERR4398767		composite	shotgun	Netherlands	NL_veal_farm102	None			multiple	None				None	None	None	Duarte AS et al. (2021): Metagenomics-Based Approach to Source-Attribution of Antimicrobial Resistance Determinants – Identification of Reservoir Resistome Signatures
ERR4398768		composite	shotgun	Netherlands	NL_veal_farm103	None			multiple	None				None	None	None	Duarte AS et al. (2021): Metagenomics-Based Approach to Source-Attribution of Antimicrobial Resistance Determinants – Identification of Reservoir Resistome Signatures
ERR4398769		composite	shotgun	Netherlands	NL_veal_farm104	None			multiple	None				None	None	None	Duarte AS et al. (2021): Metagenomics-Based Approach to Source-Attribution of Antimicrobial Resistance Determinants – Identification of Reservoir Resistome Signatures
ERR4398770		composite	shotgun	Netherlands	NL_veal_farm105	None			multiple	None				None	None	None	Duarte AS et al. (2021): Metagenomics-Based Approach to Source-Attribution of Antimicrobial Resistance Determinants – Identification of Reservoir Resistome Signatures
ERR4398771		composite	shotgun	Netherlands	NL_veal_farm106	None			multiple	None				None	None	None	Duarte AS et al. (2021): Metagenomics-Based Approach to Source-Attribution of Antimicrobial Resistance Determinants – Identification of Reservoir Resistome Signatures
ERR4398772		composite	shotgun	Netherlands	NL_veal_farm107	None			multiple	None				None	None	None	Duarte AS et al. (2021): Metagenomics-Based Approach to Source-Attribution of Antimicrobial Resistance Determinants – Identification of Reservoir Resistome Signatures
ERR4398773		composite	shotgun	Netherlands	NL_veal_farm108	None			multiple	None				None	None	None	Duarte AS et al. (2021): Metagenomics-Based Approach to Source-Attribution of Antimicrobial Resistance Determinants – Identification of Reservoir Resistome Signatures
ERR4398774		composite	shotgun	Netherlands	NL_veal_farm109	None			multiple	None				None	None	None	Duarte AS et al. (2021): Metagenomics-Based Approach to Source-Attribution of Antimicrobial Resistance Determinants – Identification of Reservoir Resistome Signatures
ERR4398775		composite	shotgun	Netherlands	NL_veal_farm110	None			multiple	None				None	None	None	Duarte AS et al. (2021): Metagenomics-Based Approach to Source-Attribution of Antimicrobial Resistance Determinants – Identification of Reservoir Resistome Signatures
ERR4398776		composite	shotgun	Netherlands	NL_veal_farm111	None			multiple	None				None	None	None	Duarte AS et al. (2021): Metagenomics-Based Approach to Source-Attribution of Antimicrobial Resistance Determinants – Identification of Reservoir Resistome Signatures
ERR4398777		composite	shotgun	Netherlands	NL_veal_farm112	None			multiple	None				None	None	None	Duarte AS et al. (2021): Metagenomics-Based Approach to Source-Attribution of Antimicrobial Resistance Determinants – Identification of Reservoir Resistome Signatures
ERR4398778		composite	shotgun	Netherlands	NL_veal_farm113	None			multiple	None				None	None	None	Duarte AS et al. (2021): Metagenomics-Based Approach to Source-Attribution of Antimicrobial Resistance Determinants – Identification of Reservoir Resistome Signatures
ERR4398779		composite	shotgun	Netherlands	NL_veal_farm114	None			multiple	None				None	None	None	Duarte AS et al. (2021): Metagenomics-Based Approach to Source-Attribution of Antimicrobial Resistance Determinants – Identification of Reservoir Resistome Signatures
ERR4398787		composite	shotgun	Netherlands	NL_veal_farm100	None			multiple	None				None	None	None	Duarte AS et al. (2021): Metagenomics-Based Approach to Source-Attribution of Antimicrobial Resistance Determinants – Identification of Reservoir Resistome Signatures
ERR4398788		composite	shotgun	Netherlands	NL_veal_farm115	None			multiple	None				None	None	None	Duarte AS et al. (2021): Metagenomics-Based Approach to Source-Attribution of Antimicrobial Resistance Determinants – Identification of Reservoir Resistome Signatures
ERR4398789		composite	shotgun	Netherlands	NL_veal_farm116	None			multiple	None				None	None	None	Duarte AS et al. (2021): Metagenomics-Based Approach to Source-Attribution of Antimicrobial Resistance Determinants – Identification of Reservoir Resistome Signatures
ERR4398790		composite	shotgun	Netherlands	NL_veal_farm117	None			multiple	None				None	None	None	Duarte AS et al. (2021): Metagenomics-Based Approach to Source-Attribution of Antimicrobial Resistance Determinants – Identification of Reservoir Resistome Signatures
ERR4398791		composite	shotgun	Netherlands	NL_veal_farm118	None			multiple	None				None	None	None	Duarte AS et al. (2021): Metagenomics-Based Approach to Source-Attribution of Antimicrobial Resistance Determinants – Identification of Reservoir Resistome Signatures
ERR4398792		composite	shotgun	Netherlands	NL_veal_farm119	None			multiple	None				None	None	None	Duarte AS et al. (2021): Metagenomics-Based Approach to Source-Attribution of Antimicrobial Resistance Determinants – Identification of Reservoir Resistome Signatures
ERR4398793		composite	shotgun	Germany	DE_veal_farm021	None			multiple	None				None	None	None	Duarte AS et al. (2021): Metagenomics-Based Approach to Source-Attribution of Antimicrobial Resistance Determinants – Identification of Reservoir Resistome Signatures
ERR4398794		composite	shotgun	Germany	DE_veal_farm027	None			multiple	None				None	None	None	Duarte AS et al. (2021): Metagenomics-Based Approach to Source-Attribution of Antimicrobial Resistance Determinants – Identification of Reservoir Resistome Signatures
ERR4398795		composite	shotgun	Germany	DE_veal_farm028	None			multiple	None				None	None	None	Duarte AS et al. (2021): Metagenomics-Based Approach to Source-Attribution of Antimicrobial Resistance Determinants – Identification of Reservoir Resistome Signatures
ERR4398796		composite	shotgun	Germany	DE_veal_farm029	None			multiple	None				None	None	None	Duarte AS et al. (2021): Metagenomics-Based Approach to Source-Attribution of Antimicrobial Resistance Determinants – Identification of Reservoir Resistome Signatures
ERR4398797		composite	shotgun	Germany	DE_veal_farm030	None			multiple	None				None	None	None	Duarte AS et al. (2021): Metagenomics-Based Approach to Source-Attribution of Antimicrobial Resistance Determinants – Identification of Reservoir Resistome Signatures
ERR4398798		composite	shotgun	Germany	DE_veal_farm031	None			multiple	None				None	None	None	Duarte AS et al. (2021): Metagenomics-Based Approach to Source-Attribution of Antimicrobial Resistance Determinants – Identification of Reservoir Resistome Signatures
ERR4398799		composite	shotgun	Germany	DE_veal_farm033	None			multiple	None				None	None	None	Duarte AS et al. (2021): Metagenomics-Based Approach to Source-Attribution of Antimicrobial Resistance Determinants – Identification of Reservoir Resistome Signatures
ERR4398800		composite	shotgun	Germany	DE_veal_farm034	None			multiple	None				None	None	None	Duarte AS et al. (2021): Metagenomics-Based Approach to Source-Attribution of Antimicrobial Resistance Determinants – Identification of Reservoir Resistome Signatures
ERR4398801		composite	shotgun	Germany	DE_veal_farm035	None			multiple	None				None	None	None	Duarte AS et al. (2021): Metagenomics-Based Approach to Source-Attribution of Antimicrobial Resistance Determinants – Identification of Reservoir Resistome Signatures
ERR4398802		composite	shotgun	Germany	DE_veal_farm036	None			multiple	None				None	None	None	Duarte AS et al. (2021): Metagenomics-Based Approach to Source-Attribution of Antimicrobial Resistance Determinants – Identification of Reservoir Resistome Signatures
ERR4398803		composite	shotgun	Germany	DE_veal_farm037	None			multiple	None				None	None	None	Duarte AS et al. (2021): Metagenomics-Based Approach to Source-Attribution of Antimicrobial Resistance Determinants – Identification of Reservoir Resistome Signatures
ERR4398804		composite	shotgun	Germany	DE_veal_farm038	None			multiple	None				None	None	None	Duarte AS et al. (2021): Metagenomics-Based Approach to Source-Attribution of Antimicrobial Resistance Determinants – Identification of Reservoir Resistome Signatures
ERR4398805		composite	shotgun	Germany	DE_veal_farm039	None			multiple	None				None	None	None	Duarte AS et al. (2021): Metagenomics-Based Approach to Source-Attribution of Antimicrobial Resistance Determinants – Identification of Reservoir Resistome Signatures
ERR4398806		composite	shotgun	Germany	DE_veal_farm040	None			multiple	None				None	None	None	Duarte AS et al. (2021): Metagenomics-Based Approach to Source-Attribution of Antimicrobial Resistance Determinants – Identification of Reservoir Resistome Signatures
ERR4398807		composite	shotgun	Germany	DE_veal_farm105	None			multiple	None				None	None	None	Duarte AS et al. (2021): Metagenomics-Based Approach to Source-Attribution of Antimicrobial Resistance Determinants – Identification of Reservoir Resistome Signatures
ERR4398808		composite	shotgun	France	FR_veal_farm401	None			multiple	None				None	None	None	Duarte AS et al. (2021): Metagenomics-Based Approach to Source-Attribution of Antimicrobial Resistance Determinants – Identification of Reservoir Resistome Signatures
ERR4398809		composite	shotgun	France	FR_veal_farm402	None			multiple	None				None	None	None	Duarte AS et al. (2021): Metagenomics-Based Approach to Source-Attribution of Antimicrobial Resistance Determinants – Identification of Reservoir Resistome Signatures
ERR4398810		composite	shotgun	France	FR_veal_farm403	None			multiple	None				None	None	None	Duarte AS et al. (2021): Metagenomics-Based Approach to Source-Attribution of Antimicrobial Resistance Determinants – Identification of Reservoir Resistome Signatures
ERR4398811		composite	shotgun	France	FR_veal_farm404	None			multiple	None				None	None	None	Duarte AS et al. (2021): Metagenomics-Based Approach to Source-Attribution of Antimicrobial Resistance Determinants – Identification of Reservoir Resistome Signatures
ERR4398812		composite	shotgun	France	FR_veal_farm405	None			multiple	None				None	None	None	Duarte AS et al. (2021): Metagenomics-Based Approach to Source-Attribution of Antimicrobial Resistance Determinants – Identification of Reservoir Resistome Signatures
ERR4398813		composite	shotgun	France	FR_veal_farm406	None			multiple	None				None	None	None	Duarte AS et al. (2021): Metagenomics-Based Approach to Source-Attribution of Antimicrobial Resistance Determinants – Identification of Reservoir Resistome Signatures
ERR4398814		composite	shotgun	France	FR_veal_farm407	None			multiple	None				None	None	None	Duarte AS et al. (2021): Metagenomics-Based Approach to Source-Attribution of Antimicrobial Resistance Determinants – Identification of Reservoir Resistome Signatures
SRR10098296		composite	shotgun	Pennsylvania, US	multiple	None	cow		multiple	None				None	None	None	Bradd J. Haley et al. (2020): Differences in the Microbial Community and Resistome Structures of Feces from Preweaned Calves and Lactating Dairy Cows in Commercial Dairy Herds
SRR10098297		composite	shotgun	Pennsylvania, US	multiple	None	cow		multiple	None				None	None	None	Bradd J. Haley et al. (2020): Differences in the Microbial Community and Resistome Structures of Feces from Preweaned Calves and Lactating Dairy Cows in Commercial Dairy Herds
SRR10098298		composite	shotgun	Pennsylvania, US	multiple	None	cow		multiple	None				None	None	None	Bradd J. Haley et al. (2020): Differences in the Microbial Community and Resistome Structures of Feces from Preweaned Calves and Lactating Dairy Cows in Commercial Dairy Herds
SRR10098299		composite	shotgun	Pennsylvania, US	multiple	None	cow		multiple	None				None	None	None	Bradd J. Haley et al. (2020): Differences in the Microbial Community and Resistome Structures of Feces from Preweaned Calves and Lactating Dairy Cows in Commercial Dairy Herds
SRR10098300		composite	shotgun	Pennsylvania, US	multiple	None	cow		multiple	None				None	None	None	Bradd J. Haley et al. (2020): Differences in the Microbial Community and Resistome Structures of Feces from Preweaned Calves and Lactating Dairy Cows in Commercial Dairy Herds
SRR10098301		composite	shotgun	Pennsylvania, US	multiple	None	cow		multiple	None				None	None	None	Bradd J. Haley et al. (2020): Differences in the Microbial Community and Resistome Structures of Feces from Preweaned Calves and Lactating Dairy Cows in Commercial Dairy Herds
SRR10098302		composite	shotgun	Pennsylvania, US	multiple	None	calf		multiple	None				None	None	None	Bradd J. Haley et al. (2020): Differences in the Microbial Community and Resistome Structures of Feces from Preweaned Calves and Lactating Dairy Cows in Commercial Dairy Herds
SRR10098303		composite	shotgun	Pennsylvania, US	multiple	None	calf		multiple	None				None	None	None	Bradd J. Haley et al. (2020): Differences in the Microbial Community and Resistome Structures of Feces from Preweaned Calves and Lactating Dairy Cows in Commercial Dairy Herds
SRR10098304		composite	shotgun	Pennsylvania, US	multiple	None	calf		multiple	None				None	None	None	Bradd J. Haley et al. (2020): Differences in the Microbial Community and Resistome Structures of Feces from Preweaned Calves and Lactating Dairy Cows in Commercial Dairy Herds
SRR10098305		composite	shotgun	Pennsylvania, US	multiple	None	calf		multiple	None				None	None	None	Bradd J. Haley et al. (2020): Differences in the Microbial Community and Resistome Structures of Feces from Preweaned Calves and Lactating Dairy Cows in Commercial Dairy Herds
SRR10098306		composite	shotgun	Pennsylvania, US	multiple	None	cow		multiple	None				None	None	None	Bradd J. Haley et al. (2020): Differences in the Microbial Community and Resistome Structures of Feces from Preweaned Calves and Lactating Dairy Cows in Commercial Dairy Herds
SRR10098307		composite	shotgun	Pennsylvania, US	multiple	None	calf		multiple	None				None	None	None	Bradd J. Haley et al. (2020): Differences in the Microbial Community and Resistome Structures of Feces from Preweaned Calves and Lactating Dairy Cows in Commercial Dairy Herds
SRR10098308		composite	shotgun	Pennsylvania, US	multiple	None	calf		multiple	None				None	None	None	Bradd J. Haley et al. (2020): Differences in the Microbial Community and Resistome Structures of Feces from Preweaned Calves and Lactating Dairy Cows in Commercial Dairy Herds
SRR10098309		composite	shotgun	Pennsylvania, US	multiple	None	calf		multiple	None				None	None	None	Bradd J. Haley et al. (2020): Differences in the Microbial Community and Resistome Structures of Feces from Preweaned Calves and Lactating Dairy Cows in Commercial Dairy Herds
SRR10098310		composite	shotgun	Pennsylvania, US	multiple	None	calf		multiple	None				None	None	None	Bradd J. Haley et al. (2020): Differences in the Microbial Community and Resistome Structures of Feces from Preweaned Calves and Lactating Dairy Cows in Commercial Dairy Herds
SRR10098311		composite	shotgun	Pennsylvania, US	multiple	None	calf		multiple	None				None	None	None	Bradd J. Haley et al. (2020): Differences in the Microbial Community and Resistome Structures of Feces from Preweaned Calves and Lactating Dairy Cows in Commercial Dairy Herds
SRR10098312		composite	shotgun	Pennsylvania, US	multiple	None	calf		multiple	None				None	None	None	Bradd J. Haley et al. (2020): Differences in the Microbial Community and Resistome Structures of Feces from Preweaned Calves and Lactating Dairy Cows in Commercial Dairy Herds
SRR10098313		composite	shotgun	Pennsylvania, US	multiple	None	calf		multiple	None				None	None	None	Bradd J. Haley et al. (2020): Differences in the Microbial Community and Resistome Structures of Feces from Preweaned Calves and Lactating Dairy Cows in Commercial Dairy Herds
SRR10098314		composite	shotgun	Pennsylvania, US	multiple	None	calf		multiple	None				None	None	None	Bradd J. Haley et al. (2020): Differences in the Microbial Community and Resistome Structures of Feces from Preweaned Calves and Lactating Dairy Cows in Commercial Dairy Herds
SRR10098315		composite	shotgun	Pennsylvania, US	multiple	None	calf		multiple	None				None	None	None	Bradd J. Haley et al. (2020): Differences in the Microbial Community and Resistome Structures of Feces from Preweaned Calves and Lactating Dairy Cows in Commercial Dairy Herds
SRR10098316		composite	shotgun	Pennsylvania, US	multiple	None	calf		multiple	None				None	None	None	Bradd J. Haley et al. (2020): Differences in the Microbial Community and Resistome Structures of Feces from Preweaned Calves and Lactating Dairy Cows in Commercial Dairy Herds
SRR10098317		composite	shotgun	Pennsylvania, US	multiple	None	cow		multiple	None				None	None	None	Bradd J. Haley et al. (2020): Differences in the Microbial Community and Resistome Structures of Feces from Preweaned Calves and Lactating Dairy Cows in Commercial Dairy Herds
SRR10098318		composite	shotgun	Pennsylvania, US	multiple	None	calf		multiple	None				None	None	None	Bradd J. Haley et al. (2020): Differences in the Microbial Community and Resistome Structures of Feces from Preweaned Calves and Lactating Dairy Cows in Commercial Dairy Herds
SRR10098319		composite	shotgun	Pennsylvania, US	multiple	None	calf		multiple	None				None	None	None	Bradd J. Haley et al. (2020): Differences in the Microbial Community and Resistome Structures of Feces from Preweaned Calves and Lactating Dairy Cows in Commercial Dairy Herds
SRR10098320		composite	shotgun	Pennsylvania, US	multiple	None	calf		multiple	None				None	None	None	Bradd J. Haley et al. (2020): Differences in the Microbial Community and Resistome Structures of Feces from Preweaned Calves and Lactating Dairy Cows in Commercial Dairy Herds
SRR10098321		composite	shotgun	Pennsylvania, US	multiple	None	cow		multiple	None				None	None	None	Bradd J. Haley et al. (2020): Differences in the Microbial Community and Resistome Structures of Feces from Preweaned Calves and Lactating Dairy Cows in Commercial Dairy Herds
SRR10098322		composite	shotgun	Pennsylvania, US	multiple	None	cow		multiple	None				None	None	None	Bradd J. Haley et al. (2020): Differences in the Microbial Community and Resistome Structures of Feces from Preweaned Calves and Lactating Dairy Cows in Commercial Dairy Herds
SRR10098323		composite	shotgun	Pennsylvania, US	multiple	None	cow		multiple	None				None	None	None	Bradd J. Haley et al. (2020): Differences in the Microbial Community and Resistome Structures of Feces from Preweaned Calves and Lactating Dairy Cows in Commercial Dairy Herds
SRR10098324		composite	shotgun	Pennsylvania, US	multiple	None	cow		multiple	None				None	None	None	Bradd J. Haley et al. (2020): Differences in the Microbial Community and Resistome Structures of Feces from Preweaned Calves and Lactating Dairy Cows in Commercial Dairy Herds
SRR10098325		composite	shotgun	Pennsylvania, US	multiple	None	cow		multiple	None				None	None	None	Bradd J. Haley et al. (2020): Differences in the Microbial Community and Resistome Structures of Feces from Preweaned Calves and Lactating Dairy Cows in Commercial Dairy Herds
SRR10098326		composite	shotgun	Pennsylvania, US	multiple	None	cow		multiple	None				None	None	None	Bradd J. Haley et al. (2020): Differences in the Microbial Community and Resistome Structures of Feces from Preweaned Calves and Lactating Dairy Cows in Commercial Dairy Herds
SRR10098327		composite	shotgun	Pennsylvania, US	multiple	None	cow		multiple	None				None	None	None	Bradd J. Haley et al. (2020): Differences in the Microbial Community and Resistome Structures of Feces from Preweaned Calves and Lactating Dairy Cows in Commercial Dairy Herds
SRR10098328		composite	shotgun	Pennsylvania, US	multiple	None	cow		multiple	None				None	None	None	Bradd J. Haley et al. (2020): Differences in the Microbial Community and Resistome Structures of Feces from Preweaned Calves and Lactating Dairy Cows in Commercial Dairy Herds
SRR10098329		composite	shotgun	Pennsylvania, US	multiple	None	cow		multiple	None				None	None	None	Bradd J. Haley et al. (2020): Differences in the Microbial Community and Resistome Structures of Feces from Preweaned Calves and Lactating Dairy Cows in Commercial Dairy Herds
SRR12217727		individual	shotgun	Pennsylvania, US	M	None	veal			0.05	artificial-milk			None	None	None	Salaheen S et al. (2021): Metagenomic Analysis of the Microbial Communities and Resistomes of Veal Calf Feces
SRR12217728		individual	shotgun	Pennsylvania, US	H	None	veal			0.05	artificial-milk			None	None	None	Salaheen S et al. (2021): Metagenomic Analysis of the Microbial Communities and Resistomes of Veal Calf Feces
SRR12217729		individual	shotgun	Pennsylvania, US	H	None	veal			0.05	artificial-milk			None	None	None	Salaheen S et al. (2021): Metagenomic Analysis of the Microbial Communities and Resistomes of Veal Calf Feces
SRR12217730		individual	shotgun	Pennsylvania, US	H	None	veal			0.05	artificial-milk			None	None	None	Salaheen S et al. (2021): Metagenomic Analysis of the Microbial Communities and Resistomes of Veal Calf Feces
SRR12217731		individual	shotgun	Pennsylvania, US	B	None	veal			0.05	artificial-milk			None	None	None	Salaheen S et al. (2021): Metagenomic Analysis of the Microbial Communities and Resistomes of Veal Calf Feces
SRR12217732		individual	shotgun	Pennsylvania, US	B	None	veal			0.05	artificial-milk			None	None	None	Salaheen S et al. (2021): Metagenomic Analysis of the Microbial Communities and Resistomes of Veal Calf Feces
SRR12217733		individual	shotgun	Pennsylvania, US	B	None	veal			0.05	artificial-milk			None	None	None	Salaheen S et al. (2021): Metagenomic Analysis of the Microbial Communities and Resistomes of Veal Calf Feces
SRR12217734		individual	shotgun	Pennsylvania, US	M	None	veal			3.0	milk-solid			None	None	None	Salaheen S et al. (2021): Metagenomic Analysis of the Microbial Communities and Resistomes of Veal Calf Feces
SRR12217735		individual	shotgun	Pennsylvania, US	M	None	veal			3.0	milk-solid			None	None	None	Salaheen S et al. (2021): Metagenomic Analysis of the Microbial Communities and Resistomes of Veal Calf Feces
SRR12217736		individual	shotgun	Pennsylvania, US	M	None	veal			3.0	milk-solid			None	None	None	Salaheen S et al. (2021): Metagenomic Analysis of the Microbial Communities and Resistomes of Veal Calf Feces
SRR12217737		individual	shotgun	Pennsylvania, US	H	None	veal			3.0	milk-solid			None	None	None	Salaheen S et al. (2021): Metagenomic Analysis of the Microbial Communities and Resistomes of Veal Calf Feces
SRR12217738		individual	shotgun	Pennsylvania, US	A	None	veal			0.05	artificial-milk			None	None	None	Salaheen S et al. (2021): Metagenomic Analysis of the Microbial Communities and Resistomes of Veal Calf Feces
SRR12217739		individual	shotgun	Pennsylvania, US	H	None	veal			3.0	milk-solid			None	None	None	Salaheen S et al. (2021): Metagenomic Analysis of the Microbial Communities and Resistomes of Veal Calf Feces
SRR12217740		individual	shotgun	Pennsylvania, US	H	None	veal			3.0	milk-solid			None	None	None	Salaheen S et al. (2021): Metagenomic Analysis of the Microbial Communities and Resistomes of Veal Calf Feces
SRR12217741		individual	shotgun	Pennsylvania, US	B	None	veal			3.0	milk-solid			None	None	None	Salaheen S et al. (2021): Metagenomic Analysis of the Microbial Communities and Resistomes of Veal Calf Feces
SRR12217742		individual	shotgun	Pennsylvania, US	B	None	veal			3.0	milk-solid			None	None	None	Salaheen S et al. (2021): Metagenomic Analysis of the Microbial Communities and Resistomes of Veal Calf Feces
SRR12217743		individual	shotgun	Pennsylvania, US	B	None	veal			3.0	milk-solid			None	None	None	Salaheen S et al. (2021): Metagenomic Analysis of the Microbial Communities and Resistomes of Veal Calf Feces
SRR12217744		individual	shotgun	Pennsylvania, US	A	None	veal			3.0	milk-solid			None	None	None	Salaheen S et al. (2021): Metagenomic Analysis of the Microbial Communities and Resistomes of Veal Calf Feces
SRR12217745		individual	shotgun	Pennsylvania, US	A	None	veal			3.0	milk-solid			None	None	None	Salaheen S et al. (2021): Metagenomic Analysis of the Microbial Communities and Resistomes of Veal Calf Feces
SRR12217746		individual	shotgun	Pennsylvania, US	A	None	veal			3.0	milk-solid			None	None	None	Salaheen S et al. (2021): Metagenomic Analysis of the Microbial Communities and Resistomes of Veal Calf Feces
SRR12217747		individual	shotgun	Pennsylvania, US	M	None	veal			0.05	artificial-milk			None	None	None	Salaheen S et al. (2021): Metagenomic Analysis of the Microbial Communities and Resistomes of Veal Calf Feces
SRR12217748		individual	shotgun	Pennsylvania, US	M	None	veal			0.05	artificial-milk			None	None	None	Salaheen S et al. (2021): Metagenomic Analysis of the Microbial Communities and Resistomes of Veal Calf Feces
SRR12217749		individual	shotgun	Pennsylvania, US	A	None	veal			0.05	artificial-milk			None	None	None	Salaheen S et al. (2021): Metagenomic Analysis of the Microbial Communities and Resistomes of Veal Calf Feces
SRR12217750		individual	shotgun	Pennsylvania, US	A	None	veal			0.05	artificial-milk			None	None	None	Salaheen S et al. (2021): Metagenomic Analysis of the Microbial Communities and Resistomes of Veal Calf Feces
SRR3053138		feedlot	shotgun	USA,Texas	H	None		multiple	multiple	None				None	None	None	Noyes NR et al. (2016): Resistome diversity in cattle and the environment decreases during beef production
SRR3053145		feedlot	shotgun	USA,Texas	E	None		multiple	multiple	None				None	None	None	Noyes NR et al. (2016): Resistome diversity in cattle and the environment decreases during beef production
SRR3053146		feedlot	shotgun	USA,Colorado	D	None		multiple	multiple	None				None	None	None	Noyes NR et al. (2016): Resistome diversity in cattle and the environment decreases during beef production
SRR3053147		feedlot	shotgun	USA,Texas	G	None		multiple	multiple	None				None	None	None	Noyes NR et al. (2016): Resistome diversity in cattle and the environment decreases during beef production
SRR3053162		feedlot	shotgun	USA,Colorado	D	None		multiple	multiple	None				None	None	None	Noyes NR et al. (2016): Resistome diversity in cattle and the environment decreases during beef production
SRR3053163		feedlot	shotgun	USA,Colorado	C	None		multiple	multiple	None				None	None	None	Noyes NR et al. (2016): Resistome diversity in cattle and the environment decreases during beef production
SRR3053164		feedlot	shotgun	USA,Colorado	A	None		multiple	multiple	None				None	None	None	Noyes NR et al. (2016): Resistome diversity in cattle and the environment decreases during beef production
SRR3053167		feedlot	shotgun	USA,Colorado	B	None		multiple	multiple	None				None	None	None	Noyes NR et al. (2016): Resistome diversity in cattle and the environment decreases during beef production
SRR3053169		feedlot	shotgun	USA,Texas	E	None		multiple	multiple	None				None	None	None	Noyes NR et al. (2016): Resistome diversity in cattle and the environment decreases during beef production
SRR3053171		holding pen	shotgun	USA,Colorado	B	None		multiple	multiple	None				None	None	None	Noyes NR et al. (2016): Resistome diversity in cattle and the environment decreases during beef production
SRR3053172		feedlot	shotgun	USA,Colorado	B	None		multiple	multiple	None				None	None	None	Noyes NR et al. (2016): Resistome diversity in cattle and the environment decreases during beef production
SRR3053176		feedlot	shotgun	USA,Texas	F	None		multiple	multiple	None				None	None	None	Noyes NR et al. (2016): Resistome diversity in cattle and the environment decreases during beef production
SRR3053180		feedlot	shotgun	USA,Texas	G	None		multiple	multiple	None				None	None	None	Noyes NR et al. (2016): Resistome diversity in cattle and the environment decreases during beef production
SRR3053181		feedlot	shotgun	USA,Colorado	A	None		multiple	multiple	None				None	None	None	Noyes NR et al. (2016): Resistome diversity in cattle and the environment decreases during beef production
SRR3053207		holding pen	shotgun	USA,Colorado	A	None		multiple	multiple	None				None	None	None	Noyes NR et al. (2016): Resistome diversity in cattle and the environment decreases during beef production
SRR3053208		holding pen	shotgun	USA,Colorado	C	None		multiple	multiple	None				None	None	None	Noyes NR et al. (2016): Resistome diversity in cattle and the environment decreases during beef production
SRR3053209		feedlot	shotgun	USA,Texas	F	None		multiple	multiple	None				None	None	None	Noyes NR et al. (2016): Resistome diversity in cattle and the environment decreases during beef production
SRR3053210		holding pen	shotgun	USA,Texas	G	None		multiple	multiple	None				None	None	None	Noyes NR et al. (2016): Resistome diversity in cattle and the environment decreases during beef production
SRR3053211		holding pen	shotgun	USA,Texas	F	None		multiple	multiple	None				None	None	None	Noyes NR et al. (2016): Resistome diversity in cattle and the environment decreases during beef production
SRR3053212		holding pen	shotgun	USA,Colorado	D	None		multiple	multiple	None				None	None	None	Noyes NR et al. (2016): Resistome diversity in cattle and the environment decreases during beef production
SRR3053213		feedlot	shotgun	USA,Colorado	C	None		multiple	multiple	None				None	None	None	Noyes NR et al. (2016): Resistome diversity in cattle and the environment decreases during beef production
SRR3053215		holding pen	shotgun	USA,Texas	E	None		multiple	multiple	None				None	None	None	Noyes NR et al. (2016): Resistome diversity in cattle and the environment decreases during beef production
SRR3053216		holding pen	shotgun	USA,Texas	H	None		multiple	multiple	None				None	None	None	Noyes NR et al. (2016): Resistome diversity in cattle and the environment decreases during beef production
SRR3053217		feedlot	shotgun	USA,Texas	H	None		multiple	multiple	None				None	None	None	Noyes NR et al. (2016): Resistome diversity in cattle and the environment decreases during beef production
SRR3181106		individual	shotgun	Texas, US		None	lees than 2yo steer		11	18.0	corn-based			None	None	None	Doster E et al. (2018): Investigating Effects of Tulathromycin Metaphylaxis on the Fecal Resistome and Microbiome of Commercial Feedlot Cattle Early in the Feeding Period
SRR3181107		individual	shotgun	Texas, US		None	lees than 2yo steer		37	18.0	corn-based			None	None	None	Doster E et al. (2018): Investigating Effects of Tulathromycin Metaphylaxis on the Fecal Resistome and Microbiome of Commercial Feedlot Cattle Early in the Feeding Period
SRR3181108		individual	shotgun	Texas, US		None	lees than 2yo steer		51	18.0	corn-based			None	None	None	Doster E et al. (2018): Investigating Effects of Tulathromycin Metaphylaxis on the Fecal Resistome and Microbiome of Commercial Feedlot Cattle Early in the Feeding Period
SRR3181109		individual	shotgun	Texas, US		None	lees than 2yo steer		62	18.0	corn-based			None	None	None	Doster E et al. (2018): Investigating Effects of Tulathromycin Metaphylaxis on the Fecal Resistome and Microbiome of Commercial Feedlot Cattle Early in the Feeding Period
SRR3181110		individual	shotgun	Texas, US		None	lees than 2yo steer		83	18.0	corn-based			None	None	None	Doster E et al. (2018): Investigating Effects of Tulathromycin Metaphylaxis on the Fecal Resistome and Microbiome of Commercial Feedlot Cattle Early in the Feeding Period
SRR3181111		individual	shotgun	Texas, US		None	lees than 2yo steer		84	18.0	corn-based			None	None	None	Doster E et al. (2018): Investigating Effects of Tulathromycin Metaphylaxis on the Fecal Resistome and Microbiome of Commercial Feedlot Cattle Early in the Feeding Period
SRR3181112		individual	shotgun	Texas, US		None	lees than 2yo steer		92	18.0	corn-based			None	None	None	Doster E et al. (2018): Investigating Effects of Tulathromycin Metaphylaxis on the Fecal Resistome and Microbiome of Commercial Feedlot Cattle Early in the Feeding Period
SRR3181113		individual	shotgun	Texas, US		None	lees than 2yo steer		93	18.0	corn-based			None	None	None	Doster E et al. (2018): Investigating Effects of Tulathromycin Metaphylaxis on the Fecal Resistome and Microbiome of Commercial Feedlot Cattle Early in the Feeding Period
SRR3181114		individual	shotgun	Texas, US		None	lees than 2yo steer		102	18.0	corn-based			None	None	None	Doster E et al. (2018): Investigating Effects of Tulathromycin Metaphylaxis on the Fecal Resistome and Microbiome of Commercial Feedlot Cattle Early in the Feeding Period
SRR3181115		individual	shotgun	Texas, US		None	lees than 2yo steer		103	18.0	corn-based			None	None	None	Doster E et al. (2018): Investigating Effects of Tulathromycin Metaphylaxis on the Fecal Resistome and Microbiome of Commercial Feedlot Cattle Early in the Feeding Period
SRR3181116		individual	shotgun	Texas, US		None	lees than 2yo steer		130	18.0	corn-based			None	None	None	Doster E et al. (2018): Investigating Effects of Tulathromycin Metaphylaxis on the Fecal Resistome and Microbiome of Commercial Feedlot Cattle Early in the Feeding Period
SRR3181117		individual	shotgun	Texas, US		None	lees than 2yo steer		155	18.0	corn-based			None	None	None	Doster E et al. (2018): Investigating Effects of Tulathromycin Metaphylaxis on the Fecal Resistome and Microbiome of Commercial Feedlot Cattle Early in the Feeding Period
SRR3181118		individual	shotgun	Texas, US		None	lees than 2yo steer		156	18.0	corn-based			None	None	None	Doster E et al. (2018): Investigating Effects of Tulathromycin Metaphylaxis on the Fecal Resistome and Microbiome of Commercial Feedlot Cattle Early in the Feeding Period
SRR3181119		individual	shotgun	Texas, US		None	lees than 2yo steer		158	18.0	corn-based			None	None	None	Doster E et al. (2018): Investigating Effects of Tulathromycin Metaphylaxis on the Fecal Resistome and Microbiome of Commercial Feedlot Cattle Early in the Feeding Period
SRR3181120		individual	shotgun	Texas, US		None	lees than 2yo steer		164	18.0	corn-based			None	None	None	Doster E et al. (2018): Investigating Effects of Tulathromycin Metaphylaxis on the Fecal Resistome and Microbiome of Commercial Feedlot Cattle Early in the Feeding Period
SRR3181121		individual	shotgun	Texas, US		None	lees than 2yo steer		208	18.0	corn-based			None	None	None	Doster E et al. (2018): Investigating Effects of Tulathromycin Metaphylaxis on the Fecal Resistome and Microbiome of Commercial Feedlot Cattle Early in the Feeding Period
SRR3181122		individual	shotgun	Texas, US		None	lees than 2yo steer		216	18.0	corn-based			None	None	None	Doster E et al. (2018): Investigating Effects of Tulathromycin Metaphylaxis on the Fecal Resistome and Microbiome of Commercial Feedlot Cattle Early in the Feeding Period
SRR3181123		individual	shotgun	Texas, US		None	lees than 2yo steer		220	18.0	corn-based			None	None	None	Doster E et al. (2018): Investigating Effects of Tulathromycin Metaphylaxis on the Fecal Resistome and Microbiome of Commercial Feedlot Cattle Early in the Feeding Period
SRR3181124		individual	shotgun	Texas, US		None	lees than 2yo steer		227	18.0	corn-based			None	None	None	Doster E et al. (2018): Investigating Effects of Tulathromycin Metaphylaxis on the Fecal Resistome and Microbiome of Commercial Feedlot Cattle Early in the Feeding Period
SRR3181125		individual	shotgun	Texas, US		None	lees than 2yo steer		228	18.0	corn-based			None	None	None	Doster E et al. (2018): Investigating Effects of Tulathromycin Metaphylaxis on the Fecal Resistome and Microbiome of Commercial Feedlot Cattle Early in the Feeding Period
SRR3181126		individual	shotgun	Texas, US		None	lees than 2yo steer		261	18.0	corn-based			None	None	None	Doster E et al. (2018): Investigating Effects of Tulathromycin Metaphylaxis on the Fecal Resistome and Microbiome of Commercial Feedlot Cattle Early in the Feeding Period
SRR3181127		individual	shotgun	Texas, US		None	lees than 2yo steer		281	18.0	corn-based			None	None	None	Doster E et al. (2018): Investigating Effects of Tulathromycin Metaphylaxis on the Fecal Resistome and Microbiome of Commercial Feedlot Cattle Early in the Feeding Period
SRR3181128		individual	shotgun	Texas, US		None	lees than 2yo steer		285	18.0	corn-based			None	None	None	Doster E et al. (2018): Investigating Effects of Tulathromycin Metaphylaxis on the Fecal Resistome and Microbiome of Commercial Feedlot Cattle Early in the Feeding Period
SRR3181129		individual	shotgun	Texas, US		None	lees than 2yo steer		286	18.0	corn-based			None	None	None	Doster E et al. (2018): Investigating Effects of Tulathromycin Metaphylaxis on the Fecal Resistome and Microbiome of Commercial Feedlot Cattle Early in the Feeding Period
SRR3181130		individual	shotgun	Texas, US		None	lees than 2yo steer		287	18.0	corn-based			None	None	None	Doster E et al. (2018): Investigating Effects of Tulathromycin Metaphylaxis on the Fecal Resistome and Microbiome of Commercial Feedlot Cattle Early in the Feeding Period
SRR3181131		individual	shotgun	Texas, US		None	lees than 2yo steer		289	18.0	corn-based			None	None	None	Doster E et al. (2018): Investigating Effects of Tulathromycin Metaphylaxis on the Fecal Resistome and Microbiome of Commercial Feedlot Cattle Early in the Feeding Period
SRR3181132		individual	shotgun	Texas, US		None	lees than 2yo steer		298	18.0	corn-based			None	None	None	Doster E et al. (2018): Investigating Effects of Tulathromycin Metaphylaxis on the Fecal Resistome and Microbiome of Commercial Feedlot Cattle Early in the Feeding Period
SRR3181133		individual	shotgun	Texas, US		None	lees than 2yo steer		349	18.0	corn-based			None	None	None	Doster E et al. (2018): Investigating Effects of Tulathromycin Metaphylaxis on the Fecal Resistome and Microbiome of Commercial Feedlot Cattle Early in the Feeding Period
SRR3181134		individual	shotgun	Texas, US		None	lees than 2yo steer		372	18.0	corn-based			None	None	None	Doster E et al. (2018): Investigating Effects of Tulathromycin Metaphylaxis on the Fecal Resistome and Microbiome of Commercial Feedlot Cattle Early in the Feeding Period
SRR3181135		individual	shotgun	Texas, US		None	lees than 2yo steer		376	18.0	corn-based			None	None	None	Doster E et al. (2018): Investigating Effects of Tulathromycin Metaphylaxis on the Fecal Resistome and Microbiome of Commercial Feedlot Cattle Early in the Feeding Period
SRR3181136		individual	shotgun	Texas, US		None	lees than 2yo steer	tulathromycin injection	11	18.0	corn-based			None	None	None	Doster E et al. (2018): Investigating Effects of Tulathromycin Metaphylaxis on the Fecal Resistome and Microbiome of Commercial Feedlot Cattle Early in the Feeding Period
SRR3181137		individual	shotgun	Texas, US		None	lees than 2yo steer	tulathromycin injection	37	18.0	corn-based			None	None	None	Doster E et al. (2018): Investigating Effects of Tulathromycin Metaphylaxis on the Fecal Resistome and Microbiome of Commercial Feedlot Cattle Early in the Feeding Period
SRR3181138		individual	shotgun	Texas, US		None	lees than 2yo steer	tulathromycin injection	51	18.0	corn-based			None	None	None	Doster E et al. (2018): Investigating Effects of Tulathromycin Metaphylaxis on the Fecal Resistome and Microbiome of Commercial Feedlot Cattle Early in the Feeding Period
SRR3181139		individual	shotgun	Texas, US		None	lees than 2yo steer	tulathromycin injection	62	18.0	corn-based			None	None	None	Doster E et al. (2018): Investigating Effects of Tulathromycin Metaphylaxis on the Fecal Resistome and Microbiome of Commercial Feedlot Cattle Early in the Feeding Period
SRR3181140		individual	shotgun	Texas, US		None	lees than 2yo steer	tulathromycin injection	83	18.0	corn-based			None	None	None	Doster E et al. (2018): Investigating Effects of Tulathromycin Metaphylaxis on the Fecal Resistome and Microbiome of Commercial Feedlot Cattle Early in the Feeding Period
SRR3181141		individual	shotgun	Texas, US		None	lees than 2yo steer	tulathromycin injection	84	18.0	corn-based			None	None	None	Doster E et al. (2018): Investigating Effects of Tulathromycin Metaphylaxis on the Fecal Resistome and Microbiome of Commercial Feedlot Cattle Early in the Feeding Period
SRR3181142		individual	shotgun	Texas, US		None	lees than 2yo steer	tulathromycin injection	92	18.0	corn-based			None	None	None	Doster E et al. (2018): Investigating Effects of Tulathromycin Metaphylaxis on the Fecal Resistome and Microbiome of Commercial Feedlot Cattle Early in the Feeding Period
SRR3181143		individual	shotgun	Texas, US		None	lees than 2yo steer	tulathromycin injection	93	18.0	corn-based			None	None	None	Doster E et al. (2018): Investigating Effects of Tulathromycin Metaphylaxis on the Fecal Resistome and Microbiome of Commercial Feedlot Cattle Early in the Feeding Period
SRR3181144		individual	shotgun	Texas, US		None	lees than 2yo steer	tulathromycin injection	102	18.0	corn-based			None	None	None	Doster E et al. (2018): Investigating Effects of Tulathromycin Metaphylaxis on the Fecal Resistome and Microbiome of Commercial Feedlot Cattle Early in the Feeding Period
SRR3181145		individual	shotgun	Texas, US		None	lees than 2yo steer	tulathromycin injection	103	18.0	corn-based			None	None	None	Doster E et al. (2018): Investigating Effects of Tulathromycin Metaphylaxis on the Fecal Resistome and Microbiome of Commercial Feedlot Cattle Early in the Feeding Period
SRR3181146		individual	shotgun	Texas, US		None	lees than 2yo steer	tulathromycin injection	130	18.0	corn-based			None	None	None	Doster E et al. (2018): Investigating Effects of Tulathromycin Metaphylaxis on the Fecal Resistome and Microbiome of Commercial Feedlot Cattle Early in the Feeding Period
SRR3181147		individual	shotgun	Texas, US		None	lees than 2yo steer	tulathromycin injection	155	18.0	corn-based			None	None	None	Doster E et al. (2018): Investigating Effects of Tulathromycin Metaphylaxis on the Fecal Resistome and Microbiome of Commercial Feedlot Cattle Early in the Feeding Period
SRR3181148		individual	shotgun	Texas, US		None	lees than 2yo steer	tulathromycin injection	156	18.0	corn-based			None	None	None	Doster E et al. (2018): Investigating Effects of Tulathromycin Metaphylaxis on the Fecal Resistome and Microbiome of Commercial Feedlot Cattle Early in the Feeding Period
SRR3181149		individual	shotgun	Texas, US		None	lees than 2yo steer	tulathromycin injection	158	18.0	corn-based			None	None	None	Doster E et al. (2018): Investigating Effects of Tulathromycin Metaphylaxis on the Fecal Resistome and Microbiome of Commercial Feedlot Cattle Early in the Feeding Period
SRR3181150		individual	shotgun	Texas, US		None	lees than 2yo steer	tulathromycin injection	164	18.0	corn-based			None	None	None	Doster E et al. (2018): Investigating Effects of Tulathromycin Metaphylaxis on the Fecal Resistome and Microbiome of Commercial Feedlot Cattle Early in the Feeding Period
SRR3181151		individual	shotgun	Texas, US		None	lees than 2yo steer		208	18.0	corn-based			None	None	None	Doster E et al. (2018): Investigating Effects of Tulathromycin Metaphylaxis on the Fecal Resistome and Microbiome of Commercial Feedlot Cattle Early in the Feeding Period
SRR3181152		individual	shotgun	Texas, US		None	lees than 2yo steer		216	18.0	corn-based			None	None	None	Doster E et al. (2018): Investigating Effects of Tulathromycin Metaphylaxis on the Fecal Resistome and Microbiome of Commercial Feedlot Cattle Early in the Feeding Period
SRR3181153		individual	shotgun	Texas, US		None	lees than 2yo steer		220	18.0	corn-based			None	None	None	Doster E et al. (2018): Investigating Effects of Tulathromycin Metaphylaxis on the Fecal Resistome and Microbiome of Commercial Feedlot Cattle Early in the Feeding Period
SRR3181154		individual	shotgun	Texas, US		None	lees than 2yo steer		227	18.0	corn-based			None	None	None	Doster E et al. (2018): Investigating Effects of Tulathromycin Metaphylaxis on the Fecal Resistome and Microbiome of Commercial Feedlot Cattle Early in the Feeding Period
SRR3181155		individual	shotgun	Texas, US		None	lees than 2yo steer		228	18.0	corn-based			None	None	None	Doster E et al. (2018): Investigating Effects of Tulathromycin Metaphylaxis on the Fecal Resistome and Microbiome of Commercial Feedlot Cattle Early in the Feeding Period
SRR3181156		individual	shotgun	Texas, US		None	lees than 2yo steer		261	18.0	corn-based			None	None	None	Doster E et al. (2018): Investigating Effects of Tulathromycin Metaphylaxis on the Fecal Resistome and Microbiome of Commercial Feedlot Cattle Early in the Feeding Period
SRR3181157		individual	shotgun	Texas, US		None	lees than 2yo steer		281	18.0	corn-based			None	None	None	Doster E et al. (2018): Investigating Effects of Tulathromycin Metaphylaxis on the Fecal Resistome and Microbiome of Commercial Feedlot Cattle Early in the Feeding Period
SRR3181158		individual	shotgun	Texas, US		None	lees than 2yo steer		285	18.0	corn-based			None	None	None	Doster E et al. (2018): Investigating Effects of Tulathromycin Metaphylaxis on the Fecal Resistome and Microbiome of Commercial Feedlot Cattle Early in the Feeding Period
SRR3181159		individual	shotgun	Texas, US		None	lees than 2yo steer		286	18.0	corn-based			None	None	None	Doster E et al. (2018): Investigating Effects of Tulathromycin Metaphylaxis on the Fecal Resistome and Microbiome of Commercial Feedlot Cattle Early in the Feeding Period
SRR3181160		individual	shotgun	Texas, US		None	lees than 2yo steer		287	18.0	corn-based			None	None	None	Doster E et al. (2018): Investigating Effects of Tulathromycin Metaphylaxis on the Fecal Resistome and Microbiome of Commercial Feedlot Cattle Early in the Feeding Period
SRR3181161		individual	shotgun	Texas, US		None	lees than 2yo steer		289	18.0	corn-based			None	None	None	Doster E et al. (2018): Investigating Effects of Tulathromycin Metaphylaxis on the Fecal Resistome and Microbiome of Commercial Feedlot Cattle Early in the Feeding Period
SRR3181162		individual	shotgun	Texas, US		None	lees than 2yo steer		298	18.0	corn-based			None	None	None	Doster E et al. (2018): Investigating Effects of Tulathromycin Metaphylaxis on the Fecal Resistome and Microbiome of Commercial Feedlot Cattle Early in the Feeding Period
SRR3181163		individual	shotgun	Texas, US		None	lees than 2yo steer		349	18.0	corn-based			None	None	None	Doster E et al. (2018): Investigating Effects of Tulathromycin Metaphylaxis on the Fecal Resistome and Microbiome of Commercial Feedlot Cattle Early in the Feeding Period
SRR3181164		individual	shotgun	Texas, US		None	lees than 2yo steer		372	18.0	corn-based			None	None	None	Doster E et al. (2018): Investigating Effects of Tulathromycin Metaphylaxis on the Fecal Resistome and Microbiome of Commercial Feedlot Cattle Early in the Feeding Period
SRR3181165		individual	shotgun	Texas, US		None	lees than 2yo steer		376	18.0	corn-based			None	None	None	Doster E et al. (2018): Investigating Effects of Tulathromycin Metaphylaxis on the Fecal Resistome and Microbiome of Commercial Feedlot Cattle Early in the Feeding Period
SRR3185498		individual	shotgun	Texas, US		None	lees than 2yo steer		11	18.0	corn-based			None	None	None	Doster E et al. (2018): Investigating Effects of Tulathromycin Metaphylaxis on the Fecal Resistome and Microbiome of Commercial Feedlot Cattle Early in the Feeding Period
SRR5678926		Pen floor	shotgun	Canada:Alberta	Conventional Feedlot	None		antibiotics	multiple	None				None	None	None	Rovira P et al. (2019): Characterization of the Microbial Resistome in Conventional and “Raised Without Antibiotics” Beef and Dairy Production Systems
SRR5678929		Pen floor	shotgun	Canada:Alberta	Conventional Feedlot	None		antibiotics	multiple	None				None	None	None	Rovira P et al. (2019): Characterization of the Microbial Resistome in Conventional and “Raised Without Antibiotics” Beef and Dairy Production Systems
SRR5678930		Pen floor	shotgun	Canada:Alberta	Conventional Feedlot	None		antibiotics	multiple	None				None	None	None	Rovira P et al. (2019): Characterization of the Microbial Resistome in Conventional and “Raised Without Antibiotics” Beef and Dairy Production Systems
SRR5678931		Pen floor	shotgun	Canada:Alberta	Conventional Feedlot	None		antibiotics	multiple	None				None	None	None	Rovira P et al. (2019): Characterization of the Microbial Resistome in Conventional and “Raised Without Antibiotics” Beef and Dairy Production Systems
SRR5678932		Pen floor	shotgun	Canada:Alberta	Conventional Feedlot	None		antibiotics	multiple	None				None	None	None	Rovira P et al. (2019): Characterization of the Microbial Resistome in Conventional and “Raised Without Antibiotics” Beef and Dairy Production Systems
SRR5678934		Pen floor	shotgun	USA: Colorado	Conventional dairy farm	None		antibiotics	multiple	None				None	None	None	Rovira P et al. (2019): Characterization of the Microbial Resistome in Conventional and “Raised Without Antibiotics” Beef and Dairy Production Systems
SRR5678935		Pen floor	shotgun	USA: Colorado	Conventional dairy farm	None		antibiotics	multiple	None				None	None	None	Rovira P et al. (2019): Characterization of the Microbial Resistome in Conventional and “Raised Without Antibiotics” Beef and Dairy Production Systems
SRR5678937		Pen floor	shotgun	USA: Colorado	Conventional dairy farm	None		antibiotics	multiple	None				None	None	None	Rovira P et al. (2019): Characterization of the Microbial Resistome in Conventional and “Raised Without Antibiotics” Beef and Dairy Production Systems
SRR5678979		Pen floor	shotgun	USA: Colorado	Organic dairy farm	None		no antibiotics	multiple	None				None	None	None	Rovira P et al. (2019): Characterization of the Microbial Resistome in Conventional and “Raised Without Antibiotics” Beef and Dairy Production Systems
SRR5678980		Pen floor	shotgun	USA: Colorado	Organic dairy farm	None		no antibiotics	multiple	None				None	None	None	Rovira P et al. (2019): Characterization of the Microbial Resistome in Conventional and “Raised Without Antibiotics” Beef and Dairy Production Systems
SRR5678981		Pen floor	shotgun	USA: Colorado	Organic dairy farm	None		no antibiotics	multiple	None				None	None	None	Rovira P et al. (2019): Characterization of the Microbial Resistome in Conventional and “Raised Without Antibiotics” Beef and Dairy Production Systems
SRR5678982		Pen floor	shotgun	Canada:Alberta	Natural Feedlot	None		no antibiotics	multiple	None				None	None	None	Rovira P et al. (2019): Characterization of the Microbial Resistome in Conventional and “Raised Without Antibiotics” Beef and Dairy Production Systems
SRR5678983		Pen floor	shotgun	Canada:Alberta	Natural Feedlot	None		no antibiotics	multiple	None				None	None	None	Rovira P et al. (2019): Characterization of the Microbial Resistome in Conventional and “Raised Without Antibiotics” Beef and Dairy Production Systems
SRR5678984		Pen floor	shotgun	Canada:Alberta	Natural Feedlot	None		no antibiotics	multiple	None				None	None	None	Rovira P et al. (2019): Characterization of the Microbial Resistome in Conventional and “Raised Without Antibiotics” Beef and Dairy Production Systems
SRR5678985		Pen floor	shotgun	Canada:Alberta	Natural Feedlot	None		no antibiotics	multiple	None				None	None	None	Rovira P et al. (2019): Characterization of the Microbial Resistome in Conventional and “Raised Without Antibiotics” Beef and Dairy Production Systems
SRR5678986		Pen floor	shotgun	Canada:Alberta	Natural Feedlot	None		no antibiotics	multiple	None				None	None	None	Rovira P et al. (2019): Characterization of the Microbial Resistome in Conventional and “Raised Without Antibiotics” Beef and Dairy Production Systems
SRR5678987		Pen floor	shotgun	Canada:Alberta	Natural Feedlot	None		no antibiotics	multiple	None				None	None	None	Rovira P et al. (2019): Characterization of the Microbial Resistome in Conventional and “Raised Without Antibiotics” Beef and Dairy Production Systems
SRR5678988		Pen floor	shotgun	Canada:Alberta	Natural Feedlot	None		no antibiotics	multiple	None				None	None	None	Rovira P et al. (2019): Characterization of the Microbial Resistome in Conventional and “Raised Without Antibiotics” Beef and Dairy Production Systems
SRR5678989		Pen floor	shotgun	Canada:Alberta	Natural Feedlot	None		no antibiotics	multiple	None				None	None	None	Rovira P et al. (2019): Characterization of the Microbial Resistome in Conventional and “Raised Without Antibiotics” Beef and Dairy Production Systems
SRR5678990		Pen floor	shotgun	Canada:Alberta	Natural Feedlot	None		no antibiotics	multiple	None				None	None	None	Rovira P et al. (2019): Characterization of the Microbial Resistome in Conventional and “Raised Without Antibiotics” Beef and Dairy Production Systems
SRR5678991		Pen floor	shotgun	Canada:Alberta	Natural Feedlot	None		no antibiotics	multiple	None				None	None	None	Rovira P et al. (2019): Characterization of the Microbial Resistome in Conventional and “Raised Without Antibiotics” Beef and Dairy Production Systems
SRR5678992		Pen floor	shotgun	USA: Colorado	Organic dairy farm	None		no antibiotics	multiple	None				None	None	None	Rovira P et al. (2019): Characterization of the Microbial Resistome in Conventional and “Raised Without Antibiotics” Beef and Dairy Production Systems
SRR5678993		Pen floor	shotgun	USA: Colorado	Organic dairy farm	None		no antibiotics	multiple	None				None	None	None	Rovira P et al. (2019): Characterization of the Microbial Resistome in Conventional and “Raised Without Antibiotics” Beef and Dairy Production Systems
SRR5678994		Pen floor	shotgun	USA: Colorado	Organic dairy farm	None		no antibiotics	multiple	None				None	None	None	Rovira P et al. (2019): Characterization of the Microbial Resistome in Conventional and “Raised Without Antibiotics” Beef and Dairy Production Systems
SRR5678995		Pen floor	shotgun	USA: Colorado	Organic dairy farm	None		no antibiotics	multiple	None				None	None	None	Rovira P et al. (2019): Characterization of the Microbial Resistome in Conventional and “Raised Without Antibiotics” Beef and Dairy Production Systems
SRR5678996		Pen floor	shotgun	USA: Colorado	Organic dairy farm	None		no antibiotics	multiple	None				None	None	None	Rovira P et al. (2019): Characterization of the Microbial Resistome in Conventional and “Raised Without Antibiotics” Beef and Dairy Production Systems
SRR5679001		Pen floor	shotgun	Canada:Alberta	Natural Feedlot	None		no antibiotics	multiple	None				None	None	None	Rovira P et al. (2019): Characterization of the Microbial Resistome in Conventional and “Raised Without Antibiotics” Beef and Dairy Production Systems
SRR5679005		Pen floor	shotgun	Canada:Alberta	Natural Feedlot	None		no antibiotics	multiple	None				None	None	None	Rovira P et al. (2019): Characterization of the Microbial Resistome in Conventional and “Raised Without Antibiotics” Beef and Dairy Production Systems
SRR5679006		Pen floor	shotgun	Canada:Alberta	Natural Feedlot	None		no antibiotics	multiple	None				None	None	None	Rovira P et al. (2019): Characterization of the Microbial Resistome in Conventional and “Raised Without Antibiotics” Beef and Dairy Production Systems
SRR5679007		Pen floor	shotgun	Canada:Alberta	Natural Feedlot	None		no antibiotics	multiple	None				None	None	None	Rovira P et al. (2019): Characterization of the Microbial Resistome in Conventional and “Raised Without Antibiotics” Beef and Dairy Production Systems
SRR5679008		Pen floor	shotgun	Canada:Alberta	Natural Feedlot	None		no antibiotics	multiple	None				None	None	None	Rovira P et al. (2019): Characterization of the Microbial Resistome in Conventional and “Raised Without Antibiotics” Beef and Dairy Production Systems
SRR5679009		Pen floor	shotgun	Canada:Alberta	Natural Feedlot	None		no antibiotics	multiple	None				None	None	None	Rovira P et al. (2019): Characterization of the Microbial Resistome in Conventional and “Raised Without Antibiotics” Beef and Dairy Production Systems
SRR5679010		Pen floor	shotgun	USA: Colorado	Conventional dairy farm	None		antibiotics	multiple	None				None	None	None	Rovira P et al. (2019): Characterization of the Microbial Resistome in Conventional and “Raised Without Antibiotics” Beef and Dairy Production Systems
SRR5679011		Pen floor	shotgun	USA: Colorado	Organic dairy farm	None		no antibiotics	multiple	None				None	None	None	Rovira P et al. (2019): Characterization of the Microbial Resistome in Conventional and “Raised Without Antibiotics” Beef and Dairy Production Systems
SRR5679012		Pen floor	shotgun	USA: Colorado	Organic dairy farm	None		no antibiotics	multiple	None				None	None	None	Rovira P et al. (2019): Characterization of the Microbial Resistome in Conventional and “Raised Without Antibiotics” Beef and Dairy Production Systems
SRR5679013		Pen floor	shotgun	USA: Colorado	Organic dairy farm	None		no antibiotics	multiple	None				None	None	None	Rovira P et al. (2019): Characterization of the Microbial Resistome in Conventional and “Raised Without Antibiotics” Beef and Dairy Production Systems
SRR5679015		Pen floor	shotgun	USA: Colorado	Organic dairy farm	None		no antibiotics	multiple	None				None	None	None	Rovira P et al. (2019): Characterization of the Microbial Resistome in Conventional and “Raised Without Antibiotics” Beef and Dairy Production Systems
SRR5679016		Pen floor	shotgun	USA: Colorado	Organic dairy farm	None		no antibiotics	multiple	None				None	None	None	Rovira P et al. (2019): Characterization of the Microbial Resistome in Conventional and “Raised Without Antibiotics” Beef and Dairy Production Systems
SRR5679017		Pen floor	shotgun	Canada:Alberta	Conventional Feedlot	None		antibiotics	multiple	None				None	None	None	Rovira P et al. (2019): Characterization of the Microbial Resistome in Conventional and “Raised Without Antibiotics” Beef and Dairy Production Systems
SRR5679018		Pen floor	shotgun	Canada:Alberta	Conventional Feedlot	None		antibiotics	multiple	None				None	None	None	Rovira P et al. (2019): Characterization of the Microbial Resistome in Conventional and “Raised Without Antibiotics” Beef and Dairy Production Systems
SRR5679019		Pen floor	shotgun	Canada:Alberta	Conventional Feedlot	None		antibiotics	multiple	None				None	None	None	Rovira P et al. (2019): Characterization of the Microbial Resistome in Conventional and “Raised Without Antibiotics” Beef and Dairy Production Systems
SRR5679020		Pen floor	shotgun	Canada:Alberta	Conventional Feedlot	None		antibiotics	multiple	None				None	None	None	Rovira P et al. (2019): Characterization of the Microbial Resistome in Conventional and “Raised Without Antibiotics” Beef and Dairy Production Systems
SRR5679021		Pen floor	shotgun	Canada:Alberta	Conventional Feedlot	None		antibiotics	multiple	None				None	None	None	Rovira P et al. (2019): Characterization of the Microbial Resistome in Conventional and “Raised Without Antibiotics” Beef and Dairy Production Systems
SRR5679022		Pen floor	shotgun	USA: Colorado	Conventional dairy farm	None		antibiotics	multiple	None				None	None	None	Rovira P et al. (2019): Characterization of the Microbial Resistome in Conventional and “Raised Without Antibiotics” Beef and Dairy Production Systems
SRR5679023		Pen floor	shotgun	USA: Colorado	Conventional dairy farm	None		antibiotics	multiple	None				None	None	None	Rovira P et al. (2019): Characterization of the Microbial Resistome in Conventional and “Raised Without Antibiotics” Beef and Dairy Production Systems
SRR5679024		Pen floor	shotgun	USA: Colorado	Conventional dairy farm	None		antibiotics	multiple	None				None	None	None	Rovira P et al. (2019): Characterization of the Microbial Resistome in Conventional and “Raised Without Antibiotics” Beef and Dairy Production Systems
SRR5679025		Pen floor	shotgun	USA: Colorado	Conventional dairy farm	None		antibiotics	multiple	None				None	None	None	Rovira P et al. (2019): Characterization of the Microbial Resistome in Conventional and “Raised Without Antibiotics” Beef and Dairy Production Systems
SRR5679026		Pen floor	shotgun	USA: Colorado	Conventional dairy farm	None		antibiotics	multiple	None				None	None	None	Rovira P et al. (2019): Characterization of the Microbial Resistome in Conventional and “Raised Without Antibiotics” Beef and Dairy Production Systems
SRR5679029		Pen floor	shotgun	USA: Colorado	Organic dairy farm	None		no antibiotics	multiple	None				None	None	None	Rovira P et al. (2019): Characterization of the Microbial Resistome in Conventional and “Raised Without Antibiotics” Beef and Dairy Production Systems
SRR5679030		Pen floor	shotgun	USA: Colorado	Organic dairy farm	None		no antibiotics	multiple	None				None	None	None	Rovira P et al. (2019): Characterization of the Microbial Resistome in Conventional and “Raised Without Antibiotics” Beef and Dairy Production Systems
SRR5679031		Pen floor	shotgun	USA: Colorado	Organic dairy farm	None		no antibiotics	multiple	None				None	None	None	Rovira P et al. (2019): Characterization of the Microbial Resistome in Conventional and “Raised Without Antibiotics” Beef and Dairy Production Systems
SRR5679033		Pen floor	shotgun	Canada:Alberta	Conventional Feedlot	None		antibiotics	multiple	None				None	None	None	Rovira P et al. (2019): Characterization of the Microbial Resistome in Conventional and “Raised Without Antibiotics” Beef and Dairy Production Systems
SRR5679034		Pen floor	shotgun	Canada:Alberta	Conventional Feedlot	None		antibiotics	multiple	None				None	None	None	Rovira P et al. (2019): Characterization of the Microbial Resistome in Conventional and “Raised Without Antibiotics” Beef and Dairy Production Systems
SRR5679035		Pen floor	shotgun	Canada:Alberta	Conventional Feedlot	None		antibiotics	multiple	None				None	None	None	Rovira P et al. (2019): Characterization of the Microbial Resistome in Conventional and “Raised Without Antibiotics” Beef and Dairy Production Systems
SRR5679036		Pen floor	shotgun	Canada:Alberta	Conventional Feedlot	None		antibiotics	multiple	None				None	None	None	Rovira P et al. (2019): Characterization of the Microbial Resistome in Conventional and “Raised Without Antibiotics” Beef and Dairy Production Systems
SRR5679037		Pen floor	shotgun	Canada:Alberta	Conventional Feedlot	None		antibiotics	multiple	None				None	None	None	Rovira P et al. (2019): Characterization of the Microbial Resistome in Conventional and “Raised Without Antibiotics” Beef and Dairy Production Systems
SRR5679039		Pen floor	shotgun	USA: Colorado	Conventional dairy farm	None		antibiotics	multiple	None				None	None	None	Rovira P et al. (2019): Characterization of the Microbial Resistome in Conventional and “Raised Without Antibiotics” Beef and Dairy Production Systems
SRR5679040		Pen floor	shotgun	USA: Colorado	Conventional dairy farm	None		antibiotics	multiple	None				None	None	None	Rovira P et al. (2019): Characterization of the Microbial Resistome in Conventional and “Raised Without Antibiotics” Beef and Dairy Production Systems
SRR5679041		Pen floor	shotgun	USA: Colorado	Conventional dairy farm	None		antibiotics	multiple	None				None	None	None	Rovira P et al. (2019): Characterization of the Microbial Resistome in Conventional and “Raised Without Antibiotics” Beef and Dairy Production Systems
SRR5679042		Pen floor	shotgun	USA: Colorado	Conventional dairy farm	None		antibiotics	multiple	None				None	None	None	Rovira P et al. (2019): Characterization of the Microbial Resistome in Conventional and “Raised Without Antibiotics” Beef and Dairy Production Systems
SRR5679043		Pen floor	shotgun	USA: Colorado	Conventional dairy farm	None		antibiotics	multiple	None				None	None	None	Rovira P et al. (2019): Characterization of the Microbial Resistome in Conventional and “Raised Without Antibiotics” Beef and Dairy Production Systems
SRR5679044		Pen floor	shotgun	USA: Colorado	Conventional dairy farm	None		antibiotics	multiple	None				None	None	None	Rovira P et al. (2019): Characterization of the Microbial Resistome in Conventional and “Raised Without Antibiotics” Beef and Dairy Production Systems
SRR5679045		Pen floor	shotgun	USA: Colorado	Conventional dairy farm	None		antibiotics	multiple	None				None	None	None	Rovira P et al. (2019): Characterization of the Microbial Resistome in Conventional and “Raised Without Antibiotics” Beef and Dairy Production Systems
SRR6512889		composite	shotgun	canada,alberta	Feedlot D	None		antbtcs	multiple	None				None	None	None	Zaheer R et al. (2018): Impact of sequencing depth on the characterization of the microbiome and resistome
SRR6512890		composite	shotgun	canada,alberta	Feedlot D	None		antbtcs	multiple	None				None	None	None	Zaheer R et al. (2018): Impact of sequencing depth on the characterization of the microbiome and resistome
SRR6512891		composite	shotgun	canada,alberta	Feedlot A	None		antbtcs	multiple	None				None	None	None	Zaheer R et al. (2018): Impact of sequencing depth on the characterization of the microbiome and resistome
SRR6512892		composite	shotgun	canada,alberta	Feedlot A	None		antbtcs	multiple	None				None	None	None	Zaheer R et al. (2018): Impact of sequencing depth on the characterization of the microbiome and resistome
SRR6512893		composite	shotgun	canada,alberta	Feedlot A	None		antbtcs	multiple	None				None	None	None	Zaheer R et al. (2018): Impact of sequencing depth on the characterization of the microbiome and resistome
SRR6512894		composite	shotgun	canada,alberta	Feedlot A	None		antbtcs	multiple	None				None	None	None	Zaheer R et al. (2018): Impact of sequencing depth on the characterization of the microbiome and resistome
SRR6512895		composite	shotgun	canada,alberta	Feedlot C	None		antbtcs	multiple	None				None	None	None	Zaheer R et al. (2018): Impact of sequencing depth on the characterization of the microbiome and resistome
SRR6512896		composite	shotgun	canada,alberta	Feedlot C	None		antbtcs	multiple	None				None	None	None	Zaheer R et al. (2018): Impact of sequencing depth on the characterization of the microbiome and resistome
SRR6512897		composite	shotgun	canada,alberta	Feedlot B	None		antbtcs	multiple	None				None	None	None	Zaheer R et al. (2018): Impact of sequencing depth on the characterization of the microbiome and resistome
SRR6512898		composite	shotgun	canada,alberta	Feedlot B	None		antbtcs	multiple	None				None	None	None	Zaheer R et al. (2018): Impact of sequencing depth on the characterization of the microbiome and resistome
SRR6512899		composite	shotgun	canada,alberta	Feedlot D	None		antbtcs	multiple	None				None	None	None	Zaheer R et al. (2018): Impact of sequencing depth on the characterization of the microbiome and resistome
SRR6512900		composite	shotgun	canada,alberta	Feedlot D	None		antbtcs	multiple	None				None	None	None	Zaheer R et al. (2018): Impact of sequencing depth on the characterization of the microbiome and resistome
SRR6512901		composite	shotgun	canada,alberta	Feedlot B	None		antbtcs	multiple	None				None	None	None	Zaheer R et al. (2018): Impact of sequencing depth on the characterization of the microbiome and resistome
SRR6512902		composite	shotgun	canada,alberta	Feedlot B	None		antbtcs	multiple	None				None	None	None	Zaheer R et al. (2018): Impact of sequencing depth on the characterization of the microbiome and resistome
SRR6512903		composite	shotgun	canada,alberta	Feedlot C	None		antbtcs	multiple	None				None	None	None	Zaheer R et al. (2018): Impact of sequencing depth on the characterization of the microbiome and resistome
SRR6512904		composite	shotgun	canada,alberta	Feedlot C	None		antbtcs	multiple	None				None	None	None	Zaheer R et al. (2018): Impact of sequencing depth on the characterization of the microbiome and resistome
SRR6512905		composite	shotgun	canada,alberta	Feedlot A	None		antbtcs	multiple	None				None	None	None	Zaheer R et al. (2018): Impact of sequencing depth on the characterization of the microbiome and resistome
SRR6512906		composite	shotgun	canada,alberta	Feedlot A	None		antbtcs	multiple	None				None	None	None	Zaheer R et al. (2018): Impact of sequencing depth on the characterization of the microbiome and resistome
SRR6512907		composite	shotgun	canada,alberta	Feedlot D	None		antbtcs	multiple	None				None	None	None	Zaheer R et al. (2018): Impact of sequencing depth on the characterization of the microbiome and resistome
SRR6512908		composite	shotgun	canada,alberta	Feedlot D	None		antbtcs	multiple	None				None	None	None	Zaheer R et al. (2018): Impact of sequencing depth on the characterization of the microbiome and resistome
SRR6512909		composite	shotgun	canada,alberta	Feedlot B	None		antbtcs	multiple	None				None	None	None	Zaheer R et al. (2018): Impact of sequencing depth on the characterization of the microbiome and resistome
SRR6512910		composite	shotgun	canada,alberta	Feedlot B	None		antbtcs	multiple	None				None	None	None	Zaheer R et al. (2018): Impact of sequencing depth on the characterization of the microbiome and resistome
SRR6512911		composite	shotgun	canada,alberta	Feedlot C	None		antbtcs	multiple	None				None	None	None	Zaheer R et al. (2018): Impact of sequencing depth on the characterization of the microbiome and resistome
SRR6512912		composite	shotgun	canada,alberta	Feedlot C	None		antbtcs	multiple	None				None	None	None	Zaheer R et al. (2018): Impact of sequencing depth on the characterization of the microbiome and resistome
SRR7686592		individual	shotgun	Pennsylvania, US		None	lactating cows			None	cow diet			None	None	None	Serajus Salaheen et al. (2019): Metagenomic analysis of the fecal microbiomes from Escherichia coli O157:H7-shedding and non-shedding cows on a single dairy farm
SRR7686593		individual	shotgun	Pennsylvania, US		None	lactating cows			None	cow diet			None	None	None	Serajus Salaheen et al. (2019): Metagenomic analysis of the fecal microbiomes from Escherichia coli O157:H7-shedding and non-shedding cows on a single dairy farm
SRR7686594		individual	shotgun	Pennsylvania, US		None	lactating cows			None	cow diet			None	None	None	Serajus Salaheen et al. (2019): Metagenomic analysis of the fecal microbiomes from Escherichia coli O157:H7-shedding and non-shedding cows on a single dairy farm
SRR7686595		individual	shotgun	Pennsylvania, US		None	lactating cows			None	cow diet			None	None	None	Serajus Salaheen et al. (2019): Metagenomic analysis of the fecal microbiomes from Escherichia coli O157:H7-shedding and non-shedding cows on a single dairy farm
SRR7686596		individual	shotgun	Pennsylvania, US		None	lactating cows			None	cow diet			None	None	None	Serajus Salaheen et al. (2019): Metagenomic analysis of the fecal microbiomes from Escherichia coli O157:H7-shedding and non-shedding cows on a single dairy farm
SRR7686597		individual	shotgun	Pennsylvania, US		None	lactating cows			None	cow diet			None	None	None	Serajus Salaheen et al. (2019): Metagenomic analysis of the fecal microbiomes from Escherichia coli O157:H7-shedding and non-shedding cows on a single dairy farm
SRR7686598		individual	shotgun	Pennsylvania, US		None	lactating cows		uniq1292	None	cow diet			None	None	None	Serajus Salaheen et al. (2019): Metagenomic analysis of the fecal microbiomes from Escherichia coli O157:H7-shedding and non-shedding cows on a single dairy farm
SRR7686599		individual	shotgun	Pennsylvania, US		None	lactating cows		uniq1293	None	cow diet			None	None	None	Serajus Salaheen et al. (2019): Metagenomic analysis of the fecal microbiomes from Escherichia coli O157:H7-shedding and non-shedding cows on a single dairy farm
SRR7686600		individual	shotgun	Pennsylvania, US		None	lactating cows			None	cow diet			None	None	None	Serajus Salaheen et al. (2019): Metagenomic analysis of the fecal microbiomes from Escherichia coli O157:H7-shedding and non-shedding cows on a single dairy farm
SRR7686601		individual	shotgun	Pennsylvania, US		None	lactating cows		uniq1295	None	cow diet			None	None	None	Serajus Salaheen et al. (2019): Metagenomic analysis of the fecal microbiomes from Escherichia coli O157:H7-shedding and non-shedding cows on a single dairy farm
SRR7686602		individual	shotgun	Pennsylvania, US		None	lactating cows		uniq1296	None	cow diet			None	None	None	Serajus Salaheen et al. (2019): Metagenomic analysis of the fecal microbiomes from Escherichia coli O157:H7-shedding and non-shedding cows on a single dairy farm
SRR7686603		individual	shotgun	Pennsylvania, US		None	lactating cows			None	cow diet			None	None	None	Serajus Salaheen et al. (2019): Metagenomic analysis of the fecal microbiomes from Escherichia coli O157:H7-shedding and non-shedding cows on a single dairy farm
SRR7686604		individual	shotgun	Pennsylvania, US		None	lactating cows			None	cow diet			None	None	None	Serajus Salaheen et al. (2019): Metagenomic analysis of the fecal microbiomes from Escherichia coli O157:H7-shedding and non-shedding cows on a single dairy farm
SRR7686605		individual	shotgun	Pennsylvania, US		None	lactating cows			None	cow diet			None	None	None	Serajus Salaheen et al. (2019): Metagenomic analysis of the fecal microbiomes from Escherichia coli O157:H7-shedding and non-shedding cows on a single dairy farm
SRR9037494		composite	shotgun	canada,alberta	Feedlot D	None		antbtcs	multiple	None				None	None	None	Zaheer R et al. (2018): Impact of sequencing depth on the characterization of the microbiome and resistome
SRR9037495		composite	shotgun	canada,alberta	Feedlot D	None		no antibiotics	multiple	None				None	None	None	Zaheer R et al. (2018): Impact of sequencing depth on the characterization of the microbiome and resistome
SRR9037496		composite	shotgun	canada,alberta	Feedlot D	None		no antibiotics	multiple	None				None	None	None	Zaheer R et al. (2018): Impact of sequencing depth on the characterization of the microbiome and resistome
SRR9037497		composite	shotgun	canada,alberta	Feedlot D	None		no antibiotics	multiple	None				None	None	None	Zaheer R et al. (2018): Impact of sequencing depth on the characterization of the microbiome and resistome
SRR9699864		composite	shotgun	Colorado, Montana, Utah, and Wyoming, US		None		No	multiple	None				None	None	None	Weinroth MD et al. (2019): Investigation of tylosin in feed of feedlot cattle and effects on liver abscess prevalence, and fecal and soil microbiomes and resistomes
SRR9699865		composite	shotgun	Arizona, New Mexico and Texas, US		None		No	multiple	None				None	None	None	Weinroth MD et al. (2019): Investigation of tylosin in feed of feedlot cattle and effects on liver abscess prevalence, and fecal and soil microbiomes and resistomes
SRR9699866		composite	shotgun	Colorado, Montana, Utah, and Wyoming, US		None		tylosin	multiple	None				None	None	None	Weinroth MD et al. (2019): Investigation of tylosin in feed of feedlot cattle and effects on liver abscess prevalence, and fecal and soil microbiomes and resistomes
SRR9699867		composite	shotgun	Arizona, New Mexico and Texas, US		None		No	multiple	None				None	None	None	Weinroth MD et al. (2019): Investigation of tylosin in feed of feedlot cattle and effects on liver abscess prevalence, and fecal and soil microbiomes and resistomes
SRR9699868		composite	shotgun	Colorado, Montana, Utah, and Wyoming, US		None		No	multiple	None				None	None	None	Weinroth MD et al. (2019): Investigation of tylosin in feed of feedlot cattle and effects on liver abscess prevalence, and fecal and soil microbiomes and resistomes
SRR9699869		composite	shotgun	Colorado, Montana, Utah, and Wyoming, US		None		tylosin	multiple	None				None	None	None	Weinroth MD et al. (2019): Investigation of tylosin in feed of feedlot cattle and effects on liver abscess prevalence, and fecal and soil microbiomes and resistomes
SRR9699870		composite	shotgun	Colorado, Montana, Utah, and Wyoming, US		None		tylosin	multiple	None				None	None	None	Weinroth MD et al. (2019): Investigation of tylosin in feed of feedlot cattle and effects on liver abscess prevalence, and fecal and soil microbiomes and resistomes
SRR9699871		composite	shotgun	Colorado, Montana, Utah, and Wyoming, US		None		No	multiple	None				None	None	None	Weinroth MD et al. (2019): Investigation of tylosin in feed of feedlot cattle and effects on liver abscess prevalence, and fecal and soil microbiomes and resistomes
SRR9699910		composite	shotgun	Colorado, Montana, Utah, and Wyoming, US		None		No	multiple	None				None	None	None	Weinroth MD et al. (2019): Investigation of tylosin in feed of feedlot cattle and effects on liver abscess prevalence, and fecal and soil microbiomes and resistomes
SRR9699911		composite	shotgun	Colorado, Montana, Utah, and Wyoming, US		None		tylosin	multiple	None				None	None	None	Weinroth MD et al. (2019): Investigation of tylosin in feed of feedlot cattle and effects on liver abscess prevalence, and fecal and soil microbiomes and resistomes
SRR9699912		composite	shotgun	California and Nevada, US		None		tylosin	multiple	None				None	None	None	Weinroth MD et al. (2019): Investigation of tylosin in feed of feedlot cattle and effects on liver abscess prevalence, and fecal and soil microbiomes and resistomes
SRR9699913		composite	shotgun	California and Nevada, US		None		tylosin	multiple	None				None	None	None	Weinroth MD et al. (2019): Investigation of tylosin in feed of feedlot cattle and effects on liver abscess prevalence, and fecal and soil microbiomes and resistomes
SRR9699914		composite	shotgun	California and Nevada, US		None		No	multiple	None				None	None	None	Weinroth MD et al. (2019): Investigation of tylosin in feed of feedlot cattle and effects on liver abscess prevalence, and fecal and soil microbiomes and resistomes
SRR9699915		composite	shotgun	California and Nevada, US		None		No	multiple	None				None	None	None	Weinroth MD et al. (2019): Investigation of tylosin in feed of feedlot cattle and effects on liver abscess prevalence, and fecal and soil microbiomes and resistomes
SRR9699916		composite	shotgun	Arizona, New Mexico and Texas, US		None		tylosin	multiple	None				None	None	None	Weinroth MD et al. (2019): Investigation of tylosin in feed of feedlot cattle and effects on liver abscess prevalence, and fecal and soil microbiomes and resistomes
SRR9699917		composite	shotgun	Arizona, New Mexico and Texas, US		None		tylosin	multiple	None				None	None	None	Weinroth MD et al. (2019): Investigation of tylosin in feed of feedlot cattle and effects on liver abscess prevalence, and fecal and soil microbiomes and resistomes
SRS7821212		individual	shotgun	France, Saint-Gene-Champagnelle	Theix, INRAE	None	lactating cows		100069	120.0	grass(while grazing), corn silage, grass silage, hay, concentrate (Beet pulp: 30%, Wheat: 22.7%, Barley: 20%, Rapeseed meal: 15%, Non-GMO soybean meal: 7.9%, Cane molasses: 1.5%, Bi-calcium phosphorus: 1%, Trace elements vitamins: 0.9%, Dry magnesia: 0.5%, Salt: 0.5%)			None	None	None	():
SRS7821213		individual	shotgun	France, Saint-Gene-Champagnelle	Theix, INRAE	None	lactating cows		155455	60.0	grass(while grazing), corn silage, grass silage, hay, concentrate (Beet pulp: 30%, Wheat: 22.7%, Barley: 20%, Rapeseed meal: 15%, Non-GMO soybean meal: 7.9%, Cane molasses: 1.5%, Bi-calcium phosphorus: 1%, Trace elements vitamins: 0.9%, Dry magnesia: 0.5%, Salt: 0.5%)			None	None	None	():
SRS7821214		individual	shotgun	France, Saint-Gene-Champagnelle	Theix, INRAE	None	lactating cows		144636	72.0	grass(while grazing), corn silage, grass silage, hay, concentrate (Beet pulp: 30%, Wheat: 22.7%, Barley: 20%, Rapeseed meal: 15%, Non-GMO soybean meal: 7.9%, Cane molasses: 1.5%, Bi-calcium phosphorus: 1%, Trace elements vitamins: 0.9%, Dry magnesia: 0.5%, Salt: 0.5%)			None	None	None	():
SRS7821215		individual	shotgun	France, Saint-Gene-Champagnelle	Theix, INRAE	None	lactating cows		155458	60.0	grass(while grazing), corn silage, grass silage, hay, concentrate (Beet pulp: 30%, Wheat: 22.7%, Barley: 20%, Rapeseed meal: 15%, Non-GMO soybean meal: 7.9%, Cane molasses: 1.5%, Bi-calcium phosphorus: 1%, Trace elements vitamins: 0.9%, Dry magnesia: 0.5%, Salt: 0.5%)			None	None	None	():
SRS7821216		individual	shotgun	France, Saint-Gene-Champagnelle	Theix, INRAE	None	lactating cows		155461	60.0	grass(while grazing), corn silage, grass silage, hay, concentrate (Beet pulp: 30%, Wheat: 22.7%, Barley: 20%, Rapeseed meal: 15%, Non-GMO soybean meal: 7.9%, Cane molasses: 1.5%, Bi-calcium phosphorus: 1%, Trace elements vitamins: 0.9%, Dry magnesia: 0.5%, Salt: 0.5%)			None	None	None	():
SRS7821217		individual	shotgun	France, Saint-Gene-Champagnelle	Theix, INRAE	None	lactating cows		155464	60.0	grass(while grazing), corn silage, grass silage, hay, concentrate (Beet pulp: 30%, Wheat: 22.7%, Barley: 20%, Rapeseed meal: 15%, Non-GMO soybean meal: 7.9%, Cane molasses: 1.5%, Bi-calcium phosphorus: 1%, Trace elements vitamins: 0.9%, Dry magnesia: 0.5%, Salt: 0.5%)			None	None	None	():
SRS7821218		individual	shotgun	France, Saint-Gene-Champagnelle	Theix, INRAE	None	lactating cows		155626	60.0	grass(while grazing), corn silage, grass silage, hay, concentrate (Beet pulp: 30%, Wheat: 22.7%, Barley: 20%, Rapeseed meal: 15%, Non-GMO soybean meal: 7.9%, Cane molasses: 1.5%, Bi-calcium phosphorus: 1%, Trace elements vitamins: 0.9%, Dry magnesia: 0.5%, Salt: 0.5%)			None	None	None	():
SRS7821219		individual	shotgun	France, Saint-Gene-Champagnelle	Theix, INRAE	None	lactating cows		155677	60.0	grass(while grazing), corn silage, grass silage, hay, concentrate (Beet pulp: 30%, Wheat: 22.7%, Barley: 20%, Rapeseed meal: 15%, Non-GMO soybean meal: 7.9%, Cane molasses: 1.5%, Bi-calcium phosphorus: 1%, Trace elements vitamins: 0.9%, Dry magnesia: 0.5%, Salt: 0.5%)			None	None	None	():
SRS7821220		individual	shotgun	France, Saint-Gene-Champagnelle	Theix, INRAE	None	lactating cows		166547	48.0	grass(while grazing), corn silage, grass silage, hay, concentrate (Beet pulp: 30%, Wheat: 22.7%, Barley: 20%, Rapeseed meal: 15%, Non-GMO soybean meal: 7.9%, Cane molasses: 1.5%, Bi-calcium phosphorus: 1%, Trace elements vitamins: 0.9%, Dry magnesia: 0.5%, Salt: 0.5%)			None	None	None	():
SRS7821221		individual	shotgun	France, Saint-Gene-Champagnelle	Theix, INRAE	None	lactating cows		166578	48.0	grass(while grazing), corn silage, grass silage, hay, concentrate (Beet pulp: 30%, Wheat: 22.7%, Barley: 20%, Rapeseed meal: 15%, Non-GMO soybean meal: 7.9%, Cane molasses: 1.5%, Bi-calcium phosphorus: 1%, Trace elements vitamins: 0.9%, Dry magnesia: 0.5%, Salt: 0.5%)			None	None	None	():
SRS7821222		individual	shotgun	France, Saint-Gene-Champagnelle	Theix, INRAE	None	lactating cows		166552	48.0	grass(while grazing), corn silage, grass silage, hay, concentrate (Beet pulp: 30%, Wheat: 22.7%, Barley: 20%, Rapeseed meal: 15%, Non-GMO soybean meal: 7.9%, Cane molasses: 1.5%, Bi-calcium phosphorus: 1%, Trace elements vitamins: 0.9%, Dry magnesia: 0.5%, Salt: 0.5%)			None	None	None	():
SRS7821223		individual	shotgun	France, Saint-Gene-Champagnelle	Theix, INRAE	None	lactating cows		166554	48.0	grass(while grazing), corn silage, grass silage, hay, concentrate (Beet pulp: 30%, Wheat: 22.7%, Barley: 20%, Rapeseed meal: 15%, Non-GMO soybean meal: 7.9%, Cane molasses: 1.5%, Bi-calcium phosphorus: 1%, Trace elements vitamins: 0.9%, Dry magnesia: 0.5%, Salt: 0.5%)			None	None	None	():
SRS7821224		individual	shotgun	France, Saint-Gene-Champagnelle	Theix, INRAE	None	lactating cows		144888	72.0	grass(while grazing), corn silage, grass silage, hay, concentrate (Beet pulp: 30%, Wheat: 22.7%, Barley: 20%, Rapeseed meal: 15%, Non-GMO soybean meal: 7.9%, Cane molasses: 1.5%, Bi-calcium phosphorus: 1%, Trace elements vitamins: 0.9%, Dry magnesia: 0.5%, Salt: 0.5%)			None	None	None	():
SRS7821225		individual	shotgun	France, Saint-Gene-Champagnelle	Theix, INRAE	None	lactating cows		166556	48.0	grass(while grazing), corn silage, grass silage, hay, concentrate (Beet pulp: 30%, Wheat: 22.7%, Barley: 20%, Rapeseed meal: 15%, Non-GMO soybean meal: 7.9%, Cane molasses: 1.5%, Bi-calcium phosphorus: 1%, Trace elements vitamins: 0.9%, Dry magnesia: 0.5%, Salt: 0.5%)			None	None	None	():
SRS7821226		individual	shotgun	France, Saint-Gene-Champagnelle	Theix, INRAE	None	lactating cows		166560	48.0	grass(while grazing), corn silage, grass silage, hay, concentrate (Beet pulp: 30%, Wheat: 22.7%, Barley: 20%, Rapeseed meal: 15%, Non-GMO soybean meal: 7.9%, Cane molasses: 1.5%, Bi-calcium phosphorus: 1%, Trace elements vitamins: 0.9%, Dry magnesia: 0.5%, Salt: 0.5%)			None	None	None	():
SRS7821227		individual	shotgun	France, Saint-Gene-Champagnelle	Theix, INRAE	None	lactating cows		166570	48.0	grass(while grazing), corn silage, grass silage, hay, concentrate (Beet pulp: 30%, Wheat: 22.7%, Barley: 20%, Rapeseed meal: 15%, Non-GMO soybean meal: 7.9%, Cane molasses: 1.5%, Bi-calcium phosphorus: 1%, Trace elements vitamins: 0.9%, Dry magnesia: 0.5%, Salt: 0.5%)			None	None	None	():
SRS7821228		individual	shotgun	France, Saint-Gene-Champagnelle	Theix, INRAE	None	lactating cows		166574	48.0	grass(while grazing), corn silage, grass silage, hay, concentrate (Beet pulp: 30%, Wheat: 22.7%, Barley: 20%, Rapeseed meal: 15%, Non-GMO soybean meal: 7.9%, Cane molasses: 1.5%, Bi-calcium phosphorus: 1%, Trace elements vitamins: 0.9%, Dry magnesia: 0.5%, Salt: 0.5%)			None	None	None	():
SRS7821229		individual	shotgun	France, Saint-Gene-Champagnelle	Theix, INRAE	None	lactating cows		166549	48.0	grass(while grazing), corn silage, grass silage, hay, concentrate (Beet pulp: 30%, Wheat: 22.7%, Barley: 20%, Rapeseed meal: 15%, Non-GMO soybean meal: 7.9%, Cane molasses: 1.5%, Bi-calcium phosphorus: 1%, Trace elements vitamins: 0.9%, Dry magnesia: 0.5%, Salt: 0.5%)			None	None	None	():
SRS7821230		individual	shotgun	France, Saint-Gene-Champagnelle	Theix, INRAE	None	lactating cows		166583	48.0	grass(while grazing), corn silage, grass silage, hay, concentrate (Beet pulp: 30%, Wheat: 22.7%, Barley: 20%, Rapeseed meal: 15%, Non-GMO soybean meal: 7.9%, Cane molasses: 1.5%, Bi-calcium phosphorus: 1%, Trace elements vitamins: 0.9%, Dry magnesia: 0.5%, Salt: 0.5%)			None	None	None	():
SRS7821231		individual	shotgun	France, Saint-Gene-Champagnelle	Theix, INRAE	None	lactating cows		166639	48.0	grass(while grazing), corn silage, grass silage, hay, concentrate (Beet pulp: 30%, Wheat: 22.7%, Barley: 20%, Rapeseed meal: 15%, Non-GMO soybean meal: 7.9%, Cane molasses: 1.5%, Bi-calcium phosphorus: 1%, Trace elements vitamins: 0.9%, Dry magnesia: 0.5%, Salt: 0.5%)			None	None	None	():
SRS7821232		individual	shotgun	France, Saint-Gene-Champagnelle	Theix, INRAE	None	lactating cows		177603	36.0	grass(while grazing), corn silage, grass silage, hay, concentrate (Beet pulp: 30%, Wheat: 22.7%, Barley: 20%, Rapeseed meal: 15%, Non-GMO soybean meal: 7.9%, Cane molasses: 1.5%, Bi-calcium phosphorus: 1%, Trace elements vitamins: 0.9%, Dry magnesia: 0.5%, Salt: 0.5%)			None	None	None	():
SRS7821233		individual	shotgun	France, Saint-Gene-Champagnelle	Theix, INRAE	None	lactating cows		177611	36.0	grass(while grazing), corn silage, grass silage, hay, concentrate (Beet pulp: 30%, Wheat: 22.7%, Barley: 20%, Rapeseed meal: 15%, Non-GMO soybean meal: 7.9%, Cane molasses: 1.5%, Bi-calcium phosphorus: 1%, Trace elements vitamins: 0.9%, Dry magnesia: 0.5%, Salt: 0.5%)			None	None	None	():
SRS7821234		individual	shotgun	France, Saint-Gene-Champagnelle	Theix, INRAE	None	lactating cows		177615	36.0	grass(while grazing), corn silage, grass silage, hay, concentrate (Beet pulp: 30%, Wheat: 22.7%, Barley: 20%, Rapeseed meal: 15%, Non-GMO soybean meal: 7.9%, Cane molasses: 1.5%, Bi-calcium phosphorus: 1%, Trace elements vitamins: 0.9%, Dry magnesia: 0.5%, Salt: 0.5%)			None	None	None	():
SRS7821235		individual	shotgun	France, Saint-Gene-Champagnelle	Theix, INRAE	None	lactating cows		144900	72.0	grass(while grazing), corn silage, grass silage, hay, concentrate (Beet pulp: 30%, Wheat: 22.7%, Barley: 20%, Rapeseed meal: 15%, Non-GMO soybean meal: 7.9%, Cane molasses: 1.5%, Bi-calcium phosphorus: 1%, Trace elements vitamins: 0.9%, Dry magnesia: 0.5%, Salt: 0.5%)			None	None	None	():
SRS7821236		individual	shotgun	France, Saint-Gene-Champagnelle	Theix, INRAE	None	lactating cows		177642	36.0	grass(while grazing), corn silage, grass silage, hay, concentrate (Beet pulp: 30%, Wheat: 22.7%, Barley: 20%, Rapeseed meal: 15%, Non-GMO soybean meal: 7.9%, Cane molasses: 1.5%, Bi-calcium phosphorus: 1%, Trace elements vitamins: 0.9%, Dry magnesia: 0.5%, Salt: 0.5%)			None	None	None	():
SRS7821237		individual	shotgun	France, Saint-Gene-Champagnelle	Theix, INRAE	None	lactating cows		177630	36.0	grass(while grazing), corn silage, grass silage, hay, concentrate (Beet pulp: 30%, Wheat: 22.7%, Barley: 20%, Rapeseed meal: 15%, Non-GMO soybean meal: 7.9%, Cane molasses: 1.5%, Bi-calcium phosphorus: 1%, Trace elements vitamins: 0.9%, Dry magnesia: 0.5%, Salt: 0.5%)			None	None	None	():
SRS7821238		individual	shotgun	France, Saint-Gene-Champagnelle	Theix, INRAE	None	lactating cows		177646	36.0	grass(while grazing), corn silage, grass silage, hay, concentrate (Beet pulp: 30%, Wheat: 22.7%, Barley: 20%, Rapeseed meal: 15%, Non-GMO soybean meal: 7.9%, Cane molasses: 1.5%, Bi-calcium phosphorus: 1%, Trace elements vitamins: 0.9%, Dry magnesia: 0.5%, Salt: 0.5%)			None	None	None	():
SRS7821239		individual	shotgun	France, Saint-Gene-Champagnelle	Theix, INRAE	None	lactating cows		177650	36.0	grass(while grazing), corn silage, grass silage, hay, concentrate (Beet pulp: 30%, Wheat: 22.7%, Barley: 20%, Rapeseed meal: 15%, Non-GMO soybean meal: 7.9%, Cane molasses: 1.5%, Bi-calcium phosphorus: 1%, Trace elements vitamins: 0.9%, Dry magnesia: 0.5%, Salt: 0.5%)			None	None	None	():
SRS7821240		individual	shotgun	France, Saint-Gene-Champagnelle	Theix, INRAE	None	lactating cows		188053	24.0	grass(while grazing), corn silage, grass silage, hay, concentrate (Beet pulp: 30%, Wheat: 22.7%, Barley: 20%, Rapeseed meal: 15%, Non-GMO soybean meal: 7.9%, Cane molasses: 1.5%, Bi-calcium phosphorus: 1%, Trace elements vitamins: 0.9%, Dry magnesia: 0.5%, Salt: 0.5%)			None	None	None	():
SRS7821241		individual	shotgun	France, Saint-Gene-Champagnelle	Theix, INRAE	None	lactating cows		XX7653	36.0	grass(while grazing), corn silage, grass silage, hay, concentrate (Beet pulp: 30%, Wheat: 22.7%, Barley: 20%, Rapeseed meal: 15%, Non-GMO soybean meal: 7.9%, Cane molasses: 1.5%, Bi-calcium phosphorus: 1%, Trace elements vitamins: 0.9%, Dry magnesia: 0.5%, Salt: 0.5%)			None	None	None	():
SRS7821242		individual	shotgun	France, Saint-Gene-Champagnelle	Theix, INRAE	None	lactating cows		144911	72.0	grass(while grazing), corn silage, grass silage, hay, concentrate (Beet pulp: 30%, Wheat: 22.7%, Barley: 20%, Rapeseed meal: 15%, Non-GMO soybean meal: 7.9%, Cane molasses: 1.5%, Bi-calcium phosphorus: 1%, Trace elements vitamins: 0.9%, Dry magnesia: 0.5%, Salt: 0.5%)			None	None	None	():
SRS7821243		individual	shotgun	France, Saint-Gene-Champagnelle	Theix, INRAE	None	lactating cows		144940	72.0	grass(while grazing), corn silage, grass silage, hay, concentrate (Beet pulp: 30%, Wheat: 22.7%, Barley: 20%, Rapeseed meal: 15%, Non-GMO soybean meal: 7.9%, Cane molasses: 1.5%, Bi-calcium phosphorus: 1%, Trace elements vitamins: 0.9%, Dry magnesia: 0.5%, Salt: 0.5%)			None	None	None	():
SRS7821244		individual	shotgun	France, Saint-Gene-Champagnelle	Theix, INRAE	None	lactating cows		155434	60.0	grass(while grazing), corn silage, grass silage, hay, concentrate (Beet pulp: 30%, Wheat: 22.7%, Barley: 20%, Rapeseed meal: 15%, Non-GMO soybean meal: 7.9%, Cane molasses: 1.5%, Bi-calcium phosphorus: 1%, Trace elements vitamins: 0.9%, Dry magnesia: 0.5%, Salt: 0.5%)			None	None	None	():
SRS7821245		individual	shotgun	France, Saint-Gene-Champagnelle	Theix, INRAE	None	lactating cows		155459	60.0	grass(while grazing), corn silage, grass silage, hay, concentrate (Beet pulp: 30%, Wheat: 22.7%, Barley: 20%, Rapeseed meal: 15%, Non-GMO soybean meal: 7.9%, Cane molasses: 1.5%, Bi-calcium phosphorus: 1%, Trace elements vitamins: 0.9%, Dry magnesia: 0.5%, Salt: 0.5%)			None	None	None	():
SRS7821246		individual	shotgun	France, Saint-Gene-Champagnelle	Theix, INRAE	None	lactating cows		144910	72.0	grass(while grazing), corn silage, grass silage, hay, concentrate (Beet pulp: 30%, Wheat: 22.7%, Barley: 20%, Rapeseed meal: 15%, Non-GMO soybean meal: 7.9%, Cane molasses: 1.5%, Bi-calcium phosphorus: 1%, Trace elements vitamins: 0.9%, Dry magnesia: 0.5%, Salt: 0.5%)			None	None	None	():
SRS7821247		individual	shotgun	France, Saint-Gene-Champagnelle	Theix, INRAE	None	lactating cows		166543	48.0	grass(while grazing), corn silage, grass silage, hay, concentrate (Beet pulp: 30%, Wheat: 22.7%, Barley: 20%, Rapeseed meal: 15%, Non-GMO soybean meal: 7.9%, Cane molasses: 1.5%, Bi-calcium phosphorus: 1%, Trace elements vitamins: 0.9%, Dry magnesia: 0.5%, Salt: 0.5%)			None	None	None	():
SRS7821248		individual	shotgun	France, Saint-Gene-Champagnelle	Theix, INRAE	None	lactating cows		166545	48.0	grass(while grazing), corn silage, grass silage, hay, concentrate (Beet pulp: 30%, Wheat: 22.7%, Barley: 20%, Rapeseed meal: 15%, Non-GMO soybean meal: 7.9%, Cane molasses: 1.5%, Bi-calcium phosphorus: 1%, Trace elements vitamins: 0.9%, Dry magnesia: 0.5%, Salt: 0.5%)			None	None	None	():
SRS7821249		individual	shotgun	France, Saint-Gene-Champagnelle	Theix, INRAE	None	lactating cows		166565	48.0	grass(while grazing), corn silage, grass silage, hay, concentrate (Beet pulp: 30%, Wheat: 22.7%, Barley: 20%, Rapeseed meal: 15%, Non-GMO soybean meal: 7.9%, Cane molasses: 1.5%, Bi-calcium phosphorus: 1%, Trace elements vitamins: 0.9%, Dry magnesia: 0.5%, Salt: 0.5%)			None	None	None	():
SRS7821250		individual	shotgun	France, Saint-Gene-Champagnelle	Theix, INRAE	None	lactating cows		166588	48.0	grass(while grazing), corn silage, grass silage, hay, concentrate (Beet pulp: 30%, Wheat: 22.7%, Barley: 20%, Rapeseed meal: 15%, Non-GMO soybean meal: 7.9%, Cane molasses: 1.5%, Bi-calcium phosphorus: 1%, Trace elements vitamins: 0.9%, Dry magnesia: 0.5%, Salt: 0.5%)			None	None	None	():
SRS7821251		individual	shotgun	France, Saint-Gene-Champagnelle	Theix, INRAE	None	lactating cows		177616	36.0	grass(while grazing), corn silage, grass silage, hay, concentrate (Beet pulp: 30%, Wheat: 22.7%, Barley: 20%, Rapeseed meal: 15%, Non-GMO soybean meal: 7.9%, Cane molasses: 1.5%, Bi-calcium phosphorus: 1%, Trace elements vitamins: 0.9%, Dry magnesia: 0.5%, Salt: 0.5%)			None	None	None	():
SRS7821252		individual	shotgun	France, Saint-Gene-Champagnelle	Theix, INRAE	None	lactating cows		177618	36.0	grass(while grazing), corn silage, grass silage, hay, concentrate (Beet pulp: 30%, Wheat: 22.7%, Barley: 20%, Rapeseed meal: 15%, Non-GMO soybean meal: 7.9%, Cane molasses: 1.5%, Bi-calcium phosphorus: 1%, Trace elements vitamins: 0.9%, Dry magnesia: 0.5%, Salt: 0.5%)			None	None	None	():
SRS7821253		individual	shotgun	France, Saint-Gene-Champagnelle	Theix, INRAE	None	lactating cows		188066	24.0	grass(while grazing), corn silage, grass silage, hay, concentrate (Beet pulp: 30%, Wheat: 22.7%, Barley: 20%, Rapeseed meal: 15%, Non-GMO soybean meal: 7.9%, Cane molasses: 1.5%, Bi-calcium phosphorus: 1%, Trace elements vitamins: 0.9%, Dry magnesia: 0.5%, Salt: 0.5%)			None	None	None	():
SRS7821254		individual	shotgun	France, Saint-Gene-Champagnelle	Theix, INRAE	None	lactating cows		177654	36.0	grass(while grazing), corn silage, grass silage, hay, concentrate (Beet pulp: 30%, Wheat: 22.7%, Barley: 20%, Rapeseed meal: 15%, Non-GMO soybean meal: 7.9%, Cane molasses: 1.5%, Bi-calcium phosphorus: 1%, Trace elements vitamins: 0.9%, Dry magnesia: 0.5%, Salt: 0.5%)			None	None	None	():
SRS7821255		individual	shotgun	France, Saint-Gene-Champagnelle	Theix, INRAE	None	lactating cows		144918	72.0	grass(while grazing), corn silage, grass silage, hay, concentrate (Beet pulp: 30%, Wheat: 22.7%, Barley: 20%, Rapeseed meal: 15%, Non-GMO soybean meal: 7.9%, Cane molasses: 1.5%, Bi-calcium phosphorus: 1%, Trace elements vitamins: 0.9%, Dry magnesia: 0.5%, Salt: 0.5%)			None	None	None	():
SRS7821256		individual	shotgun	France, Saint-Gene-Champagnelle	Theix, INRAE	None	lactating cows		144923	72.0	grass(while grazing), corn silage, grass silage, hay, concentrate (Beet pulp: 30%, Wheat: 22.7%, Barley: 20%, Rapeseed meal: 15%, Non-GMO soybean meal: 7.9%, Cane molasses: 1.5%, Bi-calcium phosphorus: 1%, Trace elements vitamins: 0.9%, Dry magnesia: 0.5%, Salt: 0.5%)			None	None	None	():
SRS7821257		individual	shotgun	France, Saint-Gene-Champagnelle	Theix, INRAE	None	lactating cows		144929	72.0	grass(while grazing), corn silage, grass silage, hay, concentrate (Beet pulp: 30%, Wheat: 22.7%, Barley: 20%, Rapeseed meal: 15%, Non-GMO soybean meal: 7.9%, Cane molasses: 1.5%, Bi-calcium phosphorus: 1%, Trace elements vitamins: 0.9%, Dry magnesia: 0.5%, Salt: 0.5%)			None	None	None	():
SRS7821258		individual	shotgun	France, Saint-Gene-Champagnelle	Theix, INRAE	None	lactating cows		155432	60.0	grass(while grazing), corn silage, grass silage, hay, concentrate (Beet pulp: 30%, Wheat: 22.7%, Barley: 20%, Rapeseed meal: 15%, Non-GMO soybean meal: 7.9%, Cane molasses: 1.5%, Bi-calcium phosphorus: 1%, Trace elements vitamins: 0.9%, Dry magnesia: 0.5%, Salt: 0.5%)			None	None	None	():
SRS7821259		individual	shotgun	France, Saint-Gene-Champagnelle	Theix, INRAE	None	lactating cows		155444	60.0	grass(while grazing), corn silage, grass silage, hay, concentrate (Beet pulp: 30%, Wheat: 22.7%, Barley: 20%, Rapeseed meal: 15%, Non-GMO soybean meal: 7.9%, Cane molasses: 1.5%, Bi-calcium phosphorus: 1%, Trace elements vitamins: 0.9%, Dry magnesia: 0.5%, Salt: 0.5%)			None	None	None	():
SRS8213859		individual	shotgun	France, Saint-Gene-Champagnelle	Theix, INRAE	None	lactating cows		144888	72.0	corn silage, grass silage, hay, soybean meal, concentrate (Beet pulp: 30%, Wheat: 22.7%, Barley: 20%, Rapeseed meal: 15%, Non-GMO soybean meal: 7.9%, Cane molasses: 1.5%, Bi-calcium phosphorus: 1%, Trace elements vitamins: 0.9%, Dry magnesia: 0.5%, Salt: 0.5%)			None	None	None	():
SRS8213860		individual	shotgun	France, Saint-Gene-Champagnelle	Theix, INRAE	None	lactating cows		144900	72.0	corn silage, grass silage, hay, soybean meal, concentrate (Beet pulp: 30%, Wheat: 22.7%, Barley: 20%, Rapeseed meal: 15%, Non-GMO soybean meal: 7.9%, Cane molasses: 1.5%, Bi-calcium phosphorus: 1%, Trace elements vitamins: 0.9%, Dry magnesia: 0.5%, Salt: 0.5%)			None	None	None	():
SRS8213861		individual	shotgun	France, Saint-Gene-Champagnelle	Theix, INRAE	None	lactating cows		166570	48.0	corn silage, grass silage, hay, soybean meal, concentrate (Beet pulp: 30%, Wheat: 22.7%, Barley: 20%, Rapeseed meal: 15%, Non-GMO soybean meal: 7.9%, Cane molasses: 1.5%, Bi-calcium phosphorus: 1%, Trace elements vitamins: 0.9%, Dry magnesia: 0.5%, Salt: 0.5%)			None	None	None	():
SRS8213862		individual	shotgun	France, Saint-Gene-Champagnelle	Theix, INRAE	None	lactating cows		166574	48.0	corn silage, grass silage, hay, soybean meal, concentrate (Beet pulp: 30%, Wheat: 22.7%, Barley: 20%, Rapeseed meal: 15%, Non-GMO soybean meal: 7.9%, Cane molasses: 1.5%, Bi-calcium phosphorus: 1%, Trace elements vitamins: 0.9%, Dry magnesia: 0.5%, Salt: 0.5%)			None	None	None	():
SRS8213863		individual	shotgun	France, Saint-Gene-Champagnelle	Theix, INRAE	None	lactating cows		166583	48.0	corn silage, grass silage, hay, soybean meal, concentrate (Beet pulp: 30%, Wheat: 22.7%, Barley: 20%, Rapeseed meal: 15%, Non-GMO soybean meal: 7.9%, Cane molasses: 1.5%, Bi-calcium phosphorus: 1%, Trace elements vitamins: 0.9%, Dry magnesia: 0.5%, Salt: 0.5%)			None	None	None	():
SRS8213864		individual	shotgun	France, Saint-Gene-Champagnelle	Theix, INRAE	None	lactating cows		166639	48.0	corn silage, grass silage, hay, soybean meal, concentrate (Beet pulp: 30%, Wheat: 22.7%, Barley: 20%, Rapeseed meal: 15%, Non-GMO soybean meal: 7.9%, Cane molasses: 1.5%, Bi-calcium phosphorus: 1%, Trace elements vitamins: 0.9%, Dry magnesia: 0.5%, Salt: 0.5%)			None	None	None	():
SRS8213865		individual	shotgun	France, Saint-Gene-Champagnelle	Theix, INRAE	None	lactating cows		177603	36.0	corn silage, grass silage, hay, soybean meal, concentrate (Beet pulp: 30%, Wheat: 22.7%, Barley: 20%, Rapeseed meal: 15%, Non-GMO soybean meal: 7.9%, Cane molasses: 1.5%, Bi-calcium phosphorus: 1%, Trace elements vitamins: 0.9%, Dry magnesia: 0.5%, Salt: 0.5%)			None	None	None	():
SRS8213866		individual	shotgun	France, Saint-Gene-Champagnelle	Theix, INRAE	None	lactating cows		177611	36.0	corn silage, grass silage, hay, soybean meal, concentrate (Beet pulp: 30%, Wheat: 22.7%, Barley: 20%, Rapeseed meal: 15%, Non-GMO soybean meal: 7.9%, Cane molasses: 1.5%, Bi-calcium phosphorus: 1%, Trace elements vitamins: 0.9%, Dry magnesia: 0.5%, Salt: 0.5%)			None	None	None	():
SRS8213867		individual	shotgun	France, Saint-Gene-Champagnelle	Theix, INRAE	None	lactating cows		166552	48.0	corn silage, grass silage, hay, soybean meal, concentrate (Beet pulp: 30%, Wheat: 22.7%, Barley: 20%, Rapeseed meal: 15%, Non-GMO soybean meal: 7.9%, Cane molasses: 1.5%, Bi-calcium phosphorus: 1%, Trace elements vitamins: 0.9%, Dry magnesia: 0.5%, Salt: 0.5%)			None	None	None	():
SRS8213868		individual	shotgun	France, Saint-Gene-Champagnelle	Theix, INRAE	None	lactating cows		177618	36.0	corn silage, grass silage, hay, soybean meal, concentrate (Beet pulp: 30%, Wheat: 22.7%, Barley: 20%, Rapeseed meal: 15%, Non-GMO soybean meal: 7.9%, Cane molasses: 1.5%, Bi-calcium phosphorus: 1%, Trace elements vitamins: 0.9%, Dry magnesia: 0.5%, Salt: 0.5%)			None	None	None	():
SRS8213869		individual	shotgun	France, Saint-Gene-Champagnelle	Theix, INRAE	None	lactating cows		177642	36.0	corn silage, grass silage, hay, soybean meal, concentrate (Beet pulp: 30%, Wheat: 22.7%, Barley: 20%, Rapeseed meal: 15%, Non-GMO soybean meal: 7.9%, Cane molasses: 1.5%, Bi-calcium phosphorus: 1%, Trace elements vitamins: 0.9%, Dry magnesia: 0.5%, Salt: 0.5%)			None	None	None	():
SRS8213870		individual	shotgun	France, Saint-Gene-Champagnelle	Theix, INRAE	None	lactating cows		177650	36.0	corn silage, grass silage, hay, soybean meal, concentrate (Beet pulp: 30%, Wheat: 22.7%, Barley: 20%, Rapeseed meal: 15%, Non-GMO soybean meal: 7.9%, Cane molasses: 1.5%, Bi-calcium phosphorus: 1%, Trace elements vitamins: 0.9%, Dry magnesia: 0.5%, Salt: 0.5%)			None	None	None	():
SRS8213871		individual	shotgun	France, Saint-Gene-Champagnelle	Theix, INRAE	None	lactating cows		144910	72.0	corn silage, grass silage, hay, soybean meal, concentrate (Beet pulp: 30%, Wheat: 22.7%, Barley: 20%, Rapeseed meal: 15%, Non-GMO soybean meal: 7.9%, Cane molasses: 1.5%, Bi-calcium phosphorus: 1%, Trace elements vitamins: 0.9%, Dry magnesia: 0.5%, Salt: 0.5%)			None	None	None	():
SRS8213872		individual	shotgun	France, Saint-Gene-Champagnelle	Theix, INRAE	None	lactating cows		XX7653	36.0	corn silage, grass silage, hay, soybean meal, concentrate (Beet pulp: 30%, Wheat: 22.7%, Barley: 20%, Rapeseed meal: 15%, Non-GMO soybean meal: 7.9%, Cane molasses: 1.5%, Bi-calcium phosphorus: 1%, Trace elements vitamins: 0.9%, Dry magnesia: 0.5%, Salt: 0.5%)			None	None	None	():
SRS8213873		individual	shotgun	France, Saint-Gene-Champagnelle	Theix, INRAE	None	lactating cows		188066	24.0	corn silage, grass silage, hay, soybean meal, concentrate (Beet pulp: 30%, Wheat: 22.7%, Barley: 20%, Rapeseed meal: 15%, Non-GMO soybean meal: 7.9%, Cane molasses: 1.5%, Bi-calcium phosphorus: 1%, Trace elements vitamins: 0.9%, Dry magnesia: 0.5%, Salt: 0.5%)			None	None	None	():
SRS8213874		individual	shotgun	France, Saint-Gene-Champagnelle	Theix, INRAE	None	lactating cows		144923	72.0	corn silage, grass silage, hay, soybean meal, concentrate (Beet pulp: 30%, Wheat: 22.7%, Barley: 20%, Rapeseed meal: 15%, Non-GMO soybean meal: 7.9%, Cane molasses: 1.5%, Bi-calcium phosphorus: 1%, Trace elements vitamins: 0.9%, Dry magnesia: 0.5%, Salt: 0.5%)			None	None	None	():
SRS8213875		individual	shotgun	France, Saint-Gene-Champagnelle	Theix, INRAE	None	lactating cows		155455	60.0	corn silage, grass silage, hay, soybean meal, concentrate (Beet pulp: 30%, Wheat: 22.7%, Barley: 20%, Rapeseed meal: 15%, Non-GMO soybean meal: 7.9%, Cane molasses: 1.5%, Bi-calcium phosphorus: 1%, Trace elements vitamins: 0.9%, Dry magnesia: 0.5%, Salt: 0.5%)			None	None	None	():
SRS8213876		individual	shotgun	France, Saint-Gene-Champagnelle	Theix, INRAE	None	lactating cows		155459	60.0	corn silage, grass silage, hay, soybean meal, concentrate (Beet pulp: 30%, Wheat: 22.7%, Barley: 20%, Rapeseed meal: 15%, Non-GMO soybean meal: 7.9%, Cane molasses: 1.5%, Bi-calcium phosphorus: 1%, Trace elements vitamins: 0.9%, Dry magnesia: 0.5%, Salt: 0.5%)			None	None	None	():
SRS8213877		individual	shotgun	France, Saint-Gene-Champagnelle	Theix, INRAE	None	lactating cows		155626	60.0	corn silage, grass silage, hay, soybean meal, concentrate (Beet pulp: 30%, Wheat: 22.7%, Barley: 20%, Rapeseed meal: 15%, Non-GMO soybean meal: 7.9%, Cane molasses: 1.5%, Bi-calcium phosphorus: 1%, Trace elements vitamins: 0.9%, Dry magnesia: 0.5%, Salt: 0.5%)			None	None	None	():
SRS8213878		individual	shotgun	France, Saint-Gene-Champagnelle	Theix, INRAE	None	lactating cows		166543	48.0	corn silage, grass silage, hay, soybean meal, concentrate (Beet pulp: 30%, Wheat: 22.7%, Barley: 20%, Rapeseed meal: 15%, Non-GMO soybean meal: 7.9%, Cane molasses: 1.5%, Bi-calcium phosphorus: 1%, Trace elements vitamins: 0.9%, Dry magnesia: 0.5%, Salt: 0.5%)			None	None	None	():
SRS8213879		individual	shotgun	France, Saint-Gene-Champagnelle	Theix, INRAE	None	lactating cows		166560	48.0	corn silage, grass silage, hay, soybean meal, concentrate (Beet pulp: 30%, Wheat: 22.7%, Barley: 20%, Rapeseed meal: 15%, Non-GMO soybean meal: 7.9%, Cane molasses: 1.5%, Bi-calcium phosphorus: 1%, Trace elements vitamins: 0.9%, Dry magnesia: 0.5%, Salt: 0.5%)			None	None	None	():
SRS8213880		individual	shotgun	France, Saint-Gene-Champagnelle	Theix, INRAE	None	lactating cows		166565	48.0	corn silage, grass silage, hay, soybean meal, concentrate (Beet pulp: 30%, Wheat: 22.7%, Barley: 20%, Rapeseed meal: 15%, Non-GMO soybean meal: 7.9%, Cane molasses: 1.5%, Bi-calcium phosphorus: 1%, Trace elements vitamins: 0.9%, Dry magnesia: 0.5%, Salt: 0.5%)			None	None	None	():
