# Supplementary material for: A global phylogenomic and metabolic reconstruction of the large intestine bacterial community of domesticated cattle
Source: Microbiome. 2022 Sep 26;10:155. doi: 10.1186/s40168-022-01357-1 (PMC9511753; doi:10.1186/s40168-022-01357-1)
Supplement: Supplementary file 3 — Additional file 2: Table S2. Summary of the contigs assembly. From left to right: sample name (accession number), number of contigs and number of base pairs, minimum, maximum and average contig length, N50 and mean coverage of contigs (estimated by mapping filtered reads to contigs using Bowtie2). [file 40168_2022_1357_MOESM2_ESM.xlsx]

## Sheet: Sheet1
	sample	nr of contigs	nr of bp	length	length	average	N50			mean_contig_coverage			contig coverage
ERR3393546	res_ERR3393546	1347257 contigs	1287864340 bp	300 bp	404703 bp	956 bp	1077 bp		ERR3393546	7.01919			overall mean	median
ERR3393547	res_ERR3393547	469857 contigs	435437043 bp	300 bp	268144 bp	927 bp	1032 bp		ERR3393547	25.4671			12.4765	9.43377
ERR3393548	res_ERR3393548	917579 contigs	962735460 bp	300 bp	784082 bp	1049 bp	1291 bp		ERR3393548	8.98253
ERR3393549	res_ERR3393549	1096189 contigs	1070438548 bp	300 bp	367040 bp	977 bp	1132 bp		ERR3393549	20.7282
ERR3393550	res_ERR3393550	1292167 contigs	1219710925 bp	300 bp	325235 bp	944 bp	1043 bp		ERR3393550	7.23371
ERR3393551	res_ERR3393551	1328673 contigs	1189083937 bp	300 bp	573515 bp	895 bp	956 bp		ERR3393551	6.7752
ERR3393552	res_ERR3393552	1250591 contigs	1219584412 bp	300 bp	336865 bp	975 bp	1132 bp		ERR3393552	7.50368
ERR3393553	res_ERR3393553	1060021 contigs	1002669633 bp	300 bp	395375 bp	946 bp	1065 bp		ERR3393553	8.03682
ERR3393554	res_ERR3393554	1360668 contigs	1204001513 bp	300 bp	357542 bp	885 bp	934 bp		ERR3393554	6.77227
ERR3393555	res_ERR3393555	1118458 contigs	1094319770 bp	300 bp	379837 bp	978 bp	1135 bp		ERR3393555	7.33642
ERR3393556	res_ERR3393556	916230 contigs	913623446 bp	300 bp	497410 bp	997 bp	1172 bp		ERR3393556	8.58565
ERR3393557	res_ERR3393557	1186514 contigs	1117435745 bp	300 bp	258057 bp	942 bp	1057 bp		ERR3393557	8.259
ERR3393558	res_ERR3393558	1322576 contigs	1133509501 bp	300 bp	219009 bp	857 bp	897 bp		ERR3393558	6.34507
ERR3393559	res_ERR3393559	1453247 contigs	1315577584 bp	300 bp	293089 bp	905 bp	992 bp		ERR3393559	8.29763
ERR3393560	res_ERR3393560	1372579 contigs	1181149499 bp	300 bp	229536 bp	861 bp	905 bp		ERR3393560	7.09731
ERR3393561	res_ERR3393561	930670 contigs	789594568 bp	300 bp	546801 bp	848 bp	875 bp		ERR3393561	6.68157
ERR3393562	res_ERR3393562	824223 contigs	900569711 bp	300 bp	546208 bp	1093 bp	1370 bp		ERR3393562	8.29477
ERR3393563	res_ERR3393563	885728 contigs	930668399 bp	300 bp	277363 bp	1051 bp	1274 bp		ERR3393563	9.17136
ERR3393564	res_ERR3393564	1251703 contigs	1290907422 bp	300 bp	239069 bp	1031 bp	1244 bp		ERR3393564	9.42108
ERR3393565	res_ERR3393565	1099385 contigs	1249612327 bp	300 bp	520042 bp	1137 bp	1470 bp		ERR3393565	8.74479
ERR3393566	res_ERR3393566	1255239 contigs	1257753749 bp	300 bp	376758 bp	1002 bp	1185 bp		ERR3393566	8.19102
ERR3393567	res_ERR3393567	1019549 contigs	1093271651 bp	300 bp	399997 bp	1072 bp	1356 bp		ERR3393567	8.27208
ERR3393568	res_ERR3393568	1395811 contigs	1254297540 bp	300 bp	285916 bp	899 bp	960 bp		ERR3393568	6.46776
ERR3393569	res_ERR3393569	1453366 contigs	1354991278 bp	300 bp	553752 bp	932 bp	1030 bp		ERR3393569	7.38448
ERR3393570	res_ERR3393570	1168690 contigs	914707674 bp	300 bp	304005 bp	783 bp	790 bp		ERR3393570	6.2088
ERR3393571	res_ERR3393571	1340058 contigs	1071737657 bp	300 bp	218827 bp	800 bp	815 bp		ERR3393571	6.47796
ERR3393572	res_ERR3393572	1415751 contigs	1175884974 bp	300 bp	497589 bp	831 bp	861 bp		ERR3393572	6.46512
ERR3393573	res_ERR3393573	1092021 contigs	1025921299 bp	300 bp	254571 bp	939 bp	1053 bp		ERR3393573	7.93481
ERR3393574	res_ERR3393574	776227 contigs	889606725 bp	300 bp	446521 bp	1146 bp	1543 bp		ERR3393574	9.32084
ERR3393575	res_ERR3393575	1163266 contigs	1176404169 bp	300 bp	435393 bp	1011 bp	1190 bp		ERR3393575	7.65809
ERR3393576	res_ERR3393576	1100193 contigs	1020690727 bp	300 bp	395106 bp	928 bp	1027 bp		ERR3393576	7.38962
ERR3393577	res_ERR3393577	1076875 contigs	977455940 bp	300 bp	207397 bp	908 bp	1009 bp		ERR3393577	7.45817
ERR3393578	res_ERR3393578	1322393 contigs	1214353463 bp	300 bp	483176 bp	918 bp	1002 bp		ERR3393578	7.55559
ERR3393579	res_ERR3393579	1418494 contigs	1327867835 bp	300 bp	320902 bp	936 bp	1033 bp		ERR3393579	7.79341
ERR3393580	res_ERR3393580	1235665 contigs	1105983325 bp	300 bp	349914 bp	895 bp	964 bp		ERR3393580	7.7945
ERR3393581	res_ERR3393581	1373452 contigs	1429408815 bp	300 bp	254517 bp	1041 bp	1262 bp		ERR3393581	8.82221
ERR3393582	res_ERR3393582	1798371 contigs	1712477776 bp	300 bp	368703 bp	952 bp	1070 bp		ERR3393582	8.57311
ERR3393583	res_ERR3393583	1011281 contigs	999879987 bp	300 bp	310547 bp	989 bp	1154 bp		ERR3393583	7.75927
ERR3393584	res_ERR3393584	971008 contigs	1043381269 bp	300 bp	304053 bp	1075 bp	1366 bp		ERR3393584	8.49059
ERR3393585	res_ERR3393585	1318409 contigs	1300087565 bp	300 bp	794070 bp	986 bp	1132 bp		ERR3393585	6.98598
ERR3393586	res_ERR3393586	1127160 contigs	1148172340 bp	300 bp	398793 bp	1019 bp	1221 bp		ERR3393586	7.62973
ERR4398747	res_ERR4398747	450713 contigs	435926343 bp	300 bp	114251 bp	967 bp	1164 bp		ERR4398747	17.5169
ERR4398748	res_ERR4398748	557714 contigs	533533194 bp	300 bp	156345 bp	957 bp	1111 bp		ERR4398748	15.255
ERR4398749	res_ERR4398749	590626 contigs	610626778 bp	300 bp	242112 bp	1034 bp	1310 bp		ERR4398749	18.029
ERR4398750	res_ERR4398750	618076 contigs	614335427 bp	300 bp	400455 bp	994 bp	1204 bp		ERR4398750	18.1669
ERR4398751	res_ERR4398751	447082 contigs	496578711 bp	300 bp	330271 bp	1111 bp	1566 bp		ERR4398751	24.3795
ERR4398752	res_ERR4398752	652130 contigs	672720473 bp	300 bp	226492 bp	1032 bp	1332 bp		ERR4398752	20.6397
ERR4398753	res_ERR4398753	421012 contigs	451001179 bp	300 bp	189116 bp	1071 bp	1454 bp		ERR4398753	24.0642
ERR4398754	res_ERR4398754	494718 contigs	514858580 bp	300 bp	176298 bp	1041 bp	1372 bp		ERR4398754	19.583
ERR4398755	res_ERR4398755	500766 contigs	537579705 bp	300 bp	348313 bp	1074 bp	1454 bp		ERR4398755	18.856
ERR4398756	res_ERR4398756	548200 contigs	550796895 bp	300 bp	388224 bp	1005 bp	1244 bp		ERR4398756	22.2493
ERR4398757	res_ERR4398757	326944 contigs	337715789 bp	300 bp	212200 bp	1033 bp	1327 bp		ERR4398757	24.2019
ERR4398758	res_ERR4398758	410069 contigs	398150360 bp	300 bp	196019 bp	971 bp	1160 bp		ERR4398758	16.5124
ERR4398759	res_ERR4398759	631608 contigs	558391963 bp	300 bp	386321 bp	884 bp	965 bp		ERR4398759	13.5189
ERR4398760	res_ERR4398760	596882 contigs	512639545 bp	300 bp	377310 bp	859 bp	916 bp		ERR4398760	11.2056
ERR4398761	res_ERR4398761	300735 contigs	259821289 bp	300 bp	267899 bp	864 bp	929 bp		ERR4398761	28.7161
ERR4398762	res_ERR4398762	547075 contigs	503564111 bp	300 bp	116086 bp	920 bp	1042 bp		ERR4398762	12.3786
ERR4398763	res_ERR4398763	722467 contigs	679218173 bp	300 bp	194397 bp	940 bp	1091 bp		ERR4398763	13.3246
ERR4398764	res_ERR4398764	595152 contigs	529279293 bp	300 bp	229320 bp	889 bp	969 bp		ERR4398764	11.4189
ERR4398765	res_ERR4398765	792557 contigs	775693874 bp	300 bp	145276 bp	979 bp	1177 bp		ERR4398765	14.4296
ERR4398766	res_ERR4398766	649200 contigs	629785078 bp	300 bp	174811 bp	970 bp	1175 bp		ERR4398766	20.0164
ERR4398767	res_ERR4398767	711345 contigs	697892078 bp	300 bp	255048 bp	981 bp	1198 bp		ERR4398767	20.7384
ERR4398768	res_ERR4398768	691178 contigs	670689894 bp	300 bp	137634 bp	970 bp	1175 bp		ERR4398768	18.2226
ERR4398769	res_ERR4398769	663454 contigs	647101315 bp	300 bp	190038 bp	975 bp	1180 bp		ERR4398769	17.0778
ERR4398770	res_ERR4398770	626408 contigs	600192223 bp	300 bp	205313 bp	958 bp	1150 bp		ERR4398770	21.09
ERR4398771	res_ERR4398771	496112 contigs	485562108 bp	300 bp	142649 bp	979 bp	1206 bp		ERR4398771	21.3659
ERR4398772	res_ERR4398772	755444 contigs	754278917 bp	300 bp	192556 bp	998 bp	1248 bp		ERR4398772	21.1222
ERR4398773	res_ERR4398773	492134 contigs	461564203 bp	300 bp	152221 bp	938 bp	1102 bp		ERR4398773	18.7926
ERR4398774	res_ERR4398774	337207 contigs	326174222 bp	300 bp	107007 bp	967 bp	1174 bp		ERR4398774	18.9442
ERR4398775	res_ERR4398775	423678 contigs	406439262 bp	300 bp	190351 bp	959 bp	1151 bp		ERR4398775	21.9914
ERR4398776	res_ERR4398776	469198 contigs	464776945 bp	300 bp	293481 bp	991 bp	1226 bp		ERR4398776	18.4111
ERR4398777	res_ERR4398777	583249 contigs	450845597 bp	300 bp	62953 bp	773 bp	774 bp		ERR4398777	9.31607
ERR4398778	res_ERR4398778	452837 contigs	440372865 bp	300 bp	143594 bp	972 bp	1161 bp		ERR4398778	14.0229
ERR4398779	res_ERR4398779	543816 contigs	523788655 bp	300 bp	137490 bp	963 bp	1153 bp		ERR4398779	19.5188
ERR4398787	res_ERR4398787	779131 contigs	781149611 bp	300 bp	323034 bp	1003 bp	1255 bp		ERR4398787	17.5291
ERR4398788	res_ERR4398788	760518 contigs	786492306 bp	300 bp	153543 bp	1034 bp	1350 bp		ERR4398788	15.9976
ERR4398789	res_ERR4398789	833819 contigs	841599493 bp	300 bp	231689 bp	1009 bp	1287 bp		ERR4398789	15.8448
ERR4398790	res_ERR4398790	908528 contigs	923986652 bp	300 bp	300172 bp	1017 bp	1290 bp		ERR4398790	15.9399
ERR4398791	res_ERR4398791	680218 contigs	685361602 bp	300 bp	351604 bp	1008 bp	1309 bp		ERR4398791	20.6956
ERR4398792	res_ERR4398792	1295533 contigs	1481839851 bp	300 bp	313482 bp	1144 bp	1662 bp		ERR4398792	20.7697
ERR4398793	res_ERR4398793	865471 contigs	934139769 bp	300 bp	334050 bp	1079 bp	1446 bp		ERR4398793	13.765
ERR4398794	res_ERR4398794	905533 contigs	938998665 bp	300 bp	265480 bp	1037 bp	1341 bp		ERR4398794	12.6158
ERR4398795	res_ERR4398795	755352 contigs	835362821 bp	300 bp	307923 bp	1106 bp	1512 bp		ERR4398795	12.5986
ERR4398796	res_ERR4398796	901851 contigs	955799519 bp	300 bp	584938 bp	1060 bp	1381 bp		ERR4398796	14.1763
ERR4398797	res_ERR4398797	1070402 contigs	1076465024 bp	300 bp	298546 bp	1006 bp	1221 bp		ERR4398797	11.1765
ERR4398798	res_ERR4398798	900818 contigs	982963144 bp	300 bp	488501 bp	1091 bp	1504 bp		ERR4398798	15.7393
ERR4398799	res_ERR4398799	826416 contigs	936299884 bp	300 bp	388376 bp	1133 bp	1592 bp		ERR4398799	13.5304
ERR4398800	res_ERR4398800	929355 contigs	1041554883 bp	300 bp	423349 bp	1121 bp	1575 bp		ERR4398800	15.8151
ERR4398801	res_ERR4398801	914172 contigs	942877169 bp	300 bp	214175 bp	1031 bp	1291 bp		ERR4398801	14.9483
ERR4398802	res_ERR4398802	965314 contigs	1035603908 bp	300 bp	252086 bp	1073 bp	1408 bp		ERR4398802	13.5923
ERR4398803	res_ERR4398803	841980 contigs	903451664 bp	300 bp	487797 bp	1073 bp	1435 bp		ERR4398803	13.567
ERR4398804	res_ERR4398804	921942 contigs	945887392 bp	300 bp	456231 bp	1026 bp	1286 bp		ERR4398804	12.0884
ERR4398805	res_ERR4398805	811884 contigs	809342941 bp	300 bp	232760 bp	997 bp	1234 bp		ERR4398805	16.1661
ERR4398806	res_ERR4398806	809449 contigs	874534944 bp	300 bp	206138 bp	1080 bp	1449 bp		ERR4398806	15.2763
ERR4398807	res_ERR4398807	842127 contigs	877086537 bp	300 bp	910551 bp	1042 bp	1344 bp		ERR4398807	16.7108
ERR4398808	res_ERR4398808	672025 contigs	718226789 bp	300 bp	245651 bp	1069 bp	1437 bp		ERR4398808	18.4395
ERR4398809	res_ERR4398809	690657 contigs	780506073 bp	300 bp	247560 bp	1130 bp	1620 bp		ERR4398809	20.0318
ERR4398810	res_ERR4398810	899582 contigs	982501247 bp	300 bp	476814 bp	1092 bp	1491 bp		ERR4398810	14.5836
ERR4398811	res_ERR4398811	655586 contigs	681509607 bp	300 bp	347879 bp	1040 bp	1353 bp		ERR4398811	17.9792
ERR4398812	res_ERR4398812	768446 contigs	814393399 bp	300 bp	281907 bp	1060 bp	1386 bp		ERR4398812	13.8625
ERR4398813	res_ERR4398813	560415 contigs	622900230 bp	300 bp	359200 bp	1111 bp	1567 bp		ERR4398813	19.9805
ERR4398814	res_ERR4398814	638614 contigs	729814035 bp	300 bp	233378 bp	1143 bp	1644 bp		ERR4398814	16.246
SRR10098296	res_SRR10098296	2000032 contigs	1512621687 bp	300 bp	144103 bp	756 bp	766 bp		SRR10098296	7.01919
SRR10098297	res_SRR10098297	1593869 contigs	1228537992 bp	300 bp	152562 bp	771 bp	790 bp		SRR10098297	25.4671
SRR10098298	res_SRR10098298	978364 contigs	681653936 bp	300 bp	79434 bp	697 bp	689 bp		SRR10098298	8.98253
SRR10098299	res_SRR10098299	902694 contigs	647164353 bp	300 bp	33336 bp	717 bp	718 bp		SRR10098299	20.7282
SRR10098300	res_SRR10098300	829923 contigs	613092107 bp	300 bp	97370 bp	739 bp	746 bp		SRR10098300	7.23371
SRR10098301	res_SRR10098301	1464366 contigs	1091932703 bp	300 bp	73515 bp	746 bp	752 bp		SRR10098301	6.7752
SRR10098302	res_SRR10098302	608701 contigs	666087511 bp	300 bp	255215 bp	1094 bp	1434 bp		SRR10098302	7.50368
SRR10098303	res_SRR10098303	174966 contigs	205114177 bp	300 bp	239782 bp	1172 bp	1787 bp		SRR10098303	8.03682
SRR10098304	res_SRR10098304	239489 contigs	325119281 bp	300 bp	229316 bp	1358 bp	2582 bp		SRR10098304	6.77227
SRR10098305	res_SRR10098305	552975 contigs	711296363 bp	300 bp	591723 bp	1286 bp	2054 bp		SRR10098305	7.33642
SRR10098306	res_SRR10098306	1095513 contigs	838131937 bp	300 bp	100429 bp	765 bp	778 bp		SRR10098306	8.58565
SRR10098307	res_SRR10098307	208929 contigs	300930806 bp	300 bp	406653 bp	1440 bp	3021 bp		SRR10098307	8.259
SRR10098308	res_SRR10098308	125922 contigs	150331001 bp	300 bp	260863 bp	1194 bp	1732 bp		SRR10098308	6.34507
SRR10098309	res_SRR10098309	118937 contigs	180579192 bp	300 bp	359950 bp	1518 bp	3442 bp		SRR10098309	8.29763
SRR10098310	res_SRR10098310	367616 contigs	477822038 bp	300 bp	273955 bp	1300 bp	2059 bp		SRR10098310	7.09731
SRR10098311	res_SRR10098311	102123 contigs	180161630 bp	300 bp	310324 bp	1764 bp	4338 bp		SRR10098311	6.68157
SRR10098312	res_SRR10098312	551377 contigs	564311098 bp	300 bp	459956 bp	1023 bp	1276 bp		SRR10098312	8.29477
SRR10098313	res_SRR10098313	676007 contigs	762785608 bp	300 bp	322635 bp	1128 bp	1524 bp		SRR10098313	9.17136
SRR10098314	res_SRR10098314	735071 contigs	986981680 bp	300 bp	399815 bp	1343 bp	2253 bp		SRR10098314	9.42108
SRR10098315	res_SRR10098315	292573 contigs	345756489 bp	300 bp	322746 bp	1182 bp	1704 bp		SRR10098315	8.74479
SRR10098316	res_SRR10098316	510454 contigs	625222595 bp	300 bp	352061 bp	1225 bp	1919 bp		SRR10098316	8.19102
SRR10098317	res_SRR10098317	1297395 contigs	936685271 bp	300 bp	113556 bp	722 bp	724 bp		SRR10098317	8.27208
SRR10098318	res_SRR10098318	265889 contigs	450546145 bp	300 bp	364355 bp	1694 bp	4491 bp		SRR10098318	6.46776
SRR10098319	res_SRR10098319	593767 contigs	661658867 bp	300 bp	349699 bp	1114 bp	1532 bp		SRR10098319	7.38448
SRR10098320	res_SRR10098320	474824 contigs	651947050 bp	300 bp	293432 bp	1373 bp	2447 bp		SRR10098320	6.2088
SRR10098321	res_SRR10098321	1459153 contigs	1181286981 bp	300 bp	228923 bp	810 bp	835 bp		SRR10098321	6.47796
SRR10098322	res_SRR10098322	1427843 contigs	1053304617 bp	300 bp	75645 bp	738 bp	739 bp		SRR10098322	6.46512
SRR10098323	res_SRR10098323	1076675 contigs	820603462 bp	300 bp	126712 bp	762 bp	766 bp		SRR10098323	7.93481
SRR10098324	res_SRR10098324	887442 contigs	623543032 bp	300 bp	136774 bp	703 bp	693 bp		SRR10098324	9.32084
SRR10098325	res_SRR10098325	1385192 contigs	1032446537 bp	300 bp	232320 bp	745 bp	754 bp		SRR10098325	7.65809
SRR10098326	res_SRR10098326	1816077 contigs	1392509063 bp	300 bp	132127 bp	767 bp	782 bp		SRR10098326	7.38962
SRR10098327	res_SRR10098327	1273706 contigs	967476393 bp	300 bp	123284 bp	760 bp	772 bp		SRR10098327	7.45817
SRR10098328	res_SRR10098328	1035849 contigs	698833052 bp	300 bp	84121 bp	675 bp	661 bp		SRR10098328	7.55559
SRR10098329	res_SRR10098329	1346220 contigs	975985526 bp	300 bp	233567 bp	725 bp	726 bp		SRR10098329	7.79341
SRR12217727	res_SRR12217727	122176 contigs	201190432 bp	300 bp	306504 bp	1647 bp	4141 bp		SRR12217727	7.7945
SRR12217728	res_SRR12217728	28666 contigs	71755943 bp	300 bp	348478 bp	2503 bp	11011 bp		SRR12217728	8.82221
SRR12217729	res_SRR12217729	100610 contigs	174654970 bp	300 bp	336467 bp	1736 bp	6081 bp		SRR12217729	8.57311
SRR12217730	res_SRR12217730	55277 contigs	105729170 bp	300 bp	205202 bp	1913 bp	5521 bp		SRR12217730	7.75927
SRR12217731	res_SRR12217731	80538 contigs	160286532 bp	300 bp	254262 bp	1990 bp	6824 bp		SRR12217731	8.49059
SRR12217732	res_SRR12217732	44707 contigs	67319416 bp	300 bp	245360 bp	1506 bp	2871 bp		SRR12217732	6.98598
SRR12217733	res_SRR12217733	62727 contigs	155353012 bp	300 bp	411202 bp	2477 bp	11368 bp		SRR12217733	7.62973
SRR12217734	res_SRR12217734	62245 contigs	110186253 bp	300 bp	197046 bp	1770 bp	4708 bp		SRR12217734	17.5169
SRR12217735	res_SRR12217735	170286 contigs	181592193 bp	300 bp	116612 bp	1066 bp	1374 bp		SRR12217735	15.255
SRR12217736	res_SRR12217736	284376 contigs	404121035 bp	300 bp	274045 bp	1421 bp	2724 bp		SRR12217736	18.029
SRR12217737	res_SRR12217737	249756 contigs	324379930 bp	300 bp	405154 bp	1299 bp	2188 bp		SRR12217737	18.1669
SRR12217738	res_SRR12217738	54386 contigs	101779449 bp	300 bp	480016 bp	1871 bp	6965 bp		SRR12217738	24.3795
SRR12217739	res_SRR12217739	193887 contigs	245258310 bp	300 bp	424223 bp	1265 bp	2013 bp		SRR12217739	20.6397
SRR12217740	res_SRR12217740	207479 contigs	283264799 bp	300 bp	290933 bp	1365 bp	2419 bp		SRR12217740	24.0642
SRR12217741	res_SRR12217741	161717 contigs	207479393 bp	300 bp	372937 bp	1283 bp	2105 bp		SRR12217741	19.583
SRR12217742	res_SRR12217742	276326 contigs	332088541 bp	300 bp	353820 bp	1202 bp	1787 bp		SRR12217742	18.856
SRR12217743	res_SRR12217743	92257 contigs	135791664 bp	300 bp	396177 bp	1472 bp	2945 bp		SRR12217743	22.2493
SRR12217744	res_SRR12217744	316237 contigs	452098405 bp	300 bp	233352 bp	1430 bp	2650 bp		SRR12217744	24.2019
SRR12217745	res_SRR12217745	220993 contigs	328522924 bp	300 bp	261200 bp	1487 bp	3111 bp		SRR12217745	16.5124
SRR12217746	res_SRR12217746	211977 contigs	276666286 bp	300 bp	379662 bp	1305 bp	2246 bp		SRR12217746	13.5189
SRR12217747	res_SRR12217747	255749 contigs	313402726 bp	300 bp	271426 bp	1225 bp	1899 bp		SRR12217747	11.2056
SRR12217748	res_SRR12217748	118981 contigs	194905606 bp	300 bp	266154 bp	1638 bp	3879 bp		SRR12217748	28.7161
SRR12217749	res_SRR12217749	51645 contigs	94102305 bp	300 bp	423045 bp	1822 bp	6284 bp		SRR12217749	12.3786
SRR12217750	res_SRR12217750	47968 contigs	75807307 bp	300 bp	381691 bp	1580 bp	3963 bp		SRR12217750	13.3246
SRR3053138	res_SRR3053138	324317 contigs	312133202 bp	300 bp	172183 bp	962 bp	1223 bp		SRR3053138	11.4189
SRR3053145	res_SRR3053145	128809 contigs	89974077 bp	300 bp	59203 bp	699 bp	680 bp		SRR3053145	14.4296
SRR3053146	res_SRR3053146	151277 contigs	98575074 bp	300 bp	46126 bp	652 bp	631 bp		SRR3053146	20.0164
SRR3053147	res_SRR3053147	261536 contigs	192195878 bp	300 bp	89785 bp	735 bp	742 bp		SRR3053147	20.7384
SRR3053162	res_SRR3053162	318674 contigs	259822091 bp	300 bp	514107 bp	815 bp	877 bp		SRR3053162	18.2226
SRR3053163	res_SRR3053163	439973 contigs	372031889 bp	300 bp	151195 bp	846 bp	953 bp		SRR3053163	17.0778
SRR3053164	res_SRR3053164	178132 contigs	139585568 bp	300 bp	362740 bp	784 bp	816 bp		SRR3053164	21.09
SRR3053167	res_SRR3053167	280964 contigs	245186229 bp	300 bp	303634 bp	873 bp	985 bp		SRR3053167	21.3659
SRR3053169	res_SRR3053169	320055 contigs	286702948 bp	300 bp	132188 bp	896 bp	1046 bp		SRR3053169	21.1222
SRR3053171	res_SRR3053171	405830 contigs	334832339 bp	300 bp	182738 bp	825 bp	910 bp		SRR3053171	18.7926
SRR3053172	res_SRR3053172	427388 contigs	325881163 bp	300 bp	169741 bp	762 bp	796 bp		SRR3053172	18.9442
SRR3053176	res_SRR3053176	392259 contigs	338857912 bp	300 bp	186765 bp	864 bp	977 bp		SRR3053176	21.9914
SRR3053180	res_SRR3053180	356682 contigs	316321365 bp	300 bp	162241 bp	887 bp	1037 bp		SRR3053180	18.4111
SRR3053181	res_SRR3053181	291856 contigs	256655625 bp	300 bp	521289 bp	879 bp	1003 bp		SRR3053181	9.31607
SRR3053207	res_SRR3053207	110403 contigs	86357313 bp	300 bp	80179 bp	782 bp	826 bp		SRR3053207	14.0229
SRR3053208	res_SRR3053208	123222 contigs	94828592 bp	300 bp	80674 bp	770 bp	801 bp		SRR3053208	19.5188
SRR3053209	res_SRR3053209	102400 contigs	68305711 bp	300 bp	89198 bp	667 bp	634 bp		SRR3053209	17.5291
SRR3053210	res_SRR3053210	155618 contigs	118276889 bp	300 bp	90976 bp	760 bp	782 bp		SRR3053210	15.9976
SRR3053211	res_SRR3053211	130269 contigs	97549057 bp	300 bp	100899 bp	749 bp	762 bp		SRR3053211	15.8448
SRR3053212	res_SRR3053212	107389 contigs	77594932 bp	300 bp	65930 bp	723 bp	709 bp		SRR3053212	15.9399
SRR3053213	res_SRR3053213	85636 contigs	59200980 bp	300 bp	28019 bp	691 bp	704 bp		SRR3053213	20.6956
SRR3053215	res_SRR3053215	108058 contigs	67300822 bp	300 bp	25926 bp	623 bp	595 bp		SRR3053215	20.7697
SRR3053216	res_SRR3053216	111801 contigs	82500014 bp	300 bp	58395 bp	738 bp	732 bp		SRR3053216	13.765
SRR3053217	res_SRR3053217	62997 contigs	47549753 bp	300 bp	43879 bp	755 bp	772 bp		SRR3053217	12.6158
SRR3181106	res_SRR3181106	1640984 contigs	1361538274 bp	300 bp	551902 bp	830 bp	853 bp		SRR3181106	12.5986
SRR3181107	res_SRR3181107	1099358 contigs	898871355 bp	300 bp	389882 bp	818 bp	840 bp		SRR3181107	14.1763
SRR3181108	res_SRR3181108	1861360 contigs	1583334050 bp	300 bp	404110 bp	851 bp	891 bp		SRR3181108	11.1765
SRR3181109	res_SRR3181109	1310174 contigs	1066023896 bp	300 bp	581801 bp	814 bp	834 bp		SRR3181109	15.7393
SRR3181110	res_SRR3181110	1248112 contigs	1013220411 bp	300 bp	346356 bp	812 bp	833 bp		SRR3181110	13.5304
SRR3181111	res_SRR3181111	1174131 contigs	1015097884 bp	300 bp	437721 bp	865 bp	908 bp		SRR3181111	15.8151
SRR3181112	res_SRR3181112	1362528 contigs	1145178748 bp	300 bp	803487 bp	840 bp	874 bp		SRR3181112	14.9483
SRR3181113	res_SRR3181113	1405509 contigs	1101417656 bp	300 bp	220913 bp	784 bp	785 bp		SRR3181113	13.5923
SRR3181114	res_SRR3181114	1244478 contigs	1074373422 bp	300 bp	321012 bp	863 bp	920 bp		SRR3181114	13.567
SRR3181115	res_SRR3181115	1347302 contigs	1120107417 bp	300 bp	279554 bp	831 bp	863 bp		SRR3181115	12.0884
SRR3181116	res_SRR3181116	1189802 contigs	1017462579 bp	300 bp	372641 bp	855 bp	894 bp		SRR3181116	16.1661
SRR3181117	res_SRR3181117	1727482 contigs	1508762428 bp	300 bp	567881 bp	873 bp	935 bp		SRR3181117	15.2763
SRR3181118	res_SRR3181118	640814 contigs	508897513 bp	300 bp	321883 bp	794 bp	798 bp		SRR3181118	16.7108
SRR3181119	res_SRR3181119	1250680 contigs	1100812782 bp	300 bp	360850 bp	880 bp	947 bp		SRR3181119	18.4395
SRR3181120	res_SRR3181120	1055527 contigs	864006817 bp	300 bp	313960 bp	819 bp	838 bp		SRR3181120	20.0318
SRR3181121	res_SRR3181121	602371 contigs	463840953 bp	300 bp	538313 bp	770 bp	759 bp		SRR3181121	14.5836
SRR3181122	res_SRR3181122	1537357 contigs	1446309427 bp	300 bp	316504 bp	941 bp	1064 bp		SRR3181122	17.9792
SRR3181123	res_SRR3181123	558199 contigs	405320399 bp	300 bp	219294 bp	726 bp	705 bp		SRR3181123	13.8625
SRR3181124	res_SRR3181124	1284728 contigs	1121469453 bp	300 bp	491870 bp	873 bp	935 bp		SRR3181124	19.9805
SRR3181125	res_SRR3181125	857296 contigs	688119033 bp	300 bp	316732 bp	803 bp	814 bp		SRR3181125	16.246
SRR3181126	res_SRR3181126	829905 contigs	641005041 bp	300 bp	449128 bp	772 bp	767 bp		SRR3181126	7.6862
SRR3181127	res_SRR3181127	868532 contigs	693378311 bp	300 bp	287710 bp	798 bp	804 bp		SRR3181127	8.8381
SRR3181128	res_SRR3181128	1319325 contigs	1221868677 bp	300 bp	554648 bp	926 bp	1013 bp		SRR3181128	11.1808
SRR3181129	res_SRR3181129	985863 contigs	846997347 bp	300 bp	345977 bp	859 bp	902 bp		SRR3181129	11.1388
SRR3181130	res_SRR3181130	616254 contigs	719559042 bp	300 bp	490777 bp	1168 bp	1693 bp		SRR3181130	10.9288
SRR3181131	res_SRR3181131	1335732 contigs	1024930135 bp	300 bp	310484 bp	767 bp	768 bp		SRR3181131	10.0943
SRR3181132	res_SRR3181132	1363192 contigs	1148955697 bp	300 bp	331927 bp	843 bp	881 bp		SRR3181132	11.1775
SRR3181133	res_SRR3181133	767253 contigs	581024599 bp	300 bp	371069 bp	757 bp	753 bp		SRR3181133	24.3651
SRR3181134	res_SRR3181134	564939 contigs	431697755 bp	300 bp	325880 bp	764 bp	753 bp		SRR3181134	29.1302
SRR3181135	res_SRR3181135	1427624 contigs	1189270539 bp	300 bp	284346 bp	833 bp	860 bp		SRR3181135	8.96129
SRR3181136	res_SRR3181136	545596 contigs	511725298 bp	300 bp	306443 bp	938 bp	1056 bp		SRR3181136	9.04563
SRR3181137	res_SRR3181137	1011764 contigs	962662265 bp	300 bp	762284 bp	951 bp	1086 bp		SRR3181137	32.9719
SRR3181138	res_SRR3181138	804869 contigs	797798136 bp	300 bp	362848 bp	991 bp	1168 bp		SRR3181138	13.6819
SRR3181139	res_SRR3181139	860173 contigs	855457003 bp	300 bp	451997 bp	995 bp	1162 bp		SRR3181139	35.0287
SRR3181140	res_SRR3181140	1087963 contigs	1022220821 bp	300 bp	668577 bp	940 bp	1055 bp		SRR3181140	13.1161
SRR3181141	res_SRR3181141	661204 contigs	621320582 bp	300 bp	491210 bp	940 bp	1051 bp		SRR3181141	57.8246
SRR3181142	res_SRR3181142	1254770 contigs	1234360132 bp	300 bp	479397 bp	984 bp	1146 bp		SRR3181142	13.8097
SRR3181143	res_SRR3181143	960508 contigs	918683443 bp	300 bp	486317 bp	956 bp	1095 bp		SRR3181143	13.5385
SRR3181144	res_SRR3181144	628190 contigs	547611292 bp	300 bp	216889 bp	872 bp	931 bp		SRR3181144	9.02172
SRR3181145	res_SRR3181145	801596 contigs	747943931 bp	300 bp	310804 bp	933 bp	1043 bp		SRR3181145	15.1814
SRR3181146	res_SRR3181146	973343 contigs	1025241698 bp	300 bp	610954 bp	1053 bp	1329 bp		SRR3181146	11.7526
SRR3181147	res_SRR3181147	523526 contigs	452457084 bp	300 bp	392839 bp	864 bp	908 bp		SRR3181147	9.30976
SRR3181148	res_SRR3181148	885601 contigs	840378557 bp	300 bp	263319 bp	949 bp	1093 bp		SRR3181148	13.5493
SRR3181149	res_SRR3181149	1322415 contigs	1407134309 bp	300 bp	535925 bp	1064 bp	1342 bp		SRR3181149	14.1443
SRR3181150	res_SRR3181150	583492 contigs	533433125 bp	300 bp	312352 bp	914 bp	1002 bp		SRR3181150	13.1243
SRR3181151	res_SRR3181151	1088487 contigs	1101045876 bp	300 bp	829586 bp	1012 bp	1221 bp		SRR3181151	8.18997
SRR3181152	res_SRR3181152	680291 contigs	735019734 bp	300 bp	508107 bp	1080 bp	1393 bp		SRR3181152	7.99666
SRR3181153	res_SRR3181153	273252 contigs	230015747 bp	301 bp	557021 bp	842 bp	869 bp		SRR3181153	8.73659
SRR3181154	res_SRR3181154	1021179 contigs	993730770 bp	300 bp	368252 bp	973 bp	1140 bp		SRR3181154	10.0665
SRR3181155	res_SRR3181155	1034608 contigs	1016958607 bp	300 bp	511407 bp	983 bp	1157 bp		SRR3181155	8.67527
SRR3181156	res_SRR3181156	1097583 contigs	1010644901 bp	300 bp	277553 bp	921 bp	1032 bp		SRR3181156	8.69342
SRR3181157	res_SRR3181157	1019092 contigs	966499533 bp	300 bp	389042 bp	948 bp	1084 bp		SRR3181157	9.44646
SRR3181158	res_SRR3181158	1165367 contigs	1188919838 bp	300 bp	346066 bp	1020 bp	1236 bp		SRR3181158	12.9808
SRR3181159	res_SRR3181159	799055 contigs	779250867 bp	300 bp	466607 bp	975 bp	1131 bp		SRR3181159	9.1873
SRR3181160	res_SRR3181160	1256914 contigs	1127183364 bp	300 bp	693819 bp	897 bp	968 bp		SRR3181160	23.0227
SRR3181161	res_SRR3181161	1060795 contigs	1032610213 bp	300 bp	554709 bp	973 bp	1118 bp		SRR3181161	34.9828
SRR3181162	res_SRR3181162	883461 contigs	870562450 bp	300 bp	465170 bp	985 bp	1168 bp		SRR3181162	16.2153
SRR3181163	res_SRR3181163	891064 contigs	950430061 bp	300 bp	517766 bp	1067 bp	1363 bp		SRR3181163	26.7796
SRR3181164	res_SRR3181164	653422 contigs	670847005 bp	300 bp	508087 bp	1027 bp	1264 bp		SRR3181164	18.1763
SRR3181165	res_SRR3181165	742534 contigs	790930365 bp	300 bp	261443 bp	1065 bp	1347 bp		SRR3181165	45.4149
SRR3185498	res_SRR3185498	1641290 contigs	1361639094 bp	300 bp	551785 bp	830 bp	853 bp		SRR3185498	16.0453
SRR5678926	res_SRR5678926	1483600 contigs	1435566727 bp	300 bp	628832 bp	968 bp	1138 bp		SRR5678926	124.552
SRR5678929	res_SRR5678929	1812868 contigs	1608898298 bp	300 bp	359828 bp	887 bp	979 bp		SRR5678929	12.2656
SRR5678930	res_SRR5678930	1503609 contigs	1305143500 bp	300 bp	230038 bp	868 bp	936 bp		SRR5678930	24.7526
SRR5678931	res_SRR5678931	2016506 contigs	1768483571 bp	300 bp	434419 bp	877 bp	960 bp		SRR5678931	13.8973
SRR5678932	res_SRR5678932	1204293 contigs	980180250 bp	300 bp	181869 bp	814 bp	838 bp		SRR5678932	46.991
SRR5678934	res_SRR5678934	668494 contigs	444314803 bp	300 bp	119884 bp	665 bp	639 bp		SRR5678934	12.1079
SRR5678935	res_SRR5678935	1114100 contigs	810850114 bp	300 bp	208440 bp	728 bp	725 bp		SRR5678935	14.319
SRR5678937	res_SRR5678937	1496951 contigs	1082374986 bp	300 bp	92180 bp	723 bp	719 bp		SRR5678937	14.481
SRR5678979	res_SRR5678979	1590226 contigs	1339392719 bp	300 bp	154564 bp	842 bp	894 bp		SRR5678979	14.5909
SRR5678980	res_SRR5678980	1246990 contigs	1010615881 bp	300 bp	183139 bp	810 bp	843 bp		SRR5678980	20.9938
SRR5678981	res_SRR5678981	938319 contigs	719270254 bp	300 bp	182046 bp	767 bp	772 bp		SRR5678981	14.1803
SRR5678982	res_SRR5678982	1148810 contigs	1046868749 bp	300 bp	312326 bp	911 bp	1021 bp		SRR5678982	16.2811
SRR5678983	res_SRR5678983	1216104 contigs	1041166702 bp	300 bp	276207 bp	856 bp	909 bp		SRR5678983	19.5968
SRR5678984	res_SRR5678984	1960406 contigs	1815036286 bp	300 bp	214815 bp	926 bp	1053 bp		SRR5678984	18.1484
SRR5678985	res_SRR5678985	970742 contigs	765864054 bp	300 bp	559506 bp	789 bp	800 bp		SRR5678985	34.402
SRR5678986	res_SRR5678986	791148 contigs	647435963 bp	300 bp	252387 bp	818 bp	835 bp		SRR5678986	31.9459
SRR5678987	res_SRR5678987	758888 contigs	738222324 bp	300 bp	882994 bp	973 bp	1150 bp		SRR5678987	109.633
SRR5678988	res_SRR5678988	1365509 contigs	1151673686 bp	300 bp	276811 bp	843 bp	892 bp		SRR5678988	12.8181
SRR5678989	res_SRR5678989	587420 contigs	487040661 bp	300 bp	209926 bp	829 bp	860 bp		SRR5678989	8.79426
SRR5678990	res_SRR5678990	1366214 contigs	1270165202 bp	300 bp	310601 bp	930 bp	1050 bp		SRR5678990	9.79373
SRR5678991	res_SRR5678991	1331525 contigs	1161843375 bp	300 bp	247977 bp	873 bp	938 bp		SRR5678991	8.60296
SRR5678992	res_SRR5678992	1567174 contigs	1248088664 bp	300 bp	128783 bp	796 bp	822 bp		SRR5678992	9.22151
SRR5678993	res_SRR5678993	1613421 contigs	1348081283 bp	300 bp	245306 bp	836 bp	879 bp		SRR5678993	10.8973
SRR5678994	res_SRR5678994	1491854 contigs	1160162012 bp	300 bp	284365 bp	778 bp	789 bp		SRR5678994	8.96241
SRR5678995	res_SRR5678995	1438885 contigs	1150114472 bp	300 bp	154680 bp	799 bp	828 bp		SRR5678995	8.98238
SRR5678996	res_SRR5678996	1390368 contigs	1128681017 bp	300 bp	149015 bp	812 bp	850 bp		SRR5678996	13.7288
SRR5679001	res_SRR5679001	1127100 contigs	974958851 bp	300 bp	275047 bp	865 bp	921 bp		SRR5679001	9.73827
SRR5679005	res_SRR5679005	1639918 contigs	1346297294 bp	300 bp	259950 bp	821 bp	854 bp		SRR5679005	9.99832
SRR5679006	res_SRR5679006	126915 contigs	76834176 bp	300 bp	43317 bp	605 bp	570 bp		SRR5679006	10.7346
SRR5679007	res_SRR5679007	1234901 contigs	1034311044 bp	300 bp	116499 bp	838 bp	878 bp		SRR5679007	11.9305
SRR5679008	res_SRR5679008	1427874 contigs	1242916645 bp	300 bp	120158 bp	870 bp	939 bp		SRR5679008	9.21202
SRR5679009	res_SRR5679009	927287 contigs	770270585 bp	300 bp	138481 bp	831 bp	861 bp		SRR5679009	8.78139
SRR5679010	res_SRR5679010	1010120 contigs	726345865 bp	300 bp	230327 bp	719 bp	713 bp		SRR5679010	10.0468
SRR5679011	res_SRR5679011	848957 contigs	584727728 bp	300 bp	175410 bp	689 bp	672 bp		SRR5679011	9.37115
SRR5679012	res_SRR5679012	1200320 contigs	844161274 bp	300 bp	238765 bp	703 bp	690 bp		SRR5679012	9.66454
SRR5679013	res_SRR5679013	572693 contigs	398919611 bp	300 bp	135020 bp	697 bp	678 bp		SRR5679013	8.2579
SRR5679015	res_SRR5679015	1206043 contigs	870068959 bp	300 bp	100503 bp	721 bp	715 bp		SRR5679015	9.13038
SRR5679016	res_SRR5679016	803288 contigs	540325637 bp	300 bp	98597 bp	673 bp	648 bp		SRR5679016	8.35372
SRR5679017	res_SRR5679017	1351225 contigs	1162952593 bp	300 bp	155936 bp	861 bp	925 bp		SRR5679017	8.10007
SRR5679018	res_SRR5679018	1375997 contigs	1295293732 bp	300 bp	239573 bp	941 bp	1078 bp		SRR5679018	8.79827
SRR5679019	res_SRR5679019	1149154 contigs	988755081 bp	300 bp	236207 bp	860 bp	918 bp		SRR5679019	8.3705
SRR5679020	res_SRR5679020	1766852 contigs	1507686075 bp	300 bp	283485 bp	853 bp	904 bp		SRR5679020	10.2946
SRR5679021	res_SRR5679021	1882919 contigs	1540106521 bp	300 bp	187987 bp	818 bp	854 bp		SRR5679021	8.64775
SRR5679022	res_SRR5679022	1977877 contigs	1482860740 bp	300 bp	129398 bp	750 bp	758 bp		SRR5679022	8.50612
SRR5679023	res_SRR5679023	1395120 contigs	994892434 bp	300 bp	230364 bp	713 bp	704 bp		SRR5679023	8.6244
SRR5679024	res_SRR5679024	1553897 contigs	1152505761 bp	300 bp	245077 bp	742 bp	743 bp		SRR5679024	8.63356
SRR5679025	res_SRR5679025	960511 contigs	730329354 bp	300 bp	146231 bp	760 bp	754 bp		SRR5679025	7.98399
SRR5679026	res_SRR5679026	1093040 contigs	835595166 bp	300 bp	208809 bp	764 bp	763 bp		SRR5679026	8.25963
SRR5679029	res_SRR5679029	1584542 contigs	1126252003 bp	300 bp	199351 bp	711 bp	700 bp		SRR5679029	9.69391
SRR5679030	res_SRR5679030	1194125 contigs	846504265 bp	300 bp	139177 bp	709 bp	700 bp		SRR5679030	9.28207
SRR5679031	res_SRR5679031	1281082 contigs	910050311 bp	300 bp	153646 bp	710 bp	699 bp		SRR5679031	9.13043
SRR5679033	res_SRR5679033	2003234 contigs	1906838425 bp	300 bp	442874 bp	952 bp	1113 bp		SRR5679033	10.6132
SRR5679034	res_SRR5679034	1055224 contigs	864641638 bp	300 bp	175453 bp	819 bp	851 bp		SRR5679034	9.49734
SRR5679035	res_SRR5679035	1307753 contigs	1088820413 bp	300 bp	213178 bp	833 bp	877 bp		SRR5679035	8.1724
SRR5679036	res_SRR5679036	2007744 contigs	1771445710 bp	300 bp	309176 bp	882 bp	963 bp		SRR5679036	8.93548
SRR5679037	res_SRR5679037	1278444 contigs	1096403794 bp	300 bp	152656 bp	858 bp	913 bp		SRR5679037	7.39274
SRR5679039	res_SRR5679039	1063098 contigs	768198393 bp	300 bp	232871 bp	723 bp	715 bp		SRR5679039	8.29529
SRR5679040	res_SRR5679040	458551 contigs	447703918 bp	300 bp	210846 bp	976 bp	1185 bp		SRR5679040	8.96834
SRR5679041	res_SRR5679041	478420 contigs	460437078 bp	300 bp	246519 bp	962 bp	1154 bp		SRR5679041	7.42797
SRR5679042	res_SRR5679042	1139987 contigs	904056572 bp	300 bp	121578 bp	793 bp	795 bp		SRR5679042	8.91839
SRR5679043	res_SRR5679043	660518 contigs	601045447 bp	300 bp	228320 bp	910 bp	1022 bp		SRR5679043	8.16038
SRR5679044	res_SRR5679044	1077267 contigs	788041776 bp	300 bp	118539 bp	732 bp	728 bp		SRR5679044	7.9186
SRR5679045	res_SRR5679045	1464354 contigs	1085955809 bp	300 bp	203394 bp	742 bp	742 bp		SRR5679045	8.08193
SRR6512889	res_SRR6512889	538471 contigs	436410333 bp	300 bp	106628 bp	810 bp	875 bp		SRR6512889	9.03428
SRR6512890	res_SRR6512890	462975 contigs	374642828 bp	300 bp	80794 bp	809 bp	883 bp		SRR6512890	8.3679
SRR6512891	res_SRR6512891	292229 contigs	256156939 bp	300 bp	150050 bp	877 bp	982 bp		SRR6512891	11.4163
SRR6512892	res_SRR6512892	396559 contigs	332662658 bp	300 bp	152845 bp	839 bp	922 bp		SRR6512892	7.55594
SRR6512893	res_SRR6512893	910849 contigs	851889337 bp	300 bp	175831 bp	935 bp	1119 bp		SRR6512893	8.41743
SRR6512894	res_SRR6512894	615795 contigs	609022837 bp	300 bp	200779 bp	989 bp	1260 bp		SRR6512894	7.67614
SRR6512895	res_SRR6512895	249715 contigs	208229648 bp	300 bp	69823 bp	834 bp	921 bp		SRR6512895	8.04656
SRR6512896	res_SRR6512896	268189 contigs	219084723 bp	300 bp	92324 bp	817 bp	888 bp		SRR6512896	8.22838
SRR6512897	res_SRR6512897	402595 contigs	428023576 bp	300 bp	474392 bp	1063 bp	1478 bp		SRR6512897	10.3511
SRR6512898	res_SRR6512898	690795 contigs	752754909 bp	300 bp	142500 bp	1090 bp	1555 bp		SRR6512898	9.05968
SRR6512899	res_SRR6512899	1047209 contigs	996056562 bp	300 bp	204570 bp	951 bp	1156 bp		SRR6512899	10.5259
SRR6512900	res_SRR6512900	1274763 contigs	1155821700 bp	300 bp	181367 bp	907 bp	1054 bp		SRR6512900	8.89526
SRR6512901	res_SRR6512901	220174 contigs	241965507 bp	300 bp	277060 bp	1099 bp	1637 bp		SRR6512901	9.60581
SRR6512902	res_SRR6512902	306435 contigs	290343287 bp	300 bp	151755 bp	947 bp	1136 bp		SRR6512902	8.51569
SRR6512903	res_SRR6512903	581256 contigs	560516480 bp	300 bp	135205 bp	964 bp	1192 bp		SRR6512903	9.45842
SRR6512904	res_SRR6512904	623071 contigs	588204223 bp	300 bp	99850 bp	944 bp	1142 bp		SRR6512904	9.65731
SRR6512905	res_SRR6512905	913609 contigs	854010456 bp	300 bp	204210 bp	935 bp	1118 bp		SRR6512905	11.5278
SRR6512906	res_SRR6512906	618076 contigs	610316223 bp	300 bp	155468 bp	987 bp	1253 bp		SRR6512906	8.98384
SRR6512907	res_SRR6512907	1051025 contigs	999123495 bp	300 bp	201566 bp	951 bp	1159 bp		SRR6512907	11.7806
SRR6512908	res_SRR6512908	1277157 contigs	1158450958 bp	300 bp	222156 bp	907 bp	1054 bp		SRR6512908	11.5965
SRR6512909	res_SRR6512909	403957 contigs	428958435 bp	300 bp	276116 bp	1062 bp	1474 bp		SRR6512909	11.1654
SRR6512910	res_SRR6512910	694149 contigs	757052469 bp	300 bp	202163 bp	1091 bp	1552 bp		SRR6512910	10.714
SRR6512911	res_SRR6512911	583942 contigs	562660520 bp	300 bp	179460 bp	964 bp	1193 bp		SRR6512911	7.95063
SRR6512912	res_SRR6512912	624747 contigs	589116902 bp	300 bp	141378 bp	943 bp	1141 bp		SRR6512912	11.3056
SRR7686592	res_SRR7686592	111361 contigs	70952059 bp	300 bp	33646 bp	637 bp	608 bp		SRR7686592	10.6568
SRR7686593	res_SRR7686593	345105 contigs	250085800 bp	300 bp	97330 bp	725 bp	713 bp		SRR7686593	7.86352
SRR7686594	res_SRR7686594	101407 contigs	55758122 bp	301 bp	17802 bp	550 bp	527 bp		SRR7686594	10.9725
SRR7686595	res_SRR7686595	273700 contigs	162033420 bp	300 bp	34333 bp	592 bp	566 bp		SRR7686595	10.9375
SRR7686596	res_SRR7686596	411847 contigs	271971046 bp	300 bp	44131 bp	660 bp	639 bp		SRR7686596	11.2599
SRR7686597	res_SRR7686597	908541 contigs	685067571 bp	300 bp	112545 bp	754 bp	747 bp		SRR7686597	9.77882
SRR7686598	res_SRR7686598	295419 contigs	206041928 bp	300 bp	82959 bp	697 bp	679 bp		SRR7686598	11.5813
SRR7686599				300 bp					SRR7686599	11.4138
SRR7686600	res_SRR7686600	912704 contigs	680159197 bp	300 bp	98855 bp	745 bp	742 bp		SRR7686600	8.68674
SRR7686601	res_SRR7686601	729458 contigs	572250427 bp	300 bp	97380 bp	784 bp	806 bp		SRR7686601	10.5148
SRR7686602	res_SRR7686602	180399 contigs	131953496 bp	300 bp	104750 bp	731 bp	724 bp		SRR7686602	10.6197
SRR7686603	res_SRR7686603	274888 contigs	174320937 bp	300 bp	83323 bp	634 bp	608 bp		SRR7686603	11.9262
SRR7686604	res_SRR7686604	750070 contigs	517313086 bp	300 bp	83588 bp	690 bp	673 bp		SRR7686604	10.2975
SRR7686605	res_SRR7686605	108190 contigs	76044650 bp	300 bp	41433 bp	703 bp	683 bp		SRR7686605	9.17126
SRR9037494	res_SRR9037494	590065 contigs	587682069 bp	300 bp	240111 bp	996 bp	1273 bp		SRR9037494	10.2652
SRR9037495	res_SRR9037495	787060 contigs	595198092 bp	300 bp	163638 bp	756 bp	789 bp		SRR9037495	13.391
SRR9037496	res_SRR9037496	747899 contigs	616699283 bp	300 bp	180416 bp	825 bp	896 bp		SRR9037496	12.4892
SRR9037497	res_SRR9037497	761776 contigs	630333376 bp	300 bp	112844 bp	827 bp	895 bp		SRR9037497	10.0899
SRR9699864	res_SRR9699864	1387521 contigs	1002681997 bp	300 bp	420499 bp	723 bp	713 bp		SRR9699864	9.66503
SRR9699865	res_SRR9699865	1117752 contigs	952082151 bp	300 bp	207796 bp	852 bp	903 bp		SRR9699865	8.83628
SRR9699866	res_SRR9699866	889835 contigs	759070106 bp	300 bp	158446 bp	853 bp	908 bp		SRR9699866	6.85054
SRR9699867	res_SRR9699867	971642 contigs	772022924 bp	300 bp	143094 bp	795 bp	808 bp		SRR9699867	8.30058
SRR9699868	res_SRR9699868	1059692 contigs	767621685 bp	300 bp	108372 bp	724 bp	712 bp		SRR9699868	8.71495
SRR9699869	res_SRR9699869	1045027 contigs	874170846 bp	300 bp	264481 bp	837 bp	878 bp		SRR9699869	9.60805
SRR9699870	res_SRR9699870	1058525 contigs	892440673 bp	300 bp	104274 bp	843 bp	903 bp		SRR9699870	10.207
SRR9699871	res_SRR9699871	935785 contigs	741923662 bp	300 bp	163421 bp	793 bp	813 bp		SRR9699871	8.5251
SRR9699910	res_SRR9699910	1106356 contigs	899425056 bp	300 bp	268672 bp	813 bp	843 bp		SRR9699910	10.2006
SRR9699911	res_SRR9699911	1037971 contigs	875760540 bp	300 bp	271590 bp	844 bp	901 bp		SRR9699911	9.37337
SRR9699912	res_SRR9699912	863780 contigs	749452742 bp	300 bp	259917 bp	868 bp	935 bp		SRR9699912	10.1538
SRR9699913	res_SRR9699913	736428 contigs	666072239 bp	300 bp	229686 bp	904 bp	1001 bp		SRR9699913	7.67787
SRR9699914	res_SRR9699914	843927 contigs	708913762 bp	300 bp	161435 bp	840 bp	880 bp		SRR9699914	7.58974
SRR9699915	res_SRR9699915	795150 contigs	689596893 bp	300 bp	151425 bp	867 bp	931 bp		SRR9699915	11.8157
SRR9699916	res_SRR9699916	1301705 contigs	1030599343 bp	300 bp	131632 bp	792 bp	804 bp		SRR9699916	8.40062
SRR9699917	res_SRR9699917	944611 contigs	789991145 bp	300 bp	209744 bp	836 bp	876 bp		SRR9699917	8.1459
W30	W30	1832588 contigs	1337945506 bp	300 bp	261382 bp	730 bp	716 bp		W30	7.8341
W31	W31	1654679 contigs	1123331456 bp	300 bp	108384 bp	679 bp	658 bp		W31	6.81158
W32	W32	1605096 contigs	1150965639 bp	300 bp	76732 bp	717 bp	707 bp		W32	7.40189
W34	W34	2011318 contigs	1644566041 bp	300 bp	132077 bp	818 bp	847 bp		W34	8.81386
W36	W36	1824294 contigs	1378863302 bp	300 bp	316176 bp	756 bp	755 bp		W36	7.11084
W37	W37	2067649 contigs	1486300953 bp	300 bp	71446 bp	719 bp	710 bp		W37	8.68335
W39	W39	1728894 contigs	1201295541 bp	300 bp	104493 bp	695 bp	674 bp		W39	7.23552
W40	W40	1922686 contigs	1375200745 bp	300 bp	86307 bp	715 bp	704 bp		W40	8.50764
W42	W42	1602379 contigs	1119146349 bp	300 bp	71541 bp	698 bp	683 bp		W42	7.33007
W43	W43	1933539 contigs	1420687244 bp	300 bp	157804 bp	735 bp	728 bp		W43	7.89275
W44	W44	1733782 contigs	1309028682 bp	300 bp	148108 bp	755 bp	752 bp		W44	7.75027
W45	W45	2137001 contigs	1573929233 bp	300 bp	73080 bp	737 bp	731 bp		W45	7.6112
W46	W46	2059471 contigs	1526617110 bp	300 bp	126152 bp	741 bp	739 bp		W46	8.07347
W47	W47	2219899 contigs	1716567086 bp	300 bp	129430 bp	773 bp	779 bp		W47	8.04993
W48	W48	1836309 contigs	1325911094 bp	300 bp	144116 bp	722 bp	712 bp		W48	9.17135
W49	W49	1730055 contigs	1291323690 bp	300 bp	178447 bp	746 bp	742 bp		W49	7.27276
W50	W50	1848444 contigs	1317048381 bp	300 bp	138833 bp	713 bp	702 bp		W50	7.85504
W51	W51	1455376 contigs	1268278515 bp	300 bp	172789 bp	871 bp	938 bp		W51	9.63884
W52	W52	2135580 contigs	1572156637 bp	300 bp	136398 bp	736 bp	732 bp		W52	8.82665
W53	W53	1848909 contigs	1323759055 bp	300 bp	160757 bp	716 bp	695 bp		W53	8.52074
W54	W54	2526172 contigs	1821716888 bp	300 bp	86963 bp	721 bp	710 bp		W54	8.50187
W55	W55	1985982 contigs	1590730529 bp	300 bp	114072 bp	801 bp	822 bp		W55	8.18061
N10	N10	2300785 contigs	1676361439 bp	300 bp	535511 bp	729 bp	719 bp		N10	6.82526
N11	N11	2412013 contigs	1775929585 bp	300 bp	375429 bp	736 bp	722 bp		N11	2.94651
N12	N12	2494498 contigs	1783470183 bp	300 bp	213797 bp	715 bp	697 bp		N12	6.8726
N13	N13	2715131 contigs	2025425954 bp	300 bp	255835 bp	746 bp	740 bp		N13	6.57593
N14	N14	2513539 contigs	1798505815 bp	300 bp	148727 bp	716 bp	702 bp		N14	7.01447
N15	N15	3445719 contigs	2569576614 bp	300 bp	410086 bp	746 bp	739 bp		N15	7.24168
N16	N16	1489658 contigs	1009207092 bp	300 bp	135218 bp	677 bp	653 bp		N16	5.97245
N17	N17	2502433 contigs	1804819906 bp	300 bp	250601 bp	721 bp	710 bp		N17	6.72468
N18	N18	2010025 contigs	1496554150 bp	300 bp	213967 bp	745 bp	732 bp		N18	2.36817
N19	N19	2580909 contigs	1858742154 bp	300 bp	235393 bp	720 bp	710 bp		N19	6.73072
N1	N1	2064314 contigs	1744435087 bp	300 bp	535510 bp	845 bp	868 bp		N1	7.38534
N20	N20	2139549 contigs	1554715748 bp	300 bp	253646 bp	727 bp	715 bp		N20	6.68934
N21	N21	2617352 contigs	1825526386 bp	300 bp	253646 bp	697 bp	678 bp		N21	0.758607
N22	N22	2525189 contigs	1754698401 bp	300 bp	313216 bp	695 bp	674 bp		N22	6.60528
N23	N23	2599070 contigs	1976001164 bp	300 bp	224267 bp	760 bp	762 bp		N23	0.859959
N24	N24	2456306 contigs	1750565101 bp	300 bp	277450 bp	713 bp	696 bp		N24	0.810509
N25	N25	2016603 contigs	1400857462 bp	300 bp	453538 bp	695 bp	673 bp		N25	6.63371
N26	N26	1975578 contigs	1399596864 bp	300 bp	535500 bp	708 bp	689 bp		N26	6.34818
N27	N27	2230279 contigs	1638410882 bp	300 bp	231763 bp	735 bp	722 bp		N27	6.94709
N28	N28	2426591 contigs	1715354650 bp	300 bp	171665 bp	707 bp	691 bp		N28	6.61983
N29	N29	2865399 contigs	2046836248 bp	300 bp	300924 bp	714 bp	702 bp		N29	1.50463
N2	N2	2536091 contigs	1864555098 bp	300 bp	226117 bp	735 bp	721 bp		N2	0.0167736
N30	N30	2281485 contigs	1616207842 bp	300 bp	229654 bp	708 bp	691 bp		N30	6.9438
N31	N31	3383798 contigs	2537785769 bp	300 bp	261825 bp	750 bp	747 bp		N31	7.23211
N32	N32	2606511 contigs	1906853997 bp	300 bp	535510 bp	732 bp	717 bp		N32	6.93466
N33	N33	2587904 contigs	1845523961 bp	300 bp	277362 bp	713 bp	693 bp		N33	6.36298
N34	N34	2067934 contigs	1472100073 bp	300 bp	535513 bp	712 bp	692 bp		N34	0.740732
N35	N35	2469252 contigs	1888312580 bp	300 bp	322217 bp	765 bp	759 bp		N35	6.39286
N36	N36	1952288 contigs	1344337189 bp	300 bp	190123 bp	689 bp	665 bp		N36	6.50211
N37	N37	1989462 contigs	1409798174 bp	300 bp	230211 bp	709 bp	689 bp		N37	6.92881
N38	N38	1927649 contigs	1312480027 bp	300 bp	232687 bp	681 bp	654 bp		N38	6.81623
N39	N39	2405573 contigs	1746369154 bp	300 bp	250628 bp	726 bp	716 bp		N39	0.948024
N3	N3	2720278 contigs	2058440763 bp	300 bp	349887 bp	757 bp	753 bp		N3	6.39054
N40	N40	2189955 contigs	1548249611 bp	300 bp	196267 bp	707 bp	688 bp		N40	2.31805
N41	N41	2099496 contigs	1471273044 bp	300 bp	179306 bp	701 bp	681 bp		N41	6.31723
N42	N42	2256183 contigs	1598227057 bp	300 bp	207551 bp	708 bp	690 bp		N42	6.32974
N43	N43	1756175 contigs	1192883247 bp	300 bp	191213 bp	679 bp	656 bp		N43	8.33537
N44	N44	1885714 contigs	1272499801 bp	300 bp	305387 bp	675 bp	650 bp		N44	6.84676
N45	N45	2244136 contigs	1619912571 bp	300 bp	375014 bp	722 bp	711 bp		N45	6.44436
N46	N46	1385151 contigs	1278784934 bp	300 bp	411573 bp	923 bp	1021 bp		N46	6.6194
N47	N47	2199111 contigs	1697654886 bp	300 bp	415448 bp	772 bp	769 bp		N47	7.2028
N48	N48	2736522 contigs	1901910109 bp	300 bp	308033 bp	695 bp	674 bp		N48	7.46783
N4	N4	2449947 contigs	1782493624 bp	300 bp	165367 bp	728 bp	718 bp		N4	8.0483
N5	N5	2658928 contigs	1922204261 bp	300 bp	408098 bp	723 bp	708 bp		N5	6.85248
N6	N6	2852926 contigs	2094291472 bp	300 bp	221793 bp	734 bp	726 bp		N6	6.09826
N7	N7	2642391 contigs	2120062681 bp	300 bp	401872 bp	802 bp	820 bp		N7	8.0483
N8	N8	3011683 contigs	2148302885 bp	300 bp	342494 bp	713 bp	698 bp		N8	6.85248
N9	N9	2085773 contigs	1500471524 bp	300 bp	477247 bp	719 bp	704 bp		N9	6.09826
