# Supplementary material for: A global phylogenomic and metabolic reconstruction of the large intestine bacterial community of domesticated cattle
Source: Microbiome. 2022 Sep 26;10:155. doi: 10.1186/s40168-022-01357-1 (PMC9511753; doi:10.1186/s40168-022-01357-1)
Supplement: Supplementary file 4 — Additional file 3: Table S3. A: Summary of the assembled contig classification: Number and proportion of contigs assigned to each domain, for each sample. The absolute figures are shown at the left and the percentages at the right. The average percentage for each domain is also presented in the small subtable to the right. B: Archaeal sequences abundance estimate: Number of reads properly paired to the 155 RUGs previously presented [53] and the assembled contigs identified as archaea in our study. The absolute numbers and percentages are presented for each sample. Mean percentages and medians across all samples are presented to the right. [file 40168_2022_1357_MOESM3_ESM.xlsx]

## Sheet: contig taxonomy
sample	Archaea	Bacteria	Eukaryota	unclassified	Viruses	total		Archaea	Bacteria	Eukaryota	unclassified	Viruses			Archaea	Bacteria	Eukaryota	unclassified	Viruses
ERR3393546	8798	720895	346	614901	2318	1347258		0.653031	53.5084	0.0256818	45.641	0.172053		average	0.454921	61.139	0.138601	38.0145	0.253136
ERR3393547	13406	298247	222	156106	1877	469858		2.85321	63.4761	0.0472484	33.2242	0.399483
ERR3393548	6781	580726	616	328075	1382	917580		0.73901	63.2889	0.0671332	35.7544	0.150614
ERR3393549	3080	669098	293	419250	4469	1096190		0.280973	61.0386	0.026729	38.2461	0.407685
ERR3393550	7120	669041	261	613710	2036	1292168		0.551012	51.7767	0.0201986	47.4946	0.157565
ERR3393551	7689	738892	800	580084	1209	1328674		0.578698	55.6113	0.0602105	43.6589	0.090993
ERR3393552	11520	655732	254	581394	1692	1250592		0.921164	52.4338	0.0203104	46.4895	0.135296
ERR3393553	4653	554615	248	496558	3948	1060022		0.438954	52.3211	0.0233958	46.8442	0.372445
ERR3393554	10710	710833	571	636892	1663	1360669		0.787113	52.2415	0.0419647	46.8073	0.122219
ERR3393555	26805	621876	452	466846	2480	1118459		2.3966	55.6012	0.0404128	41.7401	0.221734
ERR3393556	9433	541426	335	364215	822	916231		1.02954	59.0928	0.0365629	39.7515	0.0897155
ERR3393557	6902	628592	190	548181	2650	1186515		0.581704	52.9781	0.0160133	46.201	0.223343
ERR3393558	4451	561778	591	752921	2836	1322577		0.33654	42.476	0.0446855	56.9284	0.21443
ERR3393559	9738	693743	355	748024	1388	1453248		0.670086	47.7374	0.0244281	51.4726	0.0955103
ERR3393560	3608	591066	385	775189	2332	1372580		0.262863	43.0624	0.0280494	56.4768	0.169899
ERR3393561	2140	428782	624	496363	2762	930671		0.229942	46.0724	0.0670485	53.3339	0.296775
ERR3393562	2756	414170	8605	397188	1505	824224		0.334376	50.2498	1.04401	48.1894	0.182596
ERR3393563	5394	504103	282	374540	1410	885729		0.608991	56.914	0.0318382	42.2861	0.159191
ERR3393564	3538	678356	182	568282	1346	1251704		0.282655	54.1946	0.0145402	45.4007	0.107533
ERR3393565	4016	622305	275	470615	2175	1099386		0.365295	56.6048	0.025014	42.8071	0.197838
ERR3393566	3960	640525	1077	607727	1951	1255240		0.315478	51.0281	0.0858004	48.4152	0.155429
ERR3393567	3176	524306	216	490949	903	1019550		0.31151	51.4253	0.0211858	48.1535	0.0885686
ERR3393568	5296	644984	594	743181	1757	1395812		0.379421	46.2085	0.0425559	53.2437	0.125877
ERR3393569	6201	643882	526	800605	2153	1453367		0.426665	44.3028	0.0361918	55.0863	0.148139
ERR3393570	2931	515700	1481	645904	2675	1168691		0.250794	44.1263	0.126723	55.2674	0.228889
ERR3393571	9008	558771	1162	766799	4319	1340059		0.67221	41.6975	0.0867127	57.2213	0.322299
ERR3393572	7158	610456	820	794149	3169	1415752		0.505597	43.1189	0.0579198	56.0938	0.223839
ERR3393573	11255	594713	262	483932	1860	1092022		1.03066	54.4599	0.0239922	44.3153	0.170326
ERR3393574	1698	464243	179	308211	1897	776228		0.21875	59.8076	0.0230603	39.7063	0.244387
ERR3393575	3187	602095	3737	552632	1616	1163267		0.27397	51.759	0.321251	47.5069	0.138919
ERR3393576	13071	594764	215	490314	1830	1100194		1.18806	54.06	0.019542	44.5662	0.166334
ERR3393577	1331	612560	374	459929	2682	1076876		0.123598	56.8831	0.0347301	42.7096	0.249054
ERR3393578	5043	647752	387	667699	1513	1322394		0.381354	48.9833	0.0292651	50.4917	0.114414
ERR3393579	12339	688346	2429	713182	2199	1418495		0.869866	48.5265	0.171238	50.2774	0.155024
ERR3393580	2029	727507	2366	495628	8136	1235666		0.164203	58.8757	0.191476	40.1102	0.658431
ERR3393581	5732	746480	287	618410	2544	1373453		0.417343	54.3506	0.0208963	45.026	0.185227
ERR3393582	6996	936342	384	850887	3763	1798372		0.389019	52.0661	0.0213527	47.3143	0.209245
ERR3393583	3960	537529	245	467127	2421	1011282		0.391583	53.1533	0.0242267	46.1916	0.239399
ERR3393584	8618	587887	242	373099	1163	971009		0.887531	60.544	0.0249226	38.4239	0.119772
ERR3393585	8927	724111	310	583053	2009	1318410		0.677104	54.9231	0.0235132	44.224	0.152381
ERR3393586	6944	644123	2863	471874	1357	1127161		0.616062	57.1457	0.254001	41.864	0.120391
ERR4398747	214	365765	2328	79947	2460	450714		0.0474803	81.1525	0.516515	17.7379	0.545802
ERR4398748	483	463558	627	90811	2236	557715		0.0866035	83.1175	0.112423	16.2827	0.400922
ERR4398749	1116	481806	292	104626	2787	590627		0.188952	81.5755	0.0494391	17.7144	0.471872
ERR4398750	1426	489876	254	124022	2499	618077		0.230716	79.2582	0.0410953	20.0658	0.404319
ERR4398751	137	367062	154	77863	1867	447083		0.0306431	82.1017	0.0344456	17.4158	0.417597
ERR4398752	549	514539	212	133536	3295	652131		0.0841857	78.9013	0.0325089	20.4769	0.505267
ERR4398753	675	343168	204	75225	1741	421013		0.160328	81.5103	0.0484547	17.8677	0.413527
ERR4398754	511	393309	274	98345	2280	494719		0.103291	79.5017	0.0553851	19.879	0.460869
ERR4398755	2512	391115	2701	102626	1813	500767		0.501632	78.1033	0.539374	20.4938	0.362045
ERR4398756	243	429980	1790	113540	2648	548201		0.0443269	78.4349	0.326523	20.7114	0.483035
ERR4398757	71	268128	251	56688	1807	326945		0.0217163	82.0104	0.0767716	17.3387	0.552694
ERR4398758	120	323294	337	84795	1524	410070		0.0292634	78.8389	0.0821813	20.6782	0.371645
ERR4398759	2255	475900	537	148342	4575	631609		0.357025	75.3474	0.0850211	23.4864	0.724342
ERR4398760	5771	429133	312	157360	4307	596883		0.966858	71.8958	0.0522716	26.3637	0.721583
ERR4398761	29	259662	488	39097	1460	300736		0.00964304	86.3425	0.162269	13.0005	0.485477
ERR4398762	506	421881	502	120599	3588	547076		0.0924919	77.1158	0.0917607	22.0443	0.655852
ERR4398763	211	548568	647	170344	2698	722468		0.0292055	75.9298	0.0895543	23.5781	0.373443
ERR4398764	5093	411826	264	176075	1895	595153		0.855748	69.1968	0.0443584	29.5849	0.318406
ERR4398765	3305	596070	347	187987	4849	792558		0.417005	75.2085	0.0437823	23.7191	0.611817
ERR4398766	501	493174	524	151549	3453	649201		0.0771719	75.9664	0.0807147	23.344	0.531885
ERR4398767	1070	529913	734	176202	3427	711346		0.150419	74.4945	0.103185	24.7703	0.481763
ERR4398768	244	519840	192	167374	3529	691179		0.035302	75.2107	0.0277787	24.2158	0.510578
ERR4398769	459	490285	261	170170	2280	663455		0.0691834	73.8989	0.0393396	25.6491	0.343656
ERR4398770	483	479594	350	142422	3560	626409		0.0771063	76.5626	0.0558741	22.7363	0.56832
ERR4398771	115	387113	232	106285	2368	496113		0.0231802	78.0294	0.0467636	21.4236	0.477312
ERR4398772	1711	566220	250	183788	3476	755445		0.226489	74.9519	0.0330931	24.3285	0.460127
ERR4398773	93	375921	337	113370	2414	492135		0.0188973	76.3859	0.0684773	23.0364	0.490517
ERR4398774	87	270333	344	64851	1593	337208		0.0258002	80.1683	0.102014	19.2318	0.47241
ERR4398775	217	328401	357	92672	2032	423679		0.0512181	77.5119	0.0842621	21.8732	0.47961
ERR4398776	111	363380	247	102762	2699	469199		0.0236574	77.447	0.052643	21.9016	0.575237
ERR4398777	217	393194	254	188335	1250	583250		0.0372054	67.4144	0.0435492	32.2907	0.214317
ERR4398778	97	349044	281	101220	2196	452838		0.0214205	77.0794	0.0620532	22.3524	0.484943
ERR4398779	189	412423	768	128072	2365	543817		0.0347544	75.8387	0.141224	23.5506	0.43489
ERR4398787	1065	578063	380	196233	3391	779132		0.136691	74.1933	0.0487723	25.1861	0.435228
ERR4398788	1555	579266	315	175904	3479	760519		0.204466	76.1673	0.0414191	23.1295	0.457451
ERR4398789	443	630861	182	199867	2467	833820		0.053129	75.6592	0.0218273	23.9701	0.295868
ERR4398790	1419	679112	199	225092	2707	908529		0.156187	74.7486	0.0219036	24.7755	0.297954
ERR4398791	325	529070	301	147233	3290	680219		0.0477788	77.7795	0.0442505	21.645	0.483668
ERR4398792	1700	965906	275	323842	3811	1295534		0.13122	74.5566	0.0212268	24.9968	0.294165
ERR4398793	907	652054	447	209658	2406	865472		0.104798	75.3409	0.0516482	24.2247	0.277999
ERR4398794	1269	675608	682	225807	2168	905534		0.140138	74.6089	0.0753148	24.9364	0.239417
ERR4398795	2526	574794	643	171713	5677	755353		0.334414	76.0962	0.0851259	22.7328	0.75157
ERR4398796	2384	683926	311	211961	3270	901852		0.264345	75.8358	0.0344846	23.5029	0.362588
ERR4398797	1894	625205	207	441907	1190	1070403		0.176943	58.4084	0.0193385	41.2842	0.111173
ERR4398798	400	683077	171	214478	2693	900819		0.0444041	75.8285	0.0189827	23.8092	0.298951
ERR4398799	2125	627143	373	190900	5876	826417		0.257134	75.8871	0.0451347	23.0997	0.711022
ERR4398800	265	683353	235	242794	2709	929356		0.0285144	73.5298	0.0252864	26.125	0.291492
ERR4398801	1920	695660	253	213185	3155	914173		0.210026	76.0973	0.0276753	23.32	0.345121
ERR4398802	350	735478	641	225776	3070	965315		0.0362576	76.1905	0.0664033	23.3889	0.318031
ERR4398803	1533	631072	343	206788	2245	841981		0.182071	74.9509	0.0407373	24.5597	0.266633
ERR4398804	628	667283	282	250913	2837	921943		0.0681171	72.378	0.0305876	27.2157	0.30772
ERR4398805	960	599163	198	209736	1828	811885		0.118243	73.7991	0.0243877	25.8332	0.225155
ERR4398806	524	615901	223	189719	3083	809450		0.0647354	76.0889	0.0275496	23.438	0.380876
ERR4398807	576	633545	203	205265	2539	842128		0.0683982	75.2315	0.0241056	24.3746	0.301498
ERR4398808	624	536568	120	132261	2453	672026		0.0928537	79.8435	0.0178565	19.681	0.365016
ERR4398809	558	553485	137	134196	2282	690658		0.0807926	80.1389	0.0198362	19.4302	0.33041
ERR4398810	1176	701255	1730	192629	2793	899583		0.130727	77.9534	0.192312	21.4132	0.310478
ERR4398811	1050	521259	290	130206	2782	655587		0.160162	79.5104	0.0442352	19.861	0.424353
ERR4398812	2230	612095	287	151878	1957	768447		0.290196	79.6536	0.0373481	19.7643	0.25467
ERR4398813	1738	451177	154	105544	1803	560416		0.310127	80.5077	0.0274796	18.8332	0.321726
ERR4398814	904	512051	130	123085	2445	638615		0.141557	80.1816	0.0203566	19.2738	0.38286
N10	29325	973221	10435	1281843	5962	2300786		1.27456	42.2995	0.453541	55.7133	0.259129
N11	20679	1117935	7104	1263119	3177	2412014		0.857334	46.3486	0.294526	52.3678	0.131716
N12	20404	1173321	2700	1295040	3034	2494499		0.81796	47.0364	0.108238	51.9159	0.121628
N13	12443	1102005	2013	1591383	7288	2715132		0.458284	40.5875	0.0741401	58.6116	0.268422
N14	15177	1028427	1590	1463397	4949	2513540		0.60381	40.9155	0.0632574	58.2206	0.196894
N15	19564	1214333	2772	2199825	9226	3445720		0.567777	35.2418	0.0804477	63.8423	0.267753
N16	8109	715911	1934	761405	2300	1489659		0.544353	48.0587	0.129828	51.1127	0.154398
N17	17330	1189246	1858	1291202	2798	2502434		0.692526	47.5236	0.0742477	51.5979	0.111811
N18	15106	919113	1286	1071519	3002	2010026		0.751533	45.7264	0.0639793	53.3087	0.149351
N19	17654	1213305	1126	1345357	3468	2580910		0.684023	47.0108	0.043628	52.1273	0.134371
N1	9190	1493853	4184	554642	2446	2064315		0.445184	72.3656	0.202682	26.8681	0.11849
N20	15465	1010958	6461	1102956	3710	2139550		0.722816	47.251	0.30198	51.5509	0.173401
N21	18421	1252460	8957	1334318	3197	2617353		0.703803	47.8522	0.342216	50.9797	0.122146
N22	23224	1198912	988	1299009	3057	2525190		0.919694	47.4781	0.0391258	51.4421	0.12106
N23	21162	1252969	8822	1312883	3235	2599071		0.814214	48.2084	0.339429	50.5136	0.124468
N24	18122	1176141	2179	1256729	3136	2456307		0.737775	47.8825	0.0887104	51.1634	0.127671
N25	16452	967730	1175	1028109	3138	2016604		0.815827	47.9881	0.0582663	50.9822	0.155608
N26	26250	1151352	2470	789818	5689	1975579		1.32873	58.2792	0.125027	39.9791	0.287966
N27	28203	1047225	10304	1141949	2599	2230280		1.26455	46.9549	0.462005	51.2021	0.116533
N28	11410	1084553	1740	1325357	3532	2426592		0.470207	44.6945	0.0717055	54.6181	0.145554
N29	16619	1336396	2264	1506684	3437	2865400		0.579989	46.6391	0.0790117	52.582	0.119948
N2	33047	1734082	1877	759089	7997	2536092		1.30307	68.3762	0.0740115	29.9315	0.315328
N30	25144	1557698	12099	679083	7462	2281486		1.10209	68.2756	0.530312	29.765	0.327068
N31	30441	1760459	2651	1582826	7422	3383799		0.89961	52.0261	0.0783439	46.7766	0.219339
N32	9120	1176100	1926	1412050	7316	2606512		0.349893	45.1216	0.0738919	54.174	0.280682
N33	13911	1767694	5342	793655	7303	2587905		0.537539	68.306	0.206422	30.6679	0.282197
N34	15419	1429759	3137	613881	5739	2067935		0.745623	69.1395	0.151697	29.6857	0.277523
N35	17203	1761753	5810	679329	5158	2469253		0.696689	71.3476	0.235294	27.5115	0.208889
N36	22586	1301625	5076	616075	6927	1952289		1.1569	66.6718	0.260003	31.5566	0.354814
N37	25505	1326906	1388	629236	6428	1989463		1.282	66.6967	0.0697676	31.6285	0.323102
N38	18038	1284407	1518	616525	7162	1927650		0.935751	66.6308	0.0787488	31.9833	0.371541
N39	22316	1619111	7988	749180	6979	2405574		0.927679	67.3067	0.332062	31.1435	0.290118
N3	20482	1939345	2274	752047	6131	2720279		0.752938	71.2922	0.0835944	27.646	0.225381
N40	37395	1497146	3481	645780	6154	2189956		1.70757	68.3642	0.158953	29.4883	0.28101
N41	18419	1410385	3956	659346	7391	2099497		0.877306	67.1773	0.188426	31.405	0.352037
N42	24866	1490393	1303	731307	8315	2256184		1.10213	66.0582	0.0577524	32.4135	0.368543
N43	19026	1171109	1593	558664	5784	1756176		1.08338	66.6852	0.0907085	31.8114	0.329352
N44	21677	853385	9080	996021	5552	1885715		1.14954	45.2553	0.481515	52.8193	0.294424
N45	26018	1466432	16265	727532	7890	2244137		1.15938	65.3451	0.724778	32.4192	0.351583
N46	41147	969561	1067	369876	3501	1385152		2.97058	69.9968	0.0770313	26.7029	0.252752
N47	15995	1521539	11754	644117	5707	2199112		0.727339	69.1888	0.534489	29.2899	0.259514
N48	22994	1833339	2019	868456	9715	2736523		0.840264	66.9952	0.0737798	31.7358	0.355013
N4	22074	1637957	7875	774038	8004	2449948		0.900999	66.8568	0.321436	31.5941	0.326701
N5	15271	1864830	3624	769020	6184	2658929		0.574329	70.1347	0.136296	28.9222	0.232575
N6	38235	1960881	12030	834842	6939	2852927		1.3402	68.7323	0.421672	29.2627	0.243224
N7	46330	1926844	1001	664444	3773	2642392		1.75334	72.9205	0.0378824	25.1456	0.142787
N8	48578	2022507	11616	920240	8743	3011684		1.61299	67.1554	0.385698	30.5557	0.290303
N9	23042	1388796	18091	649721	6124	2085774		1.10472	66.5842	0.867352	31.1501	0.293608
SRR10098296	2932	1079939	337	914284	2541	2000033		0.146598	53.9961	0.0168497	45.7135	0.127048
SRR10098297	2894	889617	324	698501	2534	1593870		0.181571	55.8149	0.0203279	43.8242	0.158984
SRR10098298	1113	540067	198	434581	2406	978365		0.113761	55.201	0.0202379	44.4192	0.245921
SRR10098299	589	534394	173	365174	2365	902695		0.0652491	59.1999	0.0191649	40.4538	0.261994
SRR10098300	396	491236	148	336679	1465	829924		0.0477153	59.1906	0.017833	40.5675	0.176522
SRR10098301	1962	830846	254	628518	2787	1464367		0.133983	56.7376	0.0173454	42.9208	0.190321
SRR10098302	520	411368	144	195872	798	608702		0.0854278	67.5813	0.0236569	32.1787	0.131099
SRR10098303	196	144362	41	30226	142	174967		0.112022	82.5086	0.0234331	17.2754	0.0811586
SRR10098304	9	209860	39	28999	583	239490		0.003758	87.6282	0.0162847	12.1087	0.243435
SRR10098305	1097	344205	564	206725	385	552976		0.198381	62.246	0.101994	37.3841	0.0696234
SRR10098306	856	665016	199	427133	2310	1095514		0.0781369	60.7036	0.018165	38.9893	0.21086
SRR10098307	6	178362	23	29171	1368	208930		0.00287179	85.3697	0.0110085	13.9622	0.654768
SRR10098308	184	107036	71	18421	211	125923		0.146122	85.0018	0.0563841	14.6289	0.167564
SRR10098309	2	103570	26	15175	165	118938		0.00168156	87.0797	0.0218603	12.7589	0.138729
SRR10098310	1303	276952	42	89158	162	367617		0.354446	75.3373	0.011425	24.253	0.0440677
SRR10098311	5	93319	9	8669	122	102124		0.00489606	91.379	0.0088129	8.48878	0.119464
SRR10098312	167	385808	79	162320	3004	551378		0.0302878	69.9717	0.0143278	29.439	0.544818
SRR10098313	1729	469709	116	202599	1855	676008		0.255767	69.4829	0.0171596	29.97	0.274405
SRR10098314	649	497750	241	235969	463	735072		0.0882908	67.7145	0.0327859	32.1015	0.0629871
SRR10098315	8	236002	98	55698	768	292574		0.00273436	80.6643	0.0334959	19.0373	0.262499
SRR10098316	98	378466	198	130984	709	510455		0.0191986	74.143	0.038789	25.6603	0.138896
SRR10098317	553	649720	262	645511	1350	1297396		0.0426239	50.0788	0.0201943	49.7544	0.104055
SRR10098318	1190	213729	41	50739	191	265890		0.447555	80.3828	0.01542	19.0828	0.0718345
SRR10098319	138	423351	156	169588	535	593768		0.0232414	71.2992	0.0262729	28.5614	0.0901027
SRR10098320	118	349507	91	124649	460	474825		0.0248513	73.6077	0.019165	26.2516	0.096878
SRR10098321	8328	866860	320	579999	3647	1459154		0.570742	59.4084	0.0219305	39.749	0.24994
SRR10098322	1168	749178	291	675052	2155	1427844		0.0818017	52.4692	0.0203804	47.2777	0.150927
SRR10098323	1488	655220	264	416812	2892	1076676		0.138203	60.8559	0.0245199	38.7129	0.268605
SRR10098324	1362	486231	141	398185	1524	887443		0.153475	54.7902	0.0158884	44.8688	0.17173
SRR10098325	1675	746982	288	633426	2822	1385193		0.120922	53.9262	0.0207913	45.7284	0.203726
SRR10098326	2972	1098235	310	711442	3119	1816078		0.163649	60.4729	0.0170698	39.1747	0.171744
SRR10098327	2430	725648	194	542541	2894	1273707		0.190782	56.9714	0.0152311	42.5955	0.227211
SRR10098328	1635	519177	429	511899	2710	1035850		0.157842	50.1209	0.0414153	49.4183	0.261621
SRR10098329	1923	677190	286	665279	1543	1346221		0.142844	50.3031	0.0212447	49.4183	0.114617
SRR12217727	84	111175	12	10101	805	122177		0.0687533	90.9958	0.0098219	8.26758	0.658886
SRR12217728	1	26617	8	1997	44	28667		0.00348845	92.8522	0.0279076	6.96644	0.153492
SRR12217733	2	58942	13	3452	319	62728		0.00318842	93.9659	0.0207247	5.50321	0.508553
SRR12217729	130	89518	17	10770	176	100611		0.129212	88.9753	0.0168969	10.7047	0.174933
SRR12217730	1	51499	431	3140	207	55278		0.00180907	93.1653	0.779709	5.68048	0.374478
SRR12217731	6	75558	15	4645	315	80539		0.0074499	93.8166	0.0186247	5.76746	0.39112
SRR12217733	2	58942	13	3452	319	62728		0.00318842	93.9659	0.0207247	5.50321	0.508553
SRR12217734	6	45660	9758	5737	1085	62246		0.00963933	73.3553	15.6768	9.2168	1.74311
SRR12217735	28	142954	41	26528	736	170287		0.0164429	83.9494	0.0240771	15.5785	0.432214
SRR12217736	52	241910	328	40946	1141	284377		0.0182856	85.067	0.11534	14.3985	0.401229
SRR12217737	40	213716	111	35386	504	249757		0.0160156	85.5699	0.0444434	14.1682	0.201797
SRR12217738	3	49253	170	4592	369	54387		0.00551613	90.5619	0.31258	8.44335	0.678483
SRR12217739	41	163823	50	29568	406	193888		0.0211463	84.4941	0.0257882	15.2501	0.2094
SRR12217740	284	180105	37	26722	332	207480		0.136881	86.8064	0.0178331	12.8794	0.160016
SRR12217741	11	141338	30	19969	370	161718		0.00680201	87.3984	0.0185509	12.3481	0.228795
SRR12217742	625	236500	38	38323	841	276327		0.226182	85.5873	0.0137519	13.8688	0.304351
SRR12217743	9	80913	34	10913	389	92258		0.00975536	87.7039	0.0368536	11.8289	0.421648
SRR12217744	31	272373	24	43139	671	316238		0.00980277	86.1294	0.00758924	13.6414	0.212183
SRR3053138	167	233334	73	90258	486	324318		0.0514928	71.9463	0.0225088	27.8302	0.149853
SRR12217745	1497	184230	50	34692	525	220994		0.677397	83.3646	0.0226252	15.6982	0.237564
SRR12217746	2087	173328	76	34908	1579	211978		0.984541	81.7674	0.0358529	16.4678	0.744892
SRR12217747	804	207287	416	45289	1954	255750		0.314371	81.051	0.162659	17.7084	0.76403
SRR12217748	485	94642	13414	9754	687	118982		0.407628	79.5438	11.2741	8.19795	0.577403
SRR3053138	167	233334	73	90258	486	324318		0.0514928	71.9463	0.0225088	27.8302	0.149853
SRR3053145	308	83743	62	44444	253	128810		0.239114	65.0133	0.0481333	34.5038	0.196415
SRR3053146	396	86131	50	64466	235	151278		0.261771	56.936	0.033052	42.6145	0.155344
SRR3053147	176	153409	170	106403	1379	261537		0.0672948	58.6569	0.0650006	40.6839	0.52727
SRR3053162	240	178275	74	139807	279	318675		0.0753121	55.9428	0.0232212	43.8715	0.0875503
SRR3053163	2181	291394	48	145741	610	439974		0.495712	66.23	0.0109098	33.125	0.138645
SRR3053164	1442	115362	27	61104	198	178133		0.809512	64.7621	0.0151573	34.3027	0.111154
SRR3053167	116	200721	54	79581	493	280965		0.0412864	71.4401	0.0192195	28.3243	0.175467
SRR3053169	1233	236747	83	81443	550	320056		0.385246	73.9707	0.025933	25.4466	0.171845
SRR3053171	942	272990	57	131673	169	405831		0.232117	67.2671	0.0140453	32.4454	0.0416431
SRR3053172	949	268300	101	157505	534	427389		0.222046	62.7767	0.0236319	36.8529	0.124945
SRR3053176	219	263517	76	127870	578	392260		0.0558305	67.1793	0.019375	32.5984	0.147352
SRR3053180	42	249628	58	106557	398	356683		0.0117752	69.9862	0.016261	29.8745	0.111584
SRR3053181	750	200864	45	90044	154	291857		0.256976	68.823	0.0154186	30.8522	0.0527657
SRR3053207	680	72373	16	37313	22	110404		0.615925	65.5535	0.0144924	33.7971	0.019927
SRR3053208	2751	80309	25	39984	154	123223		2.23256	65.1742	0.0202886	32.4488	0.124978
SRR3053209	1521	66125	19	34656	80	102401		1.48535	64.5752	0.0185547	33.8438	0.078125
SRR3053210	1970	112523	30	40821	275	155619		1.26592	72.3072	0.019278	26.2315	0.176715
SRR3053211	1215	81961	20	46993	81	130270		0.932685	62.9167	0.0153528	36.0738	0.062179
SRR3053212	846	74143	20	32307	74	107390		0.78779	69.0415	0.0186239	30.0841	0.0689084
SRR3053213	1291	45661	27	38544	114	85637		1.50754	53.3199	0.0315288	45.0091	0.133122
SRR3053215	1094	65446	13	41382	124	108059		1.01242	60.5656	0.0120306	38.2961	0.114753
SRR3053216	1609	76175	20	33807	191	111802		1.43916	68.1345	0.0178889	30.2385	0.170839
SRR3053217	855	46049	8	15965	121	62998		1.35721	73.0971	0.012699	25.3425	0.192073
SRR3181106	6592	847898	798	784082	1615	1640985		0.40171	51.6701	0.0486294	47.7812	0.0984166
SRR3181107	1292	546002	210	551280	575	1099359		0.117523	49.6655	0.0191021	50.1456	0.0523033
SRR3181108	11435	961157	686	886033	2050	1861361		0.614336	51.6374	0.0368548	47.6014	0.110135
SRR3181109	3083	656460	136	649674	822	1310175		0.235312	50.1048	0.0103803	49.5868	0.0627398
SRR3181110	2948	629266	319	614501	1079	1248113		0.236197	50.4174	0.0255586	49.2344	0.0864506
SRR3181111	3225	597303	5664	566751	1189	1174132		0.274671	50.8719	0.482399	48.2698	0.101266
SRR3181112	2830	687343	260	671207	889	1362529		0.207702	50.4462	0.0190822	49.2619	0.0652464
SRR3181113	2225	725018	251	676752	1264	1405510		0.158306	51.584	0.0178583	48.15	0.0899318
SRR3181114	3572	640828	345	599093	641	1244479		0.287028	51.4937	0.0277225	48.1401	0.0515075
SRR3181115	1153	717114	427	627778	831	1347303		0.0855784	53.2259	0.031693	46.5952	0.0616788
SRR3181116	1461	620987	281	565948	1126	1189803		0.122794	52.1925	0.0236174	47.5666	0.0946376
SRR3181117	16052	909926	446	799462	1597	1727483		0.929214	52.6735	0.0258179	46.279	0.0924467
SRR3181118	2409	329630	131	308039	606	640815		0.375928	51.4393	0.0204427	48.07	0.0945672
SRR3181119	1820	629551	275	617881	1154	1250681		0.145521	50.3367	0.021988	49.4036	0.0922698
SRR3181120	8584	542831	1150	502071	892	1055528		0.813243	51.4275	0.10895	47.5659	0.0845075
SRR3181121	5253	297914	150	298261	794	602372		0.872054	49.4569	0.0249016	49.5145	0.131812
SRR3181122	19016	805489	7189	704143	1521	1537358		1.23693	52.3944	0.467621	45.8022	0.098936
SRR3181123	225	292250	93	265337	295	558200		0.0403082	52.3559	0.0166607	47.5345	0.0528485
SRR3181124	1810	666717	237	615009	956	1284729		0.140886	51.8956	0.0184475	47.8708	0.0744126
SRR3181125	3804	458333	781	393772	607	857297		0.443721	53.4626	0.0911004	45.9319	0.070804
SRR3181126	3782	413165	173	412225	561	829906		0.455715	49.7846	0.0208458	49.6713	0.0675981
SRR3181127	538	447991	107	419556	341	868533		0.0619436	51.5803	0.0123196	48.3063	0.0392617
SRR3181128	3816	710505	1592	602647	766	1319326		0.289239	53.8537	0.120668	45.6784	0.05806
SRR3181129	1824	500620	106	482853	461	985864		0.185016	50.7799	0.010752	48.9777	0.0467611
SRR3181130	1380	387535	881	226231	228	616255		0.223934	62.8856	0.142961	36.7107	0.0369977
SRR3181131	1717	698338	228	634754	696	1335733		0.128544	52.2813	0.0170693	47.5211	0.0521063
SRR3181132	4033	714749	4231	639117	1063	1363193		0.29585	52.432	0.310374	46.8839	0.0779787
SRR3181133	356	385185	108	381244	361	767254		0.0463993	50.2031	0.0140762	49.6895	0.047051
SRR3181134	7341	293838	143	263215	403	564940		1.29943	52.0123	0.0253125	46.5918	0.0713351
SRR3181135	9526	753150	415	663290	1244	1427625		0.667263	52.7555	0.0290693	46.4611	0.0871378
SRR3181136	447	325134	98	219038	880	545597		0.0819288	59.5924	0.017962	40.1466	0.161292
SRR3181137	3361	549282	749	457120	1253	1011765		0.332192	54.2895	0.0740291	45.1805	0.123843
SRR3181138	4174	452844	135	346160	1557	804870		0.518594	56.2631	0.0167729	43.0082	0.193448
SRR3181139	1331	492667	595	364237	1344	860174		0.154736	57.2753	0.0691721	42.3446	0.156248
SRR3181140	5911	620181	1237	459507	1128	1087964		0.543309	57.0039	0.113699	42.2355	0.10368
SRR3181141	338	360803	191	298740	1133	661205		0.0511189	54.5676	0.0288867	45.1812	0.171354
SRR3181142	957	707212	427	544178	1997	1254771		0.076269	56.3619	0.0340301	43.3687	0.159153
SRR3181143	4113	540107	527	414427	1335	960509		0.428211	56.2314	0.0548668	43.1466	0.138989
SRR3181144	2378	341871	121	283052	769	628191		0.378548	54.4216	0.0192617	45.0583	0.122415
SRR3181145	2918	432534	217	365194	734	801597		0.364024	53.9591	0.027071	45.5584	0.0915673
SRR3181146	2320	560863	268	408318	1575	973344		0.238354	57.6223	0.027534	41.9501	0.161813
SRR3181147	489	275394	94	246922	628	523527		0.0934051	52.6037	0.0179552	47.1652	0.119956
SRR3181148	1022	509203	258	373819	1300	885602		0.115402	57.498	0.0291328	42.2108	0.146793
SRR3181149	846	767147	145	552269	2009	1322416		0.0639739	58.0111	0.0109648	41.7622	0.151919
SRR3181150	1324	312321	78	268914	856	583493		0.22691	53.5262	0.0133678	46.087	0.146703
SRR3181151	2261	623984	474	460034	1735	1088488		0.20772	57.3258	0.0435467	42.2636	0.159396
SRR3181152	963	398399	157	279745	1028	680292		0.141557	58.563	0.0230784	41.1214	0.151112
SRR3181153	80	142242	88	129668	1175	273253		0.029277	52.0552	0.0322047	47.4536	0.430006
SRR3181154	1705	608356	262	409951	906	1021180		0.166964	59.5739	0.0256566	40.1449	0.088721
SRR3181155	3683	596562	320	433006	1038	1034609		0.35598	57.6607	0.0309296	41.8522	0.100328
SRR3181156	3663	620241	778	471672	1230	1097584		0.333733	56.5097	0.070883	42.9737	0.112064
SRR3181157	1145	558242	501	458038	1167	1019093		0.112355	54.7784	0.0491614	44.9457	0.114514
SRR3181158	1333	639789	606	521534	2106	1165368		0.114385	54.9002	0.0520008	44.7528	0.180716
SRR3181159	1072	443601	427	353090	866	799056		0.134158	55.5157	0.0534381	44.1884	0.108378
SRR3181160	4660	656396	2960	591616	1283	1256915		0.370749	52.2228	0.235497	47.0689	0.102075
SRR3181161	6871	574935	773	476351	1866	1060796		0.647722	54.1985	0.0728699	44.9051	0.175906
SRR3181162	1393	527390	777	352544	1358	883462		0.157675	59.6959	0.0879496	39.9049	0.153714
SRR3181163	713	516330	260	372048	1714	891065		0.0800167	57.9453	0.0291786	41.7532	0.192354
SRR3181164	728	385207	99	266335	1054	653423		0.111413	58.9523	0.015151	40.76	0.161305
SRR3181165	1637	444025	328	295622	923	742535		0.220461	59.7986	0.0441731	39.8126	0.124304
SRR3185498	6567	847647	790	784672	1615	1641291		0.400112	51.6452	0.0481329	47.8082	0.0983982
SRR5678926	10956	890859	284	579172	2330	1483601		0.738474	60.0471	0.0191426	39.0383	0.15705
SRR5678929	7773	1051983	587	748977	3549	1812869		0.428768	58.0287	0.0323796	41.3145	0.195767
SRR5678930	5900	887786	405	607174	2345	1503610		0.392389	59.0437	0.0269352	40.3811	0.155958
SRR5678931	6771	1094898	856	911426	2556	2016507		0.335779	54.2968	0.0424497	45.1983	0.126754
SRR5678932	7976	658518	364	534877	2559	1204294		0.662297	54.6809	0.0302252	44.4142	0.21249
SRR5678934	2408	380330	163	284476	1118	668495		0.360213	56.8936	0.0243832	42.5548	0.167242
SRR5678935	4824	582760	292	523681	2544	1114101		0.432995	52.3077	0.0262095	47.0048	0.228346
SRR5678937	5234	797268	1589	689468	3393	1496952		0.349644	53.2595	0.106149	46.0582	0.226661
SRR5678979	6483	905348	797	669881	7718	1590227		0.407678	56.932	0.0501187	42.1249	0.48534
SRR5678980	5302	696064	1305	539095	5225	1246991		0.425184	55.8195	0.104652	43.2317	0.419009
SRR5678981	5604	528085	751	400431	3449	938320		0.597238	56.2799	0.0800367	42.6754	0.367572
SRR5678982	3828	632697	1389	509291	1606	1148811		0.333214	55.0741	0.120908	44.332	0.139797
SRR5678983	10510	657077	309	546133	2076	1216105		0.864235	54.0313	0.025409	44.9084	0.170709
SRR5678984	19458	1001267	422	936225	3035	1960407		0.99255	51.0745	0.0215262	47.7567	0.154815
SRR5678985	9571	487094	2251	470905	922	970743		0.985947	50.1775	0.231884	48.5098	0.0949789
SRR5678986	2739	462111	186	324108	2005	791149		0.346206	58.4102	0.0235101	40.9668	0.253429
SRR5678987	6146	528457	178	222879	1229	758889		0.809869	69.6357	0.0234554	29.3692	0.161947
SRR5678988	7249	764374	5280	586896	1711	1365510		0.530864	55.9772	0.386669	42.98	0.125301
SRR5678989	3283	344796	545	237778	1019	587421		0.558885	58.6967	0.0927786	40.4784	0.17347
SRR5678990	12792	849843	352	501475	1753	1366215		0.93631	62.2042	0.0257646	36.7055	0.128311
SRR5678991	10408	780282	340	538698	1798	1331526		0.78166	58.6006	0.0255346	40.4572	0.135033
SRR5678992	9652	862634	3558	684330	7001	1567175		0.615886	55.0439	0.227033	43.6665	0.446728
SRR5678993	9868	937150	1757	658277	6370	1613422		0.61162	58.0847	0.108899	40.8001	0.394813
SRR5678994	10771	794329	519	681512	4724	1491855		0.721988	53.2444	0.0347889	45.6822	0.316653
SRR5678995	5457	817778	551	609606	5494	1438886		0.379252	56.8341	0.0382935	42.3666	0.381823
SRR5678996	6440	752892	361	625847	4829	1390369		0.463187	54.1506	0.0259643	45.013	0.347318
SRR5679001	3143	661457	646	459918	1937	1127101		0.278857	58.6866	0.0573152	40.8054	0.171857
SRR5679005	12700	833035	376	791119	2689	1639919		0.774429	50.7974	0.022928	48.2414	0.163972
SRR5679006	238	69341	186	57021	130	126916		0.187527	54.6358	0.146555	44.9285	0.102431
SRR5679007	11181	723378	273	497426	2644	1234902		0.905417	58.5778	0.022107	40.2806	0.214106
SRR5679008	7461	826997	286	590415	2716	1427875		0.522525	57.9181	0.0200298	41.3492	0.190213
SRR5679009	6332	548423	165	370673	1695	927288		0.682852	59.1427	0.0177938	39.9739	0.182791
SRR5679010	4196	547601	404	455258	2662	1010121		0.415396	54.2115	0.0399952	45.0697	0.263533
SRR5679011	3163	447537	172	396639	1447	848958		0.372575	52.7161	0.0202602	46.7207	0.170444
SRR5679012	3571	614110	287	580106	2247	1200321		0.297504	51.1622	0.0239103	48.3293	0.1872
SRR5679013	1958	297034	117	272646	939	572694		0.341893	51.8662	0.0204298	47.6077	0.163962
SRR5679015	3249	622337	310	577713	2435	1206044		0.269393	51.6016	0.0257039	47.9015	0.2019
SRR5679016	3279	415131	215	382831	1833	803289		0.408197	51.679	0.026765	47.658	0.228187
SRR5679017	7244	726582	427	612204	4769	1351226		0.536106	53.7721	0.031601	45.3073	0.352939
SRR5679018	7559	841356	486	522857	3740	1375998		0.549347	61.1452	0.0353198	37.9984	0.271803
SRR5679019	8266	663462	869	473079	3479	1149155		0.719312	57.7348	0.0756208	41.1676	0.302744
SRR5679020	9044	940777	5761	807565	3706	1766853		0.511871	53.2459	0.32606	45.7064	0.209752
SRR5679021	18337	953632	531	907089	3331	1882920		0.97386	50.6465	0.0282009	48.1746	0.176906
SRR5679022	8177	1070127	683	895344	3547	1977878		0.413423	54.1048	0.034532	45.2679	0.179334
SRR5679023	4395	727634	400	659261	3431	1395121		0.315027	52.1557	0.0286714	47.2548	0.245929
SRR5679024	11206	831153	510	705886	5143	1553898		0.721155	53.4883	0.0328207	45.4268	0.330974
SRR5679025	2803	586109	223	368927	2450	960512		0.291824	61.0205	0.0232168	38.4095	0.255073
SRR5679026	3295	630022	421	457122	2181	1093041		0.301453	57.6394	0.0385164	41.8212	0.199535
SRR5679029	3281	817260	396	760610	2996	1584543		0.207063	51.577	0.0249914	48.0019	0.189077
SRR5679030	3912	619247	268	568600	2099	1194126		0.327604	51.8578	0.0224432	47.6165	0.175777
SRR5679031	2266	644946	211	631689	1971	1281083		0.176882	50.3438	0.0164705	49.309	0.153854
SRR5679033	8382	1158883	615	828325	7030	2003235		0.418423	57.8506	0.0307004	41.3494	0.350933
SRR5679034	3087	614525	257	435384	1972	1055225		0.292545	58.2365	0.024355	41.2599	0.18688
SRR5679035	11986	709185	331	583000	3252	1307754		0.916534	54.2293	0.0253106	44.5803	0.248671
SRR5679036	6984	1142001	598	852031	6131	2007745		0.347853	56.8798	0.0297847	42.4372	0.305368
SRR5679037	6837	701563	6834	559873	3338	1278445		0.534791	54.8763	0.534556	43.7933	0.261099
SRR5679039	3537	535571	253	521774	1964	1063099		0.332707	50.3783	0.0237984	49.0805	0.184743
SRR5679040	319	351127	213	104864	2029	458552		0.069567	76.5732	0.0464507	22.8686	0.442481
SRR5679041	575	363140	193	112622	1891	478421		0.120187	75.904	0.0403411	23.5404	0.395259
SRR5679042	2722	715109	298	418513	3346	1139988		0.238775	62.7296	0.0261406	36.7121	0.293512
SRR5679043	2047	469608	112	186214	2538	660519		0.309908	71.0969	0.0169564	28.1921	0.384244
SRR5679044	4870	599757	371	469573	2697	1077268		0.45207	55.6739	0.034439	43.5893	0.250356
SRR5679045	6606	764544	538	686904	5763	1464355		0.45112	52.2103	0.0367398	46.9083	0.393552
SRR6512889	2156	292612	129	242174	1401	538472		0.400393	54.3413	0.0239567	44.9744	0.260181
SRR6512890	3548	263997	132	193622	1677	462976		0.766348	57.0219	0.0285113	41.8213	0.362223
SRR6512891	352	183330	73	107856	619	292230		0.120453	62.735	0.0249804	36.908	0.21182
SRR6512892	2007	241706	187	151119	1541	396560		0.506104	60.9508	0.0471557	38.1076	0.388593
SRR6512893	3467	534798	446	368432	3707	910850		0.380634	58.7142	0.0489653	40.4493	0.406983
SRR6512894	1973	380651	149	231621	1402	615796		0.320399	61.8146	0.0241964	37.6133	0.227673
SRR6512895	622	161707	234	86328	825	249716		0.249084	64.7566	0.0937068	34.5706	0.330377
SRR6512896	115	163973	63	103469	570	268190		0.0428802	61.1408	0.0234909	38.5806	0.212537
SRR6512897	592	282583	137	117291	1993	402596		0.147046	70.1904	0.0340292	29.1337	0.495038
SRR6512898	908	464301	611	222610	2366	690796		0.131443	67.2126	0.0884488	32.2252	0.342504
SRR6512899	3140	598443	326	441287	4014	1047210		0.299845	57.1465	0.0311304	42.1393	0.383305
SRR6512900	3464	687392	338	580103	3467	1274764		0.271737	53.9231	0.0265147	45.5067	0.271972
SRR6512901	166	154749	81	63998	1181	220175		0.0753949	70.2849	0.0367891	29.067	0.536394
SRR6512902	1713	215178	277	88414	854	306436		0.559009	70.2198	0.0903944	28.8524	0.278689
SRR6512903	2612	362575	517	213283	2270	581257		0.449372	62.3779	0.0889453	36.6935	0.390534
SRR6512904	779	379988	140	240359	1806	623072		0.125026	60.9863	0.0224693	38.5765	0.289855
SRR6512905	3477	536616	467	369318	3732	913610		0.380579	58.7358	0.051116	40.4241	0.40849
SRR6512906	2087	382274	164	232186	1366	618077		0.337661	61.849	0.026534	37.5659	0.221008
SRR6512907	3309	600331	344	442994	4048	1051026		0.314836	57.1186	0.03273	42.1488	0.385148
SRR6512908	3383	688292	336	581697	3450	1277158		0.264885	53.8925	0.0263084	45.5462	0.270131
SRR6512909	613	283157	146	117996	2046	403958		0.151749	70.0958	0.0361425	29.21	0.50649
SRR6512910	899	466156	650	224055	2390	694150		0.129511	67.155	0.0936398	32.2777	0.344306
SRR6512911	2676	364097	499	214420	2251	583943		0.458265	62.3516	0.0854537	36.7194	0.385483
SRR6512912	810	381204	164	240788	1782	624748		0.129652	61.0173	0.0262506	38.5417	0.285235
SRR7686592	1447	63645	40	46030	200	111362		1.29938	57.152	0.0359192	41.334	0.179596
SRR7686593	11729	181371	310	149138	2558	345106		3.39868	52.5553	0.0898277	43.2153	0.741224
SRR7686594	70	49245	33	51869	191	101408		0.0690288	48.5617	0.0325421	51.1493	0.18835
SRR7686595	2690	146481	106	123937	487	273701		0.982828	53.5188	0.0387285	45.2821	0.177932
SRR7686596	7373	198708	233	203856	1678	411848		1.79023	48.248	0.0565744	49.498	0.407433
SRR7686597	7915	451832	405	443163	5227	908542		0.871177	49.7316	0.044577	48.7774	0.575318
SRR7686598	2529	156401	140	134968	1382	295420		0.856072	52.9421	0.0473903	45.687	0.46781
SRR7686599	10945	540058	673	436478	5730	993884		1.10124	54.3382	0.0677142	43.9164	0.576527
SRR7686600	13002	443227	614	449786	6076	912705		1.42456	48.562	0.0672726	49.2806	0.665714
SRR7686601	10366	377892	349	336573	4279	729459		1.42106	51.8045	0.0478437	46.1401	0.5866
SRR7686602	2677	106187	97	70855	584	180400		1.48393	58.8623	0.0537697	39.2768	0.323727
SRR7686603	5622	124028	178	143516	1545	274889		2.0452	45.1195	0.0647536	52.2089	0.562047
SRR7686604	10435	390777	633	344030	4196	750071		1.3912	52.0987	0.0843921	45.8664	0.559414
SRR7686605	1233	62753	71	43623	511	108191		1.13966	58.0026	0.0656253	40.3207	0.472317
SRR9037494	1664	380052	171	205900	2279	590066		0.282003	64.4085	0.0289799	34.8945	0.386229
SRR9037495	376	369669	165	415123	1728	787061		0.0477727	46.9683	0.0209641	52.7435	0.219551
SRR9037496	186	373049	231	371650	2784	747900		0.0248697	49.8796	0.0308865	49.6925	0.372243
SRR9037497	1208	396733	245	360949	2642	761777		0.158577	52.08	0.0321617	47.3826	0.346821
SRR9699864	5683	764813	449	615310	1267	1387522		0.409579	55.1208	0.0323599	44.346	0.0913139
SRR9699865	1919	722551	325	391873	1085	1117753		0.171684	64.6432	0.0290762	35.059	0.0970698
SRR9699866	3441	594829	240	289753	1573	889836		0.386701	66.8471	0.0269713	32.5626	0.176774
SRR9699867	2695	596715	261	370537	1435	971643		0.277366	61.4131	0.0268617	38.1351	0.147688
SRR9699868	3054	604016	346	450848	1429	1059693		0.288197	56.9992	0.032651	42.5452	0.134851
SRR9699869	1985	644182	276	396247	2338	1045028		0.189947	61.6426	0.0264108	37.9174	0.223726
SRR9699870	3891	674934	740	377048	1913	1058526		0.367587	63.7617	0.0699086	35.6201	0.180723
SRR9699871	2815	602572	327	328868	1204	935786		0.300817	64.3921	0.0349439	35.1435	0.128662
SRR9699910	3222	646459	214	454564	1898	1106357		0.291226	58.4314	0.0193428	41.0866	0.171554
SRR9699911	2256	595751	299	437471	2195	1037972		0.217347	57.3957	0.0288062	42.1467	0.21147
SRR9699912	3293	572712	114	286211	1451	863781		0.381231	66.303	0.0131978	33.1347	0.167983
SRR9699913	2571	501937	167	228718	3036	736429		0.349118	68.1583	0.022677	31.0578	0.41226
SRR9699914	3976	520521	293	317779	1359	843928		0.471131	61.6784	0.0347186	37.6548	0.161033
SRR9699915	738	468618	254	323880	1661	795151		0.0928127	58.9345	0.0319437	40.7319	0.208891
SRR9699916	3355	785068	170	512179	934	1301706		0.257739	60.3107	0.0130598	39.3468	0.071752
SRR9699917	2099	615787	139	325183	1404	944612		0.222208	65.1895	0.0147151	34.4251	0.148633
W30	9992	725659	1798	1091487	3653	1832589		0.54524	39.5975	0.0981126	59.5599	0.199336
W31	8586	610388	743	1030215	4748	1654680		0.518892	36.8886	0.044903	62.2607	0.286944
W32	9262	606944	1106	983493	4292	1605097		0.577037	37.8136	0.0689055	61.2732	0.267398
W34	24384	867794	2709	1113299	3133	2011319		1.21234	43.1455	0.134688	55.3517	0.155769
W36	17091	696711	1179	1105358	3956	1824295		0.936856	38.1907	0.0646277	60.591	0.216851
W37	27147	900503	3476	1133852	2672	2067650		1.31294	43.552	0.168114	54.8377	0.129229
W39	18030	686829	682	1019471	3883	1728895		1.04286	39.7265	0.0394472	58.9667	0.224594
W40	10298	819540	1393	1088102	3354	1922687		0.535605	42.6247	0.0724507	56.5928	0.174443
W42	12862	616911	1131	968400	3076	1602380		0.802682	38.4997	0.0705826	60.4351	0.191965
W43	7111	735339	1991	1186084	3015	1933540		0.367771	38.0307	0.102972	61.3426	0.155932
W44	8607	694013	936	1025338	4889	1733783		0.496429	40.0289	0.053986	59.1388	0.281985
W45	10800	853219	713	1269318	2952	2137002		0.505381	39.926	0.0333645	59.3972	0.138138
W46	10776	811099	1380	1232799	3418	2059472		0.523241	39.3839	0.0670075	59.86	0.165965
W47	19097	905068	1339	1290204	4192	2219900		0.860264	40.7707	0.0603181	58.1199	0.188837
W48	4193	761757	2939	1064399	3022	1836310		0.228338	41.4831	0.160049	57.964	0.164569
W49	8453	682781	1254	1033917	3651	1730056		0.488597	39.4659	0.0724832	59.7621	0.211034
W50	7134	745873	1569	1090748	3121	1848445		0.385946	40.3514	0.0848822	59.009	0.168845
W51	8801	653948	503	789277	2848	1455377		0.604723	44.9333	0.0345615	54.2318	0.195688
W52	5826	876139	4254	1245922	3440	2135581		0.272806	41.0258	0.199196	58.3412	0.16108
W53	4626	794035	2148	1044015	4086	1848910		0.250202	42.9461	0.116177	56.4665	0.220995
W54	9143	1014181	988	1497852	4009	2526173		0.361931	40.1469	0.0391106	59.2933	0.158699
W55	7691	788426	2274	1184289	3303	1985983		0.387264	39.6996	0.114503	59.6324	0.166316

## Sheet: archaea reads estimate
155 RUGs (Stewart et al 2019)				Archaea contigs - autometa assembly
sample	number of reads	percentage		sample	number of reads	percentage				average (RUGs)	average (contigs)	median (RUGs)	median (contigs)
ERR3393546	449282	0.59		ERR3393546	506914	0.66				0.283211	0.222356	0.18	0.1
ERR3393547	719718	0.96		ERR3393547	680452	0.9
ERR3393548	216664	0.29		ERR3393548	141544	0.19
ERR3393549	89276	0.06		ERR3393549	49684	0.03
ERR3393550	536108	0.71		ERR3393550	614612	0.81
ERR3393551	165782	0.22		ERR3393551	114080	0.15
ERR3393552	403532	0.53		ERR3393552	422202	0.55
ERR3393553	158830	0.22		ERR3393553	61412	0.08
ERR3393554	511406	0.66		ERR3393554	562990	0.73
ERR3393555	4471992	5.83		ERR3393555	5270940	6.87
ERR3393556	467482	0.64		ERR3393556	391160	0.54
ERR3393557	201860	0.25		ERR3393557	81668	0.1
ERR3393558	77296	0.1		ERR3393558	45522	0.06
ERR3393559	179732	0.19		ERR3393559	148734	0.16
ERR3393560	52196	0.07		ERR3393560	109598	0.14
ERR3393561	47890	0.08		ERR3393561	77532	0.14
ERR3393562	156916	0.21		ERR3393562	242392	0.32
ERR3393563	167268	0.2		ERR3393563	77278	0.09
ERR3393564	274672	0.26		ERR3393564	242610	0.23
ERR3393565	126812	0.11		ERR3393565	52810	0.05
ERR3393566	111320	0.12		ERR3393566	92532	0.1
ERR3393567	81454	0.1		ERR3393567	37514	0.05
ERR3393568	126522	0.16		ERR3393568	90328	0.11
ERR3393569	150262	0.17		ERR3393569	167506	0.19
ERR3393570	67378	0.1		ERR3393570	63370	0.1
ERR3393571	160286	0.22		ERR3393571	116916	0.16
ERR3393572	141934	0.18		ERR3393572	83210	0.11
ERR3393573	355038	0.5		ERR3393573	320240	0.45
ERR3393574	68616	0.1		ERR3393574	43532	0.06
ERR3393575	80902	0.09		ERR3393575	111320	0.13
ERR3393576	301740	0.44		ERR3393576	247896	0.36
ERR3393577	66284	0.1		ERR3393577	8770	0.01
ERR3393578	77304	0.09		ERR3393578	87444	0.1
ERR3393579	244056	0.26		ERR3393579	296562	0.31
ERR3393580	52698	0.07		ERR3393580	31230	0.04
ERR3393581	123558	0.11		ERR3393581	217294	0.2
ERR3393582	234146	0.19		ERR3393582	163904	0.13
ERR3393583	122696	0.18		ERR3393583	68694	0.1
ERR3393584	545918	0.72		ERR3393584	481932	0.64
ERR3393585	329596	0.43		ERR3393585	375300	0.49
ERR3393586	274084	0.36		ERR3393586	307620	0.41
ERR4398747	49310	0.08		ERR4398747	2770	0
ERR4398748	56156	0.08		ERR4398748	4934	0.01
ERR4398749	115742	0.13		ERR4398749	29374	0.03
ERR4398750	86808	0.1		ERR4398750	24280	0.03
ERR4398751	48564	0.05		ERR4398751	28222	0.03
ERR4398752	81216	0.08		ERR4398752	8120	0.01
ERR4398753	68488	0.08		ERR4398753	8850	0.01
ERR4398754	53454	0.07		ERR4398754	6038	0.01
ERR4398755	52032	0.07		ERR4398755	60184	0.08
ERR4398756	53448	0.06		ERR4398756	4982	0.01
ERR4398757	43224	0.07		ERR4398757	1068	0
ERR4398758	39046	0.07		ERR4398758	3134	0.01
ERR4398759	93708	0.15		ERR4398759	47684	0.08
ERR4398760	323514	0.59		ERR4398760	222696	0.41
ERR4398761	15074	0.03		ERR4398761	182	0
ERR4398762	67536	0.12		ERR4398762	11044	0.02
ERR4398763	51706	0.06		ERR4398763	9216	0.01
ERR4398764	260492	0.4		ERR4398764	134902	0.21
ERR4398765	116908	0.13		ERR4398765	82008	0.09
ERR4398766	93866	0.1		ERR4398766	7054	0.01
ERR4398767	120214	0.11		ERR4398767	25402	0.02
ERR4398768	81436	0.09		ERR4398768	7306	0.01
ERR4398769	66574	0.08		ERR4398769	14948	0.02
ERR4398770	110110	0.12		ERR4398770	8972	0.01
ERR4398771	63410	0.08		ERR4398771	2276	0
ERR4398772	131212	0.11		ERR4398772	39454	0.03
ERR4398773	55554	0.08		ERR4398773	1590	0
ERR4398774	53674	0.1		ERR4398774	1532	0
ERR4398775	59102	0.09		ERR4398775	11596	0.02
ERR4398776	58480	0.08		ERR4398776	3626	0.01
ERR4398777	55536	0.11		ERR4398777	2526	0
ERR4398778	51042	0.1		ERR4398778	2062	0
ERR4398779	62396	0.08		ERR4398779	7646	0.01
ERR4398787	68364	0.07		ERR4398787	9210	0.01
ERR4398788	63044	0.07		ERR4398788	25564	0.03
ERR4398789	52052	0.06		ERR4398789	5320	0.01
ERR4398790	69562	0.07		ERR4398790	14616	0.01
ERR4398791	56382	0.06		ERR4398791	4016	0
ERR4398792	108364	0.05		ERR4398792	23660	0.01
ERR4398793	38604	0.04		ERR4398793	9568	0.01
ERR4398794	46540	0.05		ERR4398794	30888	0.04
ERR4398795	188868	0.22		ERR4398795	174732	0.2
ERR4398796	90616	0.09		ERR4398796	34412	0.03
ERR4398797	66554	0.07		ERR4398797	146356	0.15
ERR4398798	51384	0.04		ERR4398798	6232	0.01
ERR4398799	168790	0.16		ERR4398799	156194	0.15
ERR4398800	47660	0.04		ERR4398800	13524	0.01
ERR4398801	161168	0.15		ERR4398801	131532	0.12
ERR4398802	41750	0.04		ERR4398802	8076	0.01
ERR4398803	68234	0.07		ERR4398803	23828	0.02
ERR4398804	45740	0.05		ERR4398804	7760	0.01
ERR4398805	60360	0.07		ERR4398805	9216	0.01
ERR4398806	51360	0.05		ERR4398806	7892	0.01
ERR4398807	55824	0.05		ERR4398807	11106	0.01
ERR4398808	53920	0.06		ERR4398808	8024	0.01
ERR4398809	50772	0.05		ERR4398809	5772	0.01
ERR4398810	65284	0.06		ERR4398810	17790	0.02
ERR4398811	53796	0.06		ERR4398811	11856	0.01
ERR4398812	64318	0.08		ERR4398812	24258	0.03
ERR4398813	87096	0.1		ERR4398813	19780	0.02
ERR4398814	52638	0.06		ERR4398814	11490	0.01
	0	N/A			0	N/A
N10	859934	0.83		N10	815668	0.78
N11	402110	0.36		N11	416346	0.38
N12	549310	0.5		N12	463790	0.42
N13	203656	0.16		N13	324020	0.26
N14	443818	0.39		N14	432398	0.38
N15	530892	0.34		N15	546272	0.35
N16	214000	0.31		N16	237318	0.35
N17	367512	0.33		N17	314818	0.28
N18	361172	0.38		N18	601264	0.63
N19	578356	0.49		N19	518708	0.44
N1	51360	0.04		N1	677262	0.59
N20	425818	0.43		N20	418462	0.43
N21	530384	0.45		N21	529136	0.45
N22	512254	0.46		N22	479920	0.43
N23	722902	0.6		N23	626480	0.52
N24	469832	0.42		N24	346708	0.31
N25	488542	0.53		N25	325824	0.35
N26	693252	0.72		N26	641858	0.67
N27	782098	0.77		N27	841674	0.83
N28	278662	0.26		N28	227862	0.22
N29	480640	0.38		N29	349894	0.28
N2	611082	0.51		N2	690806	0.57
N30	581174	0.55		N30	616578	0.59
N31	834364	0.54		N31	888976	0.57
N32	192504	0.16		N32	243450	0.21
N33	195524	0.17		N33	580150	0.5
N34	303368	0.31		N34	474098	0.48
N35	249094	0.21		N35	521092	0.44
N36	416664	0.47		N36	369396	0.41
N37	415658	0.48		N37	390674	0.45
N38	355726	0.4		N38	439818	0.5
N39	299042	0.27		N39	539554	0.49
N3	281266	0.22		N3	334314	0.26
N40	963308	0.95		N40	1182412	1.17
N41	354988	0.38		N41	272026	0.29
N42	497828	0.5		N42	448668	0.45
N43	392228	0.49		N43	336848	0.42
N44	447664	0.54		N44	379224	0.46
N45	593858	0.57		N45	651936	0.63
N46	885628	0.99		N46	1068488	1.2
N47	133126	0.13		N47	378130	0.37
N48	415584	0.35		N48	388090	0.33
N4	492180	0.44		N4	460326	0.41
N5	210336	0.17		N5	507202	0.41
N6	937460	0.72		N6	1123716	0.86
N7	807648	0.59		N7	983916	0.72
N8	640236	0.49		N8	991526	0.75
N9	412360	0.45		N9	428744	0.47
SRR10098296	108258	0.1		SRR10098296	66280	0.06
SRR10098297	80072	0.08		SRR10098297	30212	0.03
SRR10098298	54660	0.08		SRR10098298	7378	0.01
SRR10098299	34334	0.05		SRR10098299	4404	0.01
SRR10098300	25814	0.04		SRR10098300	4310	0.01
SRR10098301	48252	0.05		SRR10098301	20324	0.02
SRR10098302	17612	0.02		SRR10098302	3226	0
SRR10098303	7306	0.01		SRR10098303	3738	0.01
SRR10098304	7028	0.01		SRR10098304	204	0
SRR10098305	5004	0.01		SRR10098305	18312	0.02
SRR10098306	31158	0.04		SRR10098306	66922	0.08
SRR10098307	27116	0.02		SRR10098307	17030	0.01
SRR10098308	11550	0.04		SRR10098308	652	0
SRR10098309	3626	0		SRR10098309	1268	0
SRR10098310	31012	0.04		SRR10098310	6912	0.01
SRR10098311	36022	0.03		SRR10098311	138	0
SRR10098312	16442	0.02		SRR10098312	1992	0
SRR10098313	43164	0.04		SRR10098313	18856	0.02
SRR10098314	12492	0.01		SRR10098314	39990	0.04
SRR10098315	18884	0.03		SRR10098315	264	0
SRR10098316	3998	0.01		SRR10098316	1280	0
SRR10098317	24998	0.03		SRR10098317	16054	0.02
SRR10098318	9022	0.01		SRR10098318	7688	0.01
SRR10098319	33532	0.04		SRR10098319	4082	0
SRR10098320	8220	0.01		SRR10098320	1580	0
SRR10098321	142472	0.14		SRR10098321	141086	0.14
SRR10098322	41244	0.05		SRR10098322	11088	0.01
SRR10098323	49550	0.07		SRR10098323	15800	0.02
SRR10098324	50908	0.08		SRR10098324	12222	0.02
SRR10098325	47148	0.06		SRR10098325	25492	0.03
SRR10098326	97998	0.09		SRR10098326	56214	0.05
SRR10098327	77570	0.1		SRR10098327	29110	0.04
SRR10098328	65510	0.09		SRR10098328	23856	0.03
SRR10098329	47706	0.06		SRR10098329	18796	0.02
SRR12217727	20414	0.03		SRR12217727	201078	0.34
SRR12217728	14264	0.04		SRR12217728	24	0
SRR12217729	16230	0.03		SRR12217729	980	0
SRR12217730	12506	0.03		SRR12217730	6	0
SRR12217731	4594	0.01		SRR12217731	308	0
SRR12217732	276	0		SRR12217732
SRR12217733	466	0		SRR12217733	20	0
SRR12217734	5140	0		SRR12217734	1310	0
SRR12217735	16638	0.08		SRR12217735	926	0
SRR12217736	47930	0.05		SRR12217736	5870	0.01
SRR12217737	12150	0.02		SRR12217737	2930	0.01
SRR12217738	3568	0.01		SRR12217738	1064	0
SRR12217739	8344	0.02		SRR12217739	1348	0
SRR12217740	15462	0.03		SRR12217740	2194	0
SRR12217741	8924	0.03		SRR12217741	136	0
SRR12217742	19602	0.04		SRR12217742	6122	0.01
SRR12217743	12238	0.04		SRR12217743	160	0
SRR12217744	16072	0.02		SRR12217744	914	0
SRR12217745	61874	0.12		SRR12217745	17626	0.03
SRR12217746	34996	0.07		SRR12217746	17224	0.03
SRR12217747	359416	0.66		SRR12217747	556172	1.02
SRR12217748	17850	0.03		SRR12217748	220596	0.39
SRR12217749	878	0		SRR12217749
SRR12217750	1176	0		SRR12217750
SRR3053138	77484	0.14		SRR3053138	3508	0.01
SRR3053145	47716	0.22		SRR3053145	4616	0.02
SRR3053146	59392	0.24		SRR3053146	6160	0.02
SRR3053147	45970	0.12		SRR3053147	5884	0.02
SRR3053162	82856	0.19		SRR3053162	4666	0.01
SRR3053163	151332	0.26		SRR3053163	75510	0.13
SRR3053164	107088	0.46		SRR3053164	43678	0.19
SRR3053167	69124	0.19		SRR3053167	2198	0.01
SRR3053169	105600	0.2		SRR3053169	22258	0.04
SRR3053171	401906	0.78		SRR3053171	391968	0.76
SRR3053172	218702	0.41		SRR3053172	180400	0.34
SRR3053176	80134	0.14		SRR3053176	3692	0.01
SRR3053180	54490	0.1		SRR3053180	6732	0.01
SRR3053181	234308	0.59		SRR3053181	208930	0.53
SRR3053207	185464	1.11		SRR3053207	174952	1.04
SRR3053208	188908	0.9		SRR3053208	92856	0.44
SRR3053209	125396	0.73		SRR3053209	104904	0.61
SRR3053210	131812	0.61		SRR3053210	63142	0.29
SRR3053211	181342	0.95		SRR3053211	158670	0.83
SRR3053212	176494	1.01		SRR3053212	149596	0.86
SRR3053213	123478	0.94		SRR3053213	98568	0.75
SRR3053215	64742	0.39		SRR3053215	16982	0.1
SRR3053216	197956	1.14		SRR3053216	134406	0.77
SRR3053217	223770	2.01		SRR3053217	186272	1.67
SRR3181106	172050	0.12		SRR3181106	107442	0.08
SRR3181107	52796	0.06		SRR3181107	26398	0.03
SRR3181108	273852	0.19		SRR3181108	266240	0.19
SRR3181109	143748	0.14		SRR3181109	42538	0.04
SRR3181110	96836	0.1		SRR3181110	64598	0.06
SRR3181111	135384	0.14		SRR3181111	161388	0.17
SRR3181112	149852	0.14		SRR3181112	237784	0.23
SRR3181113	89484	0.08		SRR3181113	47964	0.04
SRR3181114	152286	0.15		SRR3181114	79598	0.08
SRR3181115	39376	0.04		SRR3181115	20570	0.02
SRR3181116	91960	0.09		SRR3181116	18640	0.02
SRR3181117	405308	0.28		SRR3181117	589890	0.4
SRR3181118	112752	0.21		SRR3181118	34704	0.06
SRR3181119	82434	0.08		SRR3181119	28274	0.03
SRR3181120	266740	0.34		SRR3181120	243966	0.31
SRR3181121	129818	0.26		SRR3181121	67336	0.14
SRR3181122	1217258	0.9		SRR3181122	1436484	1.07
SRR3181123	25384	0.06		SRR3181123	2166	0.01
SRR3181124	102842	0.1		SRR3181124	21334	0.02
SRR3181125	131224	0.2		SRR3181125	57008	0.09
SRR3181126	161604	0.25		SRR3181126	59788	0.09
SRR3181127	31968	0.05		SRR3181127	7076	0.01
SRR3181128	157280	0.13		SRR3181128	75364	0.06
SRR3181129	96298	0.13		SRR3181129	23992	0.03
SRR3181130	78710	0.09		SRR3181130	14338	0.02
SRR3181131	63514	0.07		SRR3181131	23030	0.02
SRR3181132	142872	0.14		SRR3181132	63730	0.06
SRR3181133	37890	0.07		SRR3181133	4770	0.01
SRR3181134	180784	0.4		SRR3181134	105768	0.23
SRR3181135	462678	0.41		SRR3181135	402400	0.36
SRR3181136	54966	0.1		SRR3181136	6566	0.01
SRR3181137	189870	0.19		SRR3181137	127894	0.13
SRR3181138	148808	0.17		SRR3181138	78592	0.09
SRR3181139	142774	0.16		SRR3181139	16522	0.02
SRR3181140	172026	0.17		SRR3181140	88510	0.09
SRR3181141	54684	0.09		SRR3181141	5946	0.01
SRR3181142	86872	0.07		SRR3181142	16610	0.01
SRR3181143	140958	0.15		SRR3181143	57532	0.06
SRR3181144	99910	0.17		SRR3181144	67766	0.12
SRR3181145	101772	0.14		SRR3181145	41798	0.06
SRR3181146	126604	0.11		SRR3181146	35086	0.03
SRR3181147	55674	0.1		SRR3181147	22126	0.04
SRR3181148	97100	0.1		SRR3181148	19292	0.02
SRR3181149	89550	0.06		SRR3181149	38574	0.03
SRR3181150	61242	0.12		SRR3181150	16992	0.03
SRR3181151	118766	0.1		SRR3181151	42188	0.04
SRR3181152	81064	0.1		SRR3181152	22076	0.03
SRR3181153	21488	0.08		SRR3181153	2200	0.01
SRR3181154	107556	0.1		SRR3181154	31378	0.03
SRR3181155	273000	0.26		SRR3181155	249200	0.24
SRR3181156	151384	0.15		SRR3181156	69876	0.07
SRR3181157	56376	0.06		SRR3181157	26774	0.03
SRR3181158	129948	0.09		SRR3181158	25876	0.02
SRR3181159	77658	0.09		SRR3181159	28348	0.03
SRR3181160	178320	0.17		SRR3181160	283498	0.26
SRR3181161	215326	0.2		SRR3181161	137064	0.13
SRR3181162	101404	0.11		SRR3181162	19606	0.02
SRR3181163	93064	0.08		SRR3181163	22882	0.02
SRR3181164	87558	0.13		SRR3181164	7940	0.01
SRR3181165	55436	0.07		SRR3181165	26280	0.03
SRR3185498	172050	0.12		SRR3185498	108920	0.08
SRR5678926	764278	0.55		SRR5678926	624876	0.45
SRR5678929	238546	0.16		SRR5678929	120454	0.08
SRR5678930	210658	0.19		SRR5678930	64626	0.06
SRR5678931	228626	0.16		SRR5678931	82482	0.06
SRR5678932	233030	0.31		SRR5678932	134104	0.18
SRR5678934	125334	0.36		SRR5678934	63984	0.18
SRR5678935	190126	0.29		SRR5678935	105888	0.16
SRR5678937	273036	0.32		SRR5678937	182200	0.21
SRR5678979	403114	0.39		SRR5678979	334082	0.33
SRR5678980	295520	0.34		SRR5678980	218684	0.25
SRR5678981	282058	0.49		SRR5678981	228856	0.4
SRR5678982	126762	0.15		SRR5678982	61982	0.07
SRR5678983	416526	0.51		SRR5678983	365740	0.44
SRR5678984	1269978	0.91		SRR5678984	1555830	1.11
SRR5678985	272150	0.5		SRR5678985	227036	0.42
SRR5678986	136720	0.3		SRR5678986	85570	0.19
SRR5678987	572490	0.74		SRR5678987	485056	0.63
SRR5678988	438626	0.54		SRR5678988	344718	0.43
SRR5678989	198344	0.55		SRR5678989	141228	0.39
SRR5678990	886834	0.85		SRR5678990	854228	0.82
SRR5678991	602544	0.68		SRR5678991	562328	0.64
SRR5678992	481696	0.53		SRR5678992	390954	0.43
SRR5678993	503072	0.45		SRR5678993	388108	0.34
SRR5678994	380300	0.45		SRR5678994	262192	0.31
SRR5678995	272020	0.31		SRR5678995	186784	0.21
SRR5678996	291126	0.34		SRR5678996	208718	0.24
SRR5679001	209142	0.28		SRR5679001	133280	0.18
SRR5679005	717932	0.69		SRR5679005	754922	0.72
SRR5679006	24682	0.31		SRR5679006	1832	0.02
SRR5679007	855332	1.12		SRR5679007	759076	0.99
SRR5679008	503814	0.53		SRR5679008	424582	0.45
SRR5679009	451844	0.79		SRR5679009	429172	0.75
SRR5679010	175174	0.32		SRR5679010	87772	0.16
SRR5679011	133824	0.29		SRR5679011	72950	0.16
SRR5679012	163312	0.24		SRR5679012	110348	0.16
SRR5679013	74244	0.21		SRR5679013	31428	0.09
SRR5679015	125122	0.18		SRR5679015	62150	0.09
SRR5679016	114930	0.27		SRR5679016	61428	0.15
SRR5679017	755608	0.83		SRR5679017	679420	0.75
SRR5679018	357896	0.32		SRR5679018	232746	0.21
SRR5679019	295110	0.35		SRR5679019	135050	0.16
SRR5679020	287482	0.26		SRR5679020	180246	0.16
SRR5679021	461118	0.4		SRR5679021	307388	0.27
SRR5679022	366550	0.32		SRR5679022	242646	0.21
SRR5679023	231718	0.29		SRR5679023	142864	0.18
SRR5679024	427226	0.47		SRR5679024	289284	0.32
SRR5679025	102602	0.17		SRR5679025	33590	0.06
SRR5679026	110676	0.15		SRR5679026	45554	0.06
SRR5679029	136706	0.15		SRR5679029	72122	0.08
SRR5679030	163980	0.24		SRR5679030	96916	0.14
SRR5679031	110718	0.16		SRR5679031	61210	0.09
SRR5679033	785736	0.49		SRR5679033	685724	0.43
SRR5679034	192794	0.31		SRR5679034	105738	0.17
SRR5679035	649922	0.81		SRR5679035	531436	0.66
SRR5679036	453388	0.33		SRR5679036	362404	0.26
SRR5679037	455312	0.52		SRR5679037	335922	0.39
SRR5679039	170042	0.27		SRR5679039	88950	0.14
SRR5679040	19106	0.03		SRR5679040	3340	0.01
SRR5679041	27938	0.05		SRR5679041	4896	0.01
SRR5679042	114490	0.13		SRR5679042	46372	0.05
SRR5679043	86438	0.13		SRR5679043	38136	0.06
SRR5679044	278178	0.45		SRR5679044	170980	0.28
SRR5679045	278064	0.37		SRR5679045	175140	0.23
SRR6512889	181996	0.25		SRR6512889	65690	0.09
SRR6512890	270856	0.43		SRR6512890	176306	0.28
SRR6512891	89642	0.22		SRR6512891	5516	0.01
SRR6512892	201330	0.35		SRR6512892	54122	0.1
SRR6512893	469748	0.35		SRR6512893	239420	0.18
SRR6512894	200968	0.21		SRR6512894	43732	0.05
SRR6512895	112152	0.3		SRR6512895	10810	0.03
SRR6512896	78042	0.2		SRR6512896	2020	0.01
SRR6512897	79720	0.11		SRR6512897	13746	0.02
SRR6512898	281948	0.24		SRR6512898	238220	0.2
SRR6512899	633726	0.42		SRR6512899	554626	0.37
SRR6512900	411698	0.24		SRR6512900	250090	0.15
SRR6512901	46918	0.11		SRR6512901	4450	0.01
SRR6512902	108548	0.26		SRR6512902	65234	0.15
SRR6512903	244354	0.29		SRR6512903	70392	0.08
SRR6512904	171422	0.19		SRR6512904	20572	0.02
SRR6512905	470092	0.35		SRR6512905	241234	0.18
SRR6512906	201148	0.21		SRR6512906	46506	0.05
SRR6512907	634972	0.42		SRR6512907	552492	0.37
SRR6512908	411824	0.24		SRR6512908	245664	0.14
SRR6512909	81224	0.11		SRR6512909	16200	0.02
SRR6512910	287266	0.24		SRR6512910	242270	0.21
SRR6512911	248112	0.29		SRR6512911	74214	0.09
SRR6512912	173390	0.19		SRR6512912	14814	0.02
SRR7686592	112792	0.6		SRR7686592	24496	0.13
SRR7686593	630500	1.37		SRR7686593	447320	0.98
SRR7686594	10186	0.08		SRR7686594	330	0
SRR7686595	115290	0.48		SRR7686595	26860	0.11
SRR7686596	295128	0.77		SRR7686596	168320	0.44
SRR7686597	429572	0.35		SRR7686597	368614	0.3
SRR7686598	179380	0.88		SRR7686598	117278	0.57
SRR7686599	564234	0.76		SRR7686599	484098	0.65
SRR7686600	713662	0.67		SRR7686600	563976	0.53
SRR7686601	708154	1.29		SRR7686601	566152	1.03
SRR7686602	192664	1.26		SRR7686602	100364	0.66
SRR7686603	192074	0.7		SRR7686603	62632	0.23
SRR7686604	1003074	1.3		SRR7686604	531546	0.69
SRR7686605	100142	1.09		SRR7686605	18158	0.2
SRR9037494	193416	0.2		SRR9037494	123168	0.13
SRR9037495	24342	0.02		SRR9037495	50402	0.05
SRR9037496	46036	0.04		SRR9037496	7752	0.01
SRR9037497	107652	0.11		SRR9037497	44138	0.04
SRR9699864	243258	0.32		SRR9699864	159140	0.21
SRR9699865	98928	0.13		SRR9699865	19984	0.03
SRR9699866	227286	0.28		SRR9699866	112030	0.14
SRR9699867	150418	0.21		SRR9699867	68048	0.09
SRR9699868	211428	0.29		SRR9699868	124516	0.17
SRR9699869	245798	0.3		SRR9699869	175172	0.22
SRR9699870	316708	0.34		SRR9699870	192600	0.2
SRR9699871	166404	0.2		SRR9699871	77856	0.09
SRR9699910	98424	0.13		SRR9699910	44504	0.06
SRR9699911	133286	0.16		SRR9699911	59580	0.07
SRR9699912	190810	0.26		SRR9699912	99230	0.14
SRR9699913	178716	0.2		SRR9699913	43974	0.05
SRR9699914	202048	0.27		SRR9699914	89430	0.12
SRR9699915	69902	0.1		SRR9699915	86376	0.13
SRR9699916	162388	0.21		SRR9699916	59382	0.08
SRR9699917	97254	0.15		SRR9699917	27860	0.04
W30	310708	0.33		W30	197796	0.21
W31	219352	0.27		W31	115738	0.14
W32	258936	0.29		W32	154582	0.17
W34	687622	0.59		W34	711930	0.61
W36	423278	0.45		W36	383752	0.41
W37	871950	0.82		W37	798262	0.75
W39	570770	0.71		W39	542322	0.68
W40	300132	0.3		W40	173102	0.17
W42	329436	0.38		W42	185024	0.21
W43	190706	0.19		W43	114414	0.12
W44	338716	0.34		W44	213674	0.22
W45	357914	0.33		W45	214972	0.2
W46	330078	0.31		W46	205914	0.19
W47	519390	0.45		W47	478100	0.41
W48	112406	0.11		W48	71680	0.07
W49	352536	0.39		W49	247234	0.27
W50	209918	0.23		W50	101188	0.11
W51	272944	0.3		W51	154368	0.17
W52	138578	0.12		W52	167282	0.14
W53	95554	0.09		W53	230420	0.23
W54	232600	0.18		W54	161394	0.13
W55	122724	0.12		W55	156772	0.15
