# Supplementary material for: A global phylogenomic and metabolic reconstruction of the large intestine bacterial community of domesticated cattle
Source: Microbiome. 2022 Sep 26;10:155. doi: 10.1186/s40168-022-01357-1 (PMC9511753; doi:10.1186/s40168-022-01357-1)
Supplement: Supplementary file 5 — Additional file 4: Table S4. Overview and characteristics of the 2114 MAGs, the 74 Hungate and the 102 RefSeq genomes used to reconstruct phylogenies in our study. From left to right: the internal code (a derivative of the accession number the data came from and the autometa id); the alternative name, which we either generated by identifying the closest match following BLAST comparisons with RefSeq or the assigned strain name (for reference genomes downloaded from databases); the accession number the MAG came from (when relevant); country where the sample was collected; author; dRep clustering and checkm (estimated completeness and contamination) and mean contig coverage (estimated by mapping filtered reads to contigs using Bowtie2). The overall mean and median are presented as well. The MAGs with the same drep clustering id are >99% identical. The last column indicates the 1232 MAGs that were selected for the dereplicated dataset. The sequences of the 2114 MAGs are available here: doi.org/10.15454/UIJTJA. B: Mapping of filtered reads to contigs and the core MAGs. From left to right: Sample names, the total number of reads for each sample and the number of reads successfully mapped to contigs, the percentage of the number of reads mapped to contigs, the number of reads mapped to MAGs, and the percentage of reads mapped to MAGs. The smaller subtable to the right presents: the average percentage of reads successful mapping to contigs and to MAGs (top); the average percentage of reads mapped only to bacterial contigs (based on the classification from Autometa; NR database); the percentage of bacterial reads (based on the bacterial contig estimate) mapped to MAGs. [file 40168_2022_1357_MOESM4_ESM.xlsx]

## Sheet: A - MAG overview
name	closest relative/alternative name	class assigned for phylogeny	original_sample	country/database	author	dRep_secondary_cluster	checkm_completeness	checkm_contamination	mean contig read coverage	drep set of MAGs		overall mean coverage	median
ERR4398760_DBSCAN_round248_0	Abiotrophia_defectiva_like_1	Bacilli	ERR4398760	Germany	duarte	408_0	98.8889	2.22222	19.4775	yes		28.1634	15.419
SRR3181127_DBSCAN_round2_41	Acetobacter_sp._KACC_21233_like_1	Alphaproteobacteria	SRR3181127	US	doster	372_1	85.8769	2.40464	6.56878	yes
SRR3181131_DBSCAN_round964_0	Acetobacter_sp._KACC_21233_like_2	Alphaproteobacteria	SRR3181131	US	doster	372_2	87.2125	3.27529	7.9197	yes
ERR3393565_DBSCAN_round1_9	Acholeplasma_brassicae_like_1	Mollicutes	ERR3393565	Korea	lim2020	322_0	100	0.111111	50.4557	yes
ERR3393567_DBSCAN_round3906_9	Acholeplasma_brassicae_like_2	unclassified	ERR3393567	Korea	lim2020	360_0	96	0.111111	59.8056	yes
N1_DBSCAN_round2_26	Acholeplasma_brassicae_like_3	Mollicutes	N1	France	ours	321_0	96	0.111111	14.3698	yes
SRR6512912_DBSCAN_round2856_414	Acholeplasma_brassicae_like_6	Mollicutes	SRR6512912	Canada	zaheer	320_1	90.6667	1.33333	14.0179	yes
SRR10098304_DBSCAN_round1_9	Acidaminococcus_fermentans_like_5	Negativicutes	SRR10098304	US	haley2020	430_0	97.6048	0	32.7427	yes
SRR12217734_DBSCAN_round1_4	Acidaminococcus_fermentans_like_6	Negativicutes	SRR12217734	US	salaheen2020	429_1	99.9807	0.598802	334.212	yes
SRR5679041_DBSCAN_round3872_816	Acinetobacter_like_1	Gammaproteobacteria	SRR5679041	US	rovira2019	33_0	87.0115	3.58655	12.7831	yes
ERR3393575_DBSCAN_round3_67	Akkermansia_muciniphila_like_1	unclassified	ERR3393575	Korea	lim2020	778_0	88.5135	0.675676	25.7243	yes
SRR3181119_DBSCAN_round1_4	Akkermansia_muciniphila_like_2	Lentisphaeria	SRR3181119	US	doster	779_0	86.2891	2.57353	7.10395	yes
SRR10098316_DBSCAN_round2_47	Alistipes_communis_like_3	Bacteroidia	SRR10098316	US	haley2020	167_0	98.5577	0.480769	126.061	yes
ERR4398764_DBSCAN_round2_40	Alistipes_indistinctus_like_1	Bacteroidia	ERR4398764	Germany	duarte	107_2	87.2222	0.857143	23.7871	yes
SRR5678991_DBSCAN_round4_3	Alistipes_indistinctus_like_10	Bacteroidia	SRR5678991	Canada	rovira2019	107_1	94.8413	0	13.62	yes
ERR4398804_DBSCAN_round1544_5	Alistipes_indistinctus_like_6	Bacteroidia	ERR4398804	Germany	duarte	114_1	93.0794	0	26.4913	yes
SRR10098310_DBSCAN_round2_17	Alistipes_indistinctus_like_8	Flavobacteriia	SRR10098310	US	haley2020	524_1	98.8971	0	28.3388	yes
SRR12217731_DBSCAN_round4_34	Alistipes_indistinctus_like_9	Bacteroidia	SRR12217731	US	salaheen2020	168_0	97.5962	0	11.5715	yes
ERR3393546_DBSCAN_round2_27	Alistipes_like_1	Bacteroidia	ERR3393546	Korea	lim2020	155_1	95.4861	1.20192	44.6587	yes
ERR3393554_DBSCAN_round3_33	Alistipes_like_10	Bacteroidia	ERR3393554	Korea	lim2020	122_1	97.6442	1.49038	13.3411	yes
SRR3181129_DBSCAN_round3_36	Alistipes_like_100	Bacteroidia	SRR3181129	US	doster	116_3	90.9455	0	12.0835	yes
SRR3181130_DBSCAN_round2_11	Alistipes_like_101	Bacteroidia	SRR3181130	US	doster	143_3	98.4936	0.721154	21.6222	yes
SRR3181132_DBSCAN_round7_16	Alistipes_like_102	Bacteroidia	SRR3181132	US	doster	116_2	92.4145	0.160256	11.0214	yes
SRR3181135_DBSCAN_round1_9	Alistipes_like_103	Bacteroidia	SRR3181135	US	doster	133_2	97.6923	0.240385	18.2988	yes
SRR3181135_DBSCAN_round3874_20	Alistipes_like_104	Bacteroidia	SRR3181135	US	doster	121_2	97.8098	2.04327	19.6379	yes
SRR3181136_DBSCAN_round1_37	Alistipes_like_105	Bacteroidia	SRR3181136	US	doster	124_2	93.9103	0	18.3093	yes
SRR3181136_DBSCAN_round2_7	Alistipes_like_106	Bacteroidia	SRR3181136	US	doster	137_2	98.0769	1.22863	13.6908	yes
SRR3181137_DBSCAN_round57_17	Alistipes_like_108	Bacteroidia	SRR3181137	US	doster	129_2	96.875	0.721154	9.36121	yes
SRR3181138_DBSCAN_round2_50	Alistipes_like_109	Bacteroidia	SRR3181138	US	doster	156_1	98.5577	0.480769	34.8516	yes
ERR3393554_DBSCAN_round4_15	Alistipes_like_11	Bacteroidia	ERR3393554	Korea	lim2020	150_0	93.3066	1.5625	15.4533	yes
SRR3181138_DBSCAN_round2_67	Alistipes_like_110	Bacteroidia	SRR3181138	US	doster	126_3	97.8365	0.480769	39.9165	yes
SRR3181139_DBSCAN_round1_13	Alistipes_like_112	Bacteroidia	SRR3181139	US	doster	171_1	98.0769	0.961538	28.4113	yes
SRR3181139_DBSCAN_round2_54	Alistipes_like_113	Bacteroidia	SRR3181139	US	doster	156_2	96.9017	0.641026	17.0571	yes
SRR3181139_DBSCAN_round3469_209	Alistipes_like_114	Bacteroidia	SRR3181139	US	doster	123_3	97.7564	1.5625	20.0834	yes
SRR3181141_DBSCAN_round2_1	Alistipes_like_115	Bacteroidia	SRR3181141	US	doster	161_2	91.5331	0.480769	12.3993	yes
SRR3181142_DBSCAN_round4_10	Alistipes_like_116	Bacteroidia	SRR3181142	US	doster	118_5	97.5962	0.480769	86.15	yes
SRR3181142_DBSCAN_round52_2	Alistipes_like_117	Bacteroidia	SRR3181142	US	doster	172_0	97.2756	1.92308	16.7834	yes
SRR3181143_DBSCAN_round3608_16	Alistipes_like_118	Bacteroidia	SRR3181143	US	doster	127_1	86.2553	0.721154	15.2942	yes
SRR3181144_DBSCAN_round1_6	Alistipes_like_119	Bacteroidia	SRR3181144	US	doster	126_5	95.5128	0.961538	13.7154	yes
SRR3181144_DBSCAN_round1_7	Alistipes_like_120	Bacteroidia	SRR3181144	US	doster	152_2	96.6346	0.480769	23.6459	yes
SRR3181144_DBSCAN_round2_31	Alistipes_like_121	Bacteroidia	SRR3181144	US	doster	129_6	94.5299	1.92308	13.6229	yes
SRR3181144_DBSCAN_round2_32	Alistipes_like_122	Bacteroidia	SRR3181144	US	doster	123_5	94.6474	1.44231	11.4826	yes
SRR3181145_DBSCAN_round1_43	Alistipes_like_123	Bacteroidia	SRR3181145	US	doster	130_3	97.3077	1.44231	34.7719	yes
SRR3181149_DBSCAN_round3_6	Alistipes_like_124	Bacteroidia	SRR3181149	US	doster	126_1	94.0705	0.721154	73.093	yes
SRR3181149_DBSCAN_round4163_270	Alistipes_like_125	Bacteroidia	SRR3181149	US	doster	130_2	89.4338	1.53846	23.3559	yes
SRR3181150_DBSCAN_round2_1	Alistipes_like_126	Bacteroidia	SRR3181150	US	doster	139_0	92.7885	0.721154	12.1757	yes
SRR3181152_DBSCAN_round1_43	Alistipes_like_127	Bacteroidia	SRR3181152	US	doster	138_0	97.5962	0.480769	53.6134	yes
SRR3181155_DBSCAN_round2_25	Alistipes_like_128	Bacteroidia	SRR3181155	US	doster	126_2	95.016	1.7094	42.2447	yes
SRR3181155_DBSCAN_round2_45	Alistipes_like_129	Bacteroidia	SRR3181155	US	doster	129_4	97.5962	0.641026	40.8775	yes
ERR3393556_DBSCAN_round2_20	Alistipes_like_13	Bacteroidia	ERR3393556	Korea	lim2020	153_0	85.6838	3.14103	8.70833	yes
SRR3181155_DBSCAN_round2_50	Alistipes_like_130	Bacteroidia	SRR3181155	US	doster	123_1	95.0401	3.36538	17.7153	yes
SRR3181159_DBSCAN_round3_10	Alistipes_like_131	Bacteroidia	SRR3181159	US	doster	152_4	97.2436	1.44231	42.5882	yes
SRR3181159_DBSCAN_round4_26	Alistipes_like_132	Bacteroidia	SRR3181159	US	doster	123_4	93.2692	0	17.1586	yes
SRR3181160_DBSCAN_round1_8	Alistipes_like_133	Bacteroidia	SRR3181160	US	doster	122_2	95.8974	0.240385	14.4429	yes
SRR3181160_DBSCAN_round2_5	Alistipes_like_134	Bacteroidia	SRR3181160	US	doster	129_7	94.8451	1.68269	9.69265	yes
SRR3181160_DBSCAN_round4068_141	Alistipes_like_135	Bacteroidia	SRR3181160	US	doster	142_1	98.7981	0.480769	32.5554	yes
SRR3181160_DBSCAN_round4068_5	Alistipes_like_136	Bacteroidia	SRR3181160	US	doster	157_2	96.4583	0	23.9031	yes
SRR3181160_DBSCAN_round412_6	Alistipes_like_137	Bacteroidia	SRR3181160	US	doster	131_0	95.9669	4.0625	13.7819	yes
SRR3181161_DBSCAN_round1_4	Alistipes_like_138	Bacteroidia	SRR3181161	US	doster	155_3	92.1902	1.44231	15.0308	yes
SRR3181161_DBSCAN_round1_5	Alistipes_like_139	Bacteroidia	SRR3181161	US	doster	126_4	95.5769	0.657051	19.6019	yes
ERR3393556_DBSCAN_round2_35	Alistipes_like_14	Bacteroidia	ERR3393556	Korea	lim2020	149_1	93.312	0.961538	10.6804	yes
SRR3181161_DBSCAN_round2_22	Alistipes_like_140	Bacteroidia	SRR3181161	US	doster	123_2	94.992	0.977564	16.9416	yes
SRR3181161_DBSCAN_round212_12	Alistipes_like_141	Bacteroidia	SRR3181161	US	doster	129_5	90.4594	3.52564	9.47509	yes
SRR3181161_DBSCAN_round3_19	Alistipes_like_142	Bacteroidia	SRR3181161	US	doster	171_2	98.5577	4.91987	9.21484	yes
SRR3181162_DBSCAN_round2_5	Alistipes_like_143	Bacteroidia	SRR3181162	US	doster	129_10	97.9167	0.641026	47.0242	yes
SRR3181164_DBSCAN_round2_76	Alistipes_like_144	Bacteroidia	SRR3181164	US	doster	118_2	98.0769	1.20192	27.702	yes
SRR3185498_DBSCAN_round4_14	Alistipes_like_145	Bacteroidia	SRR3185498	US	doster	144_1	90.0962	0.868056	61.0507	yes
SRR3185498_DBSCAN_round4102_7	Alistipes_like_146	Bacteroidia	SRR3185498	US	doster	118_4	85.828	3.46154	10.8691	yes
SRR5678983_DBSCAN_round2_6	Alistipes_like_147	Bacteroidia	SRR5678983	Canada	rovira2019	130_4	92.6442	3.76603	18.9255	yes
SRR5679005_DBSCAN_round2_1	Alistipes_like_148	Bacteroidia	SRR5679005	Canada	rovira2019	144_2	94.8878	0.857372	15.4575	yes
SRR5679033_DBSCAN_round6_1	Alistipes_like_149	Bacteroidia	SRR5679033	Canada	rovira2019	117_1	90.4567	4.8344	9.73609	yes
ERR3393558_DBSCAN_round3_9	Alistipes_like_15	Bacteroidia	ERR3393558	Korea	lim2020	157_1	92.2436	2.76442	9.13543	yes
SRR5679035_DBSCAN_round1_1	Alistipes_like_150	Bacteroidia	SRR5679035	Canada	rovira2019	117_2	98.0769	0.721154	14.6784	yes
SRR9699864_DBSCAN_round1_10	Alistipes_like_152	Bacteroidia	SRR9699864	US	weinroth	117_3	96.0737	4.64744	11.4623	yes
SRR9699910_DBSCAN_round2_23	Alistipes_like_153	Bacteroidia	SRR9699910	US	weinroth	129_8	96.0069	0.641026	12.4683	yes
SRR9699914_DBSCAN_round1_4	Alistipes_like_154	Bacteroidia	SRR9699914	US	weinroth	117_4	95.9135	1.84295	41.9873	yes
SRR9699915_DBSCAN_round3_55	Alistipes_like_155	Bacteroidia	SRR9699915	US	weinroth	120_2	86.3595	1.20192	23.4539	yes
ERR3393559_DBSCAN_round4_30	Alistipes_like_16	Bacteroidia	ERR3393559	Korea	lim2020	175_0	98.0769	2.16346	19.0486	yes
ERR3393560_DBSCAN_round3_20	Alistipes_like_17	Bacteroidia	ERR3393560	Korea	lim2020	132_0	95.4647	1.76282	8.89595	yes
ERR3393560_DBSCAN_round5_38	Alistipes_like_18	Bacteroidia	ERR3393560	Korea	lim2020	146_0	94.6795	0.721154	32.4438	yes
ERR3393564_DBSCAN_round4_25	Alistipes_like_19	Bacteroidia	ERR3393564	Korea	lim2020	129_9	95.5983	0	19.9288	yes
ERR3393564_DBSCAN_round4_33	Alistipes_like_20	Bacteroidia	ERR3393564	Korea	lim2020	134_1	96.5545	0.480769	188.065	yes
ERR3393565_DBSCAN_round1_10	Alistipes_like_21	Bacteroidia	ERR3393565	Korea	lim2020	130_1	98.1891	0.600962	12.5136	yes
ERR3393565_DBSCAN_round1_4	Alistipes_like_22	Bacteroidia	ERR3393565	Korea	lim2020	117_5	97.4199	2.16346	7.95948	yes
ERR3393567_DBSCAN_round3907_40	Alistipes_like_23	Bacteroidia	ERR3393567	Korea	lim2020	121_1	96.2874	1.20192	28.4626	yes
ERR3393567_DBSCAN_round3907_41	Alistipes_like_24	Bacteroidia	ERR3393567	Korea	lim2020	134_2	98.2692	0.721154	45.9081	yes
ERR3393569_DBSCAN_round3_6	Alistipes_like_25	Bacteroidia	ERR3393569	Korea	lim2020	161_1	94.2308	0	22.0213	yes
ERR3393569_DBSCAN_round4599_2	Alistipes_like_26	Bacteroidia	ERR3393569	Korea	lim2020	151_0	93.4455	1.36218	67.255	yes
ERR3393570_DBSCAN_round4_24	Alistipes_like_27	Bacteroidia	ERR3393570	Korea	lim2020	162_0	87.3077	0.576923	7.91081	yes
ERR3393572_DBSCAN_round4443_52	Alistipes_like_29	Bacteroidia	ERR3393572	Korea	lim2020	158_0	95.9936	1.92308	20.3074	yes
ERR3393551_DBSCAN_round3_20	Alistipes_like_3	Bacteroidia	ERR3393551	Korea	lim2020	118_1	98.0769	0.480769	52.2854	yes
ERR3393572_DBSCAN_round4446_8	Alistipes_like_30	Bacteroidia	ERR3393572	Korea	lim2020	159_0	93.7607	0.721154	16.6835	yes
ERR3393577_DBSCAN_round4406_14	Alistipes_like_32	Bacteroidia	ERR3393577	Korea	lim2020	148_0	94.8077	1.92308	12.0668	yes
ERR3393581_DBSCAN_round1_5	Alistipes_like_33	Bacteroidia	ERR3393581	Korea	lim2020	129_3	97.8098	0.160256	11.5527	yes
ERR3393581_DBSCAN_round1_9	Alistipes_like_34	Bacteroidia	ERR3393581	Korea	lim2020	163_0	92.5481	0.480769	17.3512	yes
ERR3393581_DBSCAN_round2_11	Alistipes_like_35	Bacteroidia	ERR3393581	Korea	lim2020	176_0	97.9647	1.80288	10.5143	yes
ERR3393581_DBSCAN_round4289_24	Alistipes_like_36	Bacteroidia	ERR3393581	Korea	lim2020	174_0	88.0075	1.76282	13.61	yes
ERR3393583_DBSCAN_round2_68	Alistipes_like_37	Bacteroidia	ERR3393583	Korea	lim2020	126_6	96.4209	0.961538	23.4716	yes
ERR3393584_DBSCAN_round2_3	Alistipes_like_38	Bacteroidia	ERR3393584	Korea	lim2020	152_1	90.1442	0.721154	21.1294	yes
ERR3393584_DBSCAN_round3_8	Alistipes_like_39	Bacteroidia	ERR3393584	Korea	lim2020	155_2	96.2874	0.961538	24.6723	yes
ERR3393551_DBSCAN_round4071_11	Alistipes_like_4	Bacteroidia	ERR3393551	Korea	lim2020	147_0	95.8814	1.53846	27.8001	yes
ERR3393586_DBSCAN_round1_11	Alistipes_like_40	Bacteroidia	ERR3393586	Korea	lim2020	129_1	95.5796	0.961538	10.4865	yes
ERR3393586_DBSCAN_round1_34	Alistipes_like_41	Bacteroidia	ERR3393586	Korea	lim2020	136_2	92.1528	0.961538	16.0206	yes
ERR4398759_DBSCAN_round1403_3	Alistipes_like_43	Bacteroidia	ERR4398759	Germany	duarte	115_0	87.5238	2.06349	32.8971	yes
ERR4398765_DBSCAN_round1_1	Alistipes_like_44	Bacteroidia	ERR4398765	Germany	duarte	170_6	99.0385	1.20192	31.1099	yes
ERR4398769_DBSCAN_round3_42	Alistipes_like_46	Bacteroidia	ERR4398769	Netherlands	duarte	170_5	99.5192	0.480769	26.0366	yes
ERR3393552_DBSCAN_round4_29	Alistipes_like_5	Bacteroidia	ERR3393552	Korea	lim2020	156_3	96.5385	1.08173	10.8653	yes
ERR4398788_DBSCAN_round344_1	Alistipes_like_50	Bacteroidia	ERR4398788	Netherlands	duarte	169_1	98.7981	0.961538	12.3771	yes
ERR4398794_DBSCAN_round1_32	Alistipes_like_55	Bacteroidia	ERR4398794	Germany	duarte	170_4	98.5577	0.480769	41.738	yes
ERR4398796_DBSCAN_round1_41	Alistipes_like_56	Bacteroidia	ERR4398796	Germany	duarte	170_2	99.5192	0.480769	50.0407	yes
ERR4398797_DBSCAN_round2_33	Alistipes_like_57	Bacteroidia	ERR4398797	Germany	duarte	152_6	97.1154	1.12179	28.5811	yes
ERR4398797_DBSCAN_round3_44	Alistipes_like_58	Bacteroidia	ERR4398797	Germany	duarte	120_1	97.0566	0.480769	21.5079	yes
ERR4398797_DBSCAN_round3_47	Alistipes_like_59	Bacteroidia	ERR4398797	Germany	duarte	124_1	96.8964	0.480769	21.8021	yes
ERR3393552_DBSCAN_round4_75	Alistipes_like_6	Bacteroidia	ERR3393552	Korea	lim2020	143_1	91.9525	1.04167	15.962	yes
ERR4398802_DBSCAN_round333_5	Alistipes_like_63	Bacteroidia	ERR4398802	Germany	duarte	205_1	92.6984	1.66667	26.418	yes
ERR4398803_DBSCAN_round1_18	Alistipes_like_66	Bacteroidia	ERR4398803	Germany	duarte	164_2	96.8483	0.496795	9.48791	yes
ERR4398804_DBSCAN_round2_44	Alistipes_like_67	Bacteroidia	ERR4398804	Germany	duarte	164_3	96.6346	1.20192	13.6357	yes
ERR4398805_DBSCAN_round2_17	Alistipes_like_68	Bacteroidia	ERR4398805	Germany	duarte	164_4	93.3814	1.84295	8.87837	yes
ERR4398805_DBSCAN_round2_25	Alistipes_like_69	Bacteroidia	ERR4398805	Germany	duarte	170_1	99.5192	0.480769	39.7009	yes
ERR3393553_DBSCAN_round2_29	Alistipes_like_7	Bacteroidia	ERR3393553	Korea	lim2020	136_1	88.4482	1.76282	11.8941	yes
ERR4398806_DBSCAN_round4_32	Alistipes_like_72	Bacteroidia	ERR4398806	Germany	duarte	164_1	98.7179	0.480769	12.2014	yes
N1_DBSCAN_round2_25	Alistipes_like_76	Bacteroidia	N1	France	ours	145_0	94.1613	0.961538	15.5891	yes
N1_DBSCAN_round5635_11	Alistipes_like_77	Bacteroidia	N1	France	ours	154_0	88.5577	0.480769	27.8845	yes
N10_DBSCAN_round4734_6	Alistipes_like_78	Bacteroidia	N10	France	ours	118_3	96.5278	3.55769	14.3454	yes
N22_DBSCAN_round3_2	Alistipes_like_79	Bacteroidia	N22	France	ours	135_1	90.9241	2.35043	7.00149	yes
ERR3393553_DBSCAN_round3900_140	Alistipes_like_8	Bacteroidia	ERR3393553	Korea	lim2020	160_0	87.9647	0.240385	19.7656	yes
N42_DBSCAN_round5357_25	Alistipes_like_80	Bacteroidia	N42	France	ours	141_0	86.0737	2.51603	7.78823	yes
N47_DBSCAN_round5636_13	Alistipes_like_81	Bacteroidia	N47	France	ours	137_1	90.8868	1.76282	32.0074	yes
SRR10098302_DBSCAN_round3_13	Alistipes_like_82	Bacteroidia	SRR10098302	US	haley2020	143_2	88.2212	3.125	138.246	yes
SRR10098307_DBSCAN_round1417_152	Alistipes_like_83	Bacteroidia	SRR10098307	US	haley2020	165_1	98.3173	0.42735	78.4124	yes
SRR10098310_DBSCAN_round1_1	Alistipes_like_84	Bacteroidia	SRR10098310	US	haley2020	170_3	99.5192	0.480769	54.2898	yes
SRR10098310_DBSCAN_round3_12	Alistipes_like_85	Bacteroidia	SRR10098310	US	haley2020	165_2	98.985	0.576923	23.6308	yes
SRR12217733_DBSCAN_round4_19	Alistipes_like_87	Bacteroidia	SRR12217733	US	salaheen2020	166_0	95.609	1.44231	13.551	yes
SRR3053164_DBSCAN_round1_4	Alistipes_like_89	Bacteroidia	SRR3053164	US	noyes2016	173_0	88.9423	1.77885	9.56413	yes
ERR3393553_DBSCAN_round404_20	Alistipes_like_9	Bacteroidia	ERR3393553	Korea	lim2020	149_3	90.4781	1.92308	16.4272	yes
SRR3181107_DBSCAN_round1_2	Alistipes_like_90	Bacteroidia	SRR3181107	US	doster	119_0	96.6346	3.87286	12.5571	yes
SRR3181119_DBSCAN_round1_24	Alistipes_like_91	Bacteroidia	SRR3181119	US	doster	140_0	92.3077	2.48397	14.8683	yes
SRR3181124_DBSCAN_round3_3	Alistipes_like_92	Bacteroidia	SRR3181124	US	doster	128_0	86.2179	1.53846	11.4369	yes
SRR3181124_DBSCAN_round3760_186	Alistipes_like_93	Bacteroidia	SRR3181124	US	doster	133_1	97.5801	0.0534188	25.5245	yes
SRR3181125_DBSCAN_round1_10	Alistipes_like_94	Bacteroidia	SRR3181125	US	doster	152_3	94.8718	1.92308	14.9123	yes
SRR3181125_DBSCAN_round2566_8	Alistipes_like_95	Bacteroidia	SRR3181125	US	doster	125_0	99.0385	2.48397	32.413	yes
SRR3181126_DBSCAN_round2_4	Alistipes_like_96	Bacteroidia	SRR3181126	US	doster	116_1	86.6506	0.240385	10.3717	yes
SRR3181127_DBSCAN_round1_10	Alistipes_like_97	Bacteroidia	SRR3181127	US	doster	149_2	98.0769	0.160256	39.3312	yes
SRR3181129_DBSCAN_round3_16	Alistipes_like_99	Bacteroidia	SRR3181129	US	doster	152_5	87.6603	3.52564	11.8815	yes
ERR3393546_DBSCAN_round2_18	Alkalitalea_saponilacus_like_1	Bacteroidia	ERR3393546	Korea	lim2020	197_0	99.7312	1.07527	19.9142	yes
SRR5679026_DBSCAN_round2_24	Alkalitalea_saponilacus_like_2	Bacteroidia	SRR5679026	US	rovira2019	260_0	97.043	0	16.2397	yes
ERR3393546_DBSCAN_round2_9	Alloprevotella_sp._E39_like_1	Bacteroidia	ERR3393546	Korea	lim2020	238_4	91.5551	2.11896	8.1858	yes
ERR4398769_DBSCAN_round1_9	Alloprevotella_sp._E39_like_10	Bacteroidia	ERR4398769	Netherlands	duarte	186_3	95.8055	0	16.6418	yes
ERR4398772_DBSCAN_round3240_528	Alloprevotella_sp._E39_like_11	Bacteroidia	ERR4398772	Netherlands	duarte	183_7	88.6256	2.04461	17.7285	yes
ERR4398775_DBSCAN_round2_19	Alloprevotella_sp._E39_like_12	Bacteroidia	ERR4398775	Netherlands	duarte	181_9	91.1968	3.10306	11.3303	yes
ERR4398793_DBSCAN_round2_14	Alloprevotella_sp._E39_like_13	Bacteroidia	ERR4398793	Germany	duarte	185_3	95.6939	0.743494	41.0585	yes
ERR4398803_DBSCAN_round1_19	Alloprevotella_sp._E39_like_14	Bacteroidia	ERR4398803	Germany	duarte	186_4	93.4717	1.88971	9.7317	yes
ERR4398804_DBSCAN_round263_2	Alloprevotella_sp._E39_like_15	Bacteroidia	ERR4398804	Germany	duarte	186_5	90.7249	1.48699	43.5812	yes
ERR4398806_DBSCAN_round9_8	Alloprevotella_sp._E39_like_16	Bacteroidia	ERR4398806	Germany	duarte	186_2	94.0913	4.05204	12.571	yes
ERR4398813_DBSCAN_round3_41	Alloprevotella_sp._E39_like_19	Bacteroidia	ERR4398813	France	duarte	180_5	94.3825	2.68897	13.0751	yes
ERR3393550_DBSCAN_round1_12	Alloprevotella_sp._E39_like_2	Bacteroidia	ERR3393550	Korea	lim2020	238_3	93.4841	0.0464684	9.76386	yes
ERR4398814_DBSCAN_round1_5	Alloprevotella_sp._E39_like_20	Bacteroidia	ERR4398814	France	duarte	186_6	94.6902	0	199.575	yes
SRR10098308_DBSCAN_round1_17	Alloprevotella_sp._E39_like_22	Bacteroidia	SRR10098308	US	haley2020	186_8	96.1772	1.11524	209.082	yes
SRR10098310_DBSCAN_round4_64	Alloprevotella_sp._E39_like_23	Bacteroidia	SRR10098310	US	haley2020	178_1	96.2051	0	342.581	yes
SRR10098311_DBSCAN_round146_3	Alloprevotella_sp._E39_like_24	Bacteroidia	SRR10098311	US	haley2020	180_1	95.7332	0	23.7745	yes
SRR10098313_DBSCAN_round5_19	Alloprevotella_sp._E39_like_25	Bacteroidia	SRR10098313	US	haley2020	238_2	92.4721	1.40954	21.5128	yes
SRR10098313_DBSCAN_round5_33	Alloprevotella_sp._E39_like_26	Bacteroidia	SRR10098313	US	haley2020	186_7	97.1066	0	134.227	yes
SRR10098313_DBSCAN_round5_8	Alloprevotella_sp._E39_like_27	Bacteroidia	SRR10098313	US	haley2020	178_3	95.8261	0	35.6858	yes
SRR12217727_DBSCAN_round3_9	Alloprevotella_sp._E39_like_28	Bacteroidia	SRR12217727	US	salaheen2020	178_2	97.0415	0.371747	75.0443	yes
SRR12217729_DBSCAN_round158_1	Alloprevotella_sp._E39_like_29	Bacteroidia	SRR12217729	US	salaheen2020	182_3	86.5149	0.371747	14.3116	yes
ERR3393553_DBSCAN_round2_25	Alloprevotella_sp._E39_like_3	Bacteroidia	ERR3393553	Korea	lim2020	238_1	92.72	0.743494	11.91	yes
SRR12217729_DBSCAN_round2_6	Alloprevotella_sp._E39_like_30	Bacteroidia	SRR12217729	US	salaheen2020	186_9	96.7348	0	31.0633	yes
SRR12217736_DBSCAN_round4_22	Alloprevotella_sp._E39_like_31	Bacteroidia	SRR12217736	US	salaheen2020	182_1	86.267	0	28.2224	yes
SRR12217739_DBSCAN_round4_38	Alloprevotella_sp._E39_like_32	Bacteroidia	SRR12217739	US	salaheen2020	182_2	88.2125	0	183.82	yes
SRR12217739_DBSCAN_round4_6	Alloprevotella_sp._E39_like_33	Bacteroidia	SRR12217739	US	salaheen2020	180_3	96.3527	1.85874	10.7913	yes
SRR12217746_DBSCAN_round2_3	Alloprevotella_sp._E39_like_36	Bacteroidia	SRR12217746	US	salaheen2020	178_5	96.4064	0.743494	10.6535	yes
SRR12217746_DBSCAN_round4_33	Alloprevotella_sp._E39_like_37	Bacteroidia	SRR12217746	US	salaheen2020	180_2	95.5597	0.371747	41.2555	yes
SRR3053171_DBSCAN_round4_16	Alloprevotella_sp._E39_like_39	Bacteroidia	SRR3053171	US	noyes2016	183_4	94.5012	4.78831	19.2352	yes
ERR3393558_DBSCAN_round2_1	Alloprevotella_sp._E39_like_4	Bacteroidia	ERR3393558	Korea	lim2020	187_1	92.0591	0.495663	8.73298	yes
SRR3053176_DBSCAN_round4_3	Alloprevotella_sp._E39_like_40	Bacteroidia	SRR3053176	US	noyes2016	183_6	95.7301	3.90335	30.8	yes
SRR3053211_DBSCAN_round2_1	Alloprevotella_sp._E39_like_41	Bacteroidia	SRR3053211	US	noyes2016	183_5	89.4827	2.12722	10.5069	yes
SRR3181155_DBSCAN_round2_17	Alloprevotella_sp._E39_like_42	Bacteroidia	SRR3181155	US	doster	187_2	93.0917	0.805452	13.4056	yes
SRR5678990_DBSCAN_round1_11	Alloprevotella_sp._E39_like_43	Bacteroidia	SRR5678990	Canada	rovira2019	181_3	94.9566	1.64601	11.6673	yes
SRR5678991_DBSCAN_round1_3	Alloprevotella_sp._E39_like_44	Bacteroidia	SRR5678991	Canada	rovira2019	181_5	90.8199	1.59542	8.34199	yes
SRR5679009_DBSCAN_round2_3	Alloprevotella_sp._E39_like_45	Bacteroidia	SRR5679009	Canada	rovira2019	181_7	95.5019	2.21499	13.7051	yes
SRR5679036_DBSCAN_round1_11	Alloprevotella_sp._E39_like_46	Bacteroidia	SRR5679036	Canada	rovira2019	181_6	87.4019	1.96923	8.30751	yes
SRR6512896_DBSCAN_round1_1	Alloprevotella_sp._E39_like_47	Bacteroidia	SRR6512896	Canada	zaheer	181_1	96.3145	1.11524	12.1601	yes
SRR6512898_DBSCAN_round3_11	Alloprevotella_sp._E39_like_48	Bacteroidia	SRR6512898	Canada	zaheer	179_1	93.5048	2.01363	11.8635	yes
SRR6512901_DBSCAN_round1_7	Alloprevotella_sp._E39_like_49	Bacteroidia	SRR6512901	Canada	zaheer	185_1	93.8352	0.743494	19.781	yes
ERR3393565_DBSCAN_round1_6	Alloprevotella_sp._E39_like_5	Bacteroidia	ERR3393565	Korea	lim2020	181_8	96.6295	0	53.3295	yes
SRR6512901_DBSCAN_round2_4	Alloprevotella_sp._E39_like_50	Bacteroidia	SRR6512901	Canada	zaheer	183_3	94.8162	1.98265	9.68397	yes
SRR6512910_DBSCAN_round4_1	Alloprevotella_sp._E39_like_51	Bacteroidia	SRR6512910	Canada	zaheer	181_2	96.4436	1.42503	12.5267	yes
SRR6512912_DBSCAN_round3_16	Alloprevotella_sp._E39_like_54	Bacteroidia	SRR6512912	Canada	zaheer	183_1	94.2586	4.31846	13.747	yes
SRR9037494_DBSCAN_round2_10	Alloprevotella_sp._E39_like_55	Bacteroidia	SRR9037494	Canada	zaheer	178_4	94.7831	2.31309	13.7781	yes
SRR9037494_DBSCAN_round2_4	Alloprevotella_sp._E39_like_56	Bacteroidia	SRR9037494	Canada	zaheer	181_4	95.6165	1.6109	17.2591	yes
SRR9037494_DBSCAN_round2991_89	Alloprevotella_sp._E39_like_57	Bacteroidia	SRR9037494	Canada	zaheer	183_2	93.0297	2.60223	11.2551	yes
ERR4398753_DBSCAN_round2_12	Alloprevotella_sp._E39_like_6	Bacteroidia	ERR4398753	France	duarte	185_2	94.2069	0	182.587	yes
ERR4398757_DBSCAN_round3_44	Alloprevotella_sp._E39_like_7	Bacteroidia	ERR4398757	France	duarte	184_0	95.0929	0	34.4623	yes
ERR4398758_DBSCAN_round3_16	Alloprevotella_sp._E39_like_8	Bacteroidia	ERR4398758	France	duarte	180_4	90.1694	0.836431	22.8329	yes
ERR4398759_DBSCAN_round279_2	Alloprevotella_sp._E39_like_9	Bacteroidia	ERR4398759	Germany	duarte	186_1	86.3135	3.17844	20.7534	yes
ERR3393577_DBSCAN_round2_20	Altibacter_sp._ALE3EI_like_1	Flavobacteriia	ERR3393577	Korea	lim2020	790_0	88.4692	2.99847	6.50397	yes
ERR4398793_DBSCAN_round278_2	Aminipila_sp._JN-39_like_1	Clostridia	ERR4398793	Germany	duarte	521_1	92.8147	3.21513	7.74586	yes
ERR4398804_DBSCAN_round3507_76	Aminipila_sp._JN-39_like_2	Clostridia	ERR4398804	Germany	duarte	521_2	87.8768	0.35461	9.13171	yes
SRR3181137_DBSCAN_round129_12	Aminipila_sp._JN-39_like_3	Clostridia	SRR3181137	US	doster	431_1	89.8936	2.95508	8.58135	yes
SRR3181145_DBSCAN_round1_13	Aminipila_sp._JN-39_like_4	Clostridia	SRR3181145	US	doster	431_2	97.1631	0	16.8861	yes
SRR3181154_DBSCAN_round3522_50	Aminipila_sp._JN-39_like_5	unclassified	SRR3181154	US	doster	620_0	91.6667	0	13.0436	yes
ERR3393565_DBSCAN_round2_24	Anaerocolumna_sp._CBA3638_like_1	Clostridia	ERR3393565	Korea	lim2020	588_1	96.1969	0.223714	10.355	yes
ERR4398760_DBSCAN_round4_56	Anaerocolumna_sp._CBA3638_like_3	Clostridia	ERR4398760	Germany	duarte	547_0	92.953	4.02685	25.6176	yes
SRR3181130_DBSCAN_round3_56	Anaerocolumna_sp._CBA3638_like_4	Clostridia	SRR3181130	US	doster	718_0	96.9032	0.563063	16.9437	yes
SRR5679017_DBSCAN_round406_0	Anaerocolumna_sp._CBA3638_like_6	Clostridia	SRR5679017	Canada	rovira2019	554_1	96.9799	0.33557	9.49207	yes
ERR3393558_DBSCAN_round3_8	Anaerotignum_propionicum_like_1	unclassified	ERR3393558	Korea	lim2020	763_0	92.3798	1.45414	8.17933	yes
N3_DBSCAN_round1_2	Anaerotignum_propionicum_like_10	Negativicutes	N3	France	ours	556_0	98.6014	0	11.8756	yes
N47_DBSCAN_round1_23	Anaerotignum_propionicum_like_11	Clostridia	N47	France	ours	552_0	85.899	1.39821	7.9979	yes
SRR10098304_DBSCAN_round2_11	Anaerotignum_propionicum_like_12	unclassified	SRR10098304	US	haley2020	619_2	91.0081	2.65469	12.6901	yes
SRR10098307_DBSCAN_round1_5	Anaerotignum_propionicum_like_13	Clostridia	SRR10098307	US	haley2020	619_1	93.6242	0	28.5533	yes
SRR12217727_DBSCAN_round1_1	Anaerotignum_propionicum_like_15	Clostridia	SRR12217727	US	salaheen2020	619_5	94.6309	0.894855	13.8734	yes
SRR12217745_DBSCAN_round1_12	Anaerotignum_propionicum_like_16	Clostridia	SRR12217745	US	salaheen2020	619_4	95.9732	0	13.8096	yes
SRR3181124_DBSCAN_round4_10	Anaerotignum_propionicum_like_17	Clostridia	SRR3181124	US	doster	412_0	85.7928	1.90157	12.4279	yes
SRR3181125_DBSCAN_round2_25	Anaerotignum_propionicum_like_18	Clostridia	SRR3181125	US	doster	653_0	97.9866	2.36997	11.8221	yes
SRR3181131_DBSCAN_round1_20	Anaerotignum_propionicum_like_19	unclassified	SRR3181131	US	doster	666_0	91.0067	0	10.3738	yes
ERR3393559_DBSCAN_round2_7	Anaerotignum_propionicum_like_2	unclassified	ERR3393559	Korea	lim2020	651_0	94.6309	0.671141	12.0251	yes
SRR3181131_DBSCAN_round1_28	Anaerotignum_propionicum_like_20	Clostridia	SRR3181131	US	doster	618_0	96.6443	0.692114	10.5253	yes
SRR3181138_DBSCAN_round86_17	Anaerotignum_propionicum_like_21	Clostridia	SRR3181138	US	doster	413_0	88.4088	3.24385	15.1557	yes
SRR3181141_DBSCAN_round1_1	Anaerotignum_propionicum_like_22	Clostridia	SRR3181141	US	doster	551_0	87.2312	2.55376	12.5251	yes
W44_DBSCAN_round1_3	Anaerotignum_propionicum_like_23	Clostridia	W44	France	ours	506_0	86.6051	2.23714	9.27051	yes
W44_DBSCAN_round4310_182	Anaerotignum_propionicum_like_25	unclassified	W44	France	ours	652_0	91.2402	2.68456	10.2237	yes
W45_DBSCAN_round1_8	Anaerotignum_propionicum_like_26	Clostridia	W45	France	ours	535_0	86.0179	1.47511	7.99811	yes
ERR3393567_DBSCAN_round2_1	Anaerotignum_propionicum_like_3	Clostridia	ERR3393567	Korea	lim2020	354_0	94.1834	0	9.89699	yes
ERR3393584_DBSCAN_round5_29	Anaerotignum_propionicum_like_5	Clostridia	ERR3393584	Korea	lim2020	395_0	92.184	1.51007	8.07315	yes
ERR3393586_DBSCAN_round1_24	Anaerotignum_propionicum_like_6	unclassified	ERR3393586	Korea	lim2020	650_1	96.4002	0.111857	8.88586	yes
ERR4398799_DBSCAN_round2_10	Anaerotignum_propionicum_like_7	unclassified	ERR4398799	Germany	duarte	619_3	92.6174	1.62701	10.6061	yes
N14_DBSCAN_round2_6	Anaerotignum_propionicum_like_8	Clostridia	N14	France	ours	613_1	93.0243	0	13.9677	yes
ERR3393553_DBSCAN_round2_13	Bacteroidales_like_1	Clostridia	ERR3393553	Korea	lim2020	311_1	90.5914	1.16325	10.5763	yes
ERR4398754_DBSCAN_round1_3	Bacteroidales_like_10	Bacteroidia	ERR4398754	France	duarte	83_0	96.7742	0	24.2512	yes
ERR4398764_DBSCAN_round2572_1	Bacteroidales_like_11	Bacteroidia	ERR4398764	Germany	duarte	113_0	95.0714	2.63492	63.8182	yes
ERR4398788_DBSCAN_round3_17	Bacteroidales_like_13	Bacteroidia	ERR4398788	Netherlands	duarte	271_2	95.1457	0.384615	15.2377	yes
ERR4398793_DBSCAN_round1_13	Bacteroidales_like_14	Bacteroidia	ERR4398793	Germany	duarte	271_1	95.6876	0.769231	16.3395	yes
ERR4398811_DBSCAN_round2834_97	Bacteroidales_like_17	Bacteroidia	ERR4398811	France	duarte	284_0	85.662	0.769231	8.68573	yes
N1_DBSCAN_round92_12	Bacteroidales_like_19	Bacteroidia	N1	France	ours	315_7	89.2473	1.34409	8.06362	yes
ERR3393558_DBSCAN_round8_28	Bacteroidales_like_2	unclassified	ERR3393558	Korea	lim2020	240_1	95.9677	0.806452	9.42175	yes
SRR12217728_DBSCAN_round2_53	Bacteroidales_like_22	Bacteroidia	SRR12217728	US	salaheen2020	267_1	99.2308	1.34615	26.3763	yes
SRR12217729_DBSCAN_round4_56	Bacteroidales_like_23	Bacteroidia	SRR12217729	US	salaheen2020	269_1	96.3462	0.384615	191.892	yes
SRR12217729_DBSCAN_round866_0	Bacteroidales_like_24	Bacteroidia	SRR12217729	US	salaheen2020	267_2	98.3916	0.384615	96.5664	yes
SRR12217731_DBSCAN_round3_49	Bacteroidales_like_25	Bacteroidia	SRR12217731	US	salaheen2020	269_2	88.1536	3.94231	11.5603	yes
SRR12217731_DBSCAN_round4_123	Bacteroidales_like_26	Bacteroidia	SRR12217731	US	salaheen2020	251_0	95.9067	2.08178	32.3128	yes
SRR3181129_DBSCAN_round2903_20	Bacteroidales_like_27	Bacteroidia	SRR3181129	US	doster	245_0	87.5733	3.24659	71.8869	yes
SRR3181137_DBSCAN_round3911_37	Bacteroidales_like_28	Bacteroidia	SRR3181137	US	doster	230_1	88.4242	2.04461	28.315	yes
ERR3393565_DBSCAN_round2_71	Bacteroidales_like_3	Bacteroidia	ERR3393565	Korea	lim2020	311_2	97.5806	0.0179211	30.5251	yes
SRR3181141_DBSCAN_round2963_48	Bacteroidales_like_30	Bacteroidia	SRR3181141	US	doster	104_0	94.0265	1.11111	31.3764	yes
SRR3181154_DBSCAN_round3528_38	Bacteroidales_like_31	Bacteroidia	SRR3181154	US	doster	230_3	86.4374	0.929368	37.5442	yes
SRR3181157_DBSCAN_round3427_39	Bacteroidales_like_32	Bacteroidia	SRR3181157	US	doster	230_2	92.596	0.185874	28.2896	yes
SRR5678931_DBSCAN_round2_13	Bacteroidales_like_33	Bacteroidia	SRR5678931	Canada	rovira2019	315_1	87.0968	0.537634	24.5538	yes
SRR5678983_DBSCAN_round3_6	Bacteroidales_like_34	Bacteroidia	SRR5678983	Canada	rovira2019	268_2	91.1218	2.5	16.681	yes
ERR3393567_DBSCAN_round7_30	Bacteroidales_like_4	Bacteroidia	ERR3393567	Korea	lim2020	268_1	93.1976	2.11538	11.7715	yes
SRR6512898_DBSCAN_round4_24	Bacteroidales_like_41	Bacteroidia	SRR6512898	Canada	zaheer	270_1	94.6625	0.547786	8.66219	yes
SRR9699910_DBSCAN_round3223_7	Bacteroidales_like_45	Bacteroidia	SRR9699910	US	weinroth	315_2	85.2151	0.855327	23.858	yes
ERR3393569_DBSCAN_round4_29	Bacteroidales_like_5	unclassified	ERR3393569	Korea	lim2020	240_2	97.5806	0.806452	19.9372	yes
ERR3393580_DBSCAN_round7661_448	Bacteroidales_like_6	Bacteroidia	ERR3393580	Korea	lim2020	191_0	85.1322	2.54027	12.8114	yes
ERR3393581_DBSCAN_round1_10	Bacteroidales_like_7	Bacteroidia	ERR3393581	Korea	lim2020	198_1	94.1509	1.13208	43.3898	yes
ERR4398752_DBSCAN_round4_50	Bacteroidales_like_9	Bacteroidia	ERR4398752	France	duarte	271_3	89.9178	1.53846	11.3158	yes
SRR12217750_DBSCAN_round4_19	Bacteroides_fragilis_like_3	Bacteroidia	SRR12217750	US	salaheen2020	246_1	98.1413	0.309789	36.653	yes
ERR3393551_DBSCAN_round3_21	Bacteroides_like_1	Bacteroidia	ERR3393551	Korea	lim2020	312_0	89.9462	0.134409	13.5135	yes
SRR10098300_DBSCAN_round2_8	Bacteroides_like_10	Bacteroidia	SRR10098300	US	haley2020	95_0	94.003	3.29853	11.9055	yes
SRR10098304_DBSCAN_round4_29	Bacteroides_like_12	Bacteroidia	SRR10098304	US	haley2020	111_1	95.9524	0.952381	67.5731	yes
SRR10098308_DBSCAN_round3_189	Bacteroides_like_13	Bacteroidia	SRR10098308	US	haley2020	250_2	96.6543	0.123916	50.8063	yes
SRR10098313_DBSCAN_round3_3	Bacteroides_like_15	Bacteroidia	SRR10098313	US	haley2020	310_0	86.8494	0.838496	19.5282	yes
SRR12217731_DBSCAN_round1_35	Bacteroides_like_16	Bacteroidia	SRR12217731	US	salaheen2020	247_0	93.7836	1.11524	74.0195	yes
SRR12217738_DBSCAN_round2_41	Bacteroides_like_17	Bacteroidia	SRR12217738	US	salaheen2020	250_1	98.513	0	13.4439	yes
SRR12217744_DBSCAN_round5_10	Bacteroides_like_19	Bacteroidia	SRR12217744	US	salaheen2020	605_2	89.6032	2.68783	6.54958	yes
ERR3393554_DBSCAN_round3_11	Bacteroides_like_2	Bacteroidia	ERR3393554	Korea	lim2020	244_0	90.6599	2.50929	12.2098	yes
SRR12217749_DBSCAN_round447_25	Bacteroides_like_20	Bacteroidia	SRR12217749	US	salaheen2020	249_0	96.4083	0.323625	31.0993	yes
SRR3181142_DBSCAN_round4168_58	Bacteroides_like_22	Bacteroidia	SRR3181142	US	doster	102_0	85.9497	0.595238	12.3994	yes
SRR3185498_DBSCAN_round2_2	Bacteroides_like_23	unclassified	SRR3185498	US	doster	82_1	85.9727	0.929368	12.5932	yes
SRR5678990_DBSCAN_round4027_788	Bacteroides_like_24	Bacteroidia	SRR5678990	Canada	rovira2019	192_0	86.5861	2.80359	29.9322	yes
SRR6512898_DBSCAN_round3421_95	Bacteroides_like_25	Bacteroidia	SRR6512898	Canada	zaheer	110_1	92.8571	0.714286	46.4296	yes
ERR3393565_DBSCAN_round4339_2	Bacteroides_like_3	Bacteroidia	ERR3393565	Korea	lim2020	103_0	87.8889	1.69312	204.194	yes
ERR4398759_DBSCAN_round2823_613	Bacteroides_like_4	Bacteroidia	ERR4398759	Germany	duarte	111_2	85.7778	0	29.5058	yes
ERR4398760_DBSCAN_round4_52	Bacteroides_like_5	Bacteroidia	ERR4398760	Germany	duarte	109_0	90.4762	2.14286	21.441	yes
ERR4398770_DBSCAN_round2652_1688	Bacteroides_like_7	Bacteroidia	ERR4398770	Netherlands	duarte	605_1	87.8095	3.50794	10.7411	yes
ERR4398812_DBSCAN_round40_5	Bacteroides_like_8	Bacteroidia	ERR4398812	France	duarte	108_4	86.4286	2.87302	23.4874	yes
SRR12217729_DBSCAN_round5_90	Bacteroides_sp._CBA7301_like_1	Bacteroidia	SRR12217729	US	salaheen2020	248_0	95.1321	0.269687	35.3677	yes
ERR4398796_DBSCAN_round7_23	Barnesiella_viscericola_like_11	Bacteroidia	ERR4398796	Germany	duarte	279_6	86.9811	0	14.6585	yes
ERR4398799_DBSCAN_round4_38	Barnesiella_viscericola_like_12	Bacteroidia	ERR4398799	Germany	duarte	279_5	95.0943	1.13208	23.9137	yes
ERR4398802_DBSCAN_round271_3	Barnesiella_viscericola_like_13	Bacteroidia	ERR4398802	Germany	duarte	283_2	94.717	0.503145	36.7501	yes
ERR4398808_DBSCAN_round4_21	Barnesiella_viscericola_like_16	Bacteroidia	ERR4398808	France	duarte	288_1	94.6102	1.50943	7.33395	yes
SRR10098310_DBSCAN_round2_23	Barnesiella_viscericola_like_17	Bacteroidia	SRR10098310	US	haley2020	288_2	99.2453	0.0943396	55.9746	yes
SRR3181159_DBSCAN_round3022_79	Barnesiella_viscericola_like_18	Bacteroidia	SRR3181159	US	doster	287_0	92.0025	0.471698	17.5068	yes
ERR3393554_DBSCAN_round1_5	Barnesiella_viscericola_like_2	Bacteroidia	ERR3393554	Korea	lim2020	285_1	97.9245	0	37.2642	yes
SRR5679009_DBSCAN_round10_22	Barnesiella_viscericola_like_20	Bacteroidia	SRR5679009	Canada	rovira2019	279_8	92.0048	0.377358	11.5115	yes
SRR5679037_DBSCAN_round1_7	Barnesiella_viscericola_like_22	Bacteroidia	SRR5679037	Canada	rovira2019	278_1	97.3585	0	28.4674	yes
ERR3393555_DBSCAN_round1_5	Barnesiella_viscericola_like_3	Bacteroidia	ERR3393555	Korea	lim2020	286_0	97.6604	0.125786	13.7685	yes
ERR4398756_DBSCAN_round1_5	Barnesiella_viscericola_like_6	Bacteroidia	ERR4398756	France	duarte	283_1	97.7358	0.880503	26.9198	yes
ERR4398760_DBSCAN_round7_1	Barnesiella_viscericola_like_7	Bacteroidia	ERR4398760	Germany	duarte	279_7	86.5934	1.99475	10.9891	yes
ERR4398768_DBSCAN_round2_15	Barnesiella_viscericola_like_8	Bacteroidia	ERR4398768	Netherlands	duarte	279_3	93.7107	1.63522	33.0636	yes
ERR4398747_DBSCAN_round1736_0	Bifidobacterium_angulatum_like_2	Actinobacteria	ERR4398747	France	duarte	72_1	86.7904	1.13636	16.5766	yes
SRR3181139_DBSCAN_round3269_0	Bifidobacterium_angulatum_like_6	Actinobacteria	SRR3181139	US	doster	71_1	99.616	0.537634	129.94	yes
SRR5678931_DBSCAN_round3817_0	Bifidobacterium_choerinum_like_1	Actinobacteria	SRR5678931	Canada	rovira2019	67_1	90.4099	0	49.554	yes
SRR7686602_DBSCAN_round3_71	Bifidobacterium_choerinum_like_4	Actinobacteria	SRR7686602	US	salaheen2019	68_0	94.3704	4.9037	77.6451	yes
ERR3393548_DBSCAN_round4_18	Bifidobacterium_like_1	Actinobacteria	ERR3393548	Korea	lim2020	375_1	92.7633	0.181818	67.4016	yes
SRR7686602_DBSCAN_round2_64	Bifidobacterium_like_3	Actinobacteria	SRR7686602	US	salaheen2019	73_0	85.8333	0	23.4231	yes
SRR12217738_DBSCAN_round2_26	Bifidobacterium_longum_like_3	Actinobacteria	SRR12217738	US	salaheen2020	69_1	99.0207	1.45929	55.0024	yes
ERR4398808_DBSCAN_round2929_721	Bifidobacterium_pseudocatenulatum_like_1	Actinobacteria	ERR4398808	France	duarte	70_2	90.0025	4.01515	12.9796	yes
SRR12217738_DBSCAN_round2_92	Bifidobacterium_pseudocatenulatum_like_3	Actinobacteria	SRR12217738	US	salaheen2020	70_1	99.5455	0.227273	43.1189	yes
N18_DBSCAN_round1_6	Bifidobacterium_pseudolongum_like_9	Actinobacteria	N18	France	ours	66_1	98.5185	0.0888889	2.49223	yes
ERR4398753_DBSCAN_round580_0	Bifidobacterium_thermophilum_like_1	Actinobacteria	ERR4398753	France	duarte	64_3	91.1806	3.61111	11.6386	yes
ERR4398756_DBSCAN_round1_6	Bifidobacterium_thermophilum_like_2	Actinobacteria	ERR4398756	France	duarte	65_0	99.5833	0	25.9979	yes
ERR4398810_DBSCAN_round901_1	Bifidobacterium_thermophilum_like_3	Actinobacteria	ERR4398810	France	duarte	64_1	97.5	2.91667	19.735	yes
ERR4398814_DBSCAN_round752_1	Bifidobacterium_thermophilum_like_4	Actinobacteria	ERR4398814	France	duarte	64_2	90.8333	1.73611	8.20779	yes
SRR12217728_DBSCAN_round1_3	Blautia_argi_like_2	Clostridia	SRR12217728	US	salaheen2020	586_1	99.3631	0	38.5081	yes
SRR3053167_DBSCAN_round44_5	Blautia_argi_like_5	Clostridia	SRR3053167	US	noyes2016	586_2	89.4705	4.56476	30.2462	yes
SRR5679008_DBSCAN_round1_18	Blautia_argi_like_6	Clostridia	SRR5679008	Canada	rovira2019	698_0	92.17	0	14.1689	yes
SRR12217745_DBSCAN_round2020_314	Blautia_hansenii_like_2	Clostridia	SRR12217745	US	salaheen2020	585_1	98.7261	0.849257	10.5176	yes
SRR10098310_DBSCAN_round2528_25	Blautia_like_1	Clostridia	SRR10098310	US	haley2020	575_0	87.2842	2.89377	55.0699	yes
SRR5678990_DBSCAN_round4025_163	Blautia_like_2	Clostridia	SRR5678990	Canada	rovira2019	576_0	89.579	0	20.8999	yes
SRR12217746_DBSCAN_round1_2	Bulleidia_sp._zg-1006_like_1	Erysipelotrichia	SRR12217746	US	salaheen2020	24_2	94.2857	1.47846	8.72865	yes
SRR3181142_DBSCAN_round4166_56	Bulleidia_sp._zg-1006_like_2	Erysipelotrichia	SRR3181142	US	doster	25_0	97.483	3.49206	11.5895	yes
SRR3181144_DBSCAN_round1_1	Bulleidia_sp._zg-1006_like_3	Erysipelotrichia	SRR3181144	US	doster	24_1	99.0476	1.26984	14.8526	yes
ERR3393551_DBSCAN_round3_9	Butyricimonas_like_1	unclassified	ERR3393551	Korea	lim2020	99_1	98.9247	1.07527	42.9667	yes
ERR3393569_DBSCAN_round4_9	Butyricimonas_like_2	unclassified	ERR3393569	Korea	lim2020	99_3	98.9247	2.43728	9.89419	yes
ERR3393580_DBSCAN_round27_17	Butyricimonas_like_4	unclassified	ERR3393580	Korea	lim2020	99_2	87.6344	0.537634	29.2816	yes
SRR3181142_DBSCAN_round2_9	Butyricimonas_like_5	unclassified	SRR3181142	US	doster	99_5	96.7742	0	11.2188	yes
ERR3393580_DBSCAN_round442_8	Butyrivibrio_proteoclasticus_like_1	Clostridia	ERR3393580	Korea	lim2020	453_0	92.9406	3.69253	8.45467	yes
ERR4398804_DBSCAN_round2_60	Butyrivibrio_proteoclasticus_like_2	Clostridia	ERR4398804	Germany	duarte	591_0	91.4191	2.0934	10.0494	yes
N23_DBSCAN_round6_9	Butyrivibrio_proteoclasticus_like_4	Clostridia	N23	France	ours	308_0	86.5442	2.10728	0.727689	yes
SRR10098310_DBSCAN_round2_29	Butyrivibrio_proteoclasticus_like_5	Clostridia	SRR10098310	US	haley2020	567_0	93.9655	0.766284	25.9233	yes
SRR3181158_DBSCAN_round1_26	Candidatus_Campylobacter_infans_like_1	Epsilonproteobacteria	SRR3181158	US	doster	363_0	97.8352	1.38376	9.0756	yes
SRR3181111_DBSCAN_round38_4	Caproiciproducens_sp._NJN-50_like_10	Clostridia	SRR3181111	US	doster	758_0	97.0498	3.3557	8.11086	yes
SRR3181132_DBSCAN_round1_5	Caproiciproducens_sp._NJN-50_like_11	Clostridia	SRR3181132	US	doster	531_0	96.9799	0.671141	38.0521	yes
SRR3181141_DBSCAN_round7_19	Caproiciproducens_sp._NJN-50_like_12	Clostridia	SRR3181141	US	doster	725_0	87.5629	0.838926	8.79468	yes
SRR3181158_DBSCAN_round1_33	Caproiciproducens_sp._NJN-50_like_13	Clostridia	SRR3181158	US	doster	729_0	95.7494	0.33557	40.4847	yes
SRR5679020_DBSCAN_round1_8	Caproiciproducens_sp._NJN-50_like_14	Clostridia	SRR5679020	Canada	rovira2019	692_0	91.9463	0.33557	49.1499	yes
SRR5679039_DBSCAN_round69_6	Caproiciproducens_sp._NJN-50_like_15	Clostridia	SRR5679039	US	rovira2019	700_2	86.5772	4.53529	17.0679	yes
SRR9699868_DBSCAN_round1_24	Caproiciproducens_sp._NJN-50_like_16	Clostridia	SRR9699868	US	weinroth	458_0	94.4072	3.50519	16.8166	yes
ERR4398765_DBSCAN_round2_18	Caproiciproducens_sp._NJN-50_like_2	Clostridia	ERR4398765	Germany	duarte	502_0	89.3641	2.18121	10.4686	yes
ERR4398794_DBSCAN_round1_11	Caproiciproducens_sp._NJN-50_like_5	Clostridia	ERR4398794	Germany	duarte	35_2	93.9178	4.32886	17.8234	yes
SRR12217729_DBSCAN_round3_13	Caproiciproducens_sp._NJN-50_like_8	Clostridia	SRR12217729	US	salaheen2020	36_0	87.7517	0.279642	11.9678	yes
SRR12217750_DBSCAN_round3_4	Caproiciproducens_sp._NJN-50_like_9	Clostridia	SRR12217750	US	salaheen2020	420_0	97.9866	0	18.3793	yes
SRR10098313_DBSCAN_round1_2	Chlamydia_pecorum_like_1	Chlamydiia	SRR10098313	US	haley2020	791_0	94.9069	0.789622	17.7334	yes
SRR10098310_DBSCAN_round4_59	Christensenella_minuta_like_1	Clostridia	SRR10098310	US	haley2020	783_1	95.7401	0.0260146	33.2607	yes
SRR3181158_DBSCAN_round2_3	Christensenella_minuta_like_2	Clostridia	SRR3181158	US	doster	509_0	85.0743	2.72436	8.07457	yes
SRR6512898_DBSCAN_round1_15	Christensenella_minuta_like_3	Clostridia	SRR6512898	Canada	zaheer	616_1	86.828	1.6129	12.5383	yes
SRR6512898_DBSCAN_round5_42	Christensenella_minuta_like_4	Clostridia	SRR6512898	Canada	zaheer	783_2	90.3226	0.537634	12.131	yes
ERR3393565_DBSCAN_round2_31	Christensenella_sp._Marseille-P3954_like_1	Clostridia	ERR3393565	Korea	lim2020	777_0	92.7419	0.739247	20.4098	yes
SRR6512898_DBSCAN_round1_2	Christensenella_sp._Marseille-P3954_like_10	Clostridia	SRR6512898	Canada	zaheer	782_1	93.1452	0	9.11165	yes
SRR10098313_DBSCAN_round4_17	Christensenella_sp._Marseille-P3954_like_5	Clostridia	SRR10098313	US	haley2020	787_0	94.719	0	21.2481	yes
SRR10098313_DBSCAN_round5_12	Christensenella_sp._Marseille-P3954_like_6	Clostridia	SRR10098313	US	haley2020	774_1	95.1613	2.62097	69.2235	yes
SRR3181165_DBSCAN_round4_13	Christensenella_sp._Marseille-P3954_like_9	Clostridia	SRR3181165	US	doster	37_0	89.4606	1.88172	8.75223	yes
ERR3393559_DBSCAN_round36_18	Clostridiales_like_10	Clostridia	ERR3393559	Korea	lim2020	694_0	87.9195	0	17.9952	yes
ERR3393565_DBSCAN_round2_18	Clostridiales_like_12	Clostridia	ERR3393565	Korea	lim2020	569_0	92.77	0.671141	10.3969	yes
ERR3393567_DBSCAN_round4_11	Clostridiales_like_13	Clostridia	ERR3393567	Korea	lim2020	614_0	95.7494	1.36326	18.7011	yes
ERR3393575_DBSCAN_round1_3	Clostridiales_like_14	Clostridia	ERR3393575	Korea	lim2020	532_0	85.906	0.671141	14.5422	yes
ERR3393575_DBSCAN_round3_36	Clostridiales_like_15	Clostridia	ERR3393575	Korea	lim2020	80_0	88.5498	1.67785	9.45274	yes
ERR3393577_DBSCAN_round2_11	Clostridiales_like_16	Clostridia	ERR3393577	Korea	lim2020	580_0	87.6049	1.51007	8.23616	yes
ERR3393577_DBSCAN_round4408_378	Clostridiales_like_17	Clostridia	ERR3393577	Korea	lim2020	544_0	85.1091	0.134228	8.87043	yes
ERR4398787_DBSCAN_round1_9	Clostridiales_like_19	Clostridia	ERR4398787	Netherlands	duarte	611_0	92.3937	0.671141	32.0197	yes
ERR3393548_DBSCAN_round1_1	Clostridiales_like_2	Clostridia	ERR3393548	Korea	lim2020	529_1	93.9597	2.36997	8.34908	yes
ERR4398787_DBSCAN_round221_96	Clostridiales_like_20	Clostridia	ERR4398787	Netherlands	duarte	548_0	97.3154	0	13.3736	yes
ERR4398793_DBSCAN_round1_14	Clostridiales_like_22	Clostridia	ERR4398793	Germany	duarte	35_1	94.7008	4.759	11.6508	yes
ERR4398800_DBSCAN_round36_69	Clostridiales_like_25	Clostridia	ERR4398800	Germany	duarte	545_0	96.6443	2.68456	11.3056	yes
ERR4398801_DBSCAN_round2_31	Clostridiales_like_27	Clostridia	ERR4398801	Germany	duarte	696_1	97.4273	1.34228	10.6165	yes
ERR4398801_DBSCAN_round664_2	Clostridiales_like_28	Clostridia	ERR4398801	Germany	duarte	35_3	92.0484	3.29978	12.3365	yes
ERR4398803_DBSCAN_round1_11	Clostridiales_like_29	Clostridia	ERR4398803	Germany	duarte	770_1	94.7427	1.95749	21.1122	yes
ERR3393548_DBSCAN_round2_8	Clostridiales_like_3	Clostridia	ERR3393548	Korea	lim2020	599_1	93.8621	1.05485	11.8978	yes
ERR4398803_DBSCAN_round1_16	Clostridiales_like_30	Clostridia	ERR4398803	Germany	duarte	527_1	96.868	1.67785	9.85099	yes
ERR4398806_DBSCAN_round2_2	Clostridiales_like_31	Clostridia	ERR4398806	Germany	duarte	533_1	91.0515	0.671141	18.8286	yes
ERR4398809_DBSCAN_round3259_556	Clostridiales_like_33	Clostridia	ERR4398809	France	duarte	561_0	85.2699	2.23714	7.11249	yes
ERR4398811_DBSCAN_round1_5	Clostridiales_like_34	Clostridia	ERR4398811	France	duarte	519_1	95.3125	0.654008	11.8683	yes
N14_DBSCAN_round2_7	Clostridiales_like_37	Clostridia	N14	France	ours	603_1	93.9597	1.51007	12.7715	yes
N18_DBSCAN_round1_3	Clostridiales_like_38	Clostridia	N18	France	ours	81_0	92.7069	1.02768	2.30816	yes
ERR3393550_DBSCAN_round2_76	Clostridiales_like_4	Clostridia	ERR3393550	Korea	lim2020	530_1	95.9732	0.671141	11.3999	yes
N41_DBSCAN_round51_3	Clostridiales_like_41	Clostridia	N41	France	ours	523_1	87.2273	3.29978	0.780741	yes
SRR10098310_DBSCAN_round2_24	Clostridiales_like_43	Clostridia	SRR10098310	US	haley2020	770_2	97.0917	0.223714	96.7603	yes
SRR10098313_DBSCAN_round2_1	Clostridiales_like_44	Clostridia	SRR10098313	US	haley2020	770_3	95.0783	0.955867	41.9169	yes
SRR12217727_DBSCAN_round2_5	Clostridiales_like_45	Clostridia	SRR12217727	US	salaheen2020	721_0	90.604	0	13.2807	yes
SRR12217736_DBSCAN_round2_8	Clostridiales_like_48	Clostridia	SRR12217736	US	salaheen2020	755_0	97.9866	0	17.4848	yes
SRR12217736_DBSCAN_round4_20	Clostridiales_like_49	Clostridia	SRR12217736	US	salaheen2020	726_1	95.7494	0	17.4742	yes
ERR3393551_DBSCAN_round2_8	Clostridiales_like_5	Clostridia	ERR3393551	Korea	lim2020	534_0	93.0649	0.671141	9.7781	yes
SRR12217738_DBSCAN_round2_33	Clostridiales_like_50	Clostridia	SRR12217738	US	salaheen2020	326_1	95.4641	1.26582	7.90908	yes
SRR12217745_DBSCAN_round49_3	Clostridiales_like_51	Clostridia	SRR12217745	US	salaheen2020	519_2	93.9873	1.95148	27.8611	yes
SRR12217749_DBSCAN_round3_25	Clostridiales_like_52	Clostridia	SRR12217749	US	salaheen2020	564_3	99.4152	0.584795	46.6561	yes
SRR3053167_DBSCAN_round2_91	Clostridiales_like_53	Clostridia	SRR3053167	US	noyes2016	587_0	88.3544	4.48792	12.6185	yes
SRR3053211_DBSCAN_round1_1	Clostridiales_like_54	Clostridia	SRR3053211	US	noyes2016	678_1	94.8546	0	14.1707	yes
SRR3181124_DBSCAN_round1_2	Clostridiales_like_55	Clostridia	SRR3181124	US	doster	503_0	96.6303	2.95302	7.23747	yes
SRR3181129_DBSCAN_round2_4	Clostridiales_like_56	Clostridia	SRR3181129	US	doster	751_0	88.0178	1.51515	6.94891	yes
SRR3181130_DBSCAN_round3_42	Clostridiales_like_57	Clostridia	SRR3181130	US	doster	505_0	96.9799	1.00671	14.5514	yes
ERR3393554_DBSCAN_round4_6	Clostridiales_like_6	Clostridia	ERR3393554	Korea	lim2020	705_0	94.9597	0	16.8584	yes
SRR3181137_DBSCAN_round3_39	Clostridiales_like_61	Clostridia	SRR3181137	US	doster	520_0	90.5593	1.11857	15.1132	yes
SRR3181139_DBSCAN_round2_35	Clostridiales_like_64	Clostridia	SRR3181139	US	doster	546_0	94.7595	0.805369	33.0082	yes
ERR3393555_DBSCAN_round2_10	Clostridiales_like_7	Clostridia	ERR3393555	Korea	lim2020	699_0	96.4206	0.167785	12.4769	yes
SRR3181149_DBSCAN_round1_3	Clostridiales_like_73	Clostridia	SRR3181149	US	doster	723_0	95.3579	0.452512	7.54389	yes
SRR3181149_DBSCAN_round2_6	Clostridiales_like_74	Clostridia	SRR3181149	US	doster	684_0	86.4094	1.34228	10.6127	yes
SRR3181150_DBSCAN_round1_1	Clostridiales_like_75	Clostridia	SRR3181150	US	doster	688_1	93.9597	0.755034	13.3045	yes
SRR3181155_DBSCAN_round1_1	Clostridiales_like_78	Clostridia	SRR3181155	US	doster	454_0	94.0716	2.90828	13.7186	yes
SRR3181161_DBSCAN_round2_10	Clostridiales_like_81	Clostridia	SRR3181161	US	doster	530_2	95.9732	1.67785	11.7961	yes
SRR3181162_DBSCAN_round1_1	Clostridiales_like_82	Clostridia	SRR3181162	US	doster	600_1	92.1975	0	64.6017	yes
SRR3181165_DBSCAN_round3071_48	Clostridiales_like_84	Clostridia	SRR3181165	US	doster	522_1	95.9732	0	23.672	yes
SRR3185498_DBSCAN_round1_1	Clostridiales_like_85	Clostridia	SRR3185498	US	doster	759_0	95.1164	1.566	15.5377	yes
SRR5678984_DBSCAN_round1_2	Clostridiales_like_86	Clostridia	SRR5678984	Canada	rovira2019	682_0	94.7847	0.111857	13.5067	yes
SRR5678991_DBSCAN_round3642_186	Clostridiales_like_88	unclassified	SRR5678991	Canada	rovira2019	661_1	95.302	1.34228	14.1627	yes
SRR5678993_DBSCAN_round4417_132	Clostridiales_like_89	Clostridia	SRR5678993	US	rovira2019	574_1	86.9001	0.843882	59.112	yes
ERR3393557_DBSCAN_round2_3	Clostridiales_like_9	Clostridia	ERR3393557	Korea	lim2020	455_0	93.0649	0	7.35855	yes
SRR5679033_DBSCAN_round5403_4849	Clostridiales_like_90	Clostridia	SRR5679033	Canada	rovira2019	555_0	91.3758	1.62192	14.8632	yes
SRR5679034_DBSCAN_round2_24	Clostridiales_like_91	Clostridia	SRR5679034	Canada	rovira2019	687_0	95.302	0	32.9771	yes
SRR5679037_DBSCAN_round3_6	Clostridiales_like_92	unclassified	SRR5679037	Canada	rovira2019	663_0	91.9869	0.899939	10.5129	yes
SRR5679037_DBSCAN_round37_9	Clostridiales_like_93	Clostridia	SRR5679037	Canada	rovira2019	582_0	88.4648	3.05064	9.42563	yes
SRR6512898_DBSCAN_round3423_118	Clostridiales_like_96	unclassified	SRR6512898	Canada	zaheer	659_0	86.6625	1.23043	7.28823	yes
SRR6512910_DBSCAN_round2573_0	Clostridiales_like_97	Clostridia	SRR6512910	Canada	zaheer	577_1	85.1266	0	15.7163	yes
N18_DBSCAN_round1_7	Clostridium_isatidis_like_1	unclassified	N18	France	ours	776_0	87.7732	0.0260146	2.31963	yes
SRR12217750_DBSCAN_round4_13	Clostridium_perfringens_like_1	Clostridia	SRR12217750	US	salaheen2020	18_0	99.1935	0	28.7235	yes
N23_DBSCAN_round6_11	Clostridium_sp._SY8519_like_1	Clostridia	N23	France	ours	523_2	92.6174	4.6085	0.933569	yes
SRR10098304_DBSCAN_round1729_20	Collinsella_aerofaciens_like_1	Coriobacteriia	SRR10098304	US	haley2020	56_1	90.9242	1.75953	33.7043	yes
SRR12217729_DBSCAN_round4_72	Collinsella_aerofaciens_like_2	Coriobacteriia	SRR12217729	US	salaheen2020	56_2	100	3.22581	43.2189	yes
SRR12217747_DBSCAN_round1391_0	Collinsella_aerofaciens_like_3	Coriobacteriia	SRR12217747	US	salaheen2020	57_0	96.933	2.77778	14.5925	yes
SRR3181140_DBSCAN_round1_1	Coprobacter_sp._2CBH44_like_1	Bacteroidia	SRR3181140	US	doster	289_0	96.5409	0	21.5287	yes
SRR10098304_DBSCAN_round1_11	Coprococcus_comes_like_1	Clostridia	SRR10098304	US	haley2020	578_0	97.1123	1.58228	23.6002	yes
SRR12217727_DBSCAN_round6_108	Coprococcus_comes_like_2	Clostridia	SRR12217727	US	salaheen2020	563_1	97.1735	3.65497	17.7276	yes
SRR12217734_DBSCAN_round4_28	Coprococcus_comes_like_4	Clostridia	SRR12217734	US	salaheen2020	563_2	94.1275	0.896686	17.0479	yes
SRR12217738_DBSCAN_round2_18	Coprococcus_comes_like_5	Clostridia	SRR12217738	US	salaheen2020	558_1	97.4684	0.21097	44.1152	yes
SRR12217738_DBSCAN_round3_204	Coprococcus_comes_like_6	Clostridia	SRR12217738	US	salaheen2020	565_0	91.2281	1.16959	11.3852	yes
SRR3181149_DBSCAN_round4164_27	Coprococcus_comes_like_8	Clostridia	SRR3181149	US	doster	559_0	92.0675	1.79984	16.4609	yes
SRR5679034_DBSCAN_round3445_31	Coprococcus_comes_like_9	Clostridia	SRR5679034	Canada	rovira2019	571_0	88.5722	4.11392	26.8678	yes
ERR3393577_DBSCAN_round1_2	Corynebacterium_efficiens_like_1	Actinobacteria	ERR3393577	Korea	lim2020	53_0	98.1278	4.3025	11.6741	yes
SRR5679040_DBSCAN_round375_1	Corynebacterium_humireducens_like_2	Actinobacteria	SRR5679040	US	rovira2019	49_1	92.2173	0.734214	22.7051	yes
SRR5678983_DBSCAN_round3728_0	Corynebacterium_marinum_like_1	Actinobacteria	SRR5678983	Canada	rovira2019	50_0	92.4743	1.24449	11.7926	yes
SRR5679030_DBSCAN_round10_0	Corynebacterium_maris_like_1	Actinobacteria	SRR5679030	US	rovira2019	48_2	89.0247	4.99511	7.39292	yes
SRR5679041_DBSCAN_round3872_12188	Corynebacterium_maris_like_2	Actinobacteria	SRR5679041	US	rovira2019	48_1	88.5218	1.3583	12.0573	yes
SRR12217746_DBSCAN_round5_45	Corynebacterium_xerosis_like_1	Actinobacteria	SRR12217746	US	salaheen2020	51_0	92.5198	1.4881	8.24059	yes
SRR5679040_DBSCAN_round2_30	Desulfovibrio_like_1	Deltaproteobacteria	SRR5679040	US	rovira2019	357_1	95.7922	1.31492	12.7247	yes
SRR10098311_DBSCAN_round2_2	Desulfovibrio_piger_like_4	Deltaproteobacteria	SRR10098311	US	haley2020	440_1	99.2899	0.591716	16.8374	yes
SRR12217729_DBSCAN_round1_7	Desulfovibrio_piger_like_5	Deltaproteobacteria	SRR12217729	US	salaheen2020	440_2	97.2189	0.591716	15.1752	yes
SRR12217733_DBSCAN_round1_6	Desulfovibrio_piger_like_6	Deltaproteobacteria	SRR12217733	US	salaheen2020	440_3	97.5148	0.591716	17.723	yes
ERR4398791_DBSCAN_round1_12	Dialister_like_1	Negativicutes	ERR4398791	Netherlands	duarte	606_1	94.8792	4.48312	10.34	yes
ERR4398808_DBSCAN_round4_25	Dialister_like_2	Negativicutes	ERR4398808	France	duarte	606_2	96.0759	1.58228	14.1696	yes
SRR10098307_DBSCAN_round1_3	Dialister_like_3	Negativicutes	SRR10098307	US	haley2020	607_0	98.1231	0.632911	36.4452	yes
SRR12217739_DBSCAN_round4_36	Dialister_like_4	Negativicutes	SRR12217739	US	salaheen2020	606_3	97.7357	0.632911	21.6861	yes
SRR12217745_DBSCAN_round39_1	Dialister_pneumosintes_like_1	Negativicutes	SRR12217745	US	salaheen2020	608_0	92.5105	0.565099	8.06353	yes
SRR12217745_DBSCAN_round6_17	Eggerthella_sp._YY7918_like_1	Coriobacteriia	SRR12217745	US	salaheen2020	55_1	87.1429	1.75953	7.82466	yes
ERR3393551_DBSCAN_round12_1	Elusimicrobium_minutum_like_1	Elusimicrobia	ERR3393551	Korea	lim2020	10_0	96.6292	0	11.2782	yes
ERR4398807_DBSCAN_round10_0	Elusimicrobium_minutum_like_10	Elusimicrobia	ERR4398807	Germany	duarte	6_2	93.8202	4.49438	7.73756	yes
SRR10098310_DBSCAN_round4_19	Elusimicrobium_minutum_like_11	unclassified	SRR10098310	US	haley2020	383_0	85.8068	2.37417	10.4715	yes
ERR3393551_DBSCAN_round4_22	Elusimicrobium_minutum_like_2	Elusimicrobia	ERR3393551	Korea	lim2020	7_0	89.1606	2.62172	9.79763	yes
ERR3393551_DBSCAN_round4072_356	Elusimicrobium_minutum_like_3	Elusimicrobia	ERR3393551	Korea	lim2020	9_0	86.9435	2.68782	6.87611	yes
ERR3393567_DBSCAN_round7_37	Elusimicrobium_minutum_like_4	Gammaproteobacteria	ERR3393567	Korea	lim2020	379_0	87.2339	1.1396	12.776	yes
ERR4398751_DBSCAN_round5_87	Elusimicrobium_minutum_like_5	unclassified	ERR4398751	France	duarte	382_0	85.4701	1.85185	13.1305	yes
ERR4398755_DBSCAN_round3_100	Elusimicrobium_minutum_like_6	Elusimicrobia	ERR4398755	France	duarte	6_1	96.6292	0	21.4098	yes
ERR4398755_DBSCAN_round3_41	Elusimicrobium_minutum_like_7	Elusimicrobia	ERR4398755	France	duarte	8_0	96.6292	0.102145	18.3972	yes
ERR4398776_DBSCAN_round1_10	Elusimicrobium_minutum_like_9	unclassified	ERR4398776	Netherlands	duarte	381_1	88.8889	1.28205	18.1871	yes
SRR5678930_DBSCAN_round2_3	Empedobacter_brevis_like_1	Flavobacteriia	SRR5678930	Canada	rovira2019	349_0	95.1613	2.50896	8.93609	yes
SRR12217728_DBSCAN_round4_57	Enterococcus_cecorum_like_1	Bacilli	SRR12217728	US	salaheen2020	406_0	96.5232	0.993377	16.2242	yes
ERR3393555_DBSCAN_round129_6	Enterococcus_hirae_like_1	Bacilli	ERR3393555	Korea	lim2020	403_0	99.6255	0.374532	25.8123	yes
ERR4398761_DBSCAN_round3_18	Enterococcus_like_1	Bacilli	ERR4398761	Germany	duarte	404_0	99.1241	1.84145	15.4962	yes
SRR5678983_DBSCAN_round226_0	Enterococcus_like_3	Bacilli	SRR5678983	Canada	rovira2019	407_1	97.7373	0.883002	9.19648	yes
SRR10098306_DBSCAN_round1_8	Erysipelothrix_larvae_like_1	unclassified	SRR10098306	US	haley2020	418_0	87.0283	0.920934	11.9342	yes
SRR10098299_DBSCAN_round4_15	Erysipelothrix_rhusiopathiae_like_1	Erysipelotrichia	SRR10098299	US	haley2020	373_1	89.1509	1.41509	12.3041	yes
SRR10098300_DBSCAN_round39_0	Erysipelothrix_rhusiopathiae_like_2	Erysipelotrichia	SRR10098300	US	haley2020	373_2	87.5562	3.30189	13.5801	yes
ERR3393551_DBSCAN_round1940_4	Erysipelotrichaceae_like_1	Clostridia	ERR3393551	Korea	lim2020	393_0	90.2087	4.1573	11.3383	yes
ERR4398799_DBSCAN_round4_54	Erysipelotrichaceae_like_10	Mollicutes	ERR4398799	Germany	duarte	386_0	93.8202	2.4077	16.3424	yes
SRR12217736_DBSCAN_round291_1	Erysipelotrichaceae_like_11	Erysipelotrichia	SRR12217736	US	salaheen2020	421_0	95.283	0.134771	9.42249	yes
SRR12217738_DBSCAN_round28_0	Erysipelotrichaceae_like_12	Erysipelotrichia	SRR12217738	US	salaheen2020	419_0	100	0	103.858	yes
SRR3181140_DBSCAN_round3856_731	Erysipelotrichaceae_like_13	Mollicutes	SRR3181140	US	doster	385_1	86.6667	0	11.8028	yes
SRR3181142_DBSCAN_round3455_0	Erysipelotrichaceae_like_14	Mollicutes	SRR3181142	US	doster	388_0	90.1685	4.12799	16.0871	yes
SRR3181162_DBSCAN_round3218_0	Erysipelotrichaceae_like_16	Clostridia	SRR3181162	US	doster	424_0	85.1813	3.65923	9.37243	yes
SRR5678987_DBSCAN_round33_2	Erysipelotrichaceae_like_17	Mollicutes	SRR5678987	Canada	rovira2019	384_1	88.764	3.58015	25.6215	yes
SRR5679007_DBSCAN_round64_1	Erysipelotrichaceae_like_18	Erysipelotrichia	SRR5679007	Canada	rovira2019	422_0	92.4528	0	10.0886	yes
ERR3393555_DBSCAN_round2450_1	Erysipelotrichaceae_like_2	Clostridia	ERR3393555	Korea	lim2020	389_0	91.573	2.24719	17.6259	yes
ERR3393556_DBSCAN_round3891_12	Erysipelotrichaceae_like_3	Clostridia	ERR3393556	Korea	lim2020	394_0	92.0738	2.47191	80.4081	yes
ERR3393567_DBSCAN_round3788_1	Erysipelotrichaceae_like_4	unclassified	ERR3393567	Korea	lim2020	426_0	88.764	4.49438	19.7566	yes
ERR3393581_DBSCAN_round4287_39	Erysipelotrichaceae_like_5	unclassified	ERR3393581	Korea	lim2020	392_0	89.3258	4.0931	53.0307	yes
ERR3393581_DBSCAN_round4287_41	Erysipelotrichaceae_like_6	Clostridia	ERR3393581	Korea	lim2020	390_0	87.3596	1.28411	27.4931	yes
ERR3393583_DBSCAN_round200_10	Erysipelotrichaceae_like_7	Mollicutes	ERR3393583	Korea	lim2020	387_0	96.8384	2.66667	14.2692	yes
ERR4398749_DBSCAN_round2_26	Erysipelotrichaceae_like_8	unclassified	ERR4398749	France	duarte	391_0	90.4494	3.70787	26.9123	yes
ERR4398767_DBSCAN_round1_56	Erysipelotrichaceae_like_9	unclassified	ERR4398767	Netherlands	duarte	377_0	88.3895	0.481541	15.2572	yes
ERR4398800_DBSCAN_round284_1	Escherichia_coli_str._K-12_substr._MG1655_like_2	Gammaproteobacteria	ERR4398800	Germany	duarte	15_1	99.9669	0.483631	70.9354	yes
SRR3181154_DBSCAN_round2_6	Escherichia_coli_str._K-12_substr._MG1655_like_7	Gammaproteobacteria	SRR3181154	US	doster	15_2	98.3095	0.874496	8.77577	yes
ERR4398810_DBSCAN_round2_37	Ethanoligenens_harbinense_like_1	Clostridia	ERR4398810	France	duarte	724_0	88.5906	0.188758	9.5817	yes
SRR3181140_DBSCAN_round2_1	Ethanoligenens_harbinense_like_4	Clostridia	SRR3181140	US	doster	88_0	94.9664	1.28635	7.90326	yes
SRR3181140_DBSCAN_round2_3	Ethanoligenens_harbinense_like_5	Clostridia	SRR3181140	US	doster	550_0	92.2476	2.18121	8.68814	yes
SRR3185498_DBSCAN_round4102_540	Ethanoligenens_harbinense_like_6	Clostridia	SRR3185498	US	doster	516_0	88.5347	0.33557	13.4596	yes
SRR9037497_DBSCAN_round1_9	Ethanoligenens_harbinense_like_7	Clostridia	SRR9037497	Canada	zaheer	752_0	92.953	0	13.4993	yes
ERR4398794_DBSCAN_round1_18	Faecalibacterium_prausnitzii_like_11	Clostridia	ERR4398794	Germany	duarte	472_0	85.159	0.680272	9.13478	yes
ERR4398794_DBSCAN_round1_4	Faecalibacterium_prausnitzii_like_13	Clostridia	ERR4398794	Germany	duarte	464_1	92.8499	1.0771	11.6201	yes
ERR4398803_DBSCAN_round2_34	Faecalibacterium_prausnitzii_like_16	Clostridia	ERR4398803	Germany	duarte	466_0	93.5281	1.36054	10.7756	yes
SRR10098304_DBSCAN_round3_18	Faecalibacterium_prausnitzii_like_19	Clostridia	SRR10098304	US	haley2020	463_4	90.4298	0	27.1168	yes
SRR10098304_DBSCAN_round5_115	Faecalibacterium_prausnitzii_like_20	Clostridia	SRR10098304	US	haley2020	464_2	86.5646	0	135.636	yes
SRR10098305_DBSCAN_round2_54	Faecalibacterium_prausnitzii_like_21	Clostridia	SRR10098305	US	haley2020	788_0	95.1613	0	12.1592	yes
SRR10098311_DBSCAN_round7_30	Faecalibacterium_prausnitzii_like_23	Clostridia	SRR10098311	US	haley2020	469_1	93.1973	0.680272	1567.97	yes
SRR10098314_DBSCAN_round2_67	Faecalibacterium_prausnitzii_like_25	Clostridia	SRR10098314	US	haley2020	432_0	85.2349	0.671141	19.9539	yes
SRR12217731_DBSCAN_round1_34	Faecalibacterium_prausnitzii_like_27	Clostridia	SRR12217731	US	salaheen2020	463_3	95.2381	0	70.586	yes
SRR12217733_DBSCAN_round2_19	Faecalibacterium_prausnitzii_like_28	Clostridia	SRR12217733	US	salaheen2020	463_1	97.9592	0	85.6136	yes
SRR12217734_DBSCAN_round1_2	Faecalibacterium_prausnitzii_like_30	Clostridia	SRR12217734	US	salaheen2020	470_1	97.7324	0.136054	14.7294	yes
SRR12217738_DBSCAN_round2_29	Faecalibacterium_prausnitzii_like_31	Clostridia	SRR12217738	US	salaheen2020	463_2	93.8776	0	56.2601	yes
SRR12217741_DBSCAN_round1_73	Faecalibacterium_prausnitzii_like_35	Clostridia	SRR12217741	US	salaheen2020	465_2	94.7619	1.36054	10.9445	yes
SRR12217745_DBSCAN_round4_98	Faecalibacterium_prausnitzii_like_36	Clostridia	SRR12217745	US	salaheen2020	467_0	87.7551	0.510204	22.7822	yes
SRR12217746_DBSCAN_round1999_764	Faecalibacterium_prausnitzii_like_37	Clostridia	SRR12217746	US	salaheen2020	470_2	85.4379	3.00454	21.2568	yes
ERR4398772_DBSCAN_round3234_2211	Faecalibacterium_prausnitzii_like_4	Clostridia	ERR4398772	Netherlands	duarte	465_1	90.462	2.73655	15.4194	yes
SRR6512910_DBSCAN_round3_4	Faecalibacterium_prausnitzii_like_42	Clostridia	SRR6512910	Canada	zaheer	468_1	98.6395	0	11.6813	yes
SRR12217728_DBSCAN_round4_30	Faecalibaculum_rodentium_like_2	Erysipelotrichia	SRR12217728	US	salaheen2020	417_1	95.4178	4.55975	14.2637	yes
SRR12217729_DBSCAN_round1_3	Faecalibaculum_rodentium_like_3	Erysipelotrichia	SRR12217729	US	salaheen2020	417_3	96.496	3.77358	142.287	yes
SRR12217744_DBSCAN_round2540_22	Faecalibaculum_rodentium_like_4	unclassified	SRR12217744	US	salaheen2020	409_1	95.4178	1.65094	32.1053	yes
SRR12217747_DBSCAN_round1_5	Faecalibaculum_rodentium_like_7	Erysipelotrichia	SRR12217747	US	salaheen2020	417_2	87.345	4.22282	7.96457	yes
ERR3393560_DBSCAN_round4_42	Fibrobacter_succinogenes_like_1	Fibrobacteria	ERR3393560	Korea	lim2020	359_11	97.7376	0	19.5198	yes
ERR4398800_DBSCAN_round59_1	Fibrobacter_succinogenes_like_10	Fibrobacteria	ERR4398800	Germany	duarte	352_3	100	0	20.5967	yes
ERR4398804_DBSCAN_round2_45	Fibrobacter_succinogenes_like_11	Fibrobacteria	ERR4398804	Germany	duarte	352_2	98.9011	2.1978	94.7481	yes
N12_DBSCAN_round52_0	Fibrobacter_succinogenes_like_13	Fibrobacteria	N12	France	ours	359_2	97.8022	0	9.0369	yes
N14_DBSCAN_round2_8	Fibrobacter_succinogenes_like_15	Fibrobacteria	N14	France	ours	359_8	94.5055	0	18.427	yes
N20_DBSCAN_round90_5	Fibrobacter_succinogenes_like_19	Fibrobacteria	N20	France	ours	359_9	97.7376	0	40.6279	yes
ERR3393569_DBSCAN_round93_0	Fibrobacter_succinogenes_like_2	Fibrobacteria	ERR3393569	Korea	lim2020	358_1	96.6387	0	14.4929	yes
N42_DBSCAN_round53_5	Fibrobacter_succinogenes_like_27	Fibrobacteria	N42	France	ours	359_6	97.8022	0	19.5328	yes
N47_DBSCAN_round60_4	Fibrobacter_succinogenes_like_28	Fibrobacteria	N47	France	ours	359_3	96.6387	0	17.2515	yes
W30_DBSCAN_round78_0	Fibrobacter_succinogenes_like_29	Fibrobacteria	W30	France	ours	359_10	95.6044	1.0989	13.9181	yes
W31_DBSCAN_round75_0	Fibrobacter_succinogenes_like_30	Fibrobacteria	W31	France	ours	359_5	97.8022	0	12.6527	yes
W44_DBSCAN_round84_4	Fibrobacter_succinogenes_like_35	Fibrobacteria	W44	France	ours	359_7	94.4409	0	15.9806	yes
W45_DBSCAN_round76_1	Fibrobacter_succinogenes_like_36	Fibrobacteria	W45	France	ours	359_4	87.9121	0	9.09715	yes
ERR3393572_DBSCAN_round75_3	Fibrobacter_succinogenes_like_4	Fibrobacteria	ERR3393572	Korea	lim2020	359_1	94.4409	0	51.6399	yes
ERR3393583_DBSCAN_round62_0	Fibrobacter_succinogenes_like_5	Fibrobacteria	ERR3393583	Korea	lim2020	358_2	97.7376	0.3663	49.136	yes
ERR4398755_DBSCAN_round3_60	Fibrobacter_succinogenes_like_6	Fibrobacteria	ERR4398755	France	duarte	351_1	97.1881	1.0989	39.8564	yes
ERR4398794_DBSCAN_round3256_15248	Fibrobacter_succinogenes_like_8	Fibrobacteria	ERR4398794	Germany	duarte	352_1	95.6044	0	14.0335	yes
ERR4398794_DBSCAN_round3256_31	Fibrobacter_succinogenes_like_9	Fibrobacteria	ERR4398794	Germany	duarte	351_2	93.8415	0	7.97293	yes
ERR4398799_DBSCAN_round2_13	Firmicutes_like_10	Erysipelotrichia	ERR4398799	Germany	duarte	427_1	97.1429	0	20.1827	yes
ERR4398801_DBSCAN_round3_29	Firmicutes_like_11	unclassified	ERR4398801	Germany	duarte	425_1	94.4444	1.90476	14.0877	yes
N12_DBSCAN_round6642_101	Firmicutes_like_14	Erysipelotrichia	N12	France	ours	410_0	86.7925	1.25786	10.1544	yes
SRR10098313_DBSCAN_round2_3	Firmicutes_like_15	Erysipelotrichia	SRR10098313	US	haley2020	400_0	99.0566	0	56.6062	yes
SRR12217730_DBSCAN_round4_118	Firmicutes_like_16	Clostridia	SRR12217730	US	salaheen2020	564_1	92.7875	0.194932	16.4658	yes
SRR3181124_DBSCAN_round3_4	Firmicutes_like_17	Erysipelotrichia	SRR3181124	US	doster	428_0	85.2381	0.952381	12.3471	yes
SRR3181135_DBSCAN_round2_7	Firmicutes_like_18	Erysipelotrichia	SRR3181135	US	doster	423_1	86.0063	3.61635	10.4818	yes
SRR3181138_DBSCAN_round929_0	Firmicutes_like_19	Erysipelotrichia	SRR3181138	US	doster	423_2	93.8679	4.24528	7.92175	yes
SRR6512891_DBSCAN_round1_103	Firmicutes_like_20	unclassified	SRR6512891	Canada	zaheer	378_0	96.6292	1.1236	17.1393	yes
ERR4398757_DBSCAN_round3_103	Firmicutes_like_3	unclassified	ERR4398757	France	duarte	376_0	94.382	1.1236	39.5599	yes
ERR4398792_DBSCAN_round3_23	Firmicutes_like_5	unclassified	ERR4398792	Netherlands	duarte	781_1	89.4382	1.68539	7.297	yes
ERR4398792_DBSCAN_round3_25	Firmicutes_like_6	Clostridia	ERR4398792	Netherlands	duarte	1_1	95.6929	0	10.7062	yes
ERR4398796_DBSCAN_round1_27	Firmicutes_like_8	unclassified	ERR4398796	Germany	duarte	411_1	96.1905	1.26984	10.2513	yes
ERR4398798_DBSCAN_round6_24	Firmicutes_like_9	Clostridia	ERR4398798	Germany	duarte	350_0	96.6292	0.11236	9.11062	yes
ERR3393547_DBSCAN_round5_40	Flavobacterium_sp._xlx-214_like_1	Flavobacteriia	ERR3393547	Korea	lim2020	11_1	91.7882	3.26855	7.69611	yes
SRR5679026_DBSCAN_round449_4	Flavobacterium_sp._xlx-214_like_2	Flavobacteriia	SRR5679026	US	rovira2019	12_1	92.2026	3.81037	17.8279	yes
SRR5679026_DBSCAN_round545_0	Flavobacterium_sp._xlx-214_like_3	Flavobacteriia	SRR5679026	US	rovira2019	11_2	90.248	3.85748	15.8503	yes
SRR5679041_DBSCAN_round505_1	Flavobacterium_sp._xlx-214_like_4	Flavobacteriia	SRR5679041	US	rovira2019	12_2	86.3545	2.54417	14.2261	yes
ERR4398787_DBSCAN_round435_0	Flavonifractor_plautii_like_1	Clostridia	ERR4398787	Netherlands	duarte	445_1	89.9105	2.90828	11.7966	yes
SRR12217729_DBSCAN_round141_2	Flavonifractor_plautii_like_2	Clostridia	SRR12217729	US	salaheen2020	445_3	88.4787	4.02685	51.9855	yes
SRR12217731_DBSCAN_round3_132	Flavonifractor_plautii_like_4	Clostridia	SRR12217731	US	salaheen2020	447_0	91.9463	0	18.962	yes
SRR12217733_DBSCAN_round159_2	Flavonifractor_plautii_like_5	Clostridia	SRR12217733	US	salaheen2020	446_0	86.2416	0	24.2989	yes
SRR12217733_DBSCAN_round5_57	Flavonifractor_plautii_like_6	Clostridia	SRR12217733	US	salaheen2020	444_1	89.2617	0.111857	11.7921	yes
SRR12217747_DBSCAN_round197_1	Flavonifractor_plautii_like_7	Clostridia	SRR12217747	US	salaheen2020	445_2	92.4497	1.34228	19.2806	yes
ERR3393550_DBSCAN_round2_41	Flintibacter_sp._KGMB00164_like_1	Clostridia	ERR3393550	Korea	lim2020	753_0	96.6443	0.671141	10.3595	yes
ERR4398755_DBSCAN_round1_37	Flintibacter_sp._KGMB00164_like_10	Clostridia	ERR4398755	France	duarte	208_2	91.1633	0	142.47	yes
ERR4398788_DBSCAN_round2_19	Flintibacter_sp._KGMB00164_like_15	unclassified	ERR4398788	Netherlands	duarte	494_2	91.0718	3.02013	13.4569	yes
ERR4398793_DBSCAN_round3455_43	Flintibacter_sp._KGMB00164_like_17	unclassified	ERR4398793	Germany	duarte	491_0	90.8951	2.18121	23.3615	yes
ERR4398798_DBSCAN_round100_606	Flintibacter_sp._KGMB00164_like_19	unclassified	ERR4398798	Germany	duarte	490_2	86.8141	4.80984	11.2113	yes
ERR3393551_DBSCAN_round4068_13	Flintibacter_sp._KGMB00164_like_2	unclassified	ERR3393551	Korea	lim2020	495_0	92.7503	1.84564	60.5266	yes
ERR4398799_DBSCAN_round108_12	Flintibacter_sp._KGMB00164_like_20	unclassified	ERR4398799	Germany	duarte	494_1	86.5772	1.00671	19.4915	yes
ERR4398799_DBSCAN_round108_14	Flintibacter_sp._KGMB00164_like_21	unclassified	ERR4398799	Germany	duarte	499_0	85.2082	2.14765	16.5635	yes
ERR4398800_DBSCAN_round2_30	Flintibacter_sp._KGMB00164_like_22	Clostridia	ERR4398800	Germany	duarte	609_0	85.3244	0.713087	11.8727	yes
ERR4398801_DBSCAN_round2_37	Flintibacter_sp._KGMB00164_like_23	unclassified	ERR4398801	Germany	duarte	501_3	89.6718	1.45414	12.4173	yes
ERR4398809_DBSCAN_round1_1	Flintibacter_sp._KGMB00164_like_25	Clostridia	ERR4398809	France	duarte	208_1	89.9888	0	12.8522	yes
N42_DBSCAN_round1_6	Flintibacter_sp._KGMB00164_like_26	unclassified	N42	France	ours	483_0	92.1787	3.02013	12.9829	yes
SRR10098305_DBSCAN_round3_120	Flintibacter_sp._KGMB00164_like_27	Clostridia	SRR10098305	US	haley2020	477_0	92.0805	0.671141	17.6039	yes
SRR10098313_DBSCAN_round3661_172	Flintibacter_sp._KGMB00164_like_28	unclassified	SRR10098313	US	haley2020	493_0	92.3378	0.732154	25.5367	yes
SRR10098313_DBSCAN_round5_35	Flintibacter_sp._KGMB00164_like_29	unclassified	SRR10098313	US	haley2020	501_2	94.4072	1.36326	76.7532	yes
ERR3393551_DBSCAN_round4070_41	Flintibacter_sp._KGMB00164_like_3	unclassified	ERR3393551	Korea	lim2020	487_0	86.9128	0.894855	14.1311	yes
SRR12217731_DBSCAN_round3_62	Flintibacter_sp._KGMB00164_like_30	Clostridia	SRR12217731	US	salaheen2020	448_0	88.255	0	22.8761	yes
SRR12217731_DBSCAN_round4_15	Flintibacter_sp._KGMB00164_like_31	Clostridia	SRR12217731	US	salaheen2020	452_1	88.9262	2.01342	15.2584	yes
SRR12217745_DBSCAN_round1_3	Flintibacter_sp._KGMB00164_like_32	Clostridia	SRR12217745	US	salaheen2020	478_0	92.7293	4.69799	23.7595	yes
SRR12217749_DBSCAN_round1_2	Flintibacter_sp._KGMB00164_like_33	Clostridia	SRR12217749	US	salaheen2020	452_2	97.3154	3.02013	58.5861	yes
SRR3181120_DBSCAN_round1_5	Flintibacter_sp._KGMB00164_like_34	unclassified	SRR3181120	US	doster	504_0	89.2617	0	37.7851	yes
SRR3181130_DBSCAN_round2933_21	Flintibacter_sp._KGMB00164_like_35	unclassified	SRR3181130	US	doster	484_1	94.0716	0.396583	18.8036	yes
SRR3181130_DBSCAN_round3_41	Flintibacter_sp._KGMB00164_like_36	Clostridia	SRR3181130	US	doster	434_0	85.2685	1.566	41.381	yes
SRR3181130_DBSCAN_round3_89	Flintibacter_sp._KGMB00164_like_37	Clostridia	SRR3181130	US	doster	479_0	95.9732	0	84.7554	yes
SRR3181137_DBSCAN_round3914_161	Flintibacter_sp._KGMB00164_like_38	unclassified	SRR3181137	US	doster	484_2	88.8207	2.79642	13.8148	yes
SRR3181138_DBSCAN_round2_17	Flintibacter_sp._KGMB00164_like_39	Clostridia	SRR3181138	US	doster	480_0	91.6107	0.838926	11.5986	yes
ERR3393552_DBSCAN_round116_81	Flintibacter_sp._KGMB00164_like_4	unclassified	ERR3393552	Korea	lim2020	498_0	86.0389	0	16.3726	yes
SRR3181138_DBSCAN_round30_36	Flintibacter_sp._KGMB00164_like_40	unclassified	SRR3181138	US	doster	486_1	90.611	3.70144	15.7287	yes
SRR3181139_DBSCAN_round95_341	Flintibacter_sp._KGMB00164_like_41	unclassified	SRR3181139	US	doster	486_2	86.2721	1.34228	7.85225	yes
SRR3181162_DBSCAN_round2_4	Flintibacter_sp._KGMB00164_like_42	Clostridia	SRR3181162	US	doster	610_0	85.123	0	18.4966	yes
SRR5679005_DBSCAN_round4_10	Flintibacter_sp._KGMB00164_like_43	unclassified	SRR5679005	Canada	rovira2019	489_0	85.8704	1.11857	9.52159	yes
SRR6512898_DBSCAN_round1_5	Flintibacter_sp._KGMB00164_like_45	unclassified	SRR6512898	Canada	zaheer	500_1	94.1631	0	20.9865	yes
ERR3393554_DBSCAN_round3_26	Flintibacter_sp._KGMB00164_like_5	unclassified	ERR3393554	Korea	lim2020	482_0	94.2394	0.377517	8.95372	yes
SRR9699914_DBSCAN_round1_2	Flintibacter_sp._KGMB00164_like_50	unclassified	SRR9699914	US	weinroth	497_0	87.2632	1.84564	16.3464	yes
W30_DBSCAN_round2_12	Flintibacter_sp._KGMB00164_like_51	unclassified	W30	France	ours	488_0	94.0926	1.34228	13.8408	yes
ERR3393561_DBSCAN_round3700_32	Flintibacter_sp._KGMB00164_like_6	unclassified	ERR3393561	Korea	lim2020	496_0	92.1001	1.6443	31.1542	yes
ERR3393571_DBSCAN_round2_6	Flintibacter_sp._KGMB00164_like_7	Clostridia	ERR3393571	Korea	lim2020	397_0	89.2394	0.692114	8.05707	yes
ERR4398748_DBSCAN_round2_15	Flintibacter_sp._KGMB00164_like_8	unclassified	ERR4398748	France	duarte	494_3	87.9551	1.23043	10.7143	yes
ERR4398754_DBSCAN_round80_1694	Flintibacter_sp._KGMB00164_like_9	unclassified	ERR4398754	France	duarte	501_1	89.5414	0	22.2857	yes
SRR10098309_DBSCAN_round1_6	Gallibacterium_anatis_like_1	Gammaproteobacteria	SRR10098309	US	haley2020	218_1	100	0.141243	59.2723	yes
SRR12217750_DBSCAN_round1_1	Gallibacterium_anatis_like_4	Gammaproteobacteria	SRR12217750	US	salaheen2020	218_2	100	0.564972	226.34	yes
SRR10098323_DBSCAN_round181_1	Halomonas_sp._PGE1_like_1	Gammaproteobacteria	SRR10098323	US	haley2020	433_0	87.4987	3.08636	6.40968	yes
ERR3393552_DBSCAN_round3_13	Hungateiclostridium_clariflavum_like_1	Clostridia	ERR3393552	Korea	lim2020	655_0	86.8946	3.08115	8.67519	yes
SRR3181135_DBSCAN_round3875_32	Hungateiclostridium_clariflavum_like_10	Clostridia	SRR3181135	US	doster	764_0	87.6957	1.34228	10.356	yes
SRR3181138_DBSCAN_round2_49	Hungateiclostridium_clariflavum_like_11	unclassified	SRR3181138	US	doster	665_0	91.9982	0.559284	12.8332	yes
SRR3181150_DBSCAN_round4_5	Hungateiclostridium_clariflavum_like_12	unclassified	SRR3181150	US	doster	662_0	92.892	2.34899	11.7875	yes
SRR3181158_DBSCAN_round1_25	Hungateiclostridium_clariflavum_like_13	Clostridia	SRR3181158	US	doster	765_0	96.4206	0	50.7222	yes
SRR3181158_DBSCAN_round2_30	Hungateiclostridium_clariflavum_like_14	unclassified	SRR3181158	US	doster	669_0	89.9329	0.671141	31.9747	yes
SRR3181160_DBSCAN_round1_4	Hungateiclostridium_clariflavum_like_15	Clostridia	SRR3181160	US	doster	656_0	91.3241	0.284726	9.77908	yes
SRR3181160_DBSCAN_round3_13	Hungateiclostridium_clariflavum_like_16	unclassified	SRR3181160	US	doster	667_0	91.7002	1.23551	7.64178	yes
SRR5679036_DBSCAN_round2_41	Hungateiclostridium_clariflavum_like_17	Clostridia	SRR5679036	Canada	rovira2019	649_0	92.17	0	39.9915	yes
ERR3393553_DBSCAN_round2_28	Hungateiclostridium_clariflavum_like_2	Clostridia	ERR3393553	Korea	lim2020	353_0	99.3289	0.671141	12.69	yes
ERR3393567_DBSCAN_round3_5	Hungateiclostridium_clariflavum_like_3	Clostridia	ERR3393567	Korea	lim2020	670_0	95.9732	0	16.2025	yes
ERR3393581_DBSCAN_round1256_4	Hungateiclostridium_clariflavum_like_4	unclassified	ERR3393581	Korea	lim2020	658_1	88.7025	0	35.3354	yes
ERR3393583_DBSCAN_round2_73	Hungateiclostridium_clariflavum_like_5	Clostridia	ERR3393583	Korea	lim2020	658_2	95.0783	0.671141	14.9268	yes
ERR3393584_DBSCAN_round3_7	Hungateiclostridium_clariflavum_like_7	Clostridia	ERR3393584	Korea	lim2020	648_0	96.2458	0.671141	8.17999	yes
ERR4398804_DBSCAN_round2_43	Hungateiclostridium_clariflavum_like_8	unclassified	ERR4398804	Germany	duarte	727_0	92.4706	3.61196	8.76568	yes
N47_DBSCAN_round74_11	Hungateiclostridium_thermocellum_like_1	Alphaproteobacteria	N47	France	ours	707_0	90.3226	1.6129	14.3941	yes
SRR3181132_DBSCAN_round3_20	Hungateiclostridium_thermocellum_like_2	Clostridia	SRR3181132	US	doster	672_0	87.7943	2.03579	6.72874	yes
SRR12217731_DBSCAN_round1_29	Hungatella_hathewayi_like_1	Clostridia	SRR12217731	US	salaheen2020	562_0	94.9367	0.316456	14.3836	yes
SRR12217749_DBSCAN_round1_3	Hungatella_hathewayi_like_2	Clostridia	SRR12217749	US	salaheen2020	539_0	96.0113	1.89873	11.6329	yes
ERR4398806_DBSCAN_round4_28	Intestinibaculum_porci_like_1	unclassified	ERR4398806	Germany	duarte	781_2	94.7368	4.70494	7.33021	yes
SRR3181149_DBSCAN_round1_4	Intestinibaculum_porci_like_11	Bacilli	SRR3181149	US	doster	415_2	98.1132	1.41509	23.5032	yes
ERR4398810_DBSCAN_round1_9	Intestinibaculum_porci_like_3	Bacilli	ERR4398810	France	duarte	415_1	94.3396	1.88679	16.288	yes
ERR4398814_DBSCAN_round3057_2293	Intestinibaculum_porci_like_4	Erysipelotrichia	ERR4398814	France	duarte	416_1	87.0283	0	9.95647	yes
N29_DBSCAN_round3_4	Intestinibaculum_porci_like_6	Erysipelotrichia	N29	France	ours	414_1	97.1698	1.59275	1.0297	yes
ERR3393564_DBSCAN_round2_4	Intestinimonas_butyriciproducens_like_1	unclassified	ERR3393564	Korea	lim2020	485_0	87.7815	0.167785	38.4148	yes
ERR4398770_DBSCAN_round1_37	Intestinimonas_butyriciproducens_like_2	unclassified	ERR4398770	Netherlands	duarte	490_1	89.3736	1.34228	19.2587	yes
ERR4398807_DBSCAN_round5_36	Intestinimonas_butyriciproducens_like_3	unclassified	ERR4398807	Germany	duarte	492_2	88.8264	0.671141	12.7956	yes
SRR10098320_DBSCAN_round513_0	Intestinimonas_butyriciproducens_like_4	Clostridia	SRR10098320	US	haley2020	443_1	93.0089	3.04111	10.6833	yes
SRR3181126_DBSCAN_round1_3	Intestinimonas_butyriciproducens_like_5	unclassified	SRR3181126	US	doster	507_0	97.0917	1.47651	20.2078	yes
SRR3181130_DBSCAN_round522_0	Intestinimonas_butyriciproducens_like_6	Clostridia	SRR3181130	US	doster	443_2	90.0224	1.51007	13.4144	yes
ERR3393577_DBSCAN_round2_8	Jeotgalicoccus_like_1	Bacilli	ERR3393577	Korea	lim2020	473_1	93.8218	3.35249	16.9808	yes
SRR5678929_DBSCAN_round2_8	Jeotgalicoccus_like_2	Bacilli	SRR5678929	Canada	rovira2019	473_2	97.9885	4.02299	9.42339	yes
ERR3393558_DBSCAN_round3_7	Kiritimatiella_glycovorans_like_1	unclassified	ERR3393558	Korea	lim2020	792_0	89.1892	1.38073	9.39427	yes
N11_DBSCAN_round1_22	Kiritimatiella_glycovorans_like_2	unclassified	N11	France	ours	355_0	86.4865	1.38073	2.33846	yes
ERR3393547_DBSCAN_round448_0	Kurthia_zopfii_like_1	Bacilli	ERR3393547	Korea	lim2020	622_0	99.3377	1.71082	13.2336	yes
ERR3393583_DBSCAN_round2_45	Lachnospira_eligens_like_2	Clostridia	ERR3393583	Korea	lim2020	597_1	97.3154	1.34228	14.7418	yes
SRR10098310_DBSCAN_round3_17	Lachnospira_eligens_like_3	Clostridia	SRR10098310	US	haley2020	581_0	88.6844	3.67929	10.9761	yes
SRR12217734_DBSCAN_round1_3	Lachnospira_eligens_like_4	Clostridia	SRR12217734	US	salaheen2020	584_0	92.6174	0	17.4298	yes
SRR6512910_DBSCAN_round5_41	Lachnospira_eligens_like_5	Clostridia	SRR6512910	Canada	zaheer	583_0	96.1409	1.73378	8.88731	yes
SRR10098313_DBSCAN_round31_6	Lachnospiraceae_like_1	Clostridia	SRR10098313	US	haley2020	564_2	91.3691	2.53411	13.1145	yes
SRR12217749_DBSCAN_round3_24	Lachnospiraceae_like_3	Clostridia	SRR12217749	US	salaheen2020	327_0	92.1828	0.564972	24.4123	yes
SRR10098307_DBSCAN_round3_74	Lachnospiraceae_like_4	Clostridia	SRR10098307	US	haley2020	566_0	91.923	2.20273	16.4654	yes
ERR4398761_DBSCAN_round1205_0	Lactobacillus_curvatus_like_1	Bacilli	ERR4398761	Germany	duarte	30_1	89.221	0.951087	42.8661	yes
SRR10098311_DBSCAN_round6_57	Lactobacillus_johnsonii_like_1	Bacilli	SRR10098311	US	haley2020	22_0	98.6434	2.41254	14.7043	yes
ERR4398760_DBSCAN_round2782_57	Lactobacillus_like_1	Bacilli	ERR4398760	Germany	duarte	19_1	88.1161	0.974026	59.278	yes
SRR10098307_DBSCAN_round3_105	Lactobacillus_like_4	Bacilli	SRR10098307	US	haley2020	20_1	98.9448	0.649351	49.9456	yes
ERR4398761_DBSCAN_round14_37	Lactobacillus_nenjiangensis_like_1	Bacilli	ERR4398761	Germany	duarte	31_0	92.5498	1.82806	18.1603	yes
ERR4398761_DBSCAN_round2_5	Lactobacillus_sakei_like_2	Bacilli	ERR4398761	Germany	duarte	29_1	95.7428	0.679348	102.8	yes
ERR4398763_DBSCAN_round3_13	Ligilactobacillus_agilis_like_3	Bacilli	ERR4398763	Germany	duarte	23_1	98.3871	0.309376	15.0561	yes
ERR4398762_DBSCAN_round80_2	Ligilactobacillus_salivarius_like_1	Bacilli	ERR4398762	Germany	duarte	17_1	87.2513	2.18547	25.1136	yes
ERR4398774_DBSCAN_round187_9	Ligilactobacillus_salivarius_like_2	Bacilli	ERR4398774	Netherlands	duarte	17_2	85.6894	1.06894	12.3171	yes
SRR10098311_DBSCAN_round3_7	Ligilactobacillus_salivarius_like_3	Bacilli	SRR10098311	US	haley2020	17_3	98.9529	0	47.6538	yes
SRR12217728_DBSCAN_round2_21	Ligilactobacillus_salivarius_like_4	Bacilli	SRR12217728	US	salaheen2020	17_4	99.4764	1.3089	25.7435	yes
SRR10098307_DBSCAN_round3_18	Limosilactobacillus_reuteri_like_1	Bacilli	SRR10098307	US	haley2020	21_1	98.9011	2.38834	34.7157	yes
ERR3393560_DBSCAN_round5_36	Magnetospirillum_sp._XM-1_like_1	Alphaproteobacteria	ERR3393560	Korea	lim2020	38_0	92.1079	0.549451	11.1384	yes
SRR5679019_DBSCAN_round3843_58	Massilistercora_timonensis_like_1	Clostridia	SRR5679019	Canada	rovira2019	560_0	90.3509	1.46199	42.7987	yes
ERR4398791_DBSCAN_round58_3	Megamonas_funiformis_like_1	Negativicutes	ERR4398791	Netherlands	duarte	621_4	86.9304	1.58228	7.4133	yes
SRR12217730_DBSCAN_round1_3	Megamonas_funiformis_like_2	Negativicutes	SRR12217730	US	salaheen2020	621_5	100	1.79325	71.0247	yes
SRR12217734_DBSCAN_round2_7	Megamonas_funiformis_like_3	Negativicutes	SRR12217734	US	salaheen2020	621_3	100	3.05907	852.977	yes
SRR12217735_DBSCAN_round1_3	Megamonas_funiformis_like_4	Negativicutes	SRR12217735	US	salaheen2020	621_1	97.6266	2.8481	44.2506	yes
SRR12217739_DBSCAN_round2_3	Megamonas_funiformis_like_5	Negativicutes	SRR12217739	US	salaheen2020	621_2	95.2532	2.53165	9.74575	yes
SRR12217748_DBSCAN_round1_6	Megamonas_funiformis_like_6	Negativicutes	SRR12217748	US	salaheen2020	621_6	98.1013	1.58228	66.0649	yes
SRR12217732_DBSCAN_round1_108	Megasphaera_elsdenii_like_1	Negativicutes	SRR12217732	US	salaheen2020	474_1	99.4012	0	29.0475	yes
SRR12217735_DBSCAN_round2_2	Megasphaera_elsdenii_like_2	Negativicutes	SRR12217735	US	salaheen2020	474_3	94.8703	3.7525	7.07227	yes
SRR12217745_DBSCAN_round2018_923	Megasphaera_elsdenii_like_3	Negativicutes	SRR12217745	US	salaheen2020	474_2	86.1377	3.14371	44.5548	yes
ERR3393553_DBSCAN_round371_0	Microbacterium_sp._A18JL241_like_1	Actinobacteria	ERR3393553	Korea	lim2020	28_0	91.9978	4.64646	6.78519	yes
ERR4398812_DBSCAN_round1_9	Muribaculum_intestinale_like_105	Bacteroidia	ERR4398812	France	duarte	304_4	95.6604	0.628931	24.83	yes
ERR4398814_DBSCAN_round1_6	Muribaculum_intestinale_like_107	Bacteroidia	ERR4398814	France	duarte	252_5	93.0189	0.503145	64.4337	yes
ERR4398814_DBSCAN_round2_27	Muribaculum_intestinale_like_108	Bacteroidia	ERR4398814	France	duarte	265_0	98.1761	0.377358	26.0161	yes
SRR10098304_DBSCAN_round1_8	Muribaculum_intestinale_like_109	Bacteroidia	SRR10098304	US	haley2020	306_6	96.2264	0.566038	16.2791	yes
SRR10098313_DBSCAN_round5_55	Muribaculum_intestinale_like_113	Bacteroidia	SRR10098313	US	haley2020	306_5	97.5472	0.377358	45.7604	yes
SRR12217736_DBSCAN_round3_11	Muribaculum_intestinale_like_116	Bacteroidia	SRR12217736	US	salaheen2020	281_1	98.3019	0	97.2927	yes
SRR12217744_DBSCAN_round2_8	Muribaculum_intestinale_like_118	Bacteroidia	SRR12217744	US	salaheen2020	252_1	89.6226	0.891938	16.6498	yes
ERR3393584_DBSCAN_round9_9	Muribaculum_intestinale_like_12	Bacteroidia	ERR3393584	Korea	lim2020	264_1	91.1349	0.849057	7.83031	yes
SRR3053167_DBSCAN_round1_1	Muribaculum_intestinale_like_120	Bacteroidia	SRR3053167	US	noyes2016	302_2	98.3019	0.603774	32.5839	yes
SRR3053172_DBSCAN_round4_12	Muribaculum_intestinale_like_121	Bacteroidia	SRR3053172	US	noyes2016	306_2	92.956	4.86496	11.7307	yes
SRR3053207_DBSCAN_round2_6	Muribaculum_intestinale_like_122	Bacteroidia	SRR3053207	US	noyes2016	306_3	94.3174	2.45283	10.3821	yes
SRR3181119_DBSCAN_round1_29	Muribaculum_intestinale_like_123	Bacteroidia	SRR3181119	US	doster	97_4	92.0755	0.188679	13.7681	yes
SRR3181127_DBSCAN_round1_9	Muribaculum_intestinale_like_124	Bacteroidia	SRR3181127	US	doster	242_1	87.6101	0	12.0491	yes
SRR3181130_DBSCAN_round1_4	Muribaculum_intestinale_like_125	Bacteroidia	SRR3181130	US	doster	242_2	85.4717	0	13.2805	yes
SRR3181137_DBSCAN_round3_42	Muribaculum_intestinale_like_126	Bacteroidia	SRR3181137	US	doster	277_1	88.1132	0	56.7019	yes
SRR3181151_DBSCAN_round1_15	Muribaculum_intestinale_like_129	Bacteroidia	SRR3181151	US	doster	97_1	93.5849	0	106.901	yes
SRR3181155_DBSCAN_round2_11	Muribaculum_intestinale_like_131	Bacteroidia	SRR3181155	US	doster	243_0	86.6724	1.13208	12.1236	yes
SRR3181158_DBSCAN_round3_42	Muribaculum_intestinale_like_133	Bacteroidia	SRR3181158	US	doster	97_2	93.5849	0.251572	33.0224	yes
SRR3181158_DBSCAN_round4038_2	Muribaculum_intestinale_like_134	Bacteroidia	SRR3181158	US	doster	276_1	94.1392	2.89308	117.885	yes
SRR5678984_DBSCAN_round2_11	Muribaculum_intestinale_like_140	Bacteroidia	SRR5678984	Canada	rovira2019	277_2	86.2264	0	25.6095	yes
SRR5678985_DBSCAN_round2_4	Muribaculum_intestinale_like_142	Bacteroidia	SRR5678985	Canada	rovira2019	275_0	92.3579	1.86792	8.44097	yes
SRR5678985_DBSCAN_round3019_2	Muribaculum_intestinale_like_143	Bacteroidia	SRR5678985	Canada	rovira2019	273_0	89.0687	0.754717	18.9056	yes
SRR5678985_DBSCAN_round3021_18	Muribaculum_intestinale_like_144	Bacteroidia	SRR5678985	Canada	rovira2019	277_3	94.8952	1.8239	8.84012	yes
SRR5678989_DBSCAN_round3_6	Muribaculum_intestinale_like_147	Bacteroidia	SRR5678989	Canada	rovira2019	256_4	85.6625	3.91195	6.7648	yes
SRR5679001_DBSCAN_round1_1	Muribaculum_intestinale_like_150	Bacteroidia	SRR5679001	Canada	rovira2019	252_2	89.6226	0.503145	40.3631	yes
SRR5679036_DBSCAN_round1_14	Muribaculum_intestinale_like_155	Bacteroidia	SRR5679036	Canada	rovira2019	97_3	85.2659	0.754717	14.3171	yes
SRR5679036_DBSCAN_round4770_41	Muribaculum_intestinale_like_157	Bacteroidia	SRR5679036	Canada	rovira2019	262_1	97.5472	0.641509	76.5674	yes
SRR5679036_DBSCAN_round6_7	Muribaculum_intestinale_like_158	Bacteroidia	SRR5679036	Canada	rovira2019	303_0	88.5518	1.61521	7.02543	yes
ERR3393586_DBSCAN_round7_35	Muribaculum_intestinale_like_16	Bacteroidia	ERR3393586	Korea	lim2020	98_0	86.9162	0.660377	11.1754	yes
SRR5679036_DBSCAN_round96_3	Muribaculum_intestinale_like_160	Bacteroidia	SRR5679036	Canada	rovira2019	299_0	92.0807	2.83019	9.04661	yes
SRR5679037_DBSCAN_round4002_1693	Muribaculum_intestinale_like_161	Bacteroidia	SRR5679037	Canada	rovira2019	263_0	88.4311	2.16981	8.62842	yes
SRR5679037_DBSCAN_round7_30	Muribaculum_intestinale_like_162	Bacteroidia	SRR5679037	Canada	rovira2019	274_0	89.1624	0.45283	18.1129	yes
SRR9037494_DBSCAN_round3_26	Muribaculum_intestinale_like_166	Bacteroidia	SRR9037494	Canada	zaheer	252_3	91.5094	0.125786	23.5721	yes
SRR9699865_DBSCAN_round3_14	Muribaculum_intestinale_like_167	Bacteroidia	SRR9699865	US	weinroth	306_4	92.0121	2.83019	7.99371	yes
SRR9699865_DBSCAN_round3_40	Muribaculum_intestinale_like_168	Bacteroidia	SRR9699865	US	weinroth	272_2	91.946	2.64151	9.39228	yes
SRR9699865_DBSCAN_round3_84	Muribaculum_intestinale_like_169	Bacteroidia	SRR9699865	US	weinroth	236_0	96.6038	1.3522	21.9834	yes
SRR9699914_DBSCAN_round5_9	Muribaculum_intestinale_like_174	Bacteroidia	SRR9699914	US	weinroth	237_0	94.162	2.32704	17.6041	yes
ERR4398751_DBSCAN_round2_7	Muribaculum_intestinale_like_21	Bacteroidia	ERR4398751	France	duarte	282_1	97.4717	0	59.5909	yes
ERR4398752_DBSCAN_round1_5	Muribaculum_intestinale_like_22	Bacteroidia	ERR4398752	France	duarte	306_1	97.1698	0.377358	53.7122	yes
ERR4398763_DBSCAN_round2_20	Muribaculum_intestinale_like_30	Bacteroidia	ERR4398763	Germany	duarte	279_2	92.0755	0	25.8227	yes
ERR4398764_DBSCAN_round2_45	Muribaculum_intestinale_like_34	Bacteroidia	ERR4398764	Germany	duarte	242_3	90.7547	0.188679	34.3636	yes
ERR4398765_DBSCAN_round7_8	Muribaculum_intestinale_like_36	Bacteroidia	ERR4398765	Germany	duarte	256_1	89.0966	0.754717	14.5239	yes
ERR3393553_DBSCAN_round2_12	Muribaculum_intestinale_like_4	Bacteroidia	ERR3393553	Korea	lim2020	272_1	91.3208	1.72031	10.7396	yes
ERR4398772_DBSCAN_round1_1	Muribaculum_intestinale_like_40	Bacteroidia	ERR4398772	Netherlands	duarte	304_2	92.0755	0.578616	14.2539	yes
ERR4398788_DBSCAN_round196_5	Muribaculum_intestinale_like_44	Bacteroidia	ERR4398788	Netherlands	duarte	294_1	98.7421	0.423099	11.9608	yes
ERR4398788_DBSCAN_round3_22	Muribaculum_intestinale_like_47	Bacteroidia	ERR4398788	Netherlands	duarte	279_4	93.3962	0	14.6751	yes
ERR4398789_DBSCAN_round2_36	Muribaculum_intestinale_like_49	Bacteroidia	ERR4398789	Netherlands	duarte	280_1	98.4906	0	33.3592	yes
ERR3393554_DBSCAN_round3_20	Muribaculum_intestinale_like_5	Bacteroidia	ERR3393554	Korea	lim2020	96_1	96.0377	0.754717	49.4627	yes
ERR4398793_DBSCAN_round1_20	Muribaculum_intestinale_like_54	Bacteroidia	ERR4398793	Germany	duarte	279_1	96.2264	0	31.5447	yes
ERR4398793_DBSCAN_round197_22	Muribaculum_intestinale_like_55	Bacteroidia	ERR4398793	Germany	duarte	301_1	93.0189	0.377358	16.7477	yes
ERR4398795_DBSCAN_round2_58	Muribaculum_intestinale_like_59	Bacteroidia	ERR4398795	Germany	duarte	295_1	97.0669	0.943396	13.2117	yes
ERR4398797_DBSCAN_round1_5	Muribaculum_intestinale_like_63	Bacteroidia	ERR4398797	Germany	duarte	252_4	88.8679	0.125786	33.0007	yes
ERR4398797_DBSCAN_round2_10	Muribaculum_intestinale_like_64	Bacteroidia	ERR4398797	Germany	duarte	258_0	85.3059	2.45283	13.9185	yes
ERR4398797_DBSCAN_round2_39	Muribaculum_intestinale_like_65	Bacteroidia	ERR4398797	Germany	duarte	296_0	92.2642	1.52201	15.9736	yes
ERR4398797_DBSCAN_round4_50	Muribaculum_intestinale_like_67	Bacteroidia	ERR4398797	Germany	duarte	297_0	96.3186	0.754717	14.1778	yes
ERR4398799_DBSCAN_round1_1	Muribaculum_intestinale_like_69	Bacteroidia	ERR4398799	Germany	duarte	304_1	94.9057	0.628931	32.5052	yes
ERR3393565_DBSCAN_round1_3	Muribaculum_intestinale_like_7	Bacteroidia	ERR3393565	Korea	lim2020	293_0	97.3585	0.767296	11.3329	yes
ERR4398800_DBSCAN_round1_6	Muribaculum_intestinale_like_71	Bacteroidia	ERR4398800	Germany	duarte	256_2	97.7358	1.13208	142.71	yes
ERR4398800_DBSCAN_round2_27	Muribaculum_intestinale_like_72	Bacteroidia	ERR4398800	Germany	duarte	292_0	95.7603	2.45283	12.1108	yes
ERR4398800_DBSCAN_round310_71	Muribaculum_intestinale_like_74	Bacteroidia	ERR4398800	Germany	duarte	302_1	90.3774	0.377358	35.2029	yes
ERR4398800_DBSCAN_round3608_5315	Muribaculum_intestinale_like_75	Bacteroidia	ERR4398800	Germany	duarte	301_2	90.1509	0.776915	18.4565	yes
ERR4398800_DBSCAN_round3609_921	Muribaculum_intestinale_like_76	Bacteroidia	ERR4398800	Germany	duarte	266_0	87.6896	2.45283	8.5655	yes
ERR3393565_DBSCAN_round1176_0	Muribaculum_intestinale_like_8	Bacteroidia	ERR3393565	Korea	lim2020	305_1	99.0566	0.81761	17.8308	yes
ERR4398802_DBSCAN_round4_61	Muribaculum_intestinale_like_80	Bacteroidia	ERR4398802	Germany	duarte	300_1	97.1698	0.754717	13.0403	yes
ERR4398803_DBSCAN_round1_12	Muribaculum_intestinale_like_81	Bacteroidia	ERR4398803	Germany	duarte	304_3	91.406	0.880503	10.3165	yes
ERR4398803_DBSCAN_round1_20	Muribaculum_intestinale_like_82	Bacteroidia	ERR4398803	Germany	duarte	256_3	98.4906	0	89.8782	yes
ERR4398803_DBSCAN_round199_24	Muribaculum_intestinale_like_83	Bacteroidia	ERR4398803	Germany	duarte	264_2	86.3504	3.2956	8.07596	yes
ERR4398806_DBSCAN_round4_56	Muribaculum_intestinale_like_90	Bacteroidia	ERR4398806	Germany	duarte	290_1	96.6667	0.377358	41.2387	yes
ERR4398807_DBSCAN_round2_5	Muribaculum_intestinale_like_93	Bacteroidia	ERR4398807	Germany	duarte	307_0	98.1132	0	16.791	yes
ERR4398807_DBSCAN_round3_22	Muribaculum_intestinale_like_94	Bacteroidia	ERR4398807	Germany	duarte	298_1	93.3962	0	19.0444	yes
ERR4398808_DBSCAN_round6_50	Muribaculum_intestinale_like_95	Bacteroidia	ERR4398808	France	duarte	261_1	98.6164	0.377358	36.3779	yes
SRR5679042_DBSCAN_round1_1	Nesterenkonia_sp._NBAIMH1_like_1	Actinobacteria	SRR5679042	US	rovira2019	441_0	91.5629	0.474006	12.9973	yes
ERR3393567_DBSCAN_round1_1	Odoribacter_splanchnicus_like_1	Flavobacteriia	ERR3393567	Korea	lim2020	525_0	94.4853	1.34804	16.951	yes
SRR10098307_DBSCAN_round164_2	Odoribacter_splanchnicus_like_16	Bacteroidia	SRR10098307	US	haley2020	219_1	93.0108	0	27.9163	yes
ERR3393569_DBSCAN_round2_11	Odoribacter_splanchnicus_like_2	Flavobacteriia	ERR3393569	Korea	lim2020	526_0	95.5882	0	8.4324	yes
SRR10098301_DBSCAN_round4126_949	Oligella_ureolytica_like_1	Betaproteobacteria	SRR10098301	US	haley2020	3_0	90.5576	0.837321	20.155	yes
SRR5679041_DBSCAN_round65_5	Oligella_ureolytica_like_3	Betaproteobacteria	SRR5679041	US	rovira2019	2_1	98.9996	2.04628	20.6137	yes
SRR12217739_DBSCAN_round174_0	Olsenella_uli_like_1	Coriobacteriia	SRR12217739	US	salaheen2020	59_1	87.7688	4.96579	6.75842	yes
SRR3181144_DBSCAN_round1538_0	Olsenella_uli_like_5	Coriobacteriia	SRR3181144	US	doster	59_2	93.7928	2.41935	11.6544	yes
SRR3181154_DBSCAN_round2_4	Olsenella_uli_like_6	Coriobacteriia	SRR3181154	US	doster	58_1	97.5073	2.28495	13.2553	yes
SRR5678929_DBSCAN_round5936_855	Ornithinimicrobium_sp._AMA3305_like_1	Actinobacteria	SRR5678929	Canada	rovira2019	63_0	88.2279	1.0929	15.5384	yes
SRR10098306_DBSCAN_round1_7	Ornithobacterium_rhinotracheale_like_1	Flavobacteriia	SRR10098306	US	haley2020	347_0	96.7742	1.07527	24.6884	yes
SRR5678929_DBSCAN_round1_9	Ornithobacterium_rhinotracheale_like_2	Flavobacteriia	SRR5678929	Canada	rovira2019	348_0	97.6703	0.537634	14.4791	yes
ERR4398750_DBSCAN_round88_129	Oscillospiraceae_like_1	unclassified	ERR4398750	France	duarte	492_1	90.8417	0.671141	15.4752	yes
ERR4398766_DBSCAN_round3_16	Oscillospiraceae_like_2	unclassified	ERR4398766	Netherlands	duarte	461_0	87.4619	1.60794	16.3724	yes
ERR4398809_DBSCAN_round3_3	Oscillospiraceae_like_3	Clostridia	ERR4398809	France	duarte	442_1	97.9866	0.671141	14.9139	yes
SRR12217729_DBSCAN_round183_1	Oscillospiraceae_like_4	Clostridia	SRR12217729	US	salaheen2020	449_0	92.953	0	31.1343	yes
ERR3393550_DBSCAN_round3960_213	Paludibacter_propionicigenes_like_1	Bacteroidia	ERR3393550	Korea	lim2020	231_1	85.7527	0.537634	8.57166	yes
ERR3393565_DBSCAN_round6_24	Paludibacter_propionicigenes_like_10	Bacteroidia	ERR3393565	Korea	lim2020	315_6	94.086	0	15.7502	yes
ERR3393567_DBSCAN_round120_6	Paludibacter_propionicigenes_like_11	unclassified	ERR3393567	Korea	lim2020	77_2	96.5054	0	88.3852	yes
ERR3393569_DBSCAN_round1_3	Paludibacter_propionicigenes_like_12	unclassified	ERR3393569	Korea	lim2020	79_0	97.3851	0.537634	17.0194	yes
ERR3393570_DBSCAN_round113_2	Paludibacter_propionicigenes_like_13	unclassified	ERR3393570	Korea	lim2020	77_4	89.5161	0	16.5429	yes
ERR3393580_DBSCAN_round7660_8	Paludibacter_propionicigenes_like_14	Bacteroidia	ERR3393580	Korea	lim2020	232_0	85.4122	1.07527	41.4392	yes
ERR3393581_DBSCAN_round3_36	Paludibacter_propionicigenes_like_15	unclassified	ERR3393581	Korea	lim2020	84_1	95.6989	0	19.0507	yes
ERR3393581_DBSCAN_round4289_99	Paludibacter_propionicigenes_like_16	Bacteroidia	ERR3393581	Korea	lim2020	231_2	87.043	3.22581	16.84	yes
ERR4398769_DBSCAN_round3_34	Paludibacter_propionicigenes_like_18	Bacteroidia	ERR4398769	Netherlands	duarte	228_0	88.5663	0	10.604	yes
ERR4398772_DBSCAN_round2_26	Paludibacter_propionicigenes_like_19	Bacteroidia	ERR4398772	Netherlands	duarte	225_1	95.6989	1.6129	68.8441	yes
ERR3393551_DBSCAN_round2_7	Paludibacter_propionicigenes_like_2	unclassified	ERR3393551	Korea	lim2020	76_4	97.5806	0.806452	14.6736	yes
ERR4398803_DBSCAN_round2_42	Paludibacter_propionicigenes_like_20	Bacteroidia	ERR4398803	Germany	duarte	315_3	97.8495	1.07527	31.2832	yes
ERR4398803_DBSCAN_round4_70	Paludibacter_propionicigenes_like_21	Bacteroidia	ERR4398803	Germany	duarte	226_1	89.5161	1.50049	58.8529	yes
ERR4398804_DBSCAN_round1_2	Paludibacter_propionicigenes_like_22	Bacteroidia	ERR4398804	Germany	duarte	225_2	95.9677	0.537634	38.1369	yes
ERR4398808_DBSCAN_round1_1	Paludibacter_propionicigenes_like_23	Bacteroidia	ERR4398808	France	duarte	227_0	95.9677	0.537634	39.9781	yes
N22_DBSCAN_round6969_48	Paludibacter_propionicigenes_like_26	Bacteroidia	N22	France	ours	319_1	97.3118	0.537634	17.1645	yes
N3_DBSCAN_round3_10	Paludibacter_propionicigenes_like_27	Bacteroidia	N3	France	ours	78_1	95.9677	0.537634	9.76442	yes
SRR3053171_DBSCAN_round1_1	Paludibacter_propionicigenes_like_28	unclassified	SRR3053171	US	noyes2016	75_1	99.1935	0.842294	15.1592	yes
ERR3393554_DBSCAN_round3_13	Paludibacter_propionicigenes_like_3	unclassified	ERR3393554	Korea	lim2020	76_3	98.6022	1.6129	15.8424	yes
SRR3181118_DBSCAN_round1_6	Paludibacter_propionicigenes_like_30	unclassified	SRR3181118	US	doster	78_2	98.6559	0.268817	14.8017	yes
SRR3181119_DBSCAN_round1_14	Paludibacter_propionicigenes_like_31	unclassified	SRR3181119	US	doster	76_8	98.6559	0.537634	17.2006	yes
SRR3181120_DBSCAN_round1_10	Paludibacter_propionicigenes_like_32	Bacteroidia	SRR3181120	US	doster	235_0	86.0753	0.806452	13.1125	yes
SRR3181125_DBSCAN_round3_65	Paludibacter_propionicigenes_like_33	unclassified	SRR3181125	US	doster	76_7	98.6559	0.537634	13.4002	yes
SRR3181126_DBSCAN_round3_6	Paludibacter_propionicigenes_like_34	Bacteroidia	SRR3181126	US	doster	319_2	88.7097	1.6129	14.0057	yes
SRR3181138_DBSCAN_round2_64	Paludibacter_propionicigenes_like_35	unclassified	SRR3181138	US	doster	76_6	98.6559	0.537634	23.3294	yes
SRR3181139_DBSCAN_round3467_26	Paludibacter_propionicigenes_like_36	Bacteroidia	SRR3181139	US	doster	233_0	90.1434	2.15054	31.5431	yes
SRR3181140_DBSCAN_round4_12	Paludibacter_propionicigenes_like_37	Bacteroidia	SRR3181140	US	doster	315_4	93.5484	0.537634	18.7345	yes
SRR3181141_DBSCAN_round4_3	Paludibacter_propionicigenes_like_39	Bacteroidia	SRR3181141	US	doster	315_5	90.8602	0.537634	12.4856	yes
ERR3393557_DBSCAN_round1_19	Paludibacter_propionicigenes_like_4	unclassified	ERR3393557	Korea	lim2020	77_5	97.043	0.806452	13.0237	yes
SRR3181149_DBSCAN_round2_12	Paludibacter_propionicigenes_like_41	unclassified	SRR3181149	US	doster	84_2	95.6989	0	10.5274	yes
SRR3181153_DBSCAN_round1_420	Paludibacter_propionicigenes_like_43	Bacteroidia	SRR3181153	US	doster	234_0	95.9677	1.6129	22.5343	yes
SRR3181154_DBSCAN_round8_4	Paludibacter_propionicigenes_like_44	Bacteroidia	SRR3181154	US	doster	75_2	99.1935	4.35484	43.4592	yes
SRR3181158_DBSCAN_round3_21	Paludibacter_propionicigenes_like_45	unclassified	SRR3181158	US	doster	84_4	95.6989	0	20.471	yes
SRR3181158_DBSCAN_round7_51	Paludibacter_propionicigenes_like_46	unclassified	SRR3181158	US	doster	77_3	97.5806	0	53.1145	yes
SRR3181159_DBSCAN_round2_12	Paludibacter_propionicigenes_like_47	unclassified	SRR3181159	US	doster	86_0	96.2366	2.8853	15.4179	yes
SRR3181160_DBSCAN_round4_34	Paludibacter_propionicigenes_like_48	unclassified	SRR3181160	US	doster	85_0	97.2043	0	21.0044	yes
SRR3181162_DBSCAN_round5_50	Paludibacter_propionicigenes_like_49	unclassified	SRR3181162	US	doster	76_5	98.9247	0.806452	52.4373	yes
ERR3393558_DBSCAN_round4047_51	Paludibacter_propionicigenes_like_5	unclassified	ERR3393558	Korea	lim2020	77_1	89.565	1.63082	22.8384	yes
SRR6512901_DBSCAN_round3_106	Paludibacter_propionicigenes_like_50	Bacteroidia	SRR6512901	Canada	zaheer	226_2	91.129	0.268817	15.1198	yes
SRR6512912_DBSCAN_round3_15	Paludibacter_propionicigenes_like_51	unclassified	SRR6512912	Canada	zaheer	76_1	96.7742	1.79211	10.1161	yes
SRR9037497_DBSCAN_round4_25	Paludibacter_propionicigenes_like_52	unclassified	SRR9037497	Canada	zaheer	76_2	94.3548	4.83871	13.5901	yes
W30_DBSCAN_round5_10	Paludibacter_propionicigenes_like_53	Bacteroidia	W30	France	ours	318_1	96.7742	1.07527	20.4226	yes
ERR3393558_DBSCAN_round4047_61	Paludibacter_propionicigenes_like_6	unclassified	ERR3393558	Korea	lim2020	78_3	96.3441	4.04122	9.29852	yes
ERR3393561_DBSCAN_round3_39	Paludibacter_propionicigenes_like_7	Bacteroidia	ERR3393561	Korea	lim2020	231_3	94.8925	2.86738	10.7093	yes
ERR3393561_DBSCAN_round3701_84	Paludibacter_propionicigenes_like_8	unclassified	ERR3393561	Korea	lim2020	77_6	93.2796	0.134409	10.3542	yes
ERR3393564_DBSCAN_round4_38	Paludibacter_propionicigenes_like_9	unclassified	ERR3393564	Korea	lim2020	84_3	97.8495	1.07527	20.2367	yes
SRR10098304_DBSCAN_round5_77	Parabacteroides_like_1	Bacteroidia	SRR10098304	US	haley2020	255_1	96.4754	1.41026	33.3894	yes
SRR10098313_DBSCAN_round3662_484	Parabacteroides_like_2	Bacteroidia	SRR10098313	US	haley2020	255_3	91.4488	1.91365	19.4433	yes
SRR12217729_DBSCAN_round7_98	Parabacteroides_like_3	Bacteroidia	SRR12217729	US	salaheen2020	255_2	88.3964	0.448718	10.3579	yes
SRR12217733_DBSCAN_round1_7	Parabacteroides_like_4	Bacteroidia	SRR12217733	US	salaheen2020	255_4	99.4231	0.961538	63.8731	yes
ERR3393553_DBSCAN_round6_42	Paraprevotella_xylaniphila_like_1	Bacteroidia	ERR3393553	Korea	lim2020	188_3	92.658	1.42503	23.0794	yes
ERR4398788_DBSCAN_round291_8	Paraprevotella_xylaniphila_like_11	Bacteroidia	ERR4398788	Netherlands	duarte	239_2	96.1999	0.724907	13.4646	yes
ERR4398797_DBSCAN_round2_24	Paraprevotella_xylaniphila_like_12	Bacteroidia	ERR4398797	Germany	duarte	189_2	90.0248	0.743494	34.9045	yes
ERR4398798_DBSCAN_round3366_1536	Paraprevotella_xylaniphila_like_13	Bacteroidia	ERR4398798	Germany	duarte	204_0	87.9389	0.371747	19.1174	yes
ERR4398799_DBSCAN_round81_74	Paraprevotella_xylaniphila_like_14	Bacteroidia	ERR4398799	Germany	duarte	177_2	92.6146	0.743494	27.1211	yes
ERR4398809_DBSCAN_round5_10	Paraprevotella_xylaniphila_like_15	Bacteroidia	ERR4398809	France	duarte	229_1	96.0502	0.3924	13.2439	yes
SRR12217741_DBSCAN_round1_186	Paraprevotella_xylaniphila_like_19	Bacteroidia	SRR12217741	US	salaheen2020	203_1	93.1846	0.650558	15.481	yes
ERR3393554_DBSCAN_round7_39	Paraprevotella_xylaniphila_like_2	Bacteroidia	ERR3393554	Korea	lim2020	189_1	86.0574	3.34572	9.20405	yes
SRR3053146_DBSCAN_round1_3	Paraprevotella_xylaniphila_like_20	Bacteroidia	SRR3053146	US	noyes2016	189_3	89.3226	2.92441	13.1969	yes
SRR3053147_DBSCAN_round1_2	Paraprevotella_xylaniphila_like_21	Bacteroidia	SRR3053147	US	noyes2016	189_6	90.7063	2.91409	12.3438	yes
SRR3053211_DBSCAN_round3_4	Paraprevotella_xylaniphila_like_22	Bacteroidia	SRR3053211	US	noyes2016	190_0	91.4808	0.557621	14.5292	yes
SRR3181125_DBSCAN_round7_20	Paraprevotella_xylaniphila_like_24	Bacteroidia	SRR3181125	US	doster	314_1	92.119	1.9052	9.72211	yes
SRR3181126_DBSCAN_round289_14	Paraprevotella_xylaniphila_like_25	Bacteroidia	SRR3181126	US	doster	314_2	87.5341	0.371747	17.6728	yes
SRR3181134_DBSCAN_round1_9	Paraprevotella_xylaniphila_like_26	Bacteroidia	SRR3181134	US	doster	314_3	92.1809	2.3544	11.123	yes
SRR3181134_DBSCAN_round2_20	Paraprevotella_xylaniphila_like_27	Bacteroidia	SRR3181134	US	doster	188_4	90.1425	3.5316	9.65439	yes
SRR3181138_DBSCAN_round2_47	Paraprevotella_xylaniphila_like_28	Bacteroidia	SRR3181138	US	doster	189_10	89.1574	0.557621	53.7124	yes
SRR3181141_DBSCAN_round6_25	Paraprevotella_xylaniphila_like_29	Bacteroidia	SRR3181141	US	doster	189_8	94.3618	0.929368	47.8877	yes
ERR3393564_DBSCAN_round5_29	Paraprevotella_xylaniphila_like_3	Bacteroidia	ERR3393564	Korea	lim2020	309_0	92.0363	0.27881	11.8623	yes
SRR3181150_DBSCAN_round5_162	Paraprevotella_xylaniphila_like_30	Bacteroidia	SRR3181150	US	doster	188_1	94.8575	2.23048	16.911	yes
SRR3181158_DBSCAN_round4039_55	Paraprevotella_xylaniphila_like_31	Bacteroidia	SRR3181158	US	doster	188_2	94.3928	0.681537	64.036	yes
SRR3181159_DBSCAN_round5_47	Paraprevotella_xylaniphila_like_32	Bacteroidia	SRR3181159	US	doster	241_0	89.5931	1.30112	10.6918	yes
SRR6512912_DBSCAN_round1_3	Paraprevotella_xylaniphila_like_35	Bacteroidia	SRR6512912	Canada	zaheer	189_4	90.2726	2.70756	14.5256	yes
SRR9699866_DBSCAN_round3254_48	Paraprevotella_xylaniphila_like_37	Bacteroidia	SRR9699866	US	weinroth	177_1	92.8955	1.23916	25.6816	yes
SRR9699866_DBSCAN_round8_21	Paraprevotella_xylaniphila_like_38	Bacteroidia	SRR9699866	US	weinroth	189_7	86.266	2.41636	19.7233	yes
ERR3393565_DBSCAN_round4343_25	Paraprevotella_xylaniphila_like_4	Bacteroidia	ERR3393565	Korea	lim2020	189_5	86.5551	0.755886	47.5151	yes
ERR3393567_DBSCAN_round7_38	Paraprevotella_xylaniphila_like_5	Bacteroidia	ERR3393567	Korea	lim2020	189_9	87.2986	0.681537	9.17149	yes
ERR4398751_DBSCAN_round3_16	Paraprevotella_xylaniphila_like_7	Bacteroidia	ERR4398751	France	duarte	203_2	92.0694	0.185874	35.4899	yes
ERR4398752_DBSCAN_round1807_0	Paraprevotella_xylaniphila_like_9	Bacteroidia	ERR4398752	France	duarte	239_1	88.9426	3.49442	9.27609	yes
SRR3181125_DBSCAN_round1_9	Pararhodospirillum_photometricum_like_1	unclassified	SRR3181125	US	doster	46_0	96.2366	3.51906	7.63646	yes
SRR12217746_DBSCAN_round211_0	Parolsenella_catena_like_1	Coriobacteriia	SRR12217746	US	salaheen2020	60_0	96.5054	3.79032	8.93255	yes
SRR12217734_DBSCAN_round4_53	Pelistega_sp._NLN63_like_1	Betaproteobacteria	SRR12217734	US	salaheen2020	401_0	99.0148	0	52.0749	yes
SRR10098316_DBSCAN_round3556_1	Persicimonas_caeni_like_2	Deltaproteobacteria	SRR10098316	US	haley2020	450_1	88.1004	1.45161	102.153	yes
ERR3393575_DBSCAN_round4422_1141	Phascolarctobacterium_faecium_like_1	Negativicutes	ERR3393575	Korea	lim2020	510_0	92.0386	2.14571	12.0748	yes
ERR4398809_DBSCAN_round3255_32	Phascolarctobacterium_faecium_like_13	Negativicutes	ERR4398809	France	duarte	476_1	97.9647	2.09581	15.9709	yes
ERR4398810_DBSCAN_round3600_67	Phascolarctobacterium_faecium_like_15	Negativicutes	ERR4398810	France	duarte	476_2	90.7292	0.598802	12.8533	yes
ERR4398811_DBSCAN_round1_7	Phascolarctobacterium_faecium_like_17	Negativicutes	ERR4398811	France	duarte	475_1	97.7361	0.149701	14.1192	yes
N1_DBSCAN_round3769_0	Phascolarctobacterium_faecium_like_18	Negativicutes	N1	France	ours	511_0	85.4291	3.79242	14.4517	yes
SRR10098310_DBSCAN_round2_31	Phascolarctobacterium_faecium_like_20	Negativicutes	SRR10098310	US	haley2020	512_6	97.6048	0.499002	43.6011	yes
SRR10098311_DBSCAN_round1_1	Phascolarctobacterium_faecium_like_21	Negativicutes	SRR10098311	US	haley2020	512_5	98.8024	0.898204	77.9157	yes
SRR12217729_DBSCAN_round1_2	Phascolarctobacterium_faecium_like_22	Negativicutes	SRR12217729	US	salaheen2020	512_4	97.485	1.31737	28.5914	yes
SRR12217733_DBSCAN_round15_2	Phascolarctobacterium_faecium_like_24	Negativicutes	SRR12217733	US	salaheen2020	513_0	98.1778	1.1976	8.52507	yes
SRR12217746_DBSCAN_round1_1	Phascolarctobacterium_faecium_like_30	Negativicutes	SRR12217746	US	salaheen2020	514_1	100	0.798403	8.83728	yes
SRR5679036_DBSCAN_round1_12	Phascolarctobacterium_faecium_like_33	Negativicutes	SRR5679036	Canada	rovira2019	512_3	86.5669	3.11377	7.81618	yes
SRR6512898_DBSCAN_round3423_9687	Phascolarctobacterium_faecium_like_34	Negativicutes	SRR6512898	Canada	zaheer	512_1	87.2168	4.49102	14.6039	yes
SRR6512910_DBSCAN_round1187_0	Phascolarctobacterium_faecium_like_36	Negativicutes	SRR6512910	Canada	zaheer	515_0	97.014	3.05196	12.8299	yes
SRR6512912_DBSCAN_round2854_577	Phascolarctobacterium_faecium_like_37	Negativicutes	SRR6512912	Canada	zaheer	512_2	85.2794	2.70459	18.6784	yes
SRR12217736_DBSCAN_round4_23	Phocaeicola_coprophilus_like_11	Bacteroidia	SRR12217736	US	salaheen2020	221_0	95.3897	0.292289	113.305	yes
SRR12217749_DBSCAN_round2_24	Phocaeicola_coprophilus_like_13	Bacteroidia	SRR12217749	US	salaheen2020	224_0	94.2496	0.746269	119.356	yes
SRR6512892_DBSCAN_round1_14	Phocaeicola_coprophilus_like_15	Bacteroidia	SRR6512892	Canada	zaheer	220_1	94.7761	0.528607	12.1721	yes
ERR4398806_DBSCAN_round2334_0	Phocaeicola_coprophilus_like_5	Bacteroidia	ERR4398806	Germany	duarte	220_2	85.3856	4.58333	7.79963	yes
SRR10098304_DBSCAN_round1728_12	Phocaeicola_coprophilus_like_6	Bacteroidia	SRR10098304	US	haley2020	222_1	87.6078	0.373134	87.924	yes
SRR10098308_DBSCAN_round2_34	Phocaeicola_coprophilus_like_7	Bacteroidia	SRR10098308	US	haley2020	223_1	90.8997	0	45.5198	yes
SRR10098309_DBSCAN_round3_91	Phocaeicola_coprophilus_like_8	Bacteroidia	SRR10098309	US	haley2020	222_2	93.0058	1.21269	189	yes
SRR3181125_DBSCAN_round1_7	Phocaeicola_dorei_like_1	Bacteroidia	SRR3181125	US	doster	313_0	87.9032	0.0179211	30.022	yes
ERR4398810_DBSCAN_round3_39	Prevotella_dentalis_like_9	Bacteroidia	ERR4398810	France	duarte	207_1	89.6959	0.337838	65.501	yes
ERR4398792_DBSCAN_round4446_1169	Prevotella_denticola_like_1	Bacteroidia	ERR4398792	Netherlands	duarte	253_1	89.3145	1.06178	16.9528	yes
ERR4398806_DBSCAN_round291_16	Prevotella_denticola_like_2	Bacteroidia	ERR4398806	Germany	duarte	253_2	91.4579	2.97619	12.8099	yes
ERR4398748_DBSCAN_round1708_0	Prevotella_enoeca_like_1	Bacteroidia	ERR4398748	France	duarte	254_1	89.4753	4.25926	25.4861	yes
ERR4398791_DBSCAN_round2_18	Prevotella_enoeca_like_12	Bacteroidia	ERR4398791	Netherlands	duarte	194_0	94.9516	1.60494	18.254	yes
ERR4398809_DBSCAN_round6_56	Prevotella_enoeca_like_17	Bacteroidia	ERR4398809	France	duarte	212_2	92.4356	1.45062	12.6648	yes
ERR4398811_DBSCAN_round2831_8	Prevotella_enoeca_like_19	Bacteroidia	ERR4398811	France	duarte	211_1	87.8845	1.38889	143.594	yes
ERR4398750_DBSCAN_round260_1	Prevotella_enoeca_like_2	Bacteroidia	ERR4398750	France	duarte	212_3	90.8282	2.0216	14.9535	yes
SRR10098304_DBSCAN_round1_6	Prevotella_enoeca_like_20	Bacteroidia	SRR10098304	US	haley2020	210_1	98.7037	0	526.952	yes
SRR10098308_DBSCAN_round1_15	Prevotella_enoeca_like_21	Bacteroidia	SRR10098308	US	haley2020	210_2	98.172	0	36.2404	yes
SRR10098310_DBSCAN_round1704_1	Prevotella_enoeca_like_22	Bacteroidia	SRR10098310	US	haley2020	254_2	97.3978	3.33024	92.78	yes
SRR12217729_DBSCAN_round3_16	Prevotella_enoeca_like_25	Bacteroidia	SRR12217729	US	salaheen2020	214_0	97.7315	0	31.5431	yes
SRR12217730_DBSCAN_round1_1	Prevotella_enoeca_like_26	Bacteroidia	SRR12217730	US	salaheen2020	210_6	97.7778	0	607.155	yes
SRR12217745_DBSCAN_round1003_0	Prevotella_enoeca_like_28	Bacteroidia	SRR12217745	US	salaheen2020	210_8	85.8927	3.33333	52.8758	yes
SRR12217746_DBSCAN_round5_133	Prevotella_enoeca_like_29	Bacteroidia	SRR12217746	US	salaheen2020	211_2	90.6684	0.37037	155.238	yes
SRR12217747_DBSCAN_round1_23	Prevotella_enoeca_like_30	Bacteroidia	SRR12217747	US	salaheen2020	210_7	92.2222	0.185185	106.85	yes
SRR3053167_DBSCAN_round5_1	Prevotella_enoeca_like_32	Bacteroidia	SRR3053167	US	noyes2016	210_11	90.2322	3.30761	8.40771	yes
SRR3053176_DBSCAN_round5_13	Prevotella_enoeca_like_36	Bacteroidia	SRR3053176	US	noyes2016	210_10	91.3992	0.925926	27.046	yes
SRR3053207_DBSCAN_round1_2	Prevotella_enoeca_like_37	Bacteroidia	SRR3053207	US	noyes2016	210_9	96.6341	1.60494	9.93838	yes
SRR5678986_DBSCAN_round2_6	Prevotella_enoeca_like_38	Bacteroidia	SRR5678986	Canada	rovira2019	213_3	92.1794	1.47119	12.6924	yes
SRR5678986_DBSCAN_round3_7	Prevotella_enoeca_like_39	Bacteroidia	SRR5678986	Canada	rovira2019	210_5	86.9597	3.41049	6.89195	yes
ERR4398751_DBSCAN_round3_11	Prevotella_enoeca_like_4	Bacteroidia	ERR4398751	France	duarte	212_4	92.8138	1.99074	15.0252	yes
SRR5678989_DBSCAN_round3_15	Prevotella_enoeca_like_40	Bacteroidia	SRR5678989	Canada	rovira2019	210_3	85.7801	2.22222	7.94071	yes
SRR5678989_DBSCAN_round3_33	Prevotella_enoeca_like_41	Bacteroidia	SRR5678989	Canada	rovira2019	200_1	98.4444	0.493827	26.4753	yes
SRR5678990_DBSCAN_round2_13	Prevotella_enoeca_like_42	Bacteroidia	SRR5678990	Canada	rovira2019	210_4	90.9877	0.987654	54.057	yes
SRR5679019_DBSCAN_round2_3	Prevotella_enoeca_like_43	Bacteroidia	SRR5679019	Canada	rovira2019	213_1	86.8862	0.776749	15.7936	yes
SRR5679036_DBSCAN_round1_8	Prevotella_enoeca_like_44	Bacteroidia	SRR5679036	Canada	rovira2019	212_1	97.5206	2.14158	13.5387	yes
SRR6512897_DBSCAN_round2_22	Prevotella_enoeca_like_45	Bacteroidia	SRR6512897	Canada	zaheer	210_12	86.4095	1.88272	45.5575	yes
SRR9037494_DBSCAN_round3_7	Prevotella_enoeca_like_48	Bacteroidia	SRR9037494	Canada	zaheer	213_2	87.3093	0.833333	17.4632	yes
ERR4398755_DBSCAN_round1_17	Prevotella_enoeca_like_6	Bacteroidia	ERR4398755	France	duarte	213_4	92.452	0.382318	23.6435	yes
ERR4398756_DBSCAN_round2_16	Prevotella_enoeca_like_8	Bacteroidia	ERR4398756	France	duarte	213_5	91.1368	0.37037	23.5994	yes
ERR3393550_DBSCAN_round2_16	Prevotella_like_1	Bacteroidia	ERR3393550	Korea	lim2020	209_8	94.3313	1.04938	10.0309	yes
ERR4398758_DBSCAN_round1_4	Prevotella_like_10	Bacteroidia	ERR4398758	France	duarte	215_1	95.119	0	29.5944	yes
ERR3393584_DBSCAN_round3857_1804	Prevotella_like_2	Bacteroidia	ERR3393584	Korea	lim2020	206_1	94.7103	0.185185	9.53543	yes
ERR4398777_DBSCAN_round4_20	Prevotella_like_22	Bacteroidia	ERR4398777	Netherlands	duarte	209_1	86.7095	2.74691	12.1414	yes
ERR4398778_DBSCAN_round3_81	Prevotella_like_23	Bacteroidia	ERR4398778	Netherlands	duarte	193_3	95.8639	3.13272	16.372	yes
ERR4398793_DBSCAN_round3456_173	Prevotella_like_27	Bacteroidia	ERR4398793	Germany	duarte	209_5	89.6655	3.14815	16.634	yes
ERR3393586_DBSCAN_round1_36	Prevotella_like_3	Bacteroidia	ERR3393586	Korea	lim2020	201_0	92.7778	0.37037	13.1209	yes
ERR4398800_DBSCAN_round3608_213	Prevotella_like_31	Bacteroidia	ERR4398800	Germany	duarte	209_6	89.2762	0.972222	12.9137	yes
ERR4398806_DBSCAN_round3352_574	Prevotella_like_34	Bacteroidia	ERR4398806	Germany	duarte	199_1	91.8899	0.478395	8.0891	yes
ERR4398808_DBSCAN_round6_26	Prevotella_like_36	Bacteroidia	ERR4398808	France	duarte	209_2	93.7037	0.308642	34.8397	yes
ERR4398809_DBSCAN_round288_8	Prevotella_like_37	Bacteroidia	ERR4398809	France	duarte	209_7	85.7716	0.185185	15.8045	yes
ERR4398810_DBSCAN_round3601_375	Prevotella_like_39	Bacteroidia	ERR4398810	France	duarte	209_3	86.9494	2.09877	13.5816	yes
ERR4398814_DBSCAN_round2_23	Prevotella_like_41	Bacteroidia	ERR4398814	France	duarte	209_4	95.4271	0.555556	12.903	yes
SRR10098304_DBSCAN_round5_55	Prevotella_like_42	Bacteroidia	SRR10098304	US	haley2020	216_1	98.3108	1.35135	89.1066	yes
SRR12217729_DBSCAN_round7_224	Prevotella_like_45	Bacteroidia	SRR12217729	US	salaheen2020	217_1	88.1944	1.68919	101.982	yes
SRR3053145_DBSCAN_round1_8	Prevotella_like_48	Bacteroidia	SRR3053145	US	noyes2016	193_1	93.3642	0.246914	14.1086	yes
SRR3181158_DBSCAN_round315_8	Prevotella_like_49	Bacteroidia	SRR3181158	US	doster	202_0	92.0782	0.864198	14.4976	yes
SRR6512901_DBSCAN_round2_37	Prevotella_like_53	Bacteroidia	SRR6512901	Canada	zaheer	193_2	98.5066	0	20.4856	yes
SRR6512912_DBSCAN_round2852_52	Prevotella_like_56	Bacteroidia	SRR6512912	Canada	zaheer	217_2	87.6476	3.28807	37.4336	yes
SRR9699915_DBSCAN_round2372_1	Prevotella_like_64	Bacteroidia	SRR9699915	US	weinroth	195_1	96.713	1.52778	19.332	yes
SRR9699917_DBSCAN_round1_27	Prevotella_like_67	Bacteroidia	SRR9699917	US	weinroth	196_0	89.3849	0.740741	11.7375	yes
SRR10098308_DBSCAN_round3_15	Prevotella_oris_like_1	Bacteroidia	SRR10098308	US	haley2020	216_2	90.3341	2.93919	46.5582	yes
ERR4398796_DBSCAN_round33_14	Pseudobutyrivibrio_xylanivorans_like_1	Clostridia	ERR4398796	Germany	duarte	602_1	96.7391	0.161031	22.1356	yes
ERR4398801_DBSCAN_round1_4	Pseudobutyrivibrio_xylanivorans_like_2	Clostridia	ERR4398801	Germany	duarte	602_2	95.7729	0	14.8175	yes
ERR3393554_DBSCAN_round3315_25	Pseudoclostridium_thermosuccinogenes_like_1	Clostridia	ERR3393554	Korea	lim2020	316_0	89.5105	0.13986	13.1821	yes
ERR3393562_DBSCAN_round2_2	Pseudoclostridium_thermosuccinogenes_like_2	Clostridia	ERR3393562	Korea	lim2020	754_0	94.9734	0.671141	9.86602	yes
ERR3393575_DBSCAN_round4421_77	Pseudoclostridium_thermosuccinogenes_like_3	Clostridia	ERR3393575	Korea	lim2020	784_0	92.3387	3.22581	25.0356	yes
N47_DBSCAN_round5636_70	Pseudoclostridium_thermosuccinogenes_like_4	Clostridia	N47	France	ours	317_0	90.7561	0.699301	19.2767	yes
SRR10098304_DBSCAN_round1_10	Pseudoclostridium_thermosuccinogenes_like_5	Clostridia	SRR10098304	US	haley2020	396_0	95.9677	0.0260146	23.1078	yes
SRR3181129_DBSCAN_round3_24	Pseudoclostridium_thermosuccinogenes_like_6	Clostridia	SRR3181129	US	doster	654_0	88.0313	2.40492	26.4686	yes
SRR3181158_DBSCAN_round1317_68	Pseudoclostridium_thermosuccinogenes_like_7	Clostridia	SRR3181158	US	doster	786_0	95.2914	1.20968	23.2848	yes
SRR3185498_DBSCAN_round4_15	Pseudoclostridium_thermosuccinogenes_like_8	Clostridia	SRR3185498	US	doster	601_0	96.1409	0.33557	19.3686	yes
SRR6512910_DBSCAN_round5_34	Pseudoclostridium_thermosuccinogenes_like_9	Clostridia	SRR6512910	Canada	zaheer	616_2	88.7812	1.63892	12.8235	yes
SRR5679041_DBSCAN_round175_455	Pseudohongiella_spirulinae_like_1	Gammaproteobacteria	SRR5679041	US	rovira2019	435_0	90.0796	3.02469	15.6968	yes
SRR10098324_DBSCAN_round2604_43	Pseudomonas_sp._C27(2019)_like_2	Gammaproteobacteria	SRR10098324	US	haley2020	4_1	85.8939	2.08333	44.1651	yes
SRR5679040_DBSCAN_round478_1	Pseudomonas_sp._C27(2019)_like_3	Gammaproteobacteria	SRR5679040	US	rovira2019	451_0	88.847	1.1283	14.9994	yes
SRR5678994_DBSCAN_round1_4	Psychrobacter_like_1	Gammaproteobacteria	SRR5678994	US	rovira2019	34_0	96.6804	3.64677	9.14299	yes
ERR3393565_DBSCAN_round2_17	Rhodospirillum_rubrum_like_1	Alphaproteobacteria	ERR3393565	Korea	lim2020	42_0	93.5484	0	11.9079	yes
ERR3393565_DBSCAN_round2_28	Rhodospirillum_rubrum_like_2	unclassified	ERR3393565	Korea	lim2020	43_0	97.7862	1.07527	10.4746	yes
ERR3393569_DBSCAN_round48_13	Rhodospirillum_rubrum_like_3	Alphaproteobacteria	ERR3393569	Korea	lim2020	39_0	91.9355	1.13852	9.52462	yes
ERR4398748_DBSCAN_round1_9	Rhodospirillum_rubrum_like_4	Alphaproteobacteria	ERR4398748	France	duarte	40_1	91.6422	0.358423	8.96291	yes
ERR4398789_DBSCAN_round98_0	Rhodospirillum_rubrum_like_5	Alphaproteobacteria	ERR4398789	Netherlands	duarte	40_2	96.7742	3.04659	8.05523	yes
SRR10098308_DBSCAN_round3_69	Rhodospirillum_rubrum_like_7	Alphaproteobacteria	SRR10098308	US	haley2020	41_0	89.9431	0.358423	15.8252	yes
SRR10098310_DBSCAN_round1487_0	Rhodospirillum_rubrum_like_8	unclassified	SRR10098310	US	haley2020	44_0	98.9247	0.928641	38.5287	yes
SRR10098313_DBSCAN_round5_16	Rhodospirillum_rubrum_like_9	Alphaproteobacteria	SRR10098313	US	haley2020	45_0	93.3165	1.07527	20.0266	yes
ERR3393555_DBSCAN_round1_4	Rickettsiales_endosymbiont_of_Stachyamoeba_lipophora_like_1	Alphaproteobacteria	ERR3393555	Korea	lim2020	374_0	89.3773	1.0989	8.97164	yes
ERR3393551_DBSCAN_round3_15	Roseburia_hominis_like_1	Clostridia	ERR3393551	Korea	lim2020	579_0	94.4948	0.805153	8.20282	yes
ERR4398751_DBSCAN_round3_7	Roseburia_hominis_like_2	Clostridia	ERR4398751	France	duarte	590_1	93.6232	1.44928	18.2413	yes
ERR4398793_DBSCAN_round3_28	Roseburia_hominis_like_3	Clostridia	ERR4398793	Germany	duarte	596_0	91.7871	2.72945	9.43538	yes
ERR4398802_DBSCAN_round4_48	Roseburia_hominis_like_6	Clostridia	ERR4398802	Germany	duarte	595_0	97.4185	2.41546	12.0288	yes
SRR12217729_DBSCAN_round3_18	Roseburia_hominis_like_8	Clostridia	SRR12217729	US	salaheen2020	774_2	95.5645	0.806452	41.7458	yes
SRR3181122_DBSCAN_round4072_244	Roseburia_hominis_like_9	Clostridia	SRR3181122	US	doster	328_0	88.7987	0.766284	10.4373	yes
ERR3393575_DBSCAN_round4423_615	Roseburia_intestinalis_like_1	Clostridia	ERR3393575	Korea	lim2020	589_0	89.1424	1.05364	9.55257	yes
SRR10098310_DBSCAN_round4_57	Roseburia_intestinalis_like_17	Clostridia	SRR10098310	US	haley2020	572_0	88.3368	1.5942	82.9071	yes
SRR12217727_DBSCAN_round2_3	Roseburia_intestinalis_like_18	Clostridia	SRR12217727	US	salaheen2020	592_0	96.2644	0.191571	264.187	yes
SRR3053167_DBSCAN_round1_2	Roseburia_intestinalis_like_19	Clostridia	SRR3053167	US	noyes2016	593_1	99.4565	0.483092	38.7563	yes
ERR3393583_DBSCAN_round36_12	Roseburia_intestinalis_like_2	Clostridia	ERR3393583	Korea	lim2020	594_0	97.504	1.46437	9.78784	yes
SRR3181135_DBSCAN_round4_13	Roseburia_intestinalis_like_20	Clostridia	SRR3181135	US	doster	573_0	87.5866	1.96817	10.0218	yes
SRR5678993_DBSCAN_round4420_374	Roseburia_intestinalis_like_21	Clostridia	SRR5678993	US	rovira2019	570_0	89.4324	1.44928	21.1646	yes
SRR5679036_DBSCAN_round2_36	Roseburia_intestinalis_like_22	unclassified	SRR5679036	Canada	rovira2019	568_0	87.1432	0.287356	8.41017	yes
SRR6512910_DBSCAN_round3351_411	Roseburia_intestinalis_like_25	Clostridia	SRR6512910	Canada	zaheer	549_0	95.9312	0.496365	12.532	yes
ERR4398793_DBSCAN_round3455_57	Roseburia_intestinalis_like_5	Clostridia	ERR4398793	Germany	duarte	598_0	87.9227	0.483092	38.5661	yes
SRR3181129_DBSCAN_round1_7	Ruminococcaceae_like_10	Clostridia	SRR3181129	US	doster	456_0	94.6309	0.671141	8.62467	yes
SRR3181130_DBSCAN_round1_5	Ruminococcaceae_like_11	Clostridia	SRR3181130	US	doster	528_1	85.1129	3.3557	6.97591	yes
SRR3181155_DBSCAN_round2_16	Ruminococcaceae_like_12	Clostridia	SRR3181155	US	doster	528_2	89.821	3.3557	8.87635	yes
SRR5678988_DBSCAN_round2_18	Ruminococcaceae_like_13	Clostridia	SRR5678988	Canada	rovira2019	557_0	92.8412	2.01342	13.9957	yes
ERR4398792_DBSCAN_round5_36	Ruminococcaceae_like_2	Clostridia	ERR4398792	Netherlands	duarte	612_0	88.7025	1.34228	34.4225	yes
ERR4398803_DBSCAN_round2_40	Ruminococcaceae_like_3	Clostridia	ERR4398803	Germany	duarte	459_1	94.4444	1.36054	12.5888	yes
SRR12217729_DBSCAN_round2_8	Ruminococcaceae_like_7	Clostridia	SRR12217729	US	salaheen2020	471_1	97.2789	0.226757	70.7609	yes
SRR12217736_DBSCAN_round461_0	Ruminococcaceae_like_9	Clostridia	SRR12217736	US	salaheen2020	462_0	92.6304	0.680272	45.6922	yes
ERR3393553_DBSCAN_round2_4	Ruminococcus_albus_like_1	unclassified	ERR3393553	Korea	lim2020	657_0	94.6309	0	19.4706	yes
N27_DBSCAN_round57_9	Ruminococcus_albus_like_10	Clostridia	N27	France	ours	785_0	95.0572	0	21.7346	yes
SRR12217739_DBSCAN_round112_69	Ruminococcus_albus_like_11	Clostridia	SRR12217739	US	salaheen2020	710_1	85.2349	0.0209732	10.6063	yes
SRR3181124_DBSCAN_round3_12	Ruminococcus_albus_like_12	Clostridia	SRR3181124	US	doster	617_0	90.7508	0	55.5558	yes
SRR3181131_DBSCAN_round1_17	Ruminococcus_albus_like_13	Clostridia	SRR3181131	US	doster	703_0	92.6454	2.12528	7.55877	yes
SRR3181135_DBSCAN_round3_11	Ruminococcus_albus_like_14	Clostridia	SRR3181135	US	doster	673_0	89.5668	1.90157	10.0724	yes
SRR3181135_DBSCAN_round383_20	Ruminococcus_albus_like_15	Clostridia	SRR3181135	US	doster	744_2	97.9866	1.34228	14.3441	yes
SRR3181158_DBSCAN_round1_19	Ruminococcus_albus_like_16	Clostridia	SRR3181158	US	doster	709_0	91.7339	1.6129	28.5163	yes
SRR3181158_DBSCAN_round1_31	Ruminococcus_albus_like_17	Clostridia	SRR3181158	US	doster	331_0	96.3087	0	22.4901	yes
SRR3181165_DBSCAN_round4_20	Ruminococcus_albus_like_18	Clostridia	SRR3181165	US	doster	745_0	93.736	3.3557	16.2461	yes
SRR5678984_DBSCAN_round2_30	Ruminococcus_albus_like_19	Clostridia	SRR5678984	Canada	rovira2019	697_1	96.2947	0	15.5423	yes
ERR3393556_DBSCAN_round2_5	Ruminococcus_albus_like_2	unclassified	ERR3393556	Korea	lim2020	660_1	97.0707	0.167785	9.42035	yes
ERR3393575_DBSCAN_round120_11	Ruminococcus_albus_like_4	Clostridia	ERR3393575	Korea	lim2020	744_1	96.9799	2.68456	13.3069	yes
ERR3393575_DBSCAN_round2_5	Ruminococcus_albus_like_5	Clostridia	ERR3393575	Korea	lim2020	708_0	91.3978	1.66493	15.154	yes
ERR4398810_DBSCAN_round3_32	Ruminococcus_albus_like_8	Clostridia	ERR4398810	France	duarte	712_0	90.3226	2.92191	11.9118	yes
N18_DBSCAN_round3_30	Ruminococcus_albus_like_9	Clostridia	N18	France	ours	615_0	94.3988	0	2.26001	yes
ERR3393572_DBSCAN_round2_5	Ruminococcus_like_11	Clostridia	ERR3393572	Korea	lim2020	517_0	92.219	2.72791	7.1668	yes
ERR3393575_DBSCAN_round1_1	Ruminococcus_like_12	Clostridia	ERR3393575	Korea	lim2020	760_0	91.544	1.67785	7.35437	yes
ERR3393575_DBSCAN_round3_45	Ruminococcus_like_14	Clostridia	ERR3393575	Korea	lim2020	747_2	92.4357	1.34228	10.1839	yes
ERR3393583_DBSCAN_round1_8	Ruminococcus_like_15	Clostridia	ERR3393583	Korea	lim2020	716_1	97.3154	0.894855	13.8416	yes
ERR3393586_DBSCAN_round1_23	Ruminococcus_like_16	Clostridia	ERR3393586	Korea	lim2020	715_1	93.9597	0	14.7713	yes
ERR4398797_DBSCAN_round2_25	Ruminococcus_like_17	Clostridia	ERR4398797	Germany	duarte	481_0	90.1566	0	9.33288	yes
SRR10098296_DBSCAN_round35_18	Ruminococcus_like_18	Clostridia	SRR10098296	US	haley2020	671_0	90.2685	1.1745	10.8007	yes
SRR12217729_DBSCAN_round2_9	Ruminococcus_like_19	Clostridia	SRR12217729	US	salaheen2020	704_1	96.6443	0.671141	99.0419	yes
SRR3181125_DBSCAN_round1_4	Ruminococcus_like_21	Clostridia	SRR3181125	US	doster	769_0	88.2662	0.894855	10.3953	yes
SRR3181160_DBSCAN_round832_28	Ruminococcus_like_22	Clostridia	SRR3181160	US	doster	743_1	95.9732	0	13.2982	yes
SRR3185498_DBSCAN_round348_3	Ruminococcus_like_23	Clostridia	SRR3185498	US	doster	743_2	91.7576	2.90828	10.4016	yes
SRR5679037_DBSCAN_round87_18	Ruminococcus_like_24	Clostridia	SRR5679037	Canada	rovira2019	746_0	98.4137	0.111857	13.6725	yes
W54_DBSCAN_round3_18	Ruminococcus_like_25	Clostridia	W54	France	ours	789_0	92.8763	0.403226	13.5827	yes
ERR3393563_DBSCAN_round2_1	Ruminococcus_like_4	Clostridia	ERR3393563	Korea	lim2020	747_1	89.7441	0	10.1091	yes
ERR3393564_DBSCAN_round3849_161	Ruminococcus_like_5	Clostridia	ERR3393564	Korea	lim2020	330_0	85.9874	1.67785	9.76924	yes
ERR3393565_DBSCAN_round2_58	Ruminococcus_like_6	Clostridia	ERR3393565	Korea	lim2020	508_0	93.5123	0.692114	14.7324	yes
ERR3393569_DBSCAN_round458_2	Ruminococcus_like_7	Clostridia	ERR3393569	Korea	lim2020	749_1	94.1695	0.671141	10.0169	yes
ERR3393571_DBSCAN_round1_4	Ruminococcus_like_9	Clostridia	ERR3393571	Korea	lim2020	553_0	92.3937	0.0209732	23.4612	yes
ERR3393567_DBSCAN_round40_17	Ruminococcus_sp._JE7A12_like_10	Clostridia	ERR3393567	Korea	lim2020	695_0	93.5123	3.52349	8.19754	yes
SRR3181132_DBSCAN_round1_4	Ruminococcus_sp._JE7A12_like_100	Clostridia	SRR3181132	US	doster	626_0	91.0067	1.00671	9.54309	yes
SRR3181135_DBSCAN_round4_47	Ruminococcus_sp._JE7A12_like_101	Clostridia	SRR3181135	US	doster	677_0	93.9457	0	16.8623	yes
SRR3181136_DBSCAN_round1_35	Ruminococcus_sp._JE7A12_like_102	Clostridia	SRR3181136	US	doster	685_0	90.604	0.671141	188.233	yes
SRR3181137_DBSCAN_round1_9	Ruminococcus_sp._JE7A12_like_103	Clostridia	SRR3181137	US	doster	679_1	92.3308	0.33557	20.9533	yes
SRR3181138_DBSCAN_round2_32	Ruminococcus_sp._JE7A12_like_104	Clostridia	SRR3181138	US	doster	748_1	97.9866	0	53.7357	yes
SRR3181138_DBSCAN_round30_50	Ruminococcus_sp._JE7A12_like_105	Clostridia	SRR3181138	US	doster	686_0	85.1091	0	14.6649	yes
SRR3181149_DBSCAN_round3_3	Ruminococcus_sp._JE7A12_like_108	Clostridia	SRR3181149	US	doster	641_3	91.387	2.29306	11.2256	yes
ERR3393567_DBSCAN_round7_66	Ruminococcus_sp._JE7A12_like_11	unclassified	ERR3393567	Korea	lim2020	668_0	97.0917	0	13.5052	yes
SRR3181154_DBSCAN_round4_42	Ruminococcus_sp._JE7A12_like_111	Clostridia	SRR3181154	US	doster	730_0	87.7796	0	32.0867	yes
SRR3181158_DBSCAN_round1_23	Ruminococcus_sp._JE7A12_like_112	unclassified	SRR3181158	US	doster	664_0	96.4765	0.33557	11.213	yes
SRR3181159_DBSCAN_round4_16	Ruminococcus_sp._JE7A12_like_113	Clostridia	SRR3181159	US	doster	647_0	99.3289	2.23714	24.0818	yes
SRR3181160_DBSCAN_round1_3	Ruminococcus_sp._JE7A12_like_115	Clostridia	SRR3181160	US	doster	628_0	93.4812	0	10.5764	yes
SRR3181160_DBSCAN_round4_25	Ruminococcus_sp._JE7A12_like_116	Clostridia	SRR3181160	US	doster	631_0	99.1051	0.671141	23.5144	yes
SRR5678929_DBSCAN_round2_15	Ruminococcus_sp._JE7A12_like_119	Clostridia	SRR5678929	Canada	rovira2019	750_1	94.0786	0.671141	17.0728	yes
ERR3393573_DBSCAN_round1_2	Ruminococcus_sp._JE7A12_like_12	Clostridia	ERR3393573	Korea	lim2020	674_0	87.0917	1.51007	8.67864	yes
SRR5678930_DBSCAN_round4897_9	Ruminococcus_sp._JE7A12_like_122	Clostridia	SRR5678930	Canada	rovira2019	701_0	90.7788	4.19972	20.3428	yes
SRR5678984_DBSCAN_round2_8	Ruminococcus_sp._JE7A12_like_123	Clostridia	SRR5678984	Canada	rovira2019	750_2	90.2125	0.671141	9.47762	yes
SRR5678986_DBSCAN_round1_3	Ruminococcus_sp._JE7A12_like_124	Clostridia	SRR5678986	Canada	rovira2019	691_1	96.4765	0.33557	24.8744	yes
SRR5678991_DBSCAN_round2_4	Ruminococcus_sp._JE7A12_like_126	Clostridia	SRR5678991	Canada	rovira2019	714_0	92.1071	2.45195	7.84179	yes
SRR5679007_DBSCAN_round3_3	Ruminococcus_sp._JE7A12_like_128	Clostridia	SRR5679007	Canada	rovira2019	630_0	99.1051	2.07634	26.6914	yes
ERR3393575_DBSCAN_round3_33	Ruminococcus_sp._JE7A12_like_13	Clostridia	ERR3393575	Korea	lim2020	681_0	85.2908	2.23714	11.9896	yes
SRR5679019_DBSCAN_round317_45	Ruminococcus_sp._JE7A12_like_132	Clostridia	SRR5679019	Canada	rovira2019	638_0	85.2349	4.16107	27.9179	yes
SRR5679033_DBSCAN_round1_17	Ruminococcus_sp._JE7A12_like_134	Clostridia	SRR5679033	Canada	rovira2019	641_2	91.4338	3.52349	11.763	yes
SRR5679035_DBSCAN_round2_3	Ruminococcus_sp._JE7A12_like_138	Clostridia	SRR5679035	Canada	rovira2019	643_1	98.4899	0.559284	14.0081	yes
ERR3393575_DBSCAN_round4421_8	Ruminococcus_sp._JE7A12_like_14	Clostridia	ERR3393575	Korea	lim2020	762_0	94.4072	0	38.1987	yes
SRR5679036_DBSCAN_round436_9	Ruminococcus_sp._JE7A12_like_140	Clostridia	SRR5679036	Canada	rovira2019	636_0	88.6108	0.838926	26.3285	yes
SRR6512900_DBSCAN_round1_46	Ruminococcus_sp._JE7A12_like_147	Clostridia	SRR6512900	Canada	zaheer	766_1	95.302	0.894855	16.0678	yes
SRR6512910_DBSCAN_round3351_173	Ruminococcus_sp._JE7A12_like_149	unclassified	SRR6512910	Canada	zaheer	661_2	90.0378	2.23714	15.2955	yes
ERR3393581_DBSCAN_round2_4	Ruminococcus_sp._JE7A12_like_15	Clostridia	ERR3393581	Korea	lim2020	722_0	93.7919	3.41163	9.25633	yes
SRR6512910_DBSCAN_round5_25	Ruminococcus_sp._JE7A12_like_150	Clostridia	SRR6512910	Canada	zaheer	732_1	92.7852	0.134228	9.261	yes
SRR6512912_DBSCAN_round3_39	Ruminococcus_sp._JE7A12_like_152	unclassified	SRR6512912	Canada	zaheer	660_2	96.9379	3.46756	10.5135	yes
SRR9037496_DBSCAN_round1_37	Ruminococcus_sp._JE7A12_like_156	Clostridia	SRR9037496	Canada	zaheer	683_0	89.9329	1.00671	14.1444	yes
SRR9699865_DBSCAN_round2_1	Ruminococcus_sp._JE7A12_like_158	Clostridia	SRR9699865	US	weinroth	637_0	86.2619	0	12.0432	yes
ERR3393581_DBSCAN_round3_43	Ruminococcus_sp._JE7A12_like_16	Clostridia	ERR3393581	Korea	lim2020	642_0	96.6443	0.33557	12.4105	yes
W54_DBSCAN_round4_15	Ruminococcus_sp._JE7A12_like_164	Clostridia	W54	France	ours	634_0	91.1633	4.94407	18.4741	yes
ERR3393583_DBSCAN_round1_10	Ruminococcus_sp._JE7A12_like_17	Clostridia	ERR3393583	Korea	lim2020	728_0	88.5682	0.0209732	13.4173	yes
ERR3393583_DBSCAN_round1_9	Ruminococcus_sp._JE7A12_like_18	Clostridia	ERR3393583	Korea	lim2020	675_0	92.6174	0.33557	13.1345	yes
ERR3393584_DBSCAN_round2_1	Ruminococcus_sp._JE7A12_like_19	Clostridia	ERR3393584	Korea	lim2020	733_0	95.0503	0.671141	9.33861	yes
ERR3393548_DBSCAN_round3883_360	Ruminococcus_sp._JE7A12_like_2	Clostridia	ERR3393548	Korea	lim2020	645_0	87.9754	1.45414	6.61863	yes
ERR3393584_DBSCAN_round3_3	Ruminococcus_sp._JE7A12_like_20	Clostridia	ERR3393584	Korea	lim2020	742_0	88.8067	0.782998	6.74034	yes
ERR3393584_DBSCAN_round4_41	Ruminococcus_sp._JE7A12_like_21	Clostridia	ERR3393584	Korea	lim2020	518_0	97.0917	1.00671	40.5482	yes
ERR3393584_DBSCAN_round5_26	Ruminococcus_sp._JE7A12_like_22	Clostridia	ERR3393584	Korea	lim2020	700_1	94.0716	3.41163	19.843	yes
ERR4398765_DBSCAN_round3_22	Ruminococcus_sp._JE7A12_like_26	Clostridia	ERR4398765	Germany	duarte	735_1	92.7655	1.90157	14.8972	yes
ERR4398769_DBSCAN_round1_7	Ruminococcus_sp._JE7A12_like_27	Clostridia	ERR4398769	Netherlands	duarte	731_1	93.7919	0.901846	12.0456	yes
ERR4398769_DBSCAN_round3_75	Ruminococcus_sp._JE7A12_like_28	Clostridia	ERR4398769	Netherlands	duarte	711_1	89.9194	0.0260146	40.1329	yes
ERR3393550_DBSCAN_round1_11	Ruminococcus_sp._JE7A12_like_3	Clostridia	ERR3393550	Korea	lim2020	702_1	93.1208	1.67785	7.65588	yes
ERR4398792_DBSCAN_round5_33	Ruminococcus_sp._JE7A12_like_32	Clostridia	ERR4398792	Netherlands	duarte	773_0	88.6725	2.68456	8.68683	yes
ERR4398794_DBSCAN_round1_9	Ruminococcus_sp._JE7A12_like_35	Clostridia	ERR4398794	Germany	duarte	756_0	86.6903	2.93065	6.5945	yes
ERR4398796_DBSCAN_round1_15	Ruminococcus_sp._JE7A12_like_36	Clostridia	ERR4398796	Germany	duarte	734_0	93.0789	1.27885	7.6968	yes
ERR3393554_DBSCAN_round4135_279	Ruminococcus_sp._JE7A12_like_4	Clostridia	ERR3393554	Korea	lim2020	676_0	88.0872	0.671141	10.0177	yes
ERR4398796_DBSCAN_round1_43	Ruminococcus_sp._JE7A12_like_40	Clostridia	ERR4398796	Germany	duarte	625_1	95.9732	1.00671	18.9354	yes
ERR4398798_DBSCAN_round1_8	Ruminococcus_sp._JE7A12_like_41	Clostridia	ERR4398798	Germany	duarte	771_1	97.651	0.671141	39.1471	yes
ERR4398798_DBSCAN_round3_12	Ruminococcus_sp._JE7A12_like_42	Clostridia	ERR4398798	Germany	duarte	757_1	93.0649	0.081986	13.3747	yes
ERR4398799_DBSCAN_round3699_14	Ruminococcus_sp._JE7A12_like_45	Clostridia	ERR4398799	Germany	duarte	625_2	91.1493	1.34228	54.641	yes
ERR4398802_DBSCAN_round268_3	Ruminococcus_sp._JE7A12_like_47	Clostridia	ERR4398802	Germany	duarte	737_0	89.2198	4.19463	8.35929	yes
ERR3393557_DBSCAN_round1_7	Ruminococcus_sp._JE7A12_like_5	Clostridia	ERR3393557	Korea	lim2020	640_0	92.5056	1.29144	6.23334	yes
ERR4398806_DBSCAN_round1_2	Ruminococcus_sp._JE7A12_like_51	Clostridia	ERR4398806	Germany	duarte	679_2	90.7718	0.671141	50.5078	yes
ERR4398806_DBSCAN_round285_13	Ruminococcus_sp._JE7A12_like_52	Clostridia	ERR4398806	Germany	duarte	719_1	94.9455	0.134228	11.4916	yes
ERR4398807_DBSCAN_round293_54	Ruminococcus_sp._JE7A12_like_56	Clostridia	ERR4398807	Germany	duarte	772_1	96.7911	0.671141	16.535	yes
ERR3393559_DBSCAN_round1_4	Ruminococcus_sp._JE7A12_like_6	Clostridia	ERR3393559	Korea	lim2020	641_1	92.651	2.96421	11.1694	yes
ERR4398812_DBSCAN_round2_12	Ruminococcus_sp._JE7A12_like_62	Clostridia	ERR4398812	France	duarte	627_1	86.9239	1.1745	9.79707	yes
ERR4398814_DBSCAN_round2_11	Ruminococcus_sp._JE7A12_like_64	Clostridia	ERR4398814	France	duarte	627_2	87.0246	1.34228	10.557	yes
ERR4398814_DBSCAN_round2049_1	Ruminococcus_sp._JE7A12_like_65	Clostridia	ERR4398814	France	duarte	738_0	90.4362	0.671141	20.219	yes
ERR4398814_DBSCAN_round3056_463	Ruminococcus_sp._JE7A12_like_67	Clostridia	ERR4398814	France	duarte	720_1	94.2328	0.167785	10.8769	yes
ERR3393561_DBSCAN_round3700_10	Ruminococcus_sp._JE7A12_like_7	Clostridia	ERR3393561	Korea	lim2020	761_0	85.0461	1.51007	17.3335	yes
N33_DBSCAN_round542_19	Ruminococcus_sp._JE7A12_like_71	NA	N33	France	ours	635_1	99.3289	0	28.4002	yes
N42_DBSCAN_round1_4	Ruminococcus_sp._JE7A12_like_73	Clostridia	N42	France	ours	632_0	99.1611	0.671141	13.6191	yes
N47_DBSCAN_round1_10	Ruminococcus_sp._JE7A12_like_74	Clostridia	N47	France	ours	629_0	99.1051	0	35.3657	yes
SRR10098307_DBSCAN_round2_13	Ruminococcus_sp._JE7A12_like_76	Clostridia	SRR10098307	US	haley2020	639_1	98.6577	2.01342	75.1899	yes
SRR10098310_DBSCAN_round2_25	Ruminococcus_sp._JE7A12_like_78	Clostridia	SRR10098310	US	haley2020	713_1	93.9597	0	45.0118	yes
SRR10098310_DBSCAN_round4_69	Ruminococcus_sp._JE7A12_like_79	Clostridia	SRR10098310	US	haley2020	690_0	93.0649	0.671141	36.2372	yes
ERR3393565_DBSCAN_round1_5	Ruminococcus_sp._JE7A12_like_8	Clostridia	ERR3393565	Korea	lim2020	767_0	89.2648	1.34228	10.4345	yes
SRR10098313_DBSCAN_round4_12	Ruminococcus_sp._JE7A12_like_80	Clostridia	SRR10098313	US	haley2020	740_0	97.9866	0	52.2259	yes
SRR10098313_DBSCAN_round5_36	Ruminococcus_sp._JE7A12_like_82	Clostridia	SRR10098313	US	haley2020	741_0	97.9866	1.34228	32.8484	yes
SRR10098314_DBSCAN_round1_3	Ruminococcus_sp._JE7A12_like_83	Clostridia	SRR10098314	US	haley2020	693_0	88.255	1.67785	12.7065	yes
SRR10098314_DBSCAN_round2_15	Ruminococcus_sp._JE7A12_like_84	Clostridia	SRR10098314	US	haley2020	768_0	89.217	0	9.94849	yes
SRR12217729_DBSCAN_round4_48	Ruminococcus_sp._JE7A12_like_87	Clostridia	SRR12217729	US	salaheen2020	739_1	96.6443	0.33557	25.2211	yes
SRR12217731_DBSCAN_round1_38	Ruminococcus_sp._JE7A12_like_88	Clostridia	SRR12217731	US	salaheen2020	639_3	91.7785	2.34899	7.42796	yes
SRR12217736_DBSCAN_round1_1	Ruminococcus_sp._JE7A12_like_89	Clostridia	SRR12217736	US	salaheen2020	717_1	96.6443	0.33557	10.1255	yes
ERR3393565_DBSCAN_round2_45	Ruminococcus_sp._JE7A12_like_9	Clostridia	ERR3393565	Korea	lim2020	644_0	97.0917	1.34228	50.2375	yes
SRR12217739_DBSCAN_round2_14	Ruminococcus_sp._JE7A12_like_90	Clostridia	SRR12217739	US	salaheen2020	633_0	97.9866	0.33557	68.7231	yes
SRR12217739_DBSCAN_round4_143	Ruminococcus_sp._JE7A12_like_91	Clostridia	SRR12217739	US	salaheen2020	736_1	97.9866	0	16.4698	yes
SRR12217742_DBSCAN_round1_1	Ruminococcus_sp._JE7A12_like_93	Clostridia	SRR12217742	US	salaheen2020	460_1	96.6443	0	13.4181	yes
SRR12217746_DBSCAN_round3_12	Ruminococcus_sp._JE7A12_like_94	Clostridia	SRR12217746	US	salaheen2020	736_2	97.9866	0.671141	20.8882	yes
SRR12217747_DBSCAN_round1_8	Ruminococcus_sp._JE7A12_like_95	Clostridia	SRR12217747	US	salaheen2020	639_2	93.6913	2.29306	29.8706	yes
SRR3053171_DBSCAN_round2_8	Ruminococcus_sp._JE7A12_like_97	Clostridia	SRR3053171	US	noyes2016	680_0	89.094	2.55872	13.6134	yes
SRR3181127_DBSCAN_round756_0	Ruminococcus_sp._JE7A12_like_98	Clostridia	SRR3181127	US	doster	689_0	86.4653	0	13.7708	yes
SRR3181129_DBSCAN_round3_54	Ruminococcus_sp._JE7A12_like_99	Clostridia	SRR3181129	US	doster	646_0	97.651	0.33557	27.449	yes
ERR3393553_DBSCAN_round13_1	Sanguibacter_keddieii_like_1	Actinobacteria	ERR3393553	Korea	lim2020	623_1	85.6936	3.3237	5.3724	yes
SRR10098306_DBSCAN_round4692_1399	Sanguibacter_keddieii_like_2	Actinobacteria	SRR10098306	US	haley2020	623_2	88.8522	3.4104	9.98865	yes
ERR3393561_DBSCAN_round2_1	Selenomonas_ruminantium_like_1	Negativicutes	ERR3393561	Korea	lim2020	543_0	88.903	1.58228	10.6549	yes
ERR4398814_DBSCAN_round509_0	Selenomonas_ruminantium_like_10	Negativicutes	ERR4398814	France	duarte	27_0	91.4554	1.16822	9.13392	yes
SRR12217731_DBSCAN_round1_18	Selenomonas_ruminantium_like_11	Negativicutes	SRR12217731	US	salaheen2020	542_2	99.6624	0.887531	10.2475	yes
SRR12217734_DBSCAN_round1_5	Selenomonas_ruminantium_like_12	Negativicutes	SRR12217734	US	salaheen2020	26_1	99.7664	0.0778816	132.199	yes
SRR12217737_DBSCAN_round2_38	Selenomonas_ruminantium_like_13	Negativicutes	SRR12217737	US	salaheen2020	26_3	99.9221	0.311526	52.0483	yes
SRR12217746_DBSCAN_round4_17	Selenomonas_ruminantium_like_14	Negativicutes	SRR12217746	US	salaheen2020	26_2	95.5754	2.40159	14.7537	yes
SRR9699870_DBSCAN_round1_31	Selenomonas_ruminantium_like_16	Negativicutes	SRR9699870	US	weinroth	541_1	96.7405	3.17586	30.2436	yes
ERR4398792_DBSCAN_round3425_0	Selenomonas_ruminantium_like_7	Negativicutes	ERR4398792	Netherlands	duarte	26_4	86.7991	0.534045	26.5063	yes
ERR4398814_DBSCAN_round2_15	Selenomonas_ruminantium_like_9	Negativicutes	ERR4398814	France	duarte	542_1	93.7542	2.42616	8.39963	yes
SRR5679041_DBSCAN_round1_14	Simiduia_agarivorans_like_1	Gammaproteobacteria	SRR5679041	US	rovira2019	604_0	88.5046	0.37037	9.67469	yes
SRR3181161_DBSCAN_round4_49	Slackia_heliotrinireducens_like_1	Coriobacteriia	SRR3181161	US	doster	61_0	96.7742	0.806452	11.0322	yes
ERR3393564_DBSCAN_round2_6	Sphaerochaeta_pleomorpha_like_1	Spirochaetia	ERR3393564	Korea	lim2020	540_3	94.2529	0	10.5913	yes
ERR3393567_DBSCAN_round5_11	Sphaerochaeta_pleomorpha_like_2	Spirochaetia	ERR3393567	Korea	lim2020	540_1	94.2529	0	15.2166	yes
ERR3393575_DBSCAN_round3_19	Sphaerochaeta_pleomorpha_like_3	Spirochaetia	ERR3393575	Korea	lim2020	540_2	88.4289	2.40334	6.07039	yes
SRR12217746_DBSCAN_round23_50	Staphylococcus_like_1	Bacilli	SRR12217746	US	salaheen2020	402_0	97.7778	3.33333	22.0429	yes
SRR10098316_DBSCAN_round657_0	Stenotrophomonas_like_1	Gammaproteobacteria	SRR10098316	US	haley2020	62_0	91.8503	3.86489	106.364	yes
ERR4398779_DBSCAN_round91_2	Streptococcus_like_1	Bacilli	ERR4398779	Netherlands	duarte	405_1	95.5368	0.780275	19.6565	yes
ERR4398813_DBSCAN_round1_11	Streptococcus_like_3	Bacilli	ERR4398813	France	duarte	405_2	98.8015	0.856883	14.2726	yes
SRR12217730_DBSCAN_round2_27	Streptococcus_like_4	Bacilli	SRR12217730	US	salaheen2020	405_3	99.6255	0.187266	70.2237	yes
ERR3393561_DBSCAN_round32_5	Succinivibrio_dextrinosolvens_like_1	Gammaproteobacteria	ERR3393561	Korea	lim2020	368_0	87.6348	2.94118	7.16649	yes
SRR12217745_DBSCAN_round1_4	Succinivibrio_dextrinosolvens_like_10	Gammaproteobacteria	SRR12217745	US	salaheen2020	366_1	96.1438	0.294118	8.81389	yes
SRR9699866_DBSCAN_round3250_400	Succinivibrio_dextrinosolvens_like_11	Gammaproteobacteria	SRR9699866	US	weinroth	365_0	93.9706	2.84314	24.1454	yes
ERR3393586_DBSCAN_round1_22	Succinivibrio_dextrinosolvens_like_2	Gammaproteobacteria	ERR3393586	Korea	lim2020	364_0	96.732	0.620915	9.70091	yes
ERR4398751_DBSCAN_round3_19	Succinivibrio_dextrinosolvens_like_3	Gammaproteobacteria	ERR4398751	France	duarte	366_2	97.9412	0	221.566	yes
ERR4398768_DBSCAN_round1_4	Succinivibrio_dextrinosolvens_like_4	Gammaproteobacteria	ERR4398768	Netherlands	duarte	13_1	100	0	23.868	yes
ERR4398775_DBSCAN_round2_14	Succinivibrio_dextrinosolvens_like_6	Gammaproteobacteria	ERR4398775	Netherlands	duarte	367_0	94.7794	2.79412	28.6642	yes
ERR4398810_DBSCAN_round150_3	Succinivibrio_dextrinosolvens_like_9	Gammaproteobacteria	ERR4398810	France	duarte	14_0	87.0588	0.196078	10.2383	yes
SRR10098305_DBSCAN_round3_22	Sutterella_megalosphaeroides_like_11	Betaproteobacteria	SRR10098305	US	haley2020	437_1	100	2.92897	7.75099	yes
SRR10098307_DBSCAN_round2_9	Sutterella_megalosphaeroides_like_12	Betaproteobacteria	SRR10098307	US	haley2020	437_3	99.2089	4.24754	79.8801	yes
SRR10098311_DBSCAN_round4_8	Sutterella_megalosphaeroides_like_13	Betaproteobacteria	SRR10098311	US	haley2020	439_1	99.3789	0.931677	276.621	yes
SRR12217727_DBSCAN_round6_126	Sutterella_megalosphaeroides_like_14	Betaproteobacteria	SRR12217727	US	salaheen2020	437_6	100	0.168776	20.2059	yes
SRR12217729_DBSCAN_round7_57	Sutterella_megalosphaeroides_like_15	Betaproteobacteria	SRR12217729	US	salaheen2020	437_2	100	0.791139	36.0335	yes
SRR12217730_DBSCAN_round2_15	Sutterella_megalosphaeroides_like_16	unclassified	SRR12217730	US	salaheen2020	437_4	99.9473	0.158228	39.009	yes
SRR12217741_DBSCAN_round1_119	Sutterella_megalosphaeroides_like_17	Betaproteobacteria	SRR12217741	US	salaheen2020	438_0	98.125	0.625	12.9813	yes
W34_DBSCAN_round635_0	Sutterella_megalosphaeroides_like_20	Betaproteobacteria	W34	France	ours	436_1	86.9583	4.72917	15.1022	yes
W51_DBSCAN_round88_0	Sutterella_megalosphaeroides_like_21	Betaproteobacteria	W51	France	ours	436_2	88.625	4.8125	8.10984	yes
SRR10098304_DBSCAN_round17_3	Sutterella_megalosphaeroides_like_9	Betaproteobacteria	SRR10098304	US	haley2020	437_5	99.0506	2.58439	15.5284	yes
ERR3393546_DBSCAN_round1_2	Tenuifilum_thalassicum_like_1	Bacteroidia	ERR3393546	Korea	lim2020	94_4	95.8783	0	8.94303	yes
ERR3393575_DBSCAN_round4420_1	Tenuifilum_thalassicum_like_10	Bacteroidia	ERR3393575	Korea	lim2020	106_0	86.4365	1.68254	102.069	yes
ERR3393579_DBSCAN_round2_43	Tenuifilum_thalassicum_like_11	Bacteroidia	ERR3393579	Korea	lim2020	94_1	94.7619	1.26984	11.7295	yes
ERR3393586_DBSCAN_round1_21	Tenuifilum_thalassicum_like_12	Bacteroidia	ERR3393586	Korea	lim2020	311_3	94.3548	0.573477	9.90295	yes
ERR4398752_DBSCAN_round1_3	Tenuifilum_thalassicum_like_14	Bacteroidia	ERR4398752	France	duarte	108_5	90.3386	0.952381	11.6718	yes
ERR4398752_DBSCAN_round3_23	Tenuifilum_thalassicum_like_15	Bacteroidia	ERR4398752	France	duarte	112_2	86.8254	0.730159	135.769	yes
ERR4398791_DBSCAN_round2_13	Tenuifilum_thalassicum_like_16	Bacteroidia	ERR4398791	Netherlands	duarte	108_2	88.3016	3.73016	11.4382	yes
ERR4398796_DBSCAN_round7_11	Tenuifilum_thalassicum_like_19	Bacteroidia	ERR4398796	Germany	duarte	108_3	88	4.60317	14.0733	yes
ERR3393558_DBSCAN_round1_2	Tenuifilum_thalassicum_like_2	unclassified	ERR3393558	Korea	lim2020	89_7	97.3118	0	11.7049	yes
N1_DBSCAN_round2_23	Tenuifilum_thalassicum_like_21	Bacteroidia	N1	France	ours	90_11	97.3118	0	14.2126	yes
N11_DBSCAN_round95_1	Tenuifilum_thalassicum_like_22	unclassified	N11	France	ours	90_5	89.5161	1.6129	2.30084	yes
N18_DBSCAN_round89_7	Tenuifilum_thalassicum_like_23	unclassified	N18	France	ours	90_7	86.973	3.49462	2.22364	yes
N20_DBSCAN_round6_15	Tenuifilum_thalassicum_like_24	Bacteroidia	N20	France	ours	90_12	96.2366	0.537634	10.1574	yes
N22_DBSCAN_round4_13	Tenuifilum_thalassicum_like_25	unclassified	N22	France	ours	89_8	98.3871	0	10.6433	yes
N40_DBSCAN_round1_12	Tenuifilum_thalassicum_like_26	unclassified	N40	France	ours	90_6	96.5054	0	16.3089	yes
N45_DBSCAN_round3_11	Tenuifilum_thalassicum_like_27	unclassified	N45	France	ours	90_13	90.2867	4.56989	13.6096	yes
SRR10098313_DBSCAN_round4_11	Tenuifilum_thalassicum_like_28	Bacteroidia	SRR10098313	US	haley2020	105_0	87.9841	1.5873	76.6806	yes
SRR3181113_DBSCAN_round1_1	Tenuifilum_thalassicum_like_29	Bacteroidia	SRR3181113	US	doster	94_7	92.4603	0.740741	9.97164	yes
ERR3393567_DBSCAN_round3_10	Tenuifilum_thalassicum_like_3	Bacteroidia	ERR3393567	Korea	lim2020	94_3	95.4762	0.47619	19.3442	yes
SRR3181116_DBSCAN_round1_23	Tenuifilum_thalassicum_like_30	Bacteroidia	SRR3181116	US	doster	94_8	92.4339	2.15873	9.24835	yes
SRR3181120_DBSCAN_round3_41	Tenuifilum_thalassicum_like_31	unclassified	SRR3181120	US	doster	90_2	97.8495	1.6129	28.047	yes
SRR3181126_DBSCAN_round1_5	Tenuifilum_thalassicum_like_32	unclassified	SRR3181126	US	doster	90_1	97.8495	0	40.3685	yes
SRR3181131_DBSCAN_round1_33	Tenuifilum_thalassicum_like_33	unclassified	SRR3181131	US	doster	89_3	98.3871	0.268817	57.1131	yes
SRR3181134_DBSCAN_round1_12	Tenuifilum_thalassicum_like_35	unclassified	SRR3181134	US	doster	89_4	98.3871	2.68817	18.1606	yes
SRR3181139_DBSCAN_round1_20	Tenuifilum_thalassicum_like_37	unclassified	SRR3181139	US	doster	90_3	97.3118	0	29.6615	yes
SRR3181142_DBSCAN_round3_15	Tenuifilum_thalassicum_like_38	Bacteroidia	SRR3181142	US	doster	91_1	94.7619	0.357143	15.5873	yes
SRR3181148_DBSCAN_round1_2	Tenuifilum_thalassicum_like_39	Bacteroidia	SRR3181148	US	doster	92_0	89.5238	0	38.983	yes
ERR3393567_DBSCAN_round3913_118	Tenuifilum_thalassicum_like_4	unclassified	ERR3393567	Korea	lim2020	101_0	96.7742	1.70251	10.9571	yes
SRR3181154_DBSCAN_round1_1	Tenuifilum_thalassicum_like_40	unclassified	SRR3181154	US	doster	90_4	97.8495	0	16.6496	yes
SRR3181158_DBSCAN_round1_22	Tenuifilum_thalassicum_like_41	Bacteroidia	SRR3181158	US	doster	93_0	92.6402	1.54762	13.2589	yes
SRR3181160_DBSCAN_round3_19	Tenuifilum_thalassicum_like_42	Bacteroidia	SRR3181160	US	doster	91_2	95.2381	0	14.6135	yes
SRR3185498_DBSCAN_round3_2	Tenuifilum_thalassicum_like_43	Bacteroidia	SRR3185498	US	doster	94_2	86.4312	2.65079	8.77641	yes
SRR5678930_DBSCAN_round1_2	Tenuifilum_thalassicum_like_45	unclassified	SRR5678930	Canada	rovira2019	89_6	97.8495	0.537634	13.2865	yes
SRR5678994_DBSCAN_round1_3	Tenuifilum_thalassicum_like_46	unclassified	SRR5678994	US	rovira2019	89_1	93.2796	3.22581	12.1949	yes
SRR5679005_DBSCAN_round1_1	Tenuifilum_thalassicum_like_47	unclassified	SRR5679005	Canada	rovira2019	100_2	98.9247	0.806452	12.7707	yes
SRR5679005_DBSCAN_round2_3	Tenuifilum_thalassicum_like_48	unclassified	SRR5679005	Canada	rovira2019	90_8	94.6237	1.66178	14.1391	yes
SRR5679029_DBSCAN_round1_6	Tenuifilum_thalassicum_like_49	unclassified	SRR5679029	US	rovira2019	90_10	96.7742	0	75.9433	yes
ERR3393569_DBSCAN_round2_9	Tenuifilum_thalassicum_like_5	Bacteroidia	ERR3393569	Korea	lim2020	94_6	93.5714	0.47619	8.32933	yes
SRR5679031_DBSCAN_round2_21	Tenuifilum_thalassicum_like_50	unclassified	SRR5679031	US	rovira2019	89_2	94.6237	1.88172	11.0695	yes
SRR5679043_DBSCAN_round2_30	Tenuifilum_thalassicum_like_51	unclassified	SRR5679043	US	rovira2019	16_0	91.9355	1.20968	15.3108	yes
SRR6512898_DBSCAN_round1_18	Tenuifilum_thalassicum_like_52	Bacteroidia	SRR6512898	Canada	zaheer	108_1	91.9048	0.952381	11.5595	yes
SRR6512910_DBSCAN_round3_5	Tenuifilum_thalassicum_like_54	Bacteroidia	SRR6512910	Canada	zaheer	112_1	91.5079	0	12.3903	yes
SRR7686593_DBSCAN_round1_20	Tenuifilum_thalassicum_like_55	unclassified	SRR7686593	US	salaheen2019	90_9	90.8602	2.41935	24.9818	yes
W44_DBSCAN_round3555_0	Tenuifilum_thalassicum_like_56	unclassified	W44	France	ours	87_0	87.2581	0.537634	22.157	yes
ERR3393569_DBSCAN_round4_32	Tenuifilum_thalassicum_like_6	unclassified	ERR3393569	Korea	lim2020	89_5	98.3871	0	49.073	yes
ERR3393571_DBSCAN_round3_6	Tenuifilum_thalassicum_like_7	Bacteroidia	ERR3393571	Korea	lim2020	94_5	88.7619	2.56614	6.84326	yes
ERR3393571_DBSCAN_round4277_316	Tenuifilum_thalassicum_like_8	unclassified	ERR3393571	Korea	lim2020	100_1	92.6165	0.645161	14.4699	yes
ERR3393575_DBSCAN_round3_28	Tenuifilum_thalassicum_like_9	unclassified	ERR3393575	Korea	lim2020	99_4	95.6338	2.15054	8.25921	yes
SRR5678930_DBSCAN_round374_2	Tessaracoccus_flavus_like_1	Actinobacteria	SRR5678930	Canada	rovira2019	52_1	93.4555	2.00698	35.6191	yes
SRR3185498_DBSCAN_round2_4	Thermogutta_terrifontis_like_1	unclassified	SRR3185498	US	doster	74_0	93.6782	1.72414	14.1687	yes
SRR5678929_DBSCAN_round136_0	Thiomicrorhabdus_sp._G1_like_1	Gammaproteobacteria	SRR5678929	Canada	rovira2019	5_0	96.6463	1.38889	8.09099	yes
ERR3393577_DBSCAN_round26_12	Tolumonas_auensis_like_1	Gammaproteobacteria	ERR3393577	Korea	lim2020	371_2	88.6615	1.55945	28.586	yes
SRR9037494_DBSCAN_round33_2	Tolumonas_auensis_like_10	Gammaproteobacteria	SRR9037494	Canada	zaheer	369_1	97.6283	1.99805	8.01864	yes
W51_DBSCAN_round35_12	Tolumonas_auensis_like_11	Gammaproteobacteria	W51	France	ours	371_1	91.8129	0	62.0315	yes
ERR4398754_DBSCAN_round3_6	Tolumonas_auensis_like_2	Gammaproteobacteria	ERR4398754	France	duarte	538_0	95.6418	1.72414	21.9682	yes
SRR9037494_DBSCAN_round3_18	Tolumonas_auensis_like_9	Gammaproteobacteria	SRR9037494	Canada	zaheer	370_1	99.935	0.389864	15.5348	yes
ERR3393546_DBSCAN_round36_12	Treponema_brennaborense_like_1	Spirochaetia	ERR3393546	Korea	lim2020	344_0	91.2587	1.74825	28.1614	yes
N11_DBSCAN_round39_4	Treponema_brennaborense_like_11	Spirochaetia	N11	France	ours	323_2	97.2028	0	2.76116	yes
N12_DBSCAN_round1_9	Treponema_brennaborense_like_12	Spirochaetia	N12	France	ours	324_0	98.6014	0.699301	43.5124	yes
N20_DBSCAN_round1_1	Treponema_brennaborense_like_13	unclassified	N20	France	ours	342_0	95.2	0.8	12.8852	yes
N45_DBSCAN_round1_13	Treponema_brennaborense_like_14	unclassified	N45	France	ours	356_0	85.1351	0.705053	11.7793	yes
ERR3393551_DBSCAN_round4_30	Treponema_brennaborense_like_2	unclassified	ERR3393551	Korea	lim2020	341_1	96	0.266667	12.4555	yes
ERR3393558_DBSCAN_round1_1	Treponema_brennaborense_like_3	unclassified	ERR3393558	Korea	lim2020	457_0	90.5405	2.02703	9.2766	yes
ERR3393564_DBSCAN_round1_1	Treponema_brennaborense_like_4	unclassified	ERR3393564	Korea	lim2020	341_2	95.2	0.666667	9.31739	yes
ERR3393567_DBSCAN_round3_3	Treponema_brennaborense_like_5	Alphaproteobacteria	ERR3393567	Korea	lim2020	775_0	94.4134	2.41935	12.7492	yes
ERR3393571_DBSCAN_round1_3	Treponema_brennaborense_like_6	unclassified	ERR3393571	Korea	lim2020	706_0	91.0618	0	14.3109	yes
ERR3393572_DBSCAN_round4446_2	Treponema_brennaborense_like_7	Spirochaetia	ERR3393572	Korea	lim2020	323_1	90.4138	4.91841	40.843	yes
ERR3393575_DBSCAN_round40_7	Treponema_brennaborense_like_8	Spirochaetia	ERR3393575	Korea	lim2020	345_0	89.8601	3.108	34.4057	yes
ERR3393555_DBSCAN_round3_9	Treponema_phagedenis_like_1	Clostridia	ERR3393555	Korea	lim2020	624_0	91.573	0	11.1069	yes
ERR3393551_DBSCAN_round1236_0	Treponema_socranskii_like_1	Spirochaetia	ERR3393551	Korea	lim2020	343_9	97.2028	1.4985	36.7351	yes
ERR3393586_DBSCAN_round35_1	Treponema_socranskii_like_10	Spirochaetia	ERR3393586	Korea	lim2020	336_2	97.8244	0	32.1624	yes
ERR4398751_DBSCAN_round1_3	Treponema_socranskii_like_12	Spirochaetia	ERR4398751	France	duarte	332_2	96.3869	0.699301	28.5908	yes
ERR4398752_DBSCAN_round2_10	Treponema_socranskii_like_13	Spirochaetia	ERR4398752	France	duarte	332_1	97.9021	0.699301	63.4038	yes
ERR3393556_DBSCAN_round1104_1	Treponema_socranskii_like_2	Spirochaetia	ERR3393556	Korea	lim2020	343_3	88.1119	2.0979	29.2571	yes
ERR3393561_DBSCAN_round3_28	Treponema_socranskii_like_3	Spirochaetia	ERR3393561	Korea	lim2020	333_0	99.223	0	90.0679	yes
ERR4398798_DBSCAN_round3363_3	Treponema_socranskii_like_36	Spirochaetia	ERR4398798	Germany	duarte	339_1	87.7622	0	40.5156	yes
ERR4398812_DBSCAN_round4841_0	Treponema_socranskii_like_47	Spirochaetia	ERR4398812	France	duarte	340_0	88.8112	1.6317	8.23685	yes
SRR3053146_DBSCAN_round2_11	Treponema_socranskii_like_49	Spirochaetia	SRR3053146	US	noyes2016	336_7	93.9005	1.74825	11.5298	yes
ERR3393567_DBSCAN_round1120_1	Treponema_socranskii_like_5	Spirochaetia	ERR3393567	Korea	lim2020	343_1	95.8791	4.23951	49.4866	yes
SRR3181118_DBSCAN_round1_7	Treponema_socranskii_like_50	Spirochaetia	SRR3181118	US	doster	346_0	97.2028	0	17.6578	yes
SRR3181160_DBSCAN_round1168_1	Treponema_socranskii_like_51	Spirochaetia	SRR3181160	US	doster	343_6	97.9021	1.3986	44.3514	yes
SRR3181161_DBSCAN_round1103_0	Treponema_socranskii_like_52	Spirochaetia	SRR3181161	US	doster	343_8	97.9021	1.44231	15.5514	yes
SRR5678983_DBSCAN_round2_3	Treponema_socranskii_like_53	Spirochaetia	SRR5678983	Canada	rovira2019	343_7	95.8042	3.32168	18.5969	yes
SRR5678993_DBSCAN_round2_15	Treponema_socranskii_like_55	Spirochaetia	SRR5678993	US	rovira2019	343_2	88.8112	1.04895	11.2917	yes
SRR5679015_DBSCAN_round3049_4	Treponema_socranskii_like_57	Spirochaetia	SRR5679015	US	rovira2019	335_1	88.8112	0.2331	17.9127	yes
ERR3393567_DBSCAN_round4_9	Treponema_socranskii_like_6	Spirochaetia	ERR3393567	Korea	lim2020	336_14	97.8244	0.2331	10.7567	yes
SRR9699866_DBSCAN_round4_24	Treponema_socranskii_like_67	Spirochaetia	SRR9699866	US	weinroth	334_0	97.0751	3.14685	35.4074	yes
ERR3393575_DBSCAN_round1310_3	Treponema_socranskii_like_7	Spirochaetia	ERR3393575	Korea	lim2020	343_4	92.9709	0.574426	10.9997	yes
ERR3393581_DBSCAN_round1185_1	Treponema_socranskii_like_9	Spirochaetia	ERR3393581	Korea	lim2020	343_5	89.6354	2.7972	10.1274	yes
ERR3393546_DBSCAN_round36_9	Treponema_succinifaciens_like_1	Spirochaetia	ERR3393546	Korea	lim2020	336_1	96.4258	0	35.6487	yes
ERR4398750_DBSCAN_round804_0	Treponema_succinifaciens_like_11	Spirochaetia	ERR4398750	France	duarte	337_1	97.2028	0	26.705	yes
ERR4398752_DBSCAN_round1696_0	Treponema_succinifaciens_like_12	Spirochaetia	ERR4398752	France	duarte	338_4	91.514	0.699301	9.64875	yes
ERR4398756_DBSCAN_round4_83	Treponema_succinifaciens_like_14	Spirochaetia	ERR4398756	France	duarte	338_3	100	0	98.0976	yes
ERR4398812_DBSCAN_round1895_0	Treponema_succinifaciens_like_21	Spirochaetia	ERR4398812	France	duarte	338_1	99.3007	1.04895	12.768	yes
SRR3053145_DBSCAN_round1_4	Treponema_succinifaciens_like_22	Spirochaetia	SRR3053145	US	noyes2016	336_10	91.8332	1.17036	12.2099	yes
SRR3053147_DBSCAN_round22_1	Treponema_succinifaciens_like_23	Spirochaetia	SRR3053147	US	noyes2016	336_17	94.3279	3.78788	14.9312	yes
SRR3053171_DBSCAN_round2_10	Treponema_succinifaciens_like_24	Spirochaetia	SRR3053171	US	noyes2016	336_12	97.1251	4.02098	14.2951	yes
SRR3053207_DBSCAN_round3_21	Treponema_succinifaciens_like_25	Spirochaetia	SRR3053207	US	noyes2016	336_11	95.7265	0	23.5271	yes
SRR3053212_DBSCAN_round2_11	Treponema_succinifaciens_like_26	Spirochaetia	SRR3053212	US	noyes2016	336_9	86.655	2.69383	8.67317	yes
SRR5678986_DBSCAN_round1_1	Treponema_succinifaciens_like_27	Spirochaetia	SRR5678986	Canada	rovira2019	336_6	95.7265	0.699301	18.6275	yes
ERR3393551_DBSCAN_round4_14	Treponema_succinifaciens_like_3	Spirochaetia	ERR3393551	Korea	lim2020	336_4	95.0272	0	15.756	yes
SRR5679012_DBSCAN_round1_4	Treponema_succinifaciens_like_31	Spirochaetia	SRR5679012	US	rovira2019	329_1	98.6014	0.699301	17.3466	yes
SRR5679020_DBSCAN_round2_16	Treponema_succinifaciens_like_33	Spirochaetia	SRR5679020	Canada	rovira2019	336_13	95.0272	0	12.0861	yes
SRR5679034_DBSCAN_round30_3	Treponema_succinifaciens_like_39	Spirochaetia	SRR5679034	Canada	rovira2019	336_8	91.5307	2.35431	33.7039	yes
SRR5679042_DBSCAN_round2_8	Treponema_succinifaciens_like_41	Spirochaetia	SRR5679042	US	rovira2019	329_2	96.5035	0	131.216	yes
SRR9037494_DBSCAN_round1764_0	Treponema_succinifaciens_like_44	Spirochaetia	SRR9037494	Canada	zaheer	338_2	98.6014	1.8648	12.9831	yes
SRR9699866_DBSCAN_round4_8	Treponema_succinifaciens_like_46	Spirochaetia	SRR9699866	US	weinroth	325_2	89.2607	2.97203	9.19529	yes
SRR9699916_DBSCAN_round1_23	Treponema_succinifaciens_like_48	Spirochaetia	SRR9699916	US	weinroth	329_3	87.1795	1.3986	16.0502	yes
ERR3393554_DBSCAN_round3_15	Treponema_succinifaciens_like_5	Spirochaetia	ERR3393554	Korea	lim2020	336_15	95.0272	0	21.3535	yes
ERR3393560_DBSCAN_round3_13	Treponema_succinifaciens_like_6	Spirochaetia	ERR3393560	Korea	lim2020	336_16	94.3279	0	13.4034	yes
ERR3393561_DBSCAN_round1_1	Treponema_succinifaciens_like_7	Spirochaetia	ERR3393561	Korea	lim2020	325_1	99.975	0	85.6474	yes
ERR3393564_DBSCAN_round4_22	Treponema_succinifaciens_like_8	Spirochaetia	ERR3393564	Korea	lim2020	336_3	97.8244	0	124.417	yes
ERR3393583_DBSCAN_round2_34	Treponema_succinifaciens_like_9	Spirochaetia	ERR3393583	Korea	lim2020	336_5	97.8244	0.932401	30.9808	yes
ERR4398757_DBSCAN_round2_4	Turicibacter_like_1	Clostridia	ERR4398757	France	duarte	47_0	95.5056	1.1236	59.7539	yes
ERR4398761_DBSCAN_round1_4	Turicibacter_like_2	Erysipelotrichia	ERR4398761	Germany	duarte	399_0	87.6427	4.69613	13.8447	yes
SRR3053208_DBSCAN_round4_23	Turicibacter_like_3	Erysipelotrichia	SRR3053208	US	noyes2016	398_1	85.6169	1.84581	10.7649	yes
SRR3181124_DBSCAN_round114_0	unclassified_Absiella_like_1	Bacilli	SRR3181124	US	doster	361_0	93.3333	0.111111	11.5	yes
SRR6512910_DBSCAN_round2_1	unclassified_Absiella_like_2	unclassified	SRR6512910	Canada	zaheer	780_1	93.8202	1.17245	8.86907	yes
ERR4398754_DBSCAN_round6_60	unclassified_Alistipes_like_1	Bacteroidia	ERR4398754	France	duarte	257_3	96.234	0.961538	13.5074	yes
ERR4398768_DBSCAN_round8_1	unclassified_Alistipes_like_3	Bacteroidia	ERR4398768	Netherlands	duarte	257_1	94.0705	4.04915	11.6421	yes
ERR4398806_DBSCAN_round199_2	unclassified_Alistipes_like_4	Bacteroidia	ERR4398806	Germany	duarte	257_2	85.1763	4.18269	9.72454	yes
ERR4398810_DBSCAN_round1_6	unclassified_Alistipes_like_5	Bacteroidia	ERR4398810	France	duarte	259_0	92.5962	0.721154	9.20953	yes
ERR4398812_DBSCAN_round2129_0	unclassified_Alistipes_like_6	Bacteroidia	ERR4398812	France	duarte	205_2	85.6349	1.8254	27.9382	yes
N28_DBSCAN_round2_6	unclassified_Campylobacter_like_1	Epsilonproteobacteria	N28	France	ours	362_1	94.7022	3.84379	6.99062	yes
N45_DBSCAN_round1_8	unclassified_Campylobacter_like_2	Epsilonproteobacteria	N45	France	ours	362_2	91.3134	4.84361	6.59742	yes
SRR10098314_DBSCAN_round2_41	unclassified_Campylobacter_like_3	Epsilonproteobacteria	SRR10098314	US	haley2020	362_3	99.508	0.738007	67.9741	yes
SRR5679043_DBSCAN_round2_18	unclassified_Citricoccus_like_1	Actinobacteria	SRR5679043	US	rovira2019	54_0	87.9664	1.7393	9.34112	yes
ERR4398751_DBSCAN_round2_2	unclassified_Duncaniella_like_1	Bacteroidia	ERR4398751	France	duarte	291_1	94.2229	1.28006	11.6608	yes
SRR3185498_DBSCAN_round4_42	unclassified_Synechococcus_like_1	Gammaproteobacteria	SRR3185498	US	doster	380_0	86.8376	0.712251	22.1793	yes
ERR3393557_DBSCAN_round2_33	Veillonella_atypica_like_1	unclassified	ERR3393557	Korea	lim2020	536_0	85.3933	1.68539	19.8289	yes
ERR3393567_DBSCAN_round7_83	Veillonella_atypica_like_2	Clostridia	ERR3393567	Korea	lim2020	537_0	85.3933	1.68539	11.024	yes
SRR12217738_DBSCAN_round1_1	Veillonella_like_1	Negativicutes	SRR12217738	US	salaheen2020	32_1	100	0	213.606	yes
SRR12217750_DBSCAN_round2_2	Veillonella_like_2	Negativicutes	SRR12217750	US	salaheen2020	32_2	100	0.0998004	12.9404	yes
SRR3053147_DBSCAN_round4_19	Acholeplasma_brassicae_like_4	Mollicutes	SRR3053147	US	noyes2016	320_1	94.4343	4	9.6236
SRR6512896_DBSCAN_round3_25	Acholeplasma_brassicae_like_5	Mollicutes	SRR6512896	Canada	zaheer	320_1	87.0202	2	6.65371
ERR4398789_DBSCAN_round3137_0	Acidaminococcus_fermentans_like_1	Negativicutes	ERR4398789	Netherlands	duarte	429_1	91.6651	0.374251	10.6409
ERR4398792_DBSCAN_round1_6	Acidaminococcus_fermentans_like_2	Negativicutes	ERR4398792	Netherlands	duarte	429_1	95.3699	1.87126	9.92598
ERR4398811_DBSCAN_round1_6	Acidaminococcus_fermentans_like_3	Negativicutes	ERR4398811	France	duarte	429_1	93.7126	0.499002	13.6078
ERR4398814_DBSCAN_round2_17	Acidaminococcus_fermentans_like_4	Negativicutes	ERR4398814	France	duarte	429_1	96.7066	1.1976	17.3743
ERR4398788_DBSCAN_round1556_0	Alistipes_communis_like_1	Bacteroidia	ERR4398788	Netherlands	duarte	114_1	90.6984	2.14286	11.6427
ERR4398792_DBSCAN_round2143_1	Alistipes_communis_like_2	Bacteroidia	ERR4398792	Netherlands	duarte	114_1	85.6984	1.42857	25.8769
SRR9037494_DBSCAN_round4_50	Alistipes_indistinctus_like_11	Bacteroidia	SRR9037494	Canada	zaheer	107_1	85.9048	3.80952	13.3242
ERR4398798_DBSCAN_round1625_3	Alistipes_indistinctus_like_2	Bacteroidia	ERR4398798	Germany	duarte	114_1	92.3069	0.952381	22.678
ERR4398801_DBSCAN_round1659_1	Alistipes_indistinctus_like_3	Bacteroidia	ERR4398801	Germany	duarte	114_1	93.4762	1.42857	17.893
ERR4398802_DBSCAN_round1747_0	Alistipes_indistinctus_like_4	Bacteroidia	ERR4398802	Germany	duarte	114_1	94.2857	0.47619	24.7874
ERR4398803_DBSCAN_round1629_1	Alistipes_indistinctus_like_5	Bacteroidia	ERR4398803	Germany	duarte	114_1	89.4709	0	13.0634
ERR4398810_DBSCAN_round3606_1661	Alistipes_indistinctus_like_7	Bacteroidia	ERR4398810	France	duarte	114_1	90.1111	3.49206	12.717
SRR3181137_DBSCAN_round2_10	Alistipes_like_107	Bacteroidia	SRR3181137	US	doster	126_3	98.5577	0.961538	30.4541
SRR3181138_DBSCAN_round3480_5	Alistipes_like_111	Bacteroidia	SRR3181138	US	doster	127_1	89.8878	1.79487	34.5398
ERR3393554_DBSCAN_round4_38	Alistipes_like_12	Bacteroidia	ERR3393554	Korea	lim2020	149_1	94.5246	1.60256	33.4545
SRR6512898_DBSCAN_round1_14	Alistipes_like_151	Bacteroidia	SRR6512898	Canada	zaheer	112_1	92.2222	0.238095	11.4138
ERR3393550_DBSCAN_round2_27	Alistipes_like_2	Bacteroidia	ERR3393550	Korea	lim2020	118_1	98.0769	0.480769	27.0792
ERR3393571_DBSCAN_round2_7	Alistipes_like_28	Bacteroidia	ERR3393571	Korea	lim2020	135_1	90.7078	4.1453	6.87382
ERR3393575_DBSCAN_round2_2	Alistipes_like_31	Bacteroidia	ERR3393575	Korea	lim2020	142_1	89.7623	0.88141	7.6516
ERR4398755_DBSCAN_round1_32	Alistipes_like_42	Bacteroidia	ERR4398755	France	duarte	170_2	97.4359	3.52564	30.6018
ERR4398767_DBSCAN_round5_1	Alistipes_like_45	Bacteroidia	ERR4398767	Netherlands	duarte	170_2	91.5865	2.64423	10.2732
ERR4398772_DBSCAN_round2_16	Alistipes_like_47	Bacteroidia	ERR4398772	Netherlands	duarte	164_1	96.3141	4.78098	14.0281
ERR4398777_DBSCAN_round2_2	Alistipes_like_48	Bacteroidia	ERR4398777	Netherlands	duarte	170_2	93.0609	2.85791	10.9814
ERR4398788_DBSCAN_round1_3	Alistipes_like_49	Bacteroidia	ERR4398788	Netherlands	duarte	170_2	98.7981	0.801282	10.179
ERR4398789_DBSCAN_round344_1	Alistipes_like_51	Bacteroidia	ERR4398789	Netherlands	duarte	170_2	86.5118	3.04487	16.6731
ERR4398792_DBSCAN_round1_10	Alistipes_like_52	Bacteroidia	ERR4398792	Netherlands	duarte	170_2	96.3942	2.72436	90.6129
ERR4398792_DBSCAN_round3_12	Alistipes_like_53	Bacteroidia	ERR4398792	Netherlands	duarte	169_1	94.7115	1.20192	15.9918
ERR4398793_DBSCAN_round1_18	Alistipes_like_54	Bacteroidia	ERR4398793	Germany	duarte	170_5	99.0385	1.12179	11.9221
ERR4398800_DBSCAN_round1_1	Alistipes_like_60	Bacteroidia	ERR4398800	Germany	duarte	170_2	98.0769	0.721154	28.0608
ERR4398801_DBSCAN_round1077_0	Alistipes_like_61	Bacteroidia	ERR4398801	Germany	duarte	169_1	98.0769	2.88462	12.5025
ERR4398801_DBSCAN_round339_1	Alistipes_like_62	Bacteroidia	ERR4398801	Germany	duarte	170_2	93.3494	2.00321	14.6738
ERR4398802_DBSCAN_round4_64	Alistipes_like_64	Bacteroidia	ERR4398802	Germany	duarte	170_2	96.7949	1.60256	44.4095
ERR4398803_DBSCAN_round1_15	Alistipes_like_65	Bacteroidia	ERR4398803	Germany	duarte	170_1	99.5192	0.480769	176.607
ERR4398806_DBSCAN_round1089_0	Alistipes_like_70	Bacteroidia	ERR4398806	Germany	duarte	169_1	98.7179	3.60577	14.6838
ERR4398806_DBSCAN_round3_1	Alistipes_like_71	Bacteroidia	ERR4398806	Germany	duarte	170_2	86.9738	3.04487	6.76759
ERR4398810_DBSCAN_round1_8	Alistipes_like_73	Bacteroidia	ERR4398810	France	duarte	170_2	95.9936	2.01923	8.27009
ERR4398810_DBSCAN_round1770_0	Alistipes_like_74	Bacteroidia	ERR4398810	France	duarte	169_1	92.0673	2.5641	9.8941
ERR4398814_DBSCAN_round2_26	Alistipes_like_75	Bacteroidia	ERR4398814	France	duarte	169_1	94.1774	1.92308	7.63256
SRR10098313_DBSCAN_round4_10	Alistipes_like_86	Bacteroidia	SRR10098313	US	haley2020	165_1	94.2308	0.961538	35.2098
SRR12217733_DBSCAN_round4_60	Alistipes_like_88	Bacteroidia	SRR12217733	US	salaheen2020	165_1	95.2244	0.480769	14.417
SRR3181127_DBSCAN_round2_37	Alistipes_like_98	Bacteroidia	SRR3181127	US	doster	129_6	88.75	4.94124	6.60072
ERR4398755_DBSCAN_round349_4	Alistipes_megaguti_like_1	Bacteroidia	ERR4398755	France	duarte	205_1	90.0794	3.7619	11.734
ERR4398810_DBSCAN_round2_44	Alloprevotella_sp._E39_like_17	Bacteroidia	ERR4398810	France	duarte	185_3	92.2862	0.743494	31.4178
ERR4398813_DBSCAN_round3_31	Alloprevotella_sp._E39_like_18	Bacteroidia	ERR4398813	France	duarte	185_2	95.3222	2.54027	78.4108
SRR10098296_DBSCAN_round2_16	Alloprevotella_sp._E39_like_21	Bacteroidia	SRR10098296	US	haley2020	178_1	94.9969	0.774473	13.4863
SRR12217744_DBSCAN_round2540_46	Alloprevotella_sp._E39_like_34	Bacteroidia	SRR12217744	US	salaheen2020	186_7	88.4614	4.43618	47.839
SRR12217745_DBSCAN_round2_9	Alloprevotella_sp._E39_like_35	Bacteroidia	SRR12217745	US	salaheen2020	186_7	94.809	0.929368	11.8307
SRR12217747_DBSCAN_round1_20	Alloprevotella_sp._E39_like_38	Bacteroidia	SRR12217747	US	salaheen2020	185_1	91.2794	0.743494	9.17745
SRR6512910_DBSCAN_round5_23	Alloprevotella_sp._E39_like_52	Bacteroidia	SRR6512910	Canada	zaheer	185_1	95.6939	1.23916	25.6314
SRR6512910_DBSCAN_round5_27	Alloprevotella_sp._E39_like_53	Bacteroidia	SRR6512910	Canada	zaheer	179_1	94.3618	2.56093	11.8722
ERR3393584_DBSCAN_round6_38	Anaerocolumna_sp._CBA3638_like_2	Clostridia	ERR3393584	Korea	lim2020	588_1	85.4763	2.46085	6.63277
SRR5679005_DBSCAN_round427_0	Anaerocolumna_sp._CBA3638_like_5	Clostridia	SRR5679005	Canada	rovira2019	554_1	85.2144	2.07444	6.82926
SRR5679019_DBSCAN_round399_0	Anaerocolumna_sp._CBA3638_like_7	Clostridia	SRR5679019	Canada	rovira2019	554_1	94.1611	1.566	9.0098
SRR10098311_DBSCAN_round7_118	Anaerotignum_propionicum_like_14	Clostridia	SRR10098311	US	haley2020	619_1	90.9396	0	56.3366
W44_DBSCAN_round4309_19	Anaerotignum_propionicum_like_24	unclassified	W44	France	ours	650_1	90.9396	1.00671	36.0736
W46_DBSCAN_round1_3	Anaerotignum_propionicum_like_27	Clostridia	W46	France	ours	613_1	90.1776	0	19.91
W47_DBSCAN_round1_2	Anaerotignum_propionicum_like_28	Clostridia	W47	France	ours	613_1	91.2891	0	18.2159
ERR3393577_DBSCAN_round2_24	Anaerotignum_propionicum_like_4	unclassified	ERR3393577	Korea	lim2020	650_1	87.6346	1.02908	7.04801
N23_DBSCAN_round7_19	Anaerotignum_propionicum_like_9	Clostridia	N23	France	ours	650_1	97.3154	0.894855	0.748961
ERR4398770_DBSCAN_round5_10	Bacteroidales_like_12	Bacteroidia	ERR4398770	Netherlands	duarte	271_3	89.9143	4.9359	13.3639
ERR4398808_DBSCAN_round1417_0	Bacteroidales_like_15	Bacteroidia	ERR4398808	France	duarte	114_1	94.9048	1.66667	26.063
ERR4398808_DBSCAN_round5_21	Bacteroidales_like_16	Bacteroidia	ERR4398808	France	duarte	271_2	94.2365	1.73077	9.87
ERR4398812_DBSCAN_round3292_31	Bacteroidales_like_18	Bacteroidia	ERR4398812	France	duarte	111_2	87.6984	1.45503	110.114
SRR10098296_DBSCAN_round2_14	Bacteroidales_like_20	Flavobacteriia	SRR10098296	US	haley2020	524_1	98.5484	2.15054	9.08879
SRR12217728_DBSCAN_round2_29	Bacteroidales_like_21	Bacteroidia	SRR12217728	US	salaheen2020	111_1	95.4762	1.19048	826.002
SRR3181139_DBSCAN_round2_98	Bacteroidales_like_29	unclassified	SRR3181139	US	doster	76_6	98.1183	0.537634	100.867
SRR5678986_DBSCAN_round3_27	Bacteroidales_like_35	Bacteroidia	SRR5678986	Canada	rovira2019	270_1	94.0894	2.11538	10.53
SRR5678989_DBSCAN_round3_20	Bacteroidales_like_36	Bacteroidia	SRR5678989	Canada	rovira2019	270_1	90.6439	1.34615	7.93193
SRR5678991_DBSCAN_round3643_1065	Bacteroidales_like_37	Bacteroidia	SRR5678991	Canada	rovira2019	111_1	86.3968	3.33333	11.1489
SRR5678991_DBSCAN_round5_4	Bacteroidales_like_38	Bacteroidia	SRR5678991	Canada	rovira2019	270_1	94.2832	1.53263	10.5918
SRR5679007_DBSCAN_round343_7	Bacteroidales_like_39	Bacteroidia	SRR5679007	Canada	rovira2019	270_1	85.641	2.30769	12.013
SRR6512898_DBSCAN_round2_14	Bacteroidales_like_40	Bacteroidia	SRR6512898	Canada	zaheer	271_1	94.6795	0.673077	9.26849
SRR6512910_DBSCAN_round5_32	Bacteroidales_like_42	Bacteroidia	SRR6512910	Canada	zaheer	270_1	90.5186	1.32127	8.894
SRR9699865_DBSCAN_round3_25	Bacteroidales_like_43	Bacteroidia	SRR9699865	US	weinroth	270_1	96.1658	2.17949	12.2082
SRR9699869_DBSCAN_round2_24	Bacteroidales_like_44	Bacteroidia	SRR9699869	US	weinroth	270_1	89.8978	2.24359	11.6006
SRR9699917_DBSCAN_round1_25	Bacteroidales_like_46	Bacteroidia	SRR9699917	US	weinroth	270_1	90.0268	1.53846	9.38686
ERR3393583_DBSCAN_round2_70	Bacteroidales_like_8	Bacteroidia	ERR3393583	Korea	lim2020	198_1	93.3962	1.13208	16.7044
SRR10098309_DBSCAN_round826_0	Bacteroides_fragilis_like_1	Bacteroidia	SRR10098309	US	haley2020	246_1	90.3346	2.97398	74.9854
SRR12217738_DBSCAN_round3_205	Bacteroides_fragilis_like_2	Bacteroidia	SRR12217738	US	salaheen2020	246_1	87.1541	0	132.368
SRR10098304_DBSCAN_round243_6	Bacteroides_like_11	Bacteroidia	SRR10098304	US	haley2020	250_1	96.2825	0.0123916	43.4905
SRR10098311_DBSCAN_round6_55	Bacteroides_like_14	Bacteroidia	SRR10098311	US	haley2020	110_1	93.8095	1.90476	42.8984
SRR12217741_DBSCAN_round1_57	Bacteroides_like_18	Bacteroidia	SRR12217741	US	salaheen2020	110_1	90.9524	3.04762	13.6725
SRR3181106_DBSCAN_round1_41	Bacteroides_like_21	unclassified	SRR3181106	US	doster	82_1	85.9727	1.30112	12.6884
SRR9037494_DBSCAN_round2989_154	Bacteroides_like_26	Bacteroidia	SRR9037494	Canada	zaheer	110_1	95.2381	1.68254	29.5777
SRR9699914_DBSCAN_round2956_442	Bacteroides_like_27	Bacteroidia	SRR9699914	US	weinroth	110_1	86.9206	0.793651	15.4659
ERR4398762_DBSCAN_round2581_11	Bacteroides_like_6	Bacteroidia	ERR4398762	Germany	duarte	110_1	86.5079	2.14286	113.728
ERR4398813_DBSCAN_round2555_717	Bacteroides_like_9	Bacteroidia	ERR4398813	France	duarte	110_1	87.6667	3.09524	58.4526
ERR3393551_DBSCAN_round2_6	Barnesiella_viscericola_like_1	Bacteroidia	ERR3393551	Korea	lim2020	285_1	88.163	1.25786	8.72403
ERR4398788_DBSCAN_round7_26	Barnesiella_viscericola_like_10	Bacteroidia	ERR4398788	Netherlands	duarte	283_1	97.6101	0.880503	13.9116
ERR4398802_DBSCAN_round4_58	Barnesiella_viscericola_like_14	Bacteroidia	ERR4398802	Germany	duarte	279_1	94.5283	0	42.0265
ERR4398805_DBSCAN_round260_40	Barnesiella_viscericola_like_15	Bacteroidia	ERR4398805	Germany	duarte	283_1	92.8524	0.251572	14.8677
SRR5678995_DBSCAN_round1_1	Barnesiella_viscericola_like_19	Bacteroidia	SRR5678995	US	rovira2019	278_1	97.3585	0	12.8944
SRR5679033_DBSCAN_round1_14	Barnesiella_viscericola_like_21	Bacteroidia	SRR5679033	Canada	rovira2019	278_1	94.1842	1.13208	15.8536
SRR6512898_DBSCAN_round1_20	Barnesiella_viscericola_like_23	Bacteroidia	SRR6512898	Canada	zaheer	278_1	96.2264	0.503145	20.164
SRR6512910_DBSCAN_round287_24	Barnesiella_viscericola_like_24	Bacteroidia	SRR6512910	Canada	zaheer	278_1	91.3208	0	19.8534
SRR9699864_DBSCAN_round1_5	Barnesiella_viscericola_like_25	Bacteroidia	SRR9699864	US	weinroth	278_1	87.1717	1.44654	7.32037
SRR9699917_DBSCAN_round1_23	Barnesiella_viscericola_like_26	Bacteroidia	SRR9699917	US	weinroth	278_1	94.3387	1.32075	10.8084
ERR3393564_DBSCAN_round4_28	Barnesiella_viscericola_like_4	Bacteroidia	ERR3393564	Korea	lim2020	285_1	95.1498	0	22.1354
ERR4398748_DBSCAN_round1_10	Barnesiella_viscericola_like_5	Bacteroidia	ERR4398748	France	duarte	283_1	94.3396	0.891938	15.2825
ERR4398787_DBSCAN_round260_14	Barnesiella_viscericola_like_9	Bacteroidia	ERR4398787	Netherlands	duarte	283_1	91.1321	0	56.1119
ERR3393555_DBSCAN_round3805_0	Bifidobacterium_angulatum_like_1	Actinobacteria	ERR3393555	Korea	lim2020	71_1	93.5138	1.80492	9.25092
SRR5679012_DBSCAN_round2817_0	Bifidobacterium_angulatum_like_10	Actinobacteria	SRR5679012	US	rovira2019	71_1	94.7389	1.82028	10.6453
SRR5679013_DBSCAN_round3_129	Bifidobacterium_angulatum_like_11	Actinobacteria	SRR5679013	US	rovira2019	71_1	96.2256	1.60522	10.6983
SRR5679016_DBSCAN_round2240_0	Bifidobacterium_angulatum_like_12	Actinobacteria	SRR5679016	US	rovira2019	71_1	93.3909	1.6129	9.35618
SRR5679019_DBSCAN_round3618_0	Bifidobacterium_angulatum_like_13	Actinobacteria	SRR5679019	Canada	rovira2019	71_1	90.3669	2.94697	10.8334
SRR5679020_DBSCAN_round3841_0	Bifidobacterium_angulatum_like_14	Actinobacteria	SRR5679020	Canada	rovira2019	71_1	96.851	0.883257	14.2764
SRR5679030_DBSCAN_round2658_0	Bifidobacterium_angulatum_like_15	Actinobacteria	SRR5679030	US	rovira2019	71_1	95.9908	0.192012	14.3825
SRR5679031_DBSCAN_round2770_0	Bifidobacterium_angulatum_like_16	Actinobacteria	SRR5679031	US	rovira2019	71_1	96.9278	0.0768049	15.8718
SRR7686593_DBSCAN_round2_76	Bifidobacterium_angulatum_like_17	Actinobacteria	SRR7686593	US	salaheen2019	71_1	96.6206	0.821813	95.3404
SRR7686597_DBSCAN_round3149_0	Bifidobacterium_angulatum_like_18	Actinobacteria	SRR7686597	US	salaheen2019	71_1	90.4416	2.97235	29.7941
SRR9699916_DBSCAN_round3050_0	Bifidobacterium_angulatum_like_19	Actinobacteria	SRR9699916	US	weinroth	71_1	95.8065	0.537634	15.3554
W37_DBSCAN_round3924_0	Bifidobacterium_angulatum_like_20	Actinobacteria	W37	France	ours	71_1	93.51	1.35945	12.0444
W40_DBSCAN_round3747_0	Bifidobacterium_angulatum_like_21	Actinobacteria	W40	France	ours	71_1	92.0891	0.93702	263.994
W49_DBSCAN_round3960_0	Bifidobacterium_angulatum_like_22	Actinobacteria	W49	France	ours	71_1	94.5853	1.26728	18.9793
W51_DBSCAN_round3735_0	Bifidobacterium_angulatum_like_23	Actinobacteria	W51	France	ours	71_1	90.1536	0.47619	50.5747
W52_DBSCAN_round4459_15	Bifidobacterium_angulatum_like_24	Actinobacteria	W52	France	ours	71_1	95.2995	0.721966	89.1687
W53_DBSCAN_round3759_0	Bifidobacterium_angulatum_like_25	Actinobacteria	W53	France	ours	71_1	92.3349	3.0722	98.134
ERR4398765_DBSCAN_round2853_0	Bifidobacterium_angulatum_like_3	Actinobacteria	ERR4398765	Germany	duarte	72_1	87.6728	1.95084	27.2535
N15_DBSCAN_round5608_0	Bifidobacterium_angulatum_like_4	Actinobacteria	N15	France	ours	71_1	85.2273	0.340909	26.3158
N16_DBSCAN_round2_29	Bifidobacterium_angulatum_like_5	Actinobacteria	N16	France	ours	71_1	92.9724	0.768049	11.3072
SRR3181142_DBSCAN_round3921_0	Bifidobacterium_angulatum_like_7	Actinobacteria	SRR3181142	US	doster	71_1	98.0031	1.78187	12.556
SRR5678931_DBSCAN_round4012_0	Bifidobacterium_angulatum_like_8	Actinobacteria	SRR5678931	Canada	rovira2019	71_1	93.9324	0.706605	25.1942
SRR5679011_DBSCAN_round2307_0	Bifidobacterium_angulatum_like_9	Actinobacteria	SRR5679011	US	rovira2019	71_1	93.3794	3.85561	17.132
SRR5679017_DBSCAN_round1_1	Bifidobacterium_choerinum_like_2	Actinobacteria	SRR5679017	Canada	rovira2019	67_1	87.5951	1.11111	67.3218
SRR5679020_DBSCAN_round3650_0	Bifidobacterium_choerinum_like_3	Actinobacteria	SRR5679020	Canada	rovira2019	67_1	95.558	1.2	14.3568
ERR3393555_DBSCAN_round2_6	Bifidobacterium_like_2	Actinobacteria	ERR3393555	Korea	lim2020	375_1	85.3782	3.31818	6.32344
SRR12217728_DBSCAN_round1_2	Bifidobacterium_longum_like_1	Actinobacteria	SRR12217728	US	salaheen2020	69_1	98.1567	2.18894	35.8479
SRR12217730_DBSCAN_round4_60	Bifidobacterium_longum_like_2	Actinobacteria	SRR12217730	US	salaheen2020	69_1	94.2588	1.15207	14.149
SRR12217746_DBSCAN_round12_8	Bifidobacterium_longum_like_4	Actinobacteria	SRR12217746	US	salaheen2020	69_1	87.1928	2.84178	49.804
SRR12217735_DBSCAN_round4_16	Bifidobacterium_pseudocatenulatum_like_2	Actinobacteria	SRR12217735	US	salaheen2020	70_1	96.7045	1.41667	15.8792
SRR12217745_DBSCAN_round2017_68	Bifidobacterium_pseudocatenulatum_like_4	Actinobacteria	SRR12217745	US	salaheen2020	70_1	89.053	3.08766	16.9186
ERR3393552_DBSCAN_round1_5	Bifidobacterium_pseudolongum_like_1	Actinobacteria	ERR3393552	Korea	lim2020	66_1	95.037	1.19753	9.4493
N19_DBSCAN_round1_2	Bifidobacterium_pseudolongum_like_10	Actinobacteria	N19	France	ours	66_1	98.5185	3.73333	30.8107
N2_DBSCAN_round3_9	Bifidobacterium_pseudolongum_like_11	Actinobacteria	N2	France	ours	66_1	99.1111	0.444444	0.0342049
N21_DBSCAN_round1_3	Bifidobacterium_pseudolongum_like_12	Actinobacteria	N21	France	ours	66_1	92.5637	0.916049	0.855144
N22_DBSCAN_round2_2	Bifidobacterium_pseudolongum_like_13	Actinobacteria	N22	France	ours	66_1	97.8519	0.444444	10.0415
N24_DBSCAN_round1_1	Bifidobacterium_pseudolongum_like_14	Actinobacteria	N24	France	ours	66_1	95.5407	0.296296	1.53363
N28_DBSCAN_round1_1	Bifidobacterium_pseudolongum_like_15	Actinobacteria	N28	France	ours	66_1	98.0741	4.59259	18.348
N29_DBSCAN_round1_2	Bifidobacterium_pseudolongum_like_16	Actinobacteria	N29	France	ours	66_1	98.1111	0.444444	1.13751
N3_DBSCAN_round1_1	Bifidobacterium_pseudolongum_like_17	Actinobacteria	N3	France	ours	66_1	94.4444	1.40741	21.4711
N38_DBSCAN_round2_13	Bifidobacterium_pseudolongum_like_18	Actinobacteria	N38	France	ours	66_1	98.6914	1.57037	9.32114
N39_DBSCAN_round2_6	Bifidobacterium_pseudolongum_like_19	NA	N39	France	ours	66_1	95.4074	0.792593	17.1984
N1_DBSCAN_round1_3	Bifidobacterium_pseudolongum_like_2	Actinobacteria	N1	France	ours	66_1	97.7778	0.666667	11.2295
N47_DBSCAN_round5637_368	Bifidobacterium_pseudolongum_like_20	Actinobacteria	N47	France	ours	66_1	97.1852	1.03704	20.9348
SRR10098296_DBSCAN_round4145_17	Bifidobacterium_pseudolongum_like_21	Actinobacteria	SRR10098296	US	haley2020	66_1	94.0494	0.592593	59.9543
SRR10098299_DBSCAN_round1653_0	Bifidobacterium_pseudolongum_like_22	Actinobacteria	SRR10098299	US	haley2020	66_1	95.6093	3.4672	10.9958
SRR10098300_DBSCAN_round956_1	Bifidobacterium_pseudolongum_like_23	Actinobacteria	SRR10098300	US	haley2020	66_1	92.7037	3.52028	11.9415
SRR10098301_DBSCAN_round1_2	Bifidobacterium_pseudolongum_like_24	Actinobacteria	SRR10098301	US	haley2020	66_1	96.8519	2.24074	14.4519
SRR10098322_DBSCAN_round1_14	Bifidobacterium_pseudolongum_like_25	Actinobacteria	SRR10098322	US	haley2020	66_1	91.3793	2.66458	131.943
SRR10098325_DBSCAN_round2_13	Bifidobacterium_pseudolongum_like_26	Actinobacteria	SRR10098325	US	haley2020	66_1	98.8889	3.23704	24.1951
SRR10098327_DBSCAN_round3654_24	Bifidobacterium_pseudolongum_like_27	Actinobacteria	SRR10098327	US	haley2020	66_1	94.6667	1.40741	84.4539
SRR3053164_DBSCAN_round1_7	Bifidobacterium_pseudolongum_like_28	Actinobacteria	SRR3053164	US	noyes2016	66_1	99.1111	2.59259	21.204
SRR3181140_DBSCAN_round6_22	Bifidobacterium_pseudolongum_like_29	Actinobacteria	SRR3181140	US	doster	66_1	99.5556	4.65608	47.9985
N10_DBSCAN_round13_1	Bifidobacterium_pseudolongum_like_3	Actinobacteria	N10	France	ours	66_1	89.3506	1.48148	12.4964
SRR3181158_DBSCAN_round1_1	Bifidobacterium_pseudolongum_like_30	Actinobacteria	SRR3181158	US	doster	66_1	88.6176	3.18519	6.85579
SRR3181159_DBSCAN_round2_9	Bifidobacterium_pseudolongum_like_31	Actinobacteria	SRR3181159	US	doster	66_1	98.1481	2.64198	38.974
SRR3181162_DBSCAN_round3494_192	Bifidobacterium_pseudolongum_like_32	Actinobacteria	SRR3181162	US	doster	66_1	93.8519	0.533333	16.5952
SRR3181164_DBSCAN_round1_24	Bifidobacterium_pseudolongum_like_33	Actinobacteria	SRR3181164	US	doster	66_1	96.6667	1.25926	12.1202
SRR5678929_DBSCAN_round1824_0	Bifidobacterium_pseudolongum_like_34	Actinobacteria	SRR5678929	Canada	rovira2019	66_1	95.2593	3.32346	29.3005
SRR5678930_DBSCAN_round1609_0	Bifidobacterium_pseudolongum_like_35	Actinobacteria	SRR5678930	Canada	rovira2019	66_1	97.8889	3.18519	19.5063
SRR5678934_DBSCAN_round1_1	Bifidobacterium_pseudolongum_like_36	Actinobacteria	SRR5678934	US	rovira2019	66_1	96.1852	0	12.3467
SRR5678982_DBSCAN_round1_1	Bifidobacterium_pseudolongum_like_37	Actinobacteria	SRR5678982	Canada	rovira2019	66_1	89.963	1.40741	62.0199
SRR5678983_DBSCAN_round1249_0	Bifidobacterium_pseudolongum_like_38	Actinobacteria	SRR5678983	Canada	rovira2019	66_1	97.6296	2.96296	17.7883
SRR5678987_DBSCAN_round2946_35	Bifidobacterium_pseudolongum_like_39	Actinobacteria	SRR5678987	Canada	rovira2019	66_1	87.4243	0.722222	99.9983
N11_DBSCAN_round1_13	Bifidobacterium_pseudolongum_like_4	Actinobacteria	N11	France	ours	66_1	98.5778	2.86667	2.63505
SRR5678988_DBSCAN_round2_6	Bifidobacterium_pseudolongum_like_40	Actinobacteria	SRR5678988	Canada	rovira2019	66_1	98.5185	1.51852	18.4269
SRR5678993_DBSCAN_round1359_0	Bifidobacterium_pseudolongum_like_41	Actinobacteria	SRR5678993	US	rovira2019	66_1	90.4691	2.59753	86.238
SRR5679005_DBSCAN_round1210_0	Bifidobacterium_pseudolongum_like_42	Actinobacteria	SRR5679005	Canada	rovira2019	66_1	97.4444	3.24938	9.37913
SRR5679010_DBSCAN_round114_0	Bifidobacterium_pseudolongum_like_43	Actinobacteria	SRR5679010	US	rovira2019	66_1	98.5185	3.31481	11.0839
SRR5679011_DBSCAN_round2434_9	Bifidobacterium_pseudolongum_like_44	Actinobacteria	SRR5679011	US	rovira2019	66_1	93.5062	0.666667	110.712
SRR5679013_DBSCAN_round3_45	Bifidobacterium_pseudolongum_like_45	Actinobacteria	SRR5679013	US	rovira2019	66_1	93.1481	0.285714	31.2903
SRR5679016_DBSCAN_round1296_0	Bifidobacterium_pseudolongum_like_46	Actinobacteria	SRR5679016	US	rovira2019	66_1	97.7778	2.54497	14.7775
SRR5679019_DBSCAN_round3842_34	Bifidobacterium_pseudolongum_like_47	Actinobacteria	SRR5679019	Canada	rovira2019	66_1	85.4871	1.18519	113.551
SRR5679023_DBSCAN_round1_1	Bifidobacterium_pseudolongum_like_48	Actinobacteria	SRR5679023	US	rovira2019	66_1	97.4815	0.582011	14.8318
SRR5679030_DBSCAN_round2814_24	Bifidobacterium_pseudolongum_like_49	Actinobacteria	SRR5679030	US	rovira2019	66_1	96.1481	1.48148	71.2681
N12_DBSCAN_round1_8	Bifidobacterium_pseudolongum_like_5	Actinobacteria	N12	France	ours	66_1	99.5556	1.68148	17.0174
SRR5679031_DBSCAN_round1006_0	Bifidobacterium_pseudolongum_like_50	Actinobacteria	SRR5679031	US	rovira2019	66_1	96.7407	2.81481	25.0706
SRR5679033_DBSCAN_round2796_0	Bifidobacterium_pseudolongum_like_51	Actinobacteria	SRR5679033	Canada	rovira2019	66_1	97.4074	2.33333	14.3454
SRR5679034_DBSCAN_round1_4	Bifidobacterium_pseudolongum_like_52	Actinobacteria	SRR5679034	Canada	rovira2019	66_1	98.4815	3.33333	10.0842
SRR5679035_DBSCAN_round3_19	Bifidobacterium_pseudolongum_like_53	Actinobacteria	SRR5679035	Canada	rovira2019	66_1	98.2222	2.71605	17.0884
SRR5679036_DBSCAN_round4770_52	Bifidobacterium_pseudolongum_like_54	Actinobacteria	SRR5679036	Canada	rovira2019	66_1	95.1481	0.555556	69.0184
SRR5679042_DBSCAN_round9_1	Bifidobacterium_pseudolongum_like_55	Actinobacteria	SRR5679042	US	rovira2019	66_1	98.8889	0.693122	18.8759
SRR6512906_DBSCAN_round1_7	Bifidobacterium_pseudolongum_like_56	Actinobacteria	SRR6512906	Canada	zaheer	66_1	98.8889	1.55556	12.494
SRR7686593_DBSCAN_round3_15	Bifidobacterium_pseudolongum_like_57	Actinobacteria	SRR7686593	US	salaheen2019	66_1	85.2975	2.02593	811.04
SRR7686597_DBSCAN_round1850_0	Bifidobacterium_pseudolongum_like_58	Actinobacteria	SRR7686597	US	salaheen2019	66_1	94.4074	3.86914	158.403
SRR7686603_DBSCAN_round2_38	Bifidobacterium_pseudolongum_like_59	Actinobacteria	SRR7686603	US	salaheen2019	66_1	95.3333	1.58201	47.8653
N14_DBSCAN_round1_2	Bifidobacterium_pseudolongum_like_6	Actinobacteria	N14	France	ours	66_1	95.2698	0.507937	32.8135
SRR9699916_DBSCAN_round1083_0	Bifidobacterium_pseudolongum_like_60	Actinobacteria	SRR9699916	US	weinroth	66_1	100	0.814815	12.1382
W34_DBSCAN_round88_0	Bifidobacterium_pseudolongum_like_61	Actinobacteria	W34	France	ours	66_1	93.2557	1.68148	8.67515
W37_DBSCAN_round2241_0	Bifidobacterium_pseudolongum_like_62	Actinobacteria	W37	France	ours	66_1	93.6173	3.52099	62.7747
W40_DBSCAN_round1348_0	Bifidobacterium_pseudolongum_like_63	Actinobacteria	W40	France	ours	66_1	93.9506	0.740741	13.5409
W42_DBSCAN_round1397_0	Bifidobacterium_pseudolongum_like_64	Actinobacteria	W42	France	ours	66_1	95.9407	0.666667	11.0897
W43_DBSCAN_round1515_1	Bifidobacterium_pseudolongum_like_65	Actinobacteria	W43	France	ours	66_1	96.2222	1.33333	18.0098
W45_DBSCAN_round1462_0	Bifidobacterium_pseudolongum_like_66	Actinobacteria	W45	France	ours	66_1	93.8025	1.08889	10.5462
W46_DBSCAN_round3_19	Bifidobacterium_pseudolongum_like_67	Actinobacteria	W46	France	ours	66_1	98.6765	3.12346	23.4925
W49_DBSCAN_round1460_0	Bifidobacterium_pseudolongum_like_68	Actinobacteria	W49	France	ours	66_1	98.3704	2.77778	17.3157
W50_DBSCAN_round4037_173	Bifidobacterium_pseudolongum_like_69	Actinobacteria	W50	France	ours	66_1	87.3785	0.148148	27.1405
N15_DBSCAN_round1919_0	Bifidobacterium_pseudolongum_like_7	Actinobacteria	N15	France	ours	66_1	88.7884	3.98942	23.6105
W51_DBSCAN_round1251_0	Bifidobacterium_pseudolongum_like_70	Actinobacteria	W51	France	ours	66_1	95.6296	1.18519	17.1802
W52_DBSCAN_round2434_0	Bifidobacterium_pseudolongum_like_71	Actinobacteria	W52	France	ours	66_1	92.9365	1.27407	10.6301
W53_DBSCAN_round1364_1	Bifidobacterium_pseudolongum_like_72	Actinobacteria	W53	France	ours	66_1	97.2593	2.14815	17.9273
W54_DBSCAN_round1634_1	Bifidobacterium_pseudolongum_like_73	Actinobacteria	W54	France	ours	66_1	96.7407	1.62963	23.4037
W55_DBSCAN_round1_7	Bifidobacterium_pseudolongum_like_74	Actinobacteria	W55	France	ours	66_1	96.8444	1.11111	13.572
N16_DBSCAN_round2_30	Bifidobacterium_pseudolongum_like_8	Actinobacteria	N16	France	ours	66_1	96.6667	1.06667	17.4497
ERR4398765_DBSCAN_round89_36	Blautia_argi_like_1	Clostridia	ERR4398765	Germany	duarte	586_1	88.9331	0.796178	25.8968
SRR12217729_DBSCAN_round1_6	Blautia_argi_like_3	Clostridia	SRR12217729	US	salaheen2020	586_1	99.3631	0	26.8695
SRR12217747_DBSCAN_round1_19	Blautia_argi_like_4	Clostridia	SRR12217747	US	salaheen2020	586_1	88.535	2.02664	70.89
SRR12217727_DBSCAN_round4_10	Blautia_hansenii_like_1	Clostridia	SRR12217727	US	salaheen2020	585_1	93.8615	0.636943	10.4347
SRR3181149_DBSCAN_round4163_269	Bulleidia_sp._zg-1006_like_4	Erysipelotrichia	SRR3181149	US	doster	24_1	94.0476	1.26984	43.8917
SRR3181150_DBSCAN_round3_2	Bulleidia_sp._zg-1006_like_5	Erysipelotrichia	SRR3181150	US	doster	24_1	97.1429	2.06349	10.0871
SRR3181159_DBSCAN_round2_11	Bulleidia_sp._zg-1006_like_6	Erysipelotrichia	SRR3181159	US	doster	24_1	95.873	1.5873	10.2315
ERR3393570_DBSCAN_round3550_207	Butyricimonas_like_3	unclassified	ERR3393570	Korea	lim2020	100_1	90.9677	0.806452	14.7783
ERR4398811_DBSCAN_round4_23	Butyrivibrio_proteoclasticus_like_3	Clostridia	ERR4398811	France	duarte	590_1	90.9762	3.96135	8.42758
ERR4398763_DBSCAN_round267_21	Caproiciproducens_sp._NJN-50_like_1	Clostridia	ERR4398763	Germany	duarte	772_1	85.9365	1.84564	12.5168
ERR4398788_DBSCAN_round2_18	Caproiciproducens_sp._NJN-50_like_3	Clostridia	ERR4398788	Netherlands	duarte	533_1	89.4143	1.34228	7.27656
ERR4398792_DBSCAN_round5_47	Caproiciproducens_sp._NJN-50_like_4	Clostridia	ERR4398792	Netherlands	duarte	533_1	90.8532	1.14094	9.89645
ERR4398803_DBSCAN_round1_13	Caproiciproducens_sp._NJN-50_like_6	Clostridia	ERR4398803	Germany	duarte	533_1	90.5593	2.34899	6.91592
ERR4398804_DBSCAN_round2_51	Caproiciproducens_sp._NJN-50_like_7	Clostridia	ERR4398804	Germany	duarte	533_1	95.0783	1.46431	10.7926
ERR4398789_DBSCAN_round1_13	Christensenella_sp._Marseille-P3954_like_2	Clostridia	ERR4398789	Netherlands	duarte	782_1	86.8453	1.20968	8.54723
ERR4398798_DBSCAN_round1_10	Christensenella_sp._Marseille-P3954_like_3	Clostridia	ERR4398798	Germany	duarte	782_1	91.9095	0.678152	9.44027
ERR4398800_DBSCAN_round2_36	Christensenella_sp._Marseille-P3954_like_4	Clostridia	ERR4398800	Germany	duarte	782_1	90.3043	0.806452	22.8601
SRR10098313_DBSCAN_round5_4	Christensenella_sp._Marseille-P3954_like_7	Clostridia	SRR10098313	US	haley2020	782_1	94.3809	0.879765	25.056
SRR12217736_DBSCAN_round67_1	Christensenella_sp._Marseille-P3954_like_8	Clostridia	SRR12217736	US	salaheen2020	710_1	93.5123	2.85235	18.5751
ERR3393546_DBSCAN_round2_20	Clostridiales_like_1	Clostridia	ERR3393546	Korea	lim2020	529_1	95.302	2.85235	9.09998
SRR9699864_DBSCAN_round26_24	Clostridiales_like_100	Clostridia	SRR9699864	US	weinroth	522_1	90.9396	0.671141	17.2607
SRR9699868_DBSCAN_round1_40	Clostridiales_like_101	Clostridia	SRR9699868	US	weinroth	522_1	92.953	2.23714	17.6347
ERR3393564_DBSCAN_round4_3	Clostridiales_like_11	Clostridia	ERR3393564	Korea	lim2020	522_1	86.2542	3.02013	7.04622
ERR3393583_DBSCAN_round2_42	Clostridiales_like_18	Clostridia	ERR3393583	Korea	lim2020	522_1	91.6168	1.47651	7.25592
ERR4398788_DBSCAN_round26_19	Clostridiales_like_21	Clostridia	ERR4398788	Netherlands	duarte	696_1	92.3937	2.0344	7.59253
ERR4398794_DBSCAN_round3_25	Clostridiales_like_23	Clostridia	ERR4398794	Germany	duarte	696_1	95.2899	1.45414	8.65514
ERR4398795_DBSCAN_round2_32	Clostridiales_like_24	Clostridia	ERR4398795	Germany	duarte	519_1	85.9731	1.90832	9.0552
ERR4398801_DBSCAN_round1_2	Clostridiales_like_26	Clostridia	ERR4398801	Germany	duarte	527_1	94.2953	2.20358	21.3763
ERR4398808_DBSCAN_round2_7	Clostridiales_like_32	Clostridia	ERR4398808	France	duarte	519_1	92.8995	0.949367	11.0497
ERR4398813_DBSCAN_round1_2	Clostridiales_like_35	Clostridia	ERR4398813	France	duarte	519_1	93.9873	3.20543	19.5993
ERR4398814_DBSCAN_round1_4	Clostridiales_like_36	Clostridia	ERR4398814	France	duarte	208_1	86.9128	0.671141	9.97109
N3_DBSCAN_round3_8	Clostridiales_like_39	Clostridia	N3	France	ours	603_1	91.7353	1.67785	6.96154
N38_DBSCAN_round1_4	Clostridiales_like_40	Clostridia	N38	France	ours	603_1	95.0783	3.41163	7.79831
SRR10098309_DBSCAN_round2_53	Clostridiales_like_42	Clostridia	SRR10098309	US	haley2020	564_1	86.5751	1.25313	19.0541
SRR12217731_DBSCAN_round3_18	Clostridiales_like_46	Clostridia	SRR12217731	US	salaheen2020	326_1	87.6259	0	6.45151
SRR12217734_DBSCAN_round3_24	Clostridiales_like_47	Clostridia	SRR12217734	US	salaheen2020	564_2	93.9656	3.07992	54.2247
SRR3181136_DBSCAN_round1_24	Clostridiales_like_58	Clostridia	SRR3181136	US	doster	678_1	90.3803	0	56.8871
SRR3181136_DBSCAN_round1_25	Clostridiales_like_59	Clostridia	SRR3181136	US	doster	522_1	96.6443	2.68456	13.6232
SRR3181137_DBSCAN_round1_6	Clostridiales_like_60	Clostridia	SRR3181137	US	doster	688_1	89.9329	0.671141	9.65344
SRR3181138_DBSCAN_round2_43	Clostridiales_like_62	Clostridia	SRR3181138	US	doster	688_1	89.2617	0	27.1346
SRR3181139_DBSCAN_round1_10	Clostridiales_like_63	Clostridia	SRR3181139	US	doster	678_1	90.3803	0	58.7807
SRR3181140_DBSCAN_round2_2	Clostridiales_like_65	Clostridia	SRR3181140	US	doster	678_1	85.6823	0	156.382
SRR3181142_DBSCAN_round2_3	Clostridiales_like_66	Clostridia	SRR3181142	US	doster	678_1	91.7226	0	172.007
SRR3181142_DBSCAN_round3_8	Clostridiales_like_67	Clostridia	SRR3181142	US	doster	600_1	95.3822	1.73712	16.9355
SRR3181144_DBSCAN_round1_4	Clostridiales_like_68	Clostridia	SRR3181144	US	doster	600_1	93.4713	1.33179	12.8241
SRR3181144_DBSCAN_round2_14	Clostridiales_like_69	Clostridia	SRR3181144	US	doster	678_1	85.6823	0	40.2533
SRR3181144_DBSCAN_round2_39	Clostridiales_like_70	Clostridia	SRR3181144	US	doster	522_1	96.6443	0.671141	23.331
SRR3181147_DBSCAN_round1_36	Clostridiales_like_71	Clostridia	SRR3181147	US	doster	522_1	95.302	2.01342	16.1405
SRR3181148_DBSCAN_round2_8	Clostridiales_like_72	Clostridia	SRR3181148	US	doster	678_1	85.3468	0.671141	190.558
SRR3181150_DBSCAN_round2_2	Clostridiales_like_76	Clostridia	SRR3181150	US	doster	678_1	90.3803	0	107.332
SRR3181154_DBSCAN_round2_7	Clostridiales_like_77	Clostridia	SRR3181154	US	doster	600_1	93.5032	1.27389	9.48126
SRR3181155_DBSCAN_round2_22	Clostridiales_like_79	Clostridia	SRR3181155	US	doster	600_1	94.7452	1.91083	32.4068
ERR3393555_DBSCAN_round2_3	Clostridiales_like_8	Clostridia	ERR3393555	Korea	lim2020	599_1	95.2813	2.00422	12.4722
SRR3181159_DBSCAN_round1_3	Clostridiales_like_80	Clostridia	SRR3181159	US	doster	713_1	94.2953	0.417556	31.8011
SRR3181165_DBSCAN_round2_2	Clostridiales_like_83	Clostridia	SRR3181165	US	doster	678_1	91.7226	0.671141	10.6065
SRR5678989_DBSCAN_round2_11	Clostridiales_like_87	Clostridia	SRR5678989	Canada	rovira2019	678_1	86.9197	0.671141	16.472
SRR6512898_DBSCAN_round1_26	Clostridiales_like_94	Clostridia	SRR6512898	Canada	zaheer	678_1	91.7226	0	10.5878
SRR6512898_DBSCAN_round284_8	Clostridiales_like_95	Clostridia	SRR6512898	Canada	zaheer	577_1	88.3966	1.26582	16.8984
SRR6512910_DBSCAN_round3354_15	Clostridiales_like_98	Clostridia	SRR6512910	Canada	zaheer	574_1	88.0868	2.21519	45.6049
SRR6512910_DBSCAN_round5_50	Clostridiales_like_99	Clostridia	SRR6512910	Canada	zaheer	678_1	89.3736	2.01342	10.6583
SRR12217731_DBSCAN_round120_6	Coprococcus_comes_like_3	Clostridia	SRR12217731	US	salaheen2020	558_1	85.1332	0.336234	8.05077
SRR12217749_DBSCAN_round3_18	Coprococcus_comes_like_7	Clostridia	SRR12217749	US	salaheen2020	558_1	96.2619	0.632911	17.2552
SRR5679025_DBSCAN_round295_4	Corynebacterium_humireducens_like_1	Actinobacteria	SRR5679025	US	rovira2019	49_1	91.0352	2.51101	28.0911
SRR5679043_DBSCAN_round4113_674	Corynebacterium_humireducens_like_3	Actinobacteria	SRR5679043	US	rovira2019	49_1	89.7699	0.587372	43.3888
SRR5679043_DBSCAN_round3453_1	Corynebacterium_maris_like_3	Actinobacteria	SRR5679043	US	rovira2019	48_1	86.0242	1.70093	25.7809
SRR5679041_DBSCAN_round30_10	Desulfovibrio_like_2	Deltaproteobacteria	SRR5679041	US	rovira2019	357_1	95.1677	1.32588	9.38039
SRR5679043_DBSCAN_round39_10	Desulfovibrio_like_3	Deltaproteobacteria	SRR5679043	US	rovira2019	357_1	96.8442	3.02433	18.7076
ERR4398787_DBSCAN_round738_1	Desulfovibrio_piger_like_1	Deltaproteobacteria	ERR4398787	Netherlands	duarte	440_1	91.2448	2.66272	8.17016
ERR4398808_DBSCAN_round4_26	Desulfovibrio_piger_like_2	Deltaproteobacteria	ERR4398808	France	duarte	440_1	99.4083	0.788955	14.9742
ERR4398811_DBSCAN_round2832_889	Desulfovibrio_piger_like_3	Deltaproteobacteria	ERR4398811	France	duarte	440_1	97.6331	2.05692	18.4118
SRR12217744_DBSCAN_round1_4	Desulfovibrio_piger_like_7	Deltaproteobacteria	SRR12217744	US	salaheen2020	440_1	91.5976	0.591716	34.8101
SRR12217746_DBSCAN_round5_36	Eggerthella_sp._YY7918_like_2	Coriobacteriia	SRR12217746	US	salaheen2020	55_1	86.2057	3.42742	6.7331
ERR4398757_DBSCAN_round3_49	Elusimicrobium_minutum_like_8	unclassified	ERR4398757	France	duarte	381_1	86.6572	3.7037	10.156
ERR3393547_DBSCAN_round3468_8	Enterobacteriaceae_like_1	Gammaproteobacteria	ERR3393547	Korea	lim2020	15_2	99.1835	1.52107	528.938
SRR10098313_DBSCAN_round25_2	Enterobacteriaceae_like_2	Gammaproteobacteria	SRR10098313	US	haley2020	15_2	99.573	1.71483	23.7616
SRR12217728_DBSCAN_round3_13	Enterobacteriaceae_like_3	Gammaproteobacteria	SRR12217728	US	salaheen2020	15_2	93.2031	0.556737	18.9778
SRR12217732_DBSCAN_round1_1	Enterobacteriaceae_like_4	Gammaproteobacteria	SRR12217732	US	salaheen2020	15_2	93.3131	4.23559	307.671
SRR3181118_DBSCAN_round1_1	Enterobacteriaceae_like_5	Gammaproteobacteria	SRR3181118	US	doster	15_2	97.0334	2.57714	7.3156
SRR3181127_DBSCAN_round823_13	Enterobacteriaceae_like_6	Gammaproteobacteria	SRR3181127	US	doster	15_2	87.2933	0.966286	7.63421
SRR5678987_DBSCAN_round723_9	Enterobacteriaceae_like_7	Gammaproteobacteria	SRR5678987	Canada	rovira2019	15_2	92.1301	4.20794	22.1475
SRR10098327_DBSCAN_round222_1	Enterococcus_like_2	Bacilli	SRR10098327	US	haley2020	407_1	92.8808	2.20751	18.8585
SRR3181159_DBSCAN_round48_8	Erysipelotrichaceae_like_15	Mollicutes	SRR3181159	US	doster	385_1	88.2022	4.49438	16.165
SRR9037494_DBSCAN_round57_5	Erysipelotrichaceae_like_19	Mollicutes	SRR9037494	Canada	zaheer	384_1	85.7596	3.5313	10.5527
ERR4398760_DBSCAN_round2785_1569	Escherichia_coli_str._K-12_substr._MG1655_like_1	Gammaproteobacteria	ERR4398760	Germany	duarte	15_1	92.1718	4.88355	15.3467
SRR5679022_DBSCAN_round1_2	Escherichia_coli_str._K-12_substr._MG1655_like_10	Gammaproteobacteria	SRR5679022	US	rovira2019	15_2	98.3356	2.60218	8.09136
SRR5679029_DBSCAN_round3_2	Escherichia_coli_str._K-12_substr._MG1655_like_11	Gammaproteobacteria	SRR5679029	US	rovira2019	15_2	89.4322	4.61612	6.38508
ERR4398806_DBSCAN_round4_17	Escherichia_coli_str._K-12_substr._MG1655_like_3	Gammaproteobacteria	ERR4398806	Germany	duarte	15_2	94.7608	3.77188	7.12008
SRR12217739_DBSCAN_round1582_338	Escherichia_coli_str._K-12_substr._MG1655_like_4	Gammaproteobacteria	SRR12217739	US	salaheen2020	15_1	98.1203	3.03986	32.078
SRR12217746_DBSCAN_round2_4	Escherichia_coli_str._K-12_substr._MG1655_like_5	Gammaproteobacteria	SRR12217746	US	salaheen2020	15_1	99.8181	0.44455	20.5435
SRR3181120_DBSCAN_round1_3	Escherichia_coli_str._K-12_substr._MG1655_like_6	Gammaproteobacteria	SRR3181120	US	doster	15_2	86.2385	3.40742	5.85187
SRR5678930_DBSCAN_round5_5	Escherichia_coli_str._K-12_substr._MG1655_like_8	Gammaproteobacteria	SRR5678930	Canada	rovira2019	15_1	99.5205	1.44603	34.1646
SRR5678991_DBSCAN_round3643_3024	Escherichia_coli_str._K-12_substr._MG1655_like_9	Gammaproteobacteria	SRR5678991	Canada	rovira2019	15_1	94.0803	2.70892	23.1713
N25_DBSCAN_round1_11	Ethanoligenens_harbinense_like_2	Clostridia	N25	France	ours	523_1	91.8904	4.25056	13.5989
N28_DBSCAN_round3_5	Ethanoligenens_harbinense_like_3	Clostridia	N28	France	ours	523_1	90.7159	4.47427	13.465
ERR4398750_DBSCAN_round2_17	Faecalibacterium_prausnitzii_like_1	Clostridia	ERR4398750	France	duarte	468_1	89.564	1.36054	9.80559
ERR4398791_DBSCAN_round2852_344	Faecalibacterium_prausnitzii_like_10	Clostridia	ERR4398791	Netherlands	duarte	468_1	85.8947	0	22.1809
ERR4398794_DBSCAN_round1_24	Faecalibacterium_prausnitzii_like_12	Clostridia	ERR4398794	Germany	duarte	468_1	97.1088	1.70068	15.6748
ERR4398796_DBSCAN_round1_22	Faecalibacterium_prausnitzii_like_14	Clostridia	ERR4398796	Germany	duarte	468_1	88.6395	2.26757	10.3037
ERR4398800_DBSCAN_round323_1	Faecalibacterium_prausnitzii_like_15	Clostridia	ERR4398800	Germany	duarte	468_1	90.4762	1.4966	14.3596
ERR4398807_DBSCAN_round1_5	Faecalibacterium_prausnitzii_like_17	Clostridia	ERR4398807	Germany	duarte	468_1	97.9592	1.36054	15.9822
ERR4398812_DBSCAN_round2_11	Faecalibacterium_prausnitzii_like_18	Clostridia	ERR4398812	France	duarte	442_1	85.7738	0.671141	7.87966
ERR4398755_DBSCAN_round1_16	Faecalibacterium_prausnitzii_like_2	Clostridia	ERR4398755	France	duarte	468_1	86.841	2.17687	9.18542
SRR10098310_DBSCAN_round2_34	Faecalibacterium_prausnitzii_like_22	Clostridia	SRR10098310	US	haley2020	468_1	98.6395	0.680272	55.7459
SRR10098313_DBSCAN_round4_6	Faecalibacterium_prausnitzii_like_24	Clostridia	SRR10098313	US	haley2020	468_1	93.4408	3.06122	14.2291
SRR12217729_DBSCAN_round4_30	Faecalibacterium_prausnitzii_like_26	Clostridia	SRR12217729	US	salaheen2020	470_1	98.2993	1.02041	156.65
SRR12217733_DBSCAN_round7_532	Faecalibacterium_prausnitzii_like_29	Clostridia	SRR12217733	US	salaheen2020	469_1	91.0927	1.5873	68.3376
ERR4398768_DBSCAN_round268_2	Faecalibacterium_prausnitzii_like_3	Clostridia	ERR4398768	Netherlands	duarte	468_1	90.8801	2.04082	15.8899
SRR12217738_DBSCAN_round31_9	Faecalibacterium_prausnitzii_like_32	Clostridia	SRR12217738	US	salaheen2020	469_1	93.3255	2.09686	8.23403
SRR12217738_DBSCAN_round652_539	Faecalibacterium_prausnitzii_like_33	Clostridia	SRR12217738	US	salaheen2020	470_1	89.9544	0.85034	29.3814
SRR12217739_DBSCAN_round1582_27	Faecalibacterium_prausnitzii_like_34	Clostridia	SRR12217739	US	salaheen2020	469_1	89.1537	3.53741	53.9553
SRR5678990_DBSCAN_round1_19	Faecalibacterium_prausnitzii_like_38	Clostridia	SRR5678990	Canada	rovira2019	468_1	91.1565	2.21088	7.86022
SRR5679009_DBSCAN_round1_3	Faecalibacterium_prausnitzii_like_39	Clostridia	SRR5679009	Canada	rovira2019	468_1	96.712	1.36054	11.79
SRR6512898_DBSCAN_round1_19	Faecalibacterium_prausnitzii_like_40	Clostridia	SRR6512898	Canada	zaheer	468_1	98.6395	0.226757	11.603
SRR6512909_DBSCAN_round1_27	Faecalibacterium_prausnitzii_like_41	Clostridia	SRR6512909	Canada	zaheer	468_1	97.9592	0	10.6638
SRR9699865_DBSCAN_round1_5	Faecalibacterium_prausnitzii_like_43	Clostridia	SRR9699865	US	weinroth	468_1	94.0012	0.907029	11.928
ERR4398778_DBSCAN_round237_1	Faecalibacterium_prausnitzii_like_5	Clostridia	ERR4398778	Netherlands	duarte	468_1	85.5436	1.36054	9.67701
ERR4398779_DBSCAN_round1_1	Faecalibacterium_prausnitzii_like_6	Clostridia	ERR4398779	Netherlands	duarte	468_1	89.263	1.87075	9.35658
ERR4398787_DBSCAN_round1_3	Faecalibacterium_prausnitzii_like_7	Clostridia	ERR4398787	Netherlands	duarte	468_1	96.9388	0.226757	13.083
ERR4398788_DBSCAN_round296_2	Faecalibacterium_prausnitzii_like_8	Clostridia	ERR4398788	Netherlands	duarte	468_1	87.4923	2.1542	24.8709
ERR4398789_DBSCAN_round1_10	Faecalibacterium_prausnitzii_like_9	Clostridia	ERR4398789	Netherlands	duarte	468_1	94.1249	0.907029	21.5659
ERR4398813_DBSCAN_round3_50	Faecalibaculum_rodentium_like_1	unclassified	ERR4398813	France	duarte	409_1	91.6442	1.31402	10.5632
SRR12217745_DBSCAN_round4_78	Faecalibaculum_rodentium_like_5	unclassified	SRR12217745	US	salaheen2020	409_1	85.9838	4.66981	17.2438
SRR12217746_DBSCAN_round3_6	Faecalibaculum_rodentium_like_6	unclassified	SRR12217746	US	salaheen2020	409_1	92.2731	4.71698	30.1822
N1_DBSCAN_round49_1	Fibrobacter_succinogenes_like_12	Fibrobacteria	N1	France	ours	359_2	97.8022	1.0989	31.1649
N13_DBSCAN_round82_1	Fibrobacter_succinogenes_like_14	Fibrobacteria	N13	France	ours	359_8	96.7033	1.0989	22.7054
N16_DBSCAN_round84_0	Fibrobacter_succinogenes_like_16	Fibrobacteria	N16	France	ours	359_6	97.8022	1.64835	11.2609
N18_DBSCAN_round50_0	Fibrobacter_succinogenes_like_17	Fibrobacteria	N18	France	ours	359_8	97.8022	2.1978	2.45495
N2_DBSCAN_round94_0	Fibrobacter_succinogenes_like_18	Fibrobacteria	N2	France	ours	359_8	97.8022	2.74725	0.0124193
N22_DBSCAN_round58_0	Fibrobacter_succinogenes_like_20	Fibrobacteria	N22	France	ours	359_8	97.8022	4.4955	8.06954
N23_DBSCAN_round58_0	Fibrobacter_succinogenes_like_21	Fibrobacteria	N23	France	ours	359_7	98.9011	4.21245	0.920609
N25_DBSCAN_round52_0	Fibrobacter_succinogenes_like_22	Fibrobacteria	N25	France	ours	359_9	98.9011	3.84615	10.8542
N27_DBSCAN_round96_0	Fibrobacter_succinogenes_like_23	Fibrobacteria	N27	France	ours	359_6	96.0892	0	8.53171
N33_DBSCAN_round58_4	Fibrobacter_succinogenes_like_24	NA	N33	France	ours	359_7	97.8022	2.1978	20.883
N38_DBSCAN_round91_0	Fibrobacter_succinogenes_like_25	Fibrobacteria	N38	France	ours	359_7	98.9011	2.26244	10.3984
N39_DBSCAN_round51_1	Fibrobacter_succinogenes_like_26	NA	N39	France	ours	359_9	97.8022	0	8.53613
ERR3393570_DBSCAN_round69_0	Fibrobacter_succinogenes_like_3	Fibrobacteria	ERR3393570	Korea	lim2020	359_1	97.8022	3.2967	17.3121
W37_DBSCAN_round72_0	Fibrobacter_succinogenes_like_31	Fibrobacteria	W37	France	ours	359_8	92.3077	3.2967	10.5361
W39_DBSCAN_round1_19	Fibrobacter_succinogenes_like_32	Fibrobacteria	W39	France	ours	359_5	88.6447	2.1978	7.60176
W42_DBSCAN_round71_3	Fibrobacter_succinogenes_like_33	Fibrobacteria	W42	France	ours	359_8	97.8022	1.0989	11.0695
W43_DBSCAN_round79_0	Fibrobacter_succinogenes_like_34	Fibrobacteria	W43	France	ours	359_4	91.2088	2.1978	11.7744
W46_DBSCAN_round78_1	Fibrobacter_succinogenes_like_37	Fibrobacteria	W46	France	ours	359_5	92.2431	0	11.5411
W47_DBSCAN_round91_1	Fibrobacter_succinogenes_like_38	Fibrobacteria	W47	France	ours	359_6	90.1099	1.0989	8.54516
W48_DBSCAN_round71_0	Fibrobacter_succinogenes_like_39	Fibrobacteria	W48	France	ours	359_6	95.6044	3.52589	13.015
W50_DBSCAN_round63_0	Fibrobacter_succinogenes_like_40	Fibrobacteria	W50	France	ours	359_7	95.6044	4.16936	11.566
W53_DBSCAN_round68_0	Fibrobacter_succinogenes_like_41	Fibrobacteria	W53	France	ours	359_7	98.9011	2.1978	10.9107
W54_DBSCAN_round83_0	Fibrobacter_succinogenes_like_42	Fibrobacteria	W54	France	ours	359_7	97.8022	2.1978	17.2856
W55_DBSCAN_round82_1	Fibrobacter_succinogenes_like_43	NA	W55	France	ours	359_3	92.3077	0	13.6671
ERR4398779_DBSCAN_round2492_79	Fibrobacter_succinogenes_like_7	Fibrobacteria	ERR4398779	Netherlands	duarte	352_1	94.5055	0	26.311
ERR4398749_DBSCAN_round5_42	Firmicutes_like_1	unclassified	ERR4398749	France	duarte	425_1	96.1905	2.61905	15.1957
ERR4398802_DBSCAN_round3_5	Firmicutes_like_12	Clostridia	ERR4398802	Germany	duarte	411_1	98.0952	1.90476	10.4726
ERR4398809_DBSCAN_round4_5	Firmicutes_like_13	Clostridia	ERR4398809	France	duarte	757_1	91.7226	0	19.3403
ERR4398755_DBSCAN_round2_28	Firmicutes_like_2	unclassified	ERR4398755	France	duarte	425_1	96.1905	2.61905	12.6221
ERR4398791_DBSCAN_round1_7	Firmicutes_like_4	Clostridia	ERR4398791	Netherlands	duarte	1_1	95.6929	0	9.47135
ERR4398795_DBSCAN_round1_17	Firmicutes_like_7	Erysipelotrichia	ERR4398795	Germany	duarte	427_1	95.2381	0.47619	15.7838
SRR12217731_DBSCAN_round280_0	Flavonifractor_plautii_like_3	Clostridia	SRR12217731	US	salaheen2020	444_1	94.1275	4.1387	7.52978
ERR4398763_DBSCAN_round3_32	Flintibacter_sp._KGMB00164_like_11	unclassified	ERR4398763	Germany	duarte	500_1	85.8654	3.02013	17.1529
ERR4398765_DBSCAN_round4_31	Flintibacter_sp._KGMB00164_like_12	unclassified	ERR4398765	Germany	duarte	494_1	88.2576	2.93065	29.6825
ERR4398769_DBSCAN_round1_11	Flintibacter_sp._KGMB00164_like_13	unclassified	ERR4398769	Netherlands	duarte	500_1	90.7159	0	30.9377
ERR4398778_DBSCAN_round70_48	Flintibacter_sp._KGMB00164_like_14	unclassified	ERR4398778	Netherlands	duarte	500_1	87.8971	1.46431	14.0546
ERR4398793_DBSCAN_round3_34	Flintibacter_sp._KGMB00164_like_16	Clostridia	ERR4398793	Germany	duarte	782_1	93.9516	0.806452	9.85741
ERR4398796_DBSCAN_round1_25	Flintibacter_sp._KGMB00164_like_18	unclassified	ERR4398796	Germany	duarte	494_1	89.4881	3.02013	12.2103
ERR4398802_DBSCAN_round4_46	Flintibacter_sp._KGMB00164_like_24	unclassified	ERR4398802	Germany	duarte	500_1	93.0649	0	44.1666
SRR5679033_DBSCAN_round1_20	Flintibacter_sp._KGMB00164_like_44	unclassified	SRR5679033	Canada	rovira2019	500_1	91.3565	0.838926	19.0723
SRR6512910_DBSCAN_round3_2	Flintibacter_sp._KGMB00164_like_46	unclassified	SRR6512910	Canada	zaheer	500_1	93.8619	0	21.773
SRR6512910_DBSCAN_round5_20	Flintibacter_sp._KGMB00164_like_47	Clostridia	SRR6512910	Canada	zaheer	782_1	90.7258	1.28299	9.04943
SRR6512912_DBSCAN_round2_13	Flintibacter_sp._KGMB00164_like_48	unclassified	SRR6512912	Canada	zaheer	500_1	92.8246	0.671141	14.8028
SRR9037494_DBSCAN_round1_1	Flintibacter_sp._KGMB00164_like_49	unclassified	SRR9037494	Canada	zaheer	500_1	92.8551	0	20.875
SRR12217728_DBSCAN_round1_5	Gallibacterium_anatis_like_2	Gammaproteobacteria	SRR12217728	US	salaheen2020	218_1	100	0.564972	27.9071
SRR12217730_DBSCAN_round4_161	Gallibacterium_anatis_like_3	Gammaproteobacteria	SRR12217730	US	salaheen2020	218_2	85.6531	3.38983	23.1869
ERR3393584_DBSCAN_round100_33	Hungateiclostridium_clariflavum_like_6	unclassified	ERR3393584	Korea	lim2020	650_1	85.4796	2.34899	12.0151
N10_DBSCAN_round132_56	Hungateiclostridium_clariflavum_like_9	unclassified	N10	France	ours	650_1	85.6823	0	10.3468
SRR3181142_DBSCAN_round37_13	Intestinibaculum_porci_like_10	Bacilli	SRR3181142	US	doster	415_2	95.283	3.14465	63.962
SRR6512898_DBSCAN_round1_17	Intestinibaculum_porci_like_12	unclassified	SRR6512898	Canada	zaheer	780_1	91.8539	1.17245	8.39245
ERR4398809_DBSCAN_round3259_17090	Intestinibaculum_porci_like_2	Bacilli	ERR4398809	France	duarte	415_1	94.3396	2.83019	10.4966
N11_DBSCAN_round1_17	Intestinibaculum_porci_like_5	Erysipelotrichia	N11	France	ours	414_1	95.4403	3.30189	2.58679
SRR12217745_DBSCAN_round1_2	Intestinibaculum_porci_like_7	Erysipelotrichia	SRR12217745	US	salaheen2020	416_1	97.1698	3.77358	12.3279
SRR3181137_DBSCAN_round2_28	Intestinibaculum_porci_like_8	Bacilli	SRR3181137	US	doster	415_2	94.3396	0.943396	20.9879
SRR3181139_DBSCAN_round3475_4890	Intestinibaculum_porci_like_9	Bacilli	SRR3181139	US	doster	415_2	86.3208	2.83019	9.25179
ERR3393548_DBSCAN_round2_11	Lachnospira_eligens_like_1	Clostridia	ERR3393548	Korea	lim2020	597_1	97.651	3.69128	14.2802
SRR12217731_DBSCAN_round3_42	Lachnospiraceae_like_2	Clostridia	SRR12217731	US	salaheen2020	564_1	88.3821	2.33918	7.16145
ERR4398765_DBSCAN_round3585_1637	Lactobacillus_curvatus_like_2	Bacilli	ERR4398765	Germany	duarte	30_1	85.9686	1.63043	19.0029
ERR4398762_DBSCAN_round2582_89	Lactobacillus_like_2	Bacilli	ERR4398762	Germany	duarte	19_1	89.9292	3.63437	24.5267
SRR10098304_DBSCAN_round1728_6	Lactobacillus_like_3	Bacilli	SRR10098304	US	haley2020	20_1	90.2806	0	66.9233
ERR4398759_DBSCAN_round2824_9353	Lactobacillus_sakei_like_1	Bacilli	ERR4398759	Germany	duarte	29_1	89.7645	1.08696	28.0072
ERR4398763_DBSCAN_round584_0	Lactobacillus_sakei_like_3	Bacilli	ERR4398763	Germany	duarte	29_1	98.913	2.26449	25.7956
ERR4398747_DBSCAN_round2_20	Ligilactobacillus_agilis_like_1	Bacilli	ERR4398747	France	duarte	23_1	97.1204	0.78534	21.9387
ERR4398748_DBSCAN_round3_26	Ligilactobacillus_agilis_like_2	Bacilli	ERR4398748	France	duarte	23_1	93.7173	1.47095	44.281
SRR12217734_DBSCAN_round5_42	Limosilactobacillus_reuteri_like_2	Bacilli	SRR12217734	US	salaheen2020	21_1	90.3846	3.2967	7.3671
ERR3393547_DBSCAN_round1_3	Muribaculum_intestinale_like_1	Bacteroidia	ERR3393547	Korea	lim2020	96_1	91.1321	0.754717	23.3019
ERR3393584_DBSCAN_round3_6	Muribaculum_intestinale_like_10	Bacteroidia	ERR3393584	Korea	lim2020	96_1	89.4173	0.849057	113.058
ERR4398809_DBSCAN_round9_2	Muribaculum_intestinale_like_100	Bacteroidia	ERR4398809	France	duarte	306_1	90.3774	0.377358	41.8663
ERR4398810_DBSCAN_round2_27	Muribaculum_intestinale_like_101	Bacteroidia	ERR4398810	France	duarte	282_1	95.7736	1.15427	42.6955
ERR4398810_DBSCAN_round4_48	Muribaculum_intestinale_like_102	Bacteroidia	ERR4398810	France	duarte	300_1	96.9811	2.07547	13.6554
ERR4398811_DBSCAN_round2_17	Muribaculum_intestinale_like_103	Bacteroidia	ERR4398811	France	duarte	282_1	95.562	0.754717	18.4977
ERR4398812_DBSCAN_round1_8	Muribaculum_intestinale_like_104	Bacteroidia	ERR4398812	France	duarte	282_1	95.5277	0.377358	30.9079
ERR4398813_DBSCAN_round3_20	Muribaculum_intestinale_like_106	Bacteroidia	ERR4398813	France	duarte	306_1	95.8491	4.70212	18.1888
ERR3393584_DBSCAN_round6_26	Muribaculum_intestinale_like_11	Bacteroidia	ERR3393584	Korea	lim2020	295_1	96.4151	1.69811	19.8008
SRR10098305_DBSCAN_round7_23	Muribaculum_intestinale_like_110	Bacteroidia	SRR10098305	US	haley2020	97_1	92.8302	0.628931	78.1039
SRR10098310_DBSCAN_round2_11	Muribaculum_intestinale_like_111	Bacteroidia	SRR10098310	US	haley2020	96_1	92.2642	1.32075	22.5501
SRR10098310_DBSCAN_round2_14	Muribaculum_intestinale_like_112	Bacteroidia	SRR10098310	US	haley2020	290_1	95.9119	1.45798	25.8011
SRR10098314_DBSCAN_round2_95	Muribaculum_intestinale_like_114	Bacteroidia	SRR10098314	US	haley2020	96_1	87.4843	0.754717	16.0669
SRR12217735_DBSCAN_round2_8	Muribaculum_intestinale_like_115	Bacteroidia	SRR12217735	US	salaheen2020	281_1	96.2264	2.64151	13.1751
SRR12217739_DBSCAN_round3_11	Muribaculum_intestinale_like_117	Bacteroidia	SRR12217739	US	salaheen2020	281_1	94.5283	1.19497	12.9067
SRR12217746_DBSCAN_round1_4	Muribaculum_intestinale_like_119	Bacteroidia	SRR12217746	US	salaheen2020	252_1	85.0943	0.137221	11.6918
SRR3181138_DBSCAN_round2_60	Muribaculum_intestinale_like_127	Bacteroidia	SRR3181138	US	doster	97_1	89.6855	0.377358	12.9277
SRR3181150_DBSCAN_round8_8	Muribaculum_intestinale_like_128	Bacteroidia	SRR3181150	US	doster	262_1	88.6564	3.29445	6.87095
ERR3393586_DBSCAN_round1_28	Muribaculum_intestinale_like_13	Bacteroidia	ERR3393586	Korea	lim2020	96_1	94.0178	1.13208	92.2526
SRR3181154_DBSCAN_round2_12	Muribaculum_intestinale_like_130	Bacteroidia	SRR3181154	US	doster	262_1	98.2686	1.96226	11.8137
SRR3181158_DBSCAN_round3_3	Muribaculum_intestinale_like_132	Bacteroidia	SRR3181158	US	doster	264_1	87.4399	3.34056	7.65119
SRR3181159_DBSCAN_round3027_307	Muribaculum_intestinale_like_135	Bacteroidia	SRR3181159	US	doster	276_1	85.2087	1.88679	10.5441
SRR3181162_DBSCAN_round1_2	Muribaculum_intestinale_like_136	Bacteroidia	SRR3181162	US	doster	97_1	92.4528	0.251572	14.2847
SRR5678930_DBSCAN_round3_5	Muribaculum_intestinale_like_137	Bacteroidia	SRR5678930	Canada	rovira2019	96_1	90.7547	0.754717	107.588
SRR5678931_DBSCAN_round2_18	Muribaculum_intestinale_like_138	Bacteroidia	SRR5678931	Canada	rovira2019	262_1	92.9856	4.36734	8.10874
SRR5678983_DBSCAN_round1_4	Muribaculum_intestinale_like_139	Bacteroidia	SRR5678983	Canada	rovira2019	96_1	89.9371	0.943396	55.7243
ERR3393586_DBSCAN_round1_8	Muribaculum_intestinale_like_14	Bacteroidia	ERR3393586	Korea	lim2020	97_1	91.0234	0.251572	15.5991
SRR5678985_DBSCAN_round1_5	Muribaculum_intestinale_like_141	Bacteroidia	SRR5678985	Canada	rovira2019	96_1	95.8868	0.754717	15.2506
SRR5678986_DBSCAN_round3_20	Muribaculum_intestinale_like_145	Bacteroidia	SRR5678986	Canada	rovira2019	302_2	91.9497	3.28302	9.72094
SRR5678988_DBSCAN_round2_28	Muribaculum_intestinale_like_146	Bacteroidia	SRR5678988	Canada	rovira2019	97_1	91.6981	0.628931	19.6785
SRR5678991_DBSCAN_round269_12	Muribaculum_intestinale_like_148	Bacteroidia	SRR5678991	Canada	rovira2019	302_2	85.6604	0.943396	19.8512
SRR5678993_DBSCAN_round2_20	Muribaculum_intestinale_like_149	Bacteroidia	SRR5678993	US	rovira2019	302_2	96.9811	1.13208	14.1323
ERR3393586_DBSCAN_round341_3	Muribaculum_intestinale_like_15	Bacteroidia	ERR3393586	Korea	lim2020	305_1	93.478	2.13836	54.668
SRR5679009_DBSCAN_round3082_591	Muribaculum_intestinale_like_151	Bacteroidia	SRR5679009	Canada	rovira2019	280_1	88.0248	0.943396	8.06477
SRR5679019_DBSCAN_round3161_0	Muribaculum_intestinale_like_152	Bacteroidia	SRR5679019	Canada	rovira2019	262_1	95.283	2.86164	11.5086
SRR5679033_DBSCAN_round302_2	Muribaculum_intestinale_like_153	Bacteroidia	SRR5679033	Canada	rovira2019	305_1	93.7358	3.20755	20.9806
SRR5679033_DBSCAN_round5402_334	Muribaculum_intestinale_like_154	Bacteroidia	SRR5679033	Canada	rovira2019	262_1	96.7925	1.13208	15.6029
SRR5679036_DBSCAN_round1_7	Muribaculum_intestinale_like_156	Bacteroidia	SRR5679036	Canada	rovira2019	96_1	90.7611	1.03774	28.8954
SRR5679036_DBSCAN_round7_8	Muribaculum_intestinale_like_159	Bacteroidia	SRR5679036	Canada	rovira2019	295_1	95.8491	2.7044	10.7222
SRR6512898_DBSCAN_round4_11	Muribaculum_intestinale_like_163	Bacteroidia	SRR6512898	Canada	zaheer	281_1	93.7603	2.01258	9.82218
SRR6512909_DBSCAN_round1_14	Muribaculum_intestinale_like_164	Bacteroidia	SRR6512909	Canada	zaheer	281_1	97.9245	0.754717	15.0038
SRR9037494_DBSCAN_round2_8	Muribaculum_intestinale_like_165	Bacteroidia	SRR9037494	Canada	zaheer	298_1	95.4495	0.588235	9.78939
ERR4398748_DBSCAN_round1_14	Muribaculum_intestinale_like_17	Bacteroidia	ERR4398748	France	duarte	282_1	96.2367	0.691824	12.7093
SRR9699866_DBSCAN_round197_1	Muribaculum_intestinale_like_170	Bacteroidia	SRR9699866	US	weinroth	305_1	89.6226	3.01887	21.7287
SRR9699869_DBSCAN_round1_12	Muribaculum_intestinale_like_171	Bacteroidia	SRR9699869	US	weinroth	97_1	91.3208	0	31.2189
SRR9699910_DBSCAN_round2_11	Muribaculum_intestinale_like_172	Bacteroidia	SRR9699910	US	weinroth	278_1	97.1698	0.377358	31.3922
SRR9699914_DBSCAN_round3_10	Muribaculum_intestinale_like_173	Bacteroidia	SRR9699914	US	weinroth	302_2	93.7736	1.69811	12.796
SRR9699915_DBSCAN_round3_29	Muribaculum_intestinale_like_175	Bacteroidia	SRR9699915	US	weinroth	96_1	95.6604	0.754717	42.2095
SRR9699916_DBSCAN_round1_3	Muribaculum_intestinale_like_176	Bacteroidia	SRR9699916	US	weinroth	295_1	89.8816	2.80093	8.20951
SRR9699917_DBSCAN_round1_29	Muribaculum_intestinale_like_177	Bacteroidia	SRR9699917	US	weinroth	280_1	95.3459	0.849057	13.4028
ERR4398749_DBSCAN_round1_3	Muribaculum_intestinale_like_18	Bacteroidia	ERR4398749	France	duarte	282_1	97.4717	0.377358	58.6046
ERR4398749_DBSCAN_round5_43	Muribaculum_intestinale_like_19	Bacteroidia	ERR4398749	France	duarte	281_1	96.7925	0.0221976	29.3708
ERR3393548_DBSCAN_round2_10	Muribaculum_intestinale_like_2	Bacteroidia	ERR3393548	Korea	lim2020	96_1	88.4906	0.849057	87.5357
ERR4398750_DBSCAN_round2_26	Muribaculum_intestinale_like_20	Bacteroidia	ERR4398750	France	duarte	282_1	95.6478	0.503145	9.94136
ERR4398752_DBSCAN_round4_36	Muribaculum_intestinale_like_23	Bacteroidia	ERR4398752	France	duarte	281_1	95.8491	1.13208	31.2305
ERR4398753_DBSCAN_round3_14	Muribaculum_intestinale_like_24	Bacteroidia	ERR4398753	France	duarte	306_1	96.7925	0.377358	19.8986
ERR4398754_DBSCAN_round2_2	Muribaculum_intestinale_like_25	Bacteroidia	ERR4398754	France	duarte	282_1	97.4717	0.566038	18.1746
ERR4398755_DBSCAN_round1_21	Muribaculum_intestinale_like_26	Bacteroidia	ERR4398755	France	duarte	306_1	93.8365	3.01887	33.7628
ERR4398755_DBSCAN_round1_33	Muribaculum_intestinale_like_27	Bacteroidia	ERR4398755	France	duarte	282_1	97.0943	0	40.6356
ERR4398756_DBSCAN_round4_47	Muribaculum_intestinale_like_28	Bacteroidia	ERR4398756	France	duarte	282_1	95.9623	0.943396	31.2673
ERR4398758_DBSCAN_round2_31	Muribaculum_intestinale_like_29	Bacteroidia	ERR4398758	France	duarte	306_1	96.7925	0.754717	29.6505
ERR3393553_DBSCAN_round1_1	Muribaculum_intestinale_like_3	Bacteroidia	ERR3393553	Korea	lim2020	295_1	96.4151	1.06918	11.0498
ERR4398763_DBSCAN_round8_6	Muribaculum_intestinale_like_31	Bacteroidia	ERR4398763	Germany	duarte	281_1	89.4911	0.566038	30.3229
ERR4398764_DBSCAN_round1_8	Muribaculum_intestinale_like_32	Bacteroidia	ERR4398764	Germany	duarte	295_1	96.4151	2.83019	18.6185
ERR4398764_DBSCAN_round2_18	Muribaculum_intestinale_like_33	Bacteroidia	ERR4398764	Germany	duarte	302_1	91.1321	2.64151	50.9133
ERR4398765_DBSCAN_round2_22	Muribaculum_intestinale_like_35	Bacteroidia	ERR4398765	Germany	duarte	261_1	95.4199	1.63522	15.8172
ERR4398766_DBSCAN_round2_6	Muribaculum_intestinale_like_37	Bacteroidia	ERR4398766	Netherlands	duarte	281_1	93.7107	1.88679	47.0008
ERR4398768_DBSCAN_round3_16	Muribaculum_intestinale_like_38	Bacteroidia	ERR4398768	Netherlands	duarte	261_1	97.1032	2.01258	10.9145
ERR4398771_DBSCAN_round2_30	Muribaculum_intestinale_like_39	Bacteroidia	ERR4398771	Netherlands	duarte	282_1	96.717	0.388794	12.6284
ERR4398772_DBSCAN_round2_20	Muribaculum_intestinale_like_41	Bacteroidia	ERR4398772	Netherlands	duarte	261_1	95.669	1.13208	11.5971
ERR4398772_DBSCAN_round3234_390	Muribaculum_intestinale_like_42	Bacteroidia	ERR4398772	Netherlands	duarte	281_1	89.2453	0.776915	26.9406
ERR4398787_DBSCAN_round1_8	Muribaculum_intestinale_like_43	Bacteroidia	ERR4398787	Netherlands	duarte	282_1	95.3962	0.188679	25.1874
ERR4398788_DBSCAN_round2_13	Muribaculum_intestinale_like_45	Bacteroidia	ERR4398788	Netherlands	duarte	282_1	96.2286	1.32075	10.8311
ERR4398788_DBSCAN_round2_21	Muribaculum_intestinale_like_46	Bacteroidia	ERR4398788	Netherlands	duarte	261_1	95.7107	0.503145	23.4303
ERR4398789_DBSCAN_round1_14	Muribaculum_intestinale_like_48	Bacteroidia	ERR4398789	Netherlands	duarte	261_1	97.2956	0.954831	11.3252
ERR4398791_DBSCAN_round5_20	Muribaculum_intestinale_like_50	Bacteroidia	ERR4398791	Netherlands	duarte	294_1	96.255	0.977029	9.32609
ERR4398792_DBSCAN_round1_8	Muribaculum_intestinale_like_51	Bacteroidia	ERR4398792	Netherlands	duarte	282_1	97.0943	0.377358	19.5797
ERR4398792_DBSCAN_round5_24	Muribaculum_intestinale_like_52	Bacteroidia	ERR4398792	Netherlands	duarte	279_5	87.3585	0.188679	14.1659
ERR4398793_DBSCAN_round1_19	Muribaculum_intestinale_like_53	Bacteroidia	ERR4398793	Germany	duarte	295_1	94.1509	0.943396	20.8802
ERR4398794_DBSCAN_round1_13	Muribaculum_intestinale_like_56	Bacteroidia	ERR4398794	Germany	duarte	261_1	92.6381	2.7673	8.70144
ERR4398794_DBSCAN_round2_9	Muribaculum_intestinale_like_57	Bacteroidia	ERR4398794	Germany	duarte	282_1	92.566	1.33219	8.97539
ERR4398794_DBSCAN_round3_10	Muribaculum_intestinale_like_58	Bacteroidia	ERR4398794	Germany	duarte	300_1	93.3962	1.76101	11.2649
ERR3393555_DBSCAN_round2_4	Muribaculum_intestinale_like_6	Bacteroidia	ERR3393555	Korea	lim2020	96_1	93.0744	1.79245	9.66239
ERR4398795_DBSCAN_round3715_2785	Muribaculum_intestinale_like_60	Bacteroidia	ERR4398795	Germany	duarte	290_1	86.478	0.377358	14.6238
ERR4398796_DBSCAN_round1_36	Muribaculum_intestinale_like_61	Bacteroidia	ERR4398796	Germany	duarte	282_1	96.4025	0.754717	12.3956
ERR4398796_DBSCAN_round3_41	Muribaculum_intestinale_like_62	Bacteroidia	ERR4398796	Germany	duarte	295_1	97.5472	1.32075	15.508
ERR4398797_DBSCAN_round3_31	Muribaculum_intestinale_like_66	Bacteroidia	ERR4398797	Germany	duarte	280_1	90.7571	0.754717	8.95922
ERR4398798_DBSCAN_round11_19	Muribaculum_intestinale_like_68	Bacteroidia	ERR4398798	Germany	duarte	261_1	96.0126	0.566038	31.7263
ERR4398799_DBSCAN_round3_15	Muribaculum_intestinale_like_70	Bacteroidia	ERR4398799	Germany	duarte	300_1	95.1743	0.691824	15.6085
ERR4398800_DBSCAN_round2_28	Muribaculum_intestinale_like_73	Bacteroidia	ERR4398800	Germany	duarte	295_1	91.1321	0.943396	19.2825
ERR4398801_DBSCAN_round2_32	Muribaculum_intestinale_like_77	Bacteroidia	ERR4398801	Germany	duarte	304_1	88.3276	2.7044	10.3076
ERR4398801_DBSCAN_round3587_5	Muribaculum_intestinale_like_78	Bacteroidia	ERR4398801	Germany	duarte	294_1	94.7503	0.377358	11.2084
ERR4398802_DBSCAN_round3846_121	Muribaculum_intestinale_like_79	Bacteroidia	ERR4398802	Germany	duarte	294_1	93.3962	0.943396	10.2976
ERR4398803_DBSCAN_round2_43	Muribaculum_intestinale_like_84	Bacteroidia	ERR4398803	Germany	duarte	290_1	96.2893	0.377358	22.3244
ERR4398803_DBSCAN_round3_41	Muribaculum_intestinale_like_85	Bacteroidia	ERR4398803	Germany	duarte	280_1	98.1132	0	15.1914
ERR4398804_DBSCAN_round184_13	Muribaculum_intestinale_like_86	Bacteroidia	ERR4398804	Germany	duarte	294_1	87.8892	1.13208	8.16615
ERR4398804_DBSCAN_round2_46	Muribaculum_intestinale_like_87	Bacteroidia	ERR4398804	Germany	duarte	261_1	95.9748	0.566038	15.4185
ERR4398804_DBSCAN_round5_4	Muribaculum_intestinale_like_88	Bacteroidia	ERR4398804	Germany	duarte	281_1	87.9208	0.566038	22.482
ERR4398806_DBSCAN_round4_42	Muribaculum_intestinale_like_89	Bacteroidia	ERR4398806	Germany	duarte	300_1	93.5849	0.754717	18.7919
ERR3393569_DBSCAN_round4_25	Muribaculum_intestinale_like_9	Bacteroidia	ERR3393569	Korea	lim2020	96_1	95.6604	0.754717	25.5583
ERR4398806_DBSCAN_round5_12	Muribaculum_intestinale_like_91	Bacteroidia	ERR4398806	Germany	duarte	281_1	91.3208	1.06918	35.8133
ERR4398806_DBSCAN_round8_2	Muribaculum_intestinale_like_92	Bacteroidia	ERR4398806	Germany	duarte	282_1	89.1698	0.377358	13.7994
ERR4398808_DBSCAN_round9_13	Muribaculum_intestinale_like_96	Bacteroidia	ERR4398808	France	duarte	282_1	94.8188	0.754717	26.0845
ERR4398808_DBSCAN_round9_14	Muribaculum_intestinale_like_97	Bacteroidia	ERR4398808	France	duarte	281_1	86.1864	1.21717	39.7849
ERR4398809_DBSCAN_round2_2	Muribaculum_intestinale_like_98	Bacteroidia	ERR4398809	France	duarte	282_1	95.6256	0.377358	24.7484
ERR4398809_DBSCAN_round3_2	Muribaculum_intestinale_like_99	Bacteroidia	ERR4398809	France	duarte	304_1	93.7736	1.25786	15.7318
ERR4398792_DBSCAN_round397_0	Odoribacter_splanchnicus_like_10	Bacteroidia	ERR4398792	Netherlands	duarte	219_1	89.7849	3.58423	22.3539
ERR4398799_DBSCAN_round353_0	Odoribacter_splanchnicus_like_11	Bacteroidia	ERR4398799	Germany	duarte	219_1	88.7097	2.19941	9.82232
ERR4398807_DBSCAN_round311_0	Odoribacter_splanchnicus_like_12	Bacteroidia	ERR4398807	Germany	duarte	219_1	95.1254	2.77778	9.17349
ERR4398808_DBSCAN_round276_0	Odoribacter_splanchnicus_like_13	Bacteroidia	ERR4398808	France	duarte	219_1	94.6237	1.48257	14.6648
ERR4398810_DBSCAN_round345_0	Odoribacter_splanchnicus_like_14	Bacteroidia	ERR4398810	France	duarte	219_1	89.7181	2.68817	7.46873
ERR4398814_DBSCAN_round264_0	Odoribacter_splanchnicus_like_15	Bacteroidia	ERR4398814	France	duarte	219_1	93.8172	1.36201	9.33522
SRR10098310_DBSCAN_round246_1	Odoribacter_splanchnicus_like_17	Bacteroidia	SRR10098310	US	haley2020	219_1	98.9247	2.24014	52.1044
SRR12217736_DBSCAN_round224_0	Odoribacter_splanchnicus_like_18	Bacteroidia	SRR12217736	US	salaheen2020	219_1	93.0108	1.6129	19.1194
ERR4398748_DBSCAN_round250_0	Odoribacter_splanchnicus_like_3	Bacteroidia	ERR4398748	France	duarte	219_1	89.5161	1.75138	10.5452
ERR4398752_DBSCAN_round281_0	Odoribacter_splanchnicus_like_4	Bacteroidia	ERR4398752	France	duarte	219_1	94.6237	1.97133	14.0145
ERR4398754_DBSCAN_round250_0	Odoribacter_splanchnicus_like_5	Bacteroidia	ERR4398754	France	duarte	219_1	90.3226	2.70609	12.8755
ERR4398766_DBSCAN_round296_0	Odoribacter_splanchnicus_like_6	Bacteroidia	ERR4398766	Netherlands	duarte	219_1	88.8074	4.12186	9.61993
ERR4398768_DBSCAN_round281_0	Odoribacter_splanchnicus_like_7	Bacteroidia	ERR4398768	Netherlands	duarte	219_1	90.3226	1.97133	15.622
ERR4398787_DBSCAN_round285_0	Odoribacter_splanchnicus_like_8	Bacteroidia	ERR4398787	Netherlands	duarte	219_1	91.9355	0.896057	17.6616
ERR4398789_DBSCAN_round313_0	Odoribacter_splanchnicus_like_9	Bacteroidia	ERR4398789	Netherlands	duarte	219_1	90.8602	0.268817	10.8635
SRR5679040_DBSCAN_round62_3	Oligella_ureolytica_like_2	Betaproteobacteria	SRR5679040	US	rovira2019	2_1	98.1925	1.95737	13.7951
SRR5679043_DBSCAN_round84_0	Oligella_ureolytica_like_4	Betaproteobacteria	SRR5679043	US	rovira2019	2_1	94.2641	1.60562	7.77051
SRR3181137_DBSCAN_round3914_30	Olsenella_uli_like_2	Coriobacteriia	SRR3181137	US	doster	58_1	93.5484	2.41935	21.128
SRR3181140_DBSCAN_round4183_1	Olsenella_uli_like_3	Coriobacteriia	SRR3181140	US	doster	58_1	92.4443	2.10573	11.1227
SRR3181142_DBSCAN_round384_0	Olsenella_uli_like_4	Coriobacteriia	SRR3181142	US	doster	58_1	97.5806	3.36022	20.6759
SRR3181155_DBSCAN_round3774_1127	Olsenella_uli_like_7	Coriobacteriia	SRR3181155	US	doster	58_1	88.4025	2.68817	12.64
SRR3181165_DBSCAN_round13_1	Olsenella_uli_like_8	Coriobacteriia	SRR3181165	US	doster	58_1	96.371	2.82258	21.4917
ERR3393583_DBSCAN_round1_7	Paludibacter_propionicigenes_like_17	unclassified	ERR3393583	Korea	lim2020	84_1	93.8172	0.537634	10.55
N12_DBSCAN_round2_15	Paludibacter_propionicigenes_like_24	Bacteroidia	N12	France	ours	319_1	94.0323	2.86738	8.43561
N13_DBSCAN_round2_7	Paludibacter_propionicigenes_like_25	Bacteroidia	N13	France	ours	319_1	87.5627	0.806452	10.4006
SRR3053172_DBSCAN_round2_2	Paludibacter_propionicigenes_like_29	unclassified	SRR3053172	US	noyes2016	75_1	98.6559	1.07527	29.9841
SRR3181140_DBSCAN_round4_8	Paludibacter_propionicigenes_like_38	unclassified	SRR3181140	US	doster	76_6	98.6559	0.555556	10.4355
SRR3181142_DBSCAN_round53_15	Paludibacter_propionicigenes_like_40	Bacteroidia	SRR3181142	US	doster	319_1	89.2473	0	34.4785
SRR3181150_DBSCAN_round4_7	Paludibacter_propionicigenes_like_42	unclassified	SRR3181150	US	doster	76_6	98.6559	0.806452	15.7994
W47_DBSCAN_round4_21	Paludibacter_propionicigenes_like_54	Bacteroidia	W47	France	ours	318_1	91.6667	1.6129	16.5972
W49_DBSCAN_round3_13	Paludibacter_propionicigenes_like_55	Bacteroidia	W49	France	ours	318_1	93.5484	1.88172	17.213
ERR4398754_DBSCAN_round4_10	Paraprevotella_xylaniphila_like_10	Bacteroidia	ERR4398754	France	duarte	229_1	94.9349	0.929368	12.6572
ERR4398810_DBSCAN_round1_12	Paraprevotella_xylaniphila_like_16	Bacteroidia	ERR4398810	France	duarte	229_1	95.0743	0.929368	12.4869
ERR4398811_DBSCAN_round2_15	Paraprevotella_xylaniphila_like_17	Bacteroidia	ERR4398811	France	duarte	229_1	95.2138	0.697026	9.96886
ERR4398814_DBSCAN_round9_8	Paraprevotella_xylaniphila_like_18	Bacteroidia	ERR4398814	France	duarte	229_1	87.9079	1.20818	7.9191
SRR3181120_DBSCAN_round3_16	Paraprevotella_xylaniphila_like_23	Bacteroidia	SRR3181120	US	doster	188_1	85.4192	4.27509	15.0571
SRR3181159_DBSCAN_round5_69	Paraprevotella_xylaniphila_like_33	Bacteroidia	SRR3181159	US	doster	203_1	85.9769	0.650558	10.0431
SRR6512898_DBSCAN_round2_22	Paraprevotella_xylaniphila_like_34	Bacteroidia	SRR6512898	Canada	zaheer	203_1	90.5824	0.929368	17.6082
SRR9037494_DBSCAN_round4_43	Paraprevotella_xylaniphila_like_36	Bacteroidia	SRR9037494	Canada	zaheer	203_1	86.3693	0.991326	10.6599
SRR9699914_DBSCAN_round4_10	Paraprevotella_xylaniphila_like_39	Bacteroidia	SRR9699914	US	weinroth	177_1	91.739	1.23916	14.3183
ERR4398749_DBSCAN_round1_1	Paraprevotella_xylaniphila_like_6	Bacteroidia	ERR4398749	France	duarte	229_1	96.2361	1.23916	15.2363
ERR4398751_DBSCAN_round3_9	Paraprevotella_xylaniphila_like_8	Bacteroidia	ERR4398751	France	duarte	229_1	96.2608	0.495663	30.2817
SRR10098306_DBSCAN_round4690_22	Persicimonas_caeni_like_1	Deltaproteobacteria	SRR10098306	US	haley2020	450_1	92.1505	3.3871	15.2425
ERR4398778_DBSCAN_round2_26	Phascolarctobacterium_faecium_like_10	Negativicutes	ERR4398778	Netherlands	duarte	514_1	99.7489	2.09581	15.6919
ERR4398787_DBSCAN_round3098_402	Phascolarctobacterium_faecium_like_11	Negativicutes	ERR4398787	Netherlands	duarte	514_1	90.8022	1.94611	54.1443
ERR4398794_DBSCAN_round3256_687	Phascolarctobacterium_faecium_like_12	Negativicutes	ERR4398794	Germany	duarte	514_1	96.3203	1.84631	19.5298
ERR4398810_DBSCAN_round3600_34	Phascolarctobacterium_faecium_like_14	Negativicutes	ERR4398810	France	duarte	475_1	96.8862	0.449102	29.3256
ERR4398810_DBSCAN_round73_4	Phascolarctobacterium_faecium_like_16	Negativicutes	ERR4398810	France	duarte	514_1	97.6676	3.24351	22.0684
SRR10098304_DBSCAN_round4_19	Phascolarctobacterium_faecium_like_19	Negativicutes	SRR10098304	US	haley2020	514_1	98.8024	3.11377	43.1812
ERR4398747_DBSCAN_round1_15	Phascolarctobacterium_faecium_like_2	Negativicutes	ERR4398747	France	duarte	514_1	97.9405	1.0978	11.4983
SRR12217730_DBSCAN_round1_2	Phascolarctobacterium_faecium_like_23	Negativicutes	SRR12217730	US	salaheen2020	514_1	99.4012	0.898204	21.0459
SRR12217734_DBSCAN_round1_1	Phascolarctobacterium_faecium_like_25	Negativicutes	SRR12217734	US	salaheen2020	514_1	98.503	2.61413	25.2591
SRR12217739_DBSCAN_round1_2	Phascolarctobacterium_faecium_like_26	Negativicutes	SRR12217739	US	salaheen2020	514_1	98.2841	2.26547	7.37367
SRR12217741_DBSCAN_round1_31	Phascolarctobacterium_faecium_like_27	Negativicutes	SRR12217741	US	salaheen2020	514_1	97.006	2.33533	14.5647
SRR12217744_DBSCAN_round1_5	Phascolarctobacterium_faecium_like_28	Negativicutes	SRR12217744	US	salaheen2020	514_1	99.4012	2.79441	101.517
SRR12217745_DBSCAN_round1_8	Phascolarctobacterium_faecium_like_29	Negativicutes	SRR12217745	US	salaheen2020	514_1	98.8024	0.998004	19.373
ERR4398748_DBSCAN_round2514_1279	Phascolarctobacterium_faecium_like_3	Negativicutes	ERR4398748	France	duarte	514_1	92.8144	2.24551	20.7413
SRR12217747_DBSCAN_round1_14	Phascolarctobacterium_faecium_like_31	Negativicutes	SRR12217747	US	salaheen2020	514_1	98.2036	2.79441	19.524
SRR12217748_DBSCAN_round1_15	Phascolarctobacterium_faecium_like_32	Negativicutes	SRR12217748	US	salaheen2020	514_1	100	1.1976	118.924
SRR6512898_DBSCAN_round5_39	Phascolarctobacterium_faecium_like_35	Negativicutes	SRR6512898	Canada	zaheer	514_1	94.462	4.91758	8.05688
ERR4398753_DBSCAN_round2025_538	Phascolarctobacterium_faecium_like_4	Negativicutes	ERR4398753	France	duarte	514_1	92.6856	2.49501	23.4456
ERR4398755_DBSCAN_round3_51	Phascolarctobacterium_faecium_like_5	Negativicutes	ERR4398755	France	duarte	514_1	97.6595	2.19561	10.8054
ERR4398758_DBSCAN_round4_79	Phascolarctobacterium_faecium_like_6	Negativicutes	ERR4398758	France	duarte	514_1	96.9612	2.61976	10.6862
ERR4398769_DBSCAN_round3045_1708	Phascolarctobacterium_faecium_like_7	Negativicutes	ERR4398769	Netherlands	duarte	514_1	95.905	2.21557	11.3336
ERR4398771_DBSCAN_round2_24	Phascolarctobacterium_faecium_like_8	Negativicutes	ERR4398771	Netherlands	duarte	514_1	98.5152	2.06587	15.2017
ERR4398775_DBSCAN_round2074_1091	Phascolarctobacterium_faecium_like_9	Negativicutes	ERR4398775	Netherlands	duarte	514_1	87.7345	2.54446	9.16296
ERR4398748_DBSCAN_round5_20	Phocaeicola_coprophilus_like_1	Bacteroidia	ERR4398748	France	duarte	223_1	85.9059	4.15112	20.6322
SRR12217733_DBSCAN_round6_42	Phocaeicola_coprophilus_like_10	Bacteroidia	SRR12217733	US	salaheen2020	223_1	92.0937	0.50995	53.968
SRR12217744_DBSCAN_round8_2	Phocaeicola_coprophilus_like_12	Bacteroidia	SRR12217744	US	salaheen2020	223_1	87.641	1.24378	26.3855
SRR5678991_DBSCAN_round1_9	Phocaeicola_coprophilus_like_14	Bacteroidia	SRR5678991	Canada	rovira2019	220_1	90.7214	1.47388	12.7995
ERR4398751_DBSCAN_round219_647	Phocaeicola_coprophilus_like_2	Bacteroidia	ERR4398751	France	duarte	223_1	85.8727	0.559701	24.6692
ERR4398752_DBSCAN_round620_0	Phocaeicola_coprophilus_like_3	Bacteroidia	ERR4398752	France	duarte	223_1	87.1269	0.932836	16.9289
ERR4398793_DBSCAN_round708_1	Phocaeicola_coprophilus_like_4	Bacteroidia	ERR4398793	Germany	duarte	223_1	88.039	1.49254	15.1894
SRR12217730_DBSCAN_round3_33	Phocaeicola_coprophilus_like_9	Bacteroidia	SRR12217730	US	salaheen2020	223_1	94.1833	1.36816	137.725
ERR4398748_DBSCAN_round2514_250	Prevotella_dentalis_like_1	Bacteroidia	ERR4398748	France	duarte	207_1	90.0161	0.910285	14.1886
ERR4398811_DBSCAN_round4_29	Prevotella_dentalis_like_10	Bacteroidia	ERR4398811	France	duarte	207_1	91.8919	2.98423	193.421
ERR4398750_DBSCAN_round2_24	Prevotella_dentalis_like_2	Bacteroidia	ERR4398750	France	duarte	207_1	90.6995	0.844595	125.056
ERR4398752_DBSCAN_round3_21	Prevotella_dentalis_like_3	Bacteroidia	ERR4398752	France	duarte	207_1	89.2133	0.675676	50.3157
ERR4398753_DBSCAN_round221_10	Prevotella_dentalis_like_4	Bacteroidia	ERR4398753	France	duarte	207_1	92.9054	1.85811	59.1484
ERR4398754_DBSCAN_round5_29	Prevotella_dentalis_like_5	Bacteroidia	ERR4398754	France	duarte	207_1	92.0608	1.68919	82.8613
ERR4398755_DBSCAN_round2635_97	Prevotella_dentalis_like_6	Bacteroidia	ERR4398755	France	duarte	207_1	85.6982	1.37387	17.404
ERR4398796_DBSCAN_round2_30	Prevotella_dentalis_like_7	Bacteroidia	ERR4398796	Germany	duarte	207_1	89.6959	0.675676	48.677
ERR4398804_DBSCAN_round576_30	Prevotella_dentalis_like_8	Bacteroidia	ERR4398804	Germany	duarte	207_1	86.083	1.63288	15.0091
ERR4398778_DBSCAN_round2228_390	Prevotella_enoeca_like_10	Bacteroidia	ERR4398778	Netherlands	duarte	200_1	90.0185	0.524691	14.8886
ERR4398789_DBSCAN_round3_30	Prevotella_enoeca_like_11	Bacteroidia	ERR4398789	Netherlands	duarte	212_2	91.1607	3.02469	10.9819
ERR4398801_DBSCAN_round3372_320	Prevotella_enoeca_like_13	Bacteroidia	ERR4398801	Germany	duarte	200_1	96.2109	0.37037	16.3786
ERR4398803_DBSCAN_round3235_42	Prevotella_enoeca_like_14	Bacteroidia	ERR4398803	Germany	duarte	200_1	94.7613	0.864198	40.3842
ERR4398806_DBSCAN_round3352_546	Prevotella_enoeca_like_15	Bacteroidia	ERR4398806	Germany	duarte	200_1	85.4352	0.493827	27.2035
ERR4398807_DBSCAN_round4_28	Prevotella_enoeca_like_16	Bacteroidia	ERR4398807	Germany	duarte	200_1	95.1852	0.617284	86.3493
ERR4398810_DBSCAN_round3601_554	Prevotella_enoeca_like_18	Bacteroidia	ERR4398810	France	duarte	200_1	86.0165	0.679012	16.6501
SRR10098313_DBSCAN_round1870_0	Prevotella_enoeca_like_23	Bacteroidia	SRR10098313	US	haley2020	210_6	89.4833	0.987654	90.9337
SRR10098313_DBSCAN_round3662_253	Prevotella_enoeca_like_24	Bacteroidia	SRR10098313	US	haley2020	200_1	88.6111	0.756173	22.443
SRR12217741_DBSCAN_round1_22	Prevotella_enoeca_like_27	Bacteroidia	SRR12217741	US	salaheen2020	210_6	86.3889	2.0679	118.836
ERR4398750_DBSCAN_round2806_235	Prevotella_enoeca_like_3	Bacteroidia	ERR4398750	France	duarte	200_1	95.9342	0.493827	18.4324
SRR3053145_DBSCAN_round1_17	Prevotella_enoeca_like_31	Bacteroidia	SRR3053145	US	noyes2016	200_1	95.6836	3.20988	9.38968
SRR3053171_DBSCAN_round2_3	Prevotella_enoeca_like_33	Bacteroidia	SRR3053171	US	noyes2016	210_9	96.2963	1.88272	24.0512
SRR3053172_DBSCAN_round3_8	Prevotella_enoeca_like_34	Bacteroidia	SRR3053172	US	noyes2016	210_9	94.0278	3.81173	13.6312
SRR3053172_DBSCAN_round4_88	Prevotella_enoeca_like_35	Bacteroidia	SRR3053172	US	noyes2016	200_1	96.7315	4.62963	16.781
SRR6512898_DBSCAN_round3426_148	Prevotella_enoeca_like_46	Bacteroidia	SRR6512898	Canada	zaheer	200_1	88.4444	2.46914	35.8645
SRR9037494_DBSCAN_round269_39	Prevotella_enoeca_like_47	Bacteroidia	SRR9037494	Canada	zaheer	200_1	86.3148	1.60494	30.364
SRR9037497_DBSCAN_round2_10	Prevotella_enoeca_like_49	Bacteroidia	SRR9037497	Canada	zaheer	212_1	94.6836	3.14815	9.51104
ERR4398752_DBSCAN_round2881_653	Prevotella_enoeca_like_5	Bacteroidia	ERR4398752	France	duarte	200_1	89.9259	0.771605	22.7367
ERR4398755_DBSCAN_round2634_377	Prevotella_enoeca_like_7	Bacteroidia	ERR4398755	France	duarte	200_1	93.3416	4.93827	39.1455
ERR4398775_DBSCAN_round2073_734	Prevotella_enoeca_like_9	Bacteroidia	ERR4398775	Netherlands	duarte	200_1	89.0895	0.925926	12.2509
ERR4398763_DBSCAN_round2911_389	Prevotella_like_11	Bacteroidia	ERR4398763	Germany	duarte	206_1	91.0648	1.60494	34.0647
ERR4398764_DBSCAN_round2576_292	Prevotella_like_12	Bacteroidia	ERR4398764	Germany	duarte	206_1	88.0556	0.37037	16.8944
ERR4398766_DBSCAN_round1335_1	Prevotella_like_13	Bacteroidia	ERR4398766	Netherlands	duarte	215_1	89.5062	0.493827	28.5651
ERR4398769_DBSCAN_round4433_1	Prevotella_like_14	Bacteroidia	ERR4398769	Netherlands	duarte	215_1	89.5679	0.925926	26.8641
ERR4398770_DBSCAN_round1290_0	Prevotella_like_15	Bacteroidia	ERR4398770	Netherlands	duarte	215_1	93.7037	3.53086	27.7153
ERR4398770_DBSCAN_round2652_716	Prevotella_like_16	Bacteroidia	ERR4398770	Netherlands	duarte	206_1	86.2317	0.925926	20.6922
ERR4398771_DBSCAN_round2_26	Prevotella_like_17	Bacteroidia	ERR4398771	Netherlands	duarte	215_1	90.0186	1.45062	28.7998
ERR4398774_DBSCAN_round3_41	Prevotella_like_18	Bacteroidia	ERR4398774	Netherlands	duarte	206_1	91.2485	0.925926	25.7922
ERR4398775_DBSCAN_round2_11	Prevotella_like_19	Bacteroidia	ERR4398775	Netherlands	duarte	215_1	94.7222	0.679012	26.4117
ERR4398775_DBSCAN_round2070_146	Prevotella_like_20	Bacteroidia	ERR4398775	Netherlands	duarte	206_1	92.4844	2.40741	22.7579
ERR4398776_DBSCAN_round2_9	Prevotella_like_21	Bacteroidia	ERR4398776	Netherlands	duarte	215_1	89.6595	1.23874	27.9609
ERR4398779_DBSCAN_round2494_2942	Prevotella_like_24	Bacteroidia	ERR4398779	Netherlands	duarte	215_1	85.0518	0.709459	18.9275
ERR4398787_DBSCAN_round3099_482	Prevotella_like_25	Bacteroidia	ERR4398787	Netherlands	duarte	206_1	90	0.925926	31.4914
ERR4398793_DBSCAN_round3_25	Prevotella_like_26	Bacteroidia	ERR4398793	Germany	duarte	215_1	93.4368	1.3795	16.8831
ERR4398793_DBSCAN_round3456_2633	Prevotella_like_28	Bacteroidia	ERR4398793	Germany	duarte	199_1	90.3704	1.42772	29.3103
ERR4398794_DBSCAN_round1_14	Prevotella_like_29	Bacteroidia	ERR4398794	Germany	duarte	215_1	91.8724	0.833333	10.4719
ERR4398796_DBSCAN_round1_23	Prevotella_like_30	Bacteroidia	ERR4398796	Germany	duarte	215_1	94.2857	0.297619	38.3062
ERR4398801_DBSCAN_round2_25	Prevotella_like_32	Bacteroidia	ERR4398801	Germany	duarte	215_1	90.4009	0.925926	14.2446
ERR4398804_DBSCAN_round2_40	Prevotella_like_33	Bacteroidia	ERR4398804	Germany	duarte	215_1	93.1231	1.40766	14.037
ERR4398806_DBSCAN_round4_19	Prevotella_like_35	Bacteroidia	ERR4398806	Germany	duarte	215_1	94.321	0.185185	24.8849
ERR4398810_DBSCAN_round2_29	Prevotella_like_38	Bacteroidia	ERR4398810	France	duarte	215_1	90.5602	2.42117	19.7872
ERR4398747_DBSCAN_round1_8	Prevotella_like_4	Bacteroidia	ERR4398747	France	duarte	215_1	92.464	1.2963	13.3141
ERR4398811_DBSCAN_round1325_0	Prevotella_like_40	Bacteroidia	ERR4398811	France	duarte	215_1	93.75	4.79542	26.8554
SRR10098308_DBSCAN_round1_13	Prevotella_like_43	Bacteroidia	SRR10098308	US	haley2020	215_1	92.0495	1.52027	24.73
SRR10098310_DBSCAN_round2_7	Prevotella_like_44	Bacteroidia	SRR10098310	US	haley2020	215_1	96.1149	3.06869	29.2434
SRR12217735_DBSCAN_round1449_167	Prevotella_like_46	Bacteroidia	SRR12217735	US	salaheen2020	215_1	89.0766	0.929054	13.0328
SRR12217736_DBSCAN_round3_8	Prevotella_like_47	Bacteroidia	SRR12217736	US	salaheen2020	215_1	96.6216	1.68919	32.094
ERR4398748_DBSCAN_round2_11	Prevotella_like_5	Bacteroidia	ERR4398748	France	duarte	215_1	90.8385	2.17284	13.0544
SRR5678987_DBSCAN_round1329_2	Prevotella_like_50	Bacteroidia	SRR5678987	Canada	rovira2019	215_1	95.2968	1.49212	29.9162
SRR5678990_DBSCAN_round1_18	Prevotella_like_51	Bacteroidia	SRR5678990	Canada	rovira2019	215_1	94.9324	0.912162	24.5722
SRR5679007_DBSCAN_round2_3	Prevotella_like_52	Bacteroidia	SRR5679007	Canada	rovira2019	215_1	90.2833	2.16029	8.68655
SRR6512909_DBSCAN_round1104_0	Prevotella_like_54	Bacteroidia	SRR6512909	Canada	zaheer	215_1	98.1419	3.85698	18.7033
SRR6512910_DBSCAN_round5_21	Prevotella_like_55	Bacteroidia	SRR6512910	Canada	zaheer	215_1	95.5584	1.01351	32.6278
SRR9037494_DBSCAN_round2991_104	Prevotella_like_57	Bacteroidia	SRR9037494	Canada	zaheer	206_1	92.963	0.185185	22.9979
SRR9037494_DBSCAN_round4_36	Prevotella_like_58	Bacteroidia	SRR9037494	Canada	zaheer	215_1	96.2963	1.48148	21.7139
SRR9699866_DBSCAN_round3250_173	Prevotella_like_59	Bacteroidia	SRR9699866	US	weinroth	193_1	87.651	3.03571	21.8771
ERR4398753_DBSCAN_round2024_292	Prevotella_like_6	Bacteroidia	ERR4398753	France	duarte	206_1	92.963	0.925926	21.5411
SRR9699866_DBSCAN_round3250_296	Prevotella_like_60	Bacteroidia	SRR9699866	US	weinroth	206_1	90.6173	0.555556	63.1017
SRR9699868_DBSCAN_round2948_260	Prevotella_like_61	Bacteroidia	SRR9699868	US	weinroth	206_1	90.8642	0.740741	19.0933
SRR9699914_DBSCAN_round2325_3	Prevotella_like_62	Bacteroidia	SRR9699914	US	weinroth	195_1	86.7901	1.61728	16.1
SRR9699914_DBSCAN_round2957_257	Prevotella_like_63	Bacteroidia	SRR9699914	US	weinroth	206_1	86.8724	0.601852	24.4189
SRR9699915_DBSCAN_round3032_206	Prevotella_like_65	Bacteroidia	SRR9699915	US	weinroth	206_1	93.1481	0.679012	24.0829
SRR9699915_DBSCAN_round3033_1718	Prevotella_like_66	Bacteroidia	SRR9699915	US	weinroth	215_1	88.7586	0.731982	16.9507
ERR4398753_DBSCAN_round2025_3403	Prevotella_like_7	Bacteroidia	ERR4398753	France	duarte	215_1	85.9877	0.555556	25.1692
ERR4398755_DBSCAN_round2634_129	Prevotella_like_8	Bacteroidia	ERR4398755	France	duarte	206_1	93.3333	0.185185	41.6242
ERR4398757_DBSCAN_round3_38	Prevotella_like_9	Bacteroidia	ERR4398757	France	duarte	215_1	96.2838	1.63288	27.9118
SRR10098296_DBSCAN_round4148_105	Pseudomonas_sp._C27(2019)_like_1	Gammaproteobacteria	SRR10098296	US	haley2020	4_1	86.7739	3.52751	37.6594
ERR4398792_DBSCAN_round3_16	Rhodospirillum_rubrum_like_6	Alphaproteobacteria	ERR4398792	Netherlands	duarte	40_1	94.6237	3.22581	7.40229
ERR4398794_DBSCAN_round1_17	Roseburia_hominis_like_4	Clostridia	ERR4398794	Germany	duarte	590_1	95.3341	4.2136	9.04595
ERR4398798_DBSCAN_round4_5	Roseburia_hominis_like_5	Clostridia	ERR4398798	Germany	duarte	590_1	95.4509	2.93076	10.4618
ERR4398810_DBSCAN_round2_35	Roseburia_hominis_like_7	Clostridia	ERR4398810	France	duarte	590_1	93.4531	1.69082	11.228
ERR4398806_DBSCAN_round6526_0	Roseburia_intestinalis_like_10	Clostridia	ERR4398806	Germany	duarte	593_1	89.3217	0.966184	10.7975
ERR4398807_DBSCAN_round301_3	Roseburia_intestinalis_like_11	Clostridia	ERR4398807	Germany	duarte	593_1	92.7635	0.845411	9.65522
ERR4398808_DBSCAN_round2717_0	Roseburia_intestinalis_like_12	Clostridia	ERR4398808	France	duarte	593_1	93.9326	1.23591	12.5983
ERR4398809_DBSCAN_round6_57	Roseburia_intestinalis_like_13	Clostridia	ERR4398809	France	duarte	593_1	93.7675	4.16264	8.3229
ERR4398811_DBSCAN_round2_7	Roseburia_intestinalis_like_14	Clostridia	ERR4398811	France	duarte	593_1	97.7194	3.36554	9.36631
ERR4398812_DBSCAN_round3053_1	Roseburia_intestinalis_like_15	Clostridia	ERR4398812	France	duarte	593_1	90.1698	1.85185	17.7078
ERR4398814_DBSCAN_round2847_0	Roseburia_intestinalis_like_16	Clostridia	ERR4398814	France	duarte	593_1	94.0419	0.942029	15.373
SRR6512901_DBSCAN_round1_13	Roseburia_intestinalis_like_23	Clostridia	SRR6512901	Canada	zaheer	593_1	98.7762	1.28623	11.5435
SRR6512909_DBSCAN_round1_7	Roseburia_intestinalis_like_24	Clostridia	SRR6512909	Canada	zaheer	593_1	97.6087	2.45572	18.4284
ERR4398787_DBSCAN_round276_7	Roseburia_intestinalis_like_3	Clostridia	ERR4398787	Netherlands	duarte	593_1	94.2798	0.821256	10.0358
ERR4398793_DBSCAN_round3_42	Roseburia_intestinalis_like_4	Clostridia	ERR4398793	Germany	duarte	593_1	93.901	2.00138	7.74716
ERR4398796_DBSCAN_round1_33	Roseburia_intestinalis_like_6	Clostridia	ERR4398796	Germany	duarte	593_1	91.2044	1.8599	8.02664
ERR4398799_DBSCAN_round401_1	Roseburia_intestinalis_like_7	Clostridia	ERR4398799	Germany	duarte	593_1	93.7902	0.483092	11.8174
ERR4398801_DBSCAN_round2_28	Roseburia_intestinalis_like_8	Clostridia	ERR4398801	Germany	duarte	593_1	97.6479	2.25443	10.6281
ERR4398805_DBSCAN_round2_15	Roseburia_intestinalis_like_9	Clostridia	ERR4398805	Germany	duarte	593_1	95.8333	1.20773	10.5071
ERR4398788_DBSCAN_round2_7	Ruminococcaceae_like_1	Clostridia	ERR4398788	Netherlands	duarte	459_1	95.0326	1.5873	14.9471
SRR10098304_DBSCAN_round1_7	Ruminococcaceae_like_4	Clostridia	SRR10098304	US	haley2020	471_1	92.517	0.226757	81.0079
SRR10098309_DBSCAN_round307_0	Ruminococcaceae_like_5	Clostridia	SRR10098309	US	haley2020	471_1	87.7551	0.362812	103.578
SRR10098311_DBSCAN_round3_5	Ruminococcaceae_like_6	Clostridia	SRR10098311	US	haley2020	471_1	95.2381	0.928288	18.8937
SRR12217731_DBSCAN_round3_24	Ruminococcaceae_like_8	Clostridia	SRR12217731	US	salaheen2020	471_1	86.0757	0	8.40132
SRR5679005_DBSCAN_round3_2	Ruminococcus_albus_like_20	Clostridia	SRR5679005	Canada	rovira2019	697_1	88.187	1.11857	7.31848
SRR5679035_DBSCAN_round2_1	Ruminococcus_albus_like_21	Clostridia	SRR5679035	Canada	rovira2019	697_1	94.4377	0.167785	9.74593
ERR3393564_DBSCAN_round44_11	Ruminococcus_albus_like_3	Clostridia	ERR3393564	Korea	lim2020	711_1	85.1859	1.84053	6.11892
ERR4398801_DBSCAN_round737_0	Ruminococcus_albus_like_6	Clostridia	ERR4398801	Germany	duarte	711_1	86.1177	1.63892	7.54945
ERR4398804_DBSCAN_round694_0	Ruminococcus_albus_like_7	Clostridia	ERR4398804	Germany	duarte	711_1	91.129	0.832466	12.2851
ERR3393549_DBSCAN_round2_5	Ruminococcus_like_1	Clostridia	ERR3393549	Korea	lim2020	749_1	90.972	1.70022	29.1696
ERR3393571_DBSCAN_round423_1	Ruminococcus_like_10	Clostridia	ERR3393571	Korea	lim2020	749_1	92.3658	3.7472	26.1168
ERR3393575_DBSCAN_round1_2	Ruminococcus_like_13	Clostridia	ERR3393575	Korea	lim2020	716_1	92.7852	2.01342	9.64017
ERR3393552_DBSCAN_round2_5	Ruminococcus_like_2	Clostridia	ERR3393552	Korea	lim2020	715_1	91.6107	0	39.8848
SRR12217731_DBSCAN_round1_40	Ruminococcus_like_20	Clostridia	SRR12217731	US	salaheen2020	704_1	95.1902	0.447427	9.96517
W55_DBSCAN_round2_70	Ruminococcus_like_26	Clostridia	W55	France	ours	613_1	85.8152	0	18.9028
ERR3393558_DBSCAN_round1_3	Ruminococcus_like_3	Clostridia	ERR3393558	Korea	lim2020	749_1	94.4631	1.67785	15.8235
ERR3393570_DBSCAN_round1_1	Ruminococcus_like_8	Clostridia	ERR3393570	Korea	lim2020	749_1	85.7942	2.34899	17.7165
ERR3393546_DBSCAN_round2_14	Ruminococcus_sp._JE7A12_like_1	Clostridia	ERR3393546	Korea	lim2020	702_1	94.2394	2.23714	7.53002
SRR3181140_DBSCAN_round6_39	Ruminococcus_sp._JE7A12_like_106	Clostridia	SRR3181140	US	doster	522_1	91.2752	1.81208	22.5838
SRR3181141_DBSCAN_round7_47	Ruminococcus_sp._JE7A12_like_107	Clostridia	SRR3181141	US	doster	748_1	97.9866	0	18.7244
SRR3181150_DBSCAN_round5_49	Ruminococcus_sp._JE7A12_like_109	Clostridia	SRR3181150	US	doster	522_1	95.0783	0.167785	9.6619
SRR3181150_DBSCAN_round5_92	Ruminococcus_sp._JE7A12_like_110	Clostridia	SRR3181150	US	doster	748_1	90.9396	0	10.1493
SRR3181159_DBSCAN_round5_46	Ruminococcus_sp._JE7A12_like_114	Clostridia	SRR3181159	US	doster	522_1	91.4989	0	13.9636
SRR3181165_DBSCAN_round4_77	Ruminococcus_sp._JE7A12_like_117	Clostridia	SRR3181165	US	doster	635_1	93.2886	0.167785	11.6958
SRR5678929_DBSCAN_round1_11	Ruminococcus_sp._JE7A12_like_118	Clostridia	SRR5678929	Canada	rovira2019	643_1	95.4279	1.00671	9.98898
SRR5678930_DBSCAN_round3_10	Ruminococcus_sp._JE7A12_like_120	Clostridia	SRR5678930	Canada	rovira2019	697_1	95.0783	0.356544	9.36674
SRR5678930_DBSCAN_round3_4	Ruminococcus_sp._JE7A12_like_121	Clostridia	SRR5678930	Canada	rovira2019	643_1	92.6174	1.34228	23.0839
SRR5678989_DBSCAN_round2_10	Ruminococcus_sp._JE7A12_like_125	Clostridia	SRR5678989	Canada	rovira2019	713_1	85.906	2.68456	12.0667
SRR5678995_DBSCAN_round2_2	Ruminococcus_sp._JE7A12_like_127	Clostridia	SRR5678995	US	rovira2019	713_1	85.906	0	26.9458
SRR5679017_DBSCAN_round2_3	Ruminococcus_sp._JE7A12_like_129	Clostridia	SRR5679017	Canada	rovira2019	643_1	94.6938	2.15782	8.58622
SRR5679019_DBSCAN_round2_4	Ruminococcus_sp._JE7A12_like_130	Clostridia	SRR5679019	Canada	rovira2019	732_1	85.906	2.81879	42.9606
SRR5679019_DBSCAN_round3_7	Ruminococcus_sp._JE7A12_like_131	Clostridia	SRR5679019	Canada	rovira2019	766_1	88.1572	2.85743	26.1289
SRR5679020_DBSCAN_round3_11	Ruminococcus_sp._JE7A12_like_133	Clostridia	SRR5679020	Canada	rovira2019	766_1	87.7517	1.78971	44.3309
SRR5679034_DBSCAN_round1_2	Ruminococcus_sp._JE7A12_like_135	Clostridia	SRR5679034	Canada	rovira2019	732_1	94.0576	4.25564	10.7617
SRR5679034_DBSCAN_round2_21	Ruminococcus_sp._JE7A12_like_136	Clostridia	SRR5679034	Canada	rovira2019	522_1	93.6242	1.90665	10.8528
SRR5679034_DBSCAN_round311_1	Ruminococcus_sp._JE7A12_like_137	Clostridia	SRR5679034	Canada	rovira2019	643_1	92.953	1.90157	45.492
SRR5679036_DBSCAN_round1_4	Ruminococcus_sp._JE7A12_like_139	Clostridia	SRR5679036	Canada	rovira2019	643_1	96.1969	2.01342	12.6779
SRR5679037_DBSCAN_round1_4	Ruminococcus_sp._JE7A12_like_141	Clostridia	SRR5679037	Canada	rovira2019	732_1	93.5263	4.25056	12.1155
SRR5679037_DBSCAN_round1_6	Ruminococcus_sp._JE7A12_like_142	Clostridia	SRR5679037	Canada	rovira2019	643_1	97.9866	0.671141	31.7012
SRR5679037_DBSCAN_round2_6	Ruminococcus_sp._JE7A12_like_143	Clostridia	SRR5679037	Canada	rovira2019	766_1	95.0783	1.62192	33.6774
SRR5679037_DBSCAN_round36_13	Ruminococcus_sp._JE7A12_like_144	Clostridia	SRR5679037	Canada	rovira2019	731_1	92.8507	1.67785	9.51953
SRR6512898_DBSCAN_round1_22	Ruminococcus_sp._JE7A12_like_145	Clostridia	SRR6512898	Canada	zaheer	713_1	89.807	0	22.12
SRR6512898_DBSCAN_round1_7	Ruminococcus_sp._JE7A12_like_146	Clostridia	SRR6512898	Canada	zaheer	731_1	94.1275	1.34228	11.2087
SRR6512910_DBSCAN_round1_1	Ruminococcus_sp._JE7A12_like_148	Clostridia	SRR6512910	Canada	zaheer	713_1	85.2349	0	21.6427
SRR6512910_DBSCAN_round5_35	Ruminococcus_sp._JE7A12_like_151	Clostridia	SRR6512910	Canada	zaheer	731_1	95	1.1745	11.7787
SRR7686597_DBSCAN_round1_6	Ruminococcus_sp._JE7A12_like_153	Clostridia	SRR7686597	US	salaheen2019	679_1	91.9463	1.00671	131.772
SRR7686601_DBSCAN_round3_17	Ruminococcus_sp._JE7A12_like_154	Clostridia	SRR7686601	US	salaheen2019	522_1	91.2752	1.11857	17.8623
SRR9037494_DBSCAN_round3_35	Ruminococcus_sp._JE7A12_like_155	Clostridia	SRR9037494	Canada	zaheer	713_1	85.2349	0.671141	14.4952
SRR9699865_DBSCAN_round1_4	Ruminococcus_sp._JE7A12_like_157	Clostridia	SRR9699865	US	weinroth	766_1	85.66	1.67785	22.008
SRR9699870_DBSCAN_round1_42	Ruminococcus_sp._JE7A12_like_159	Clostridia	SRR9699870	US	weinroth	522_1	94.6309	1.00671	15.1864
SRR9699914_DBSCAN_round1_3	Ruminococcus_sp._JE7A12_like_160	Clostridia	SRR9699914	US	weinroth	766_1	89.2617	2.01342	13.8315
SRR9699915_DBSCAN_round1_1	Ruminococcus_sp._JE7A12_like_161	Clostridia	SRR9699915	US	weinroth	766_1	86.8009	1.06264	17.4109
SRR9699915_DBSCAN_round3_53	Ruminococcus_sp._JE7A12_like_162	Clostridia	SRR9699915	US	weinroth	522_1	86.0268	2.70554	8.46146
SRR9699916_DBSCAN_round1_5	Ruminococcus_sp._JE7A12_like_163	Clostridia	SRR9699916	US	weinroth	766_1	93.4004	1.73378	22.1098
ERR4398758_DBSCAN_round2_29	Ruminococcus_sp._JE7A12_like_23	Clostridia	ERR4398758	France	duarte	757_1	91.0515	0	22.3221
ERR4398763_DBSCAN_round2_22	Ruminococcus_sp._JE7A12_like_24	Clostridia	ERR4398763	Germany	duarte	771_1	95.2601	2.01342	19.3355
ERR4398763_DBSCAN_round5_50	Ruminococcus_sp._JE7A12_like_25	Clostridia	ERR4398763	Germany	duarte	770_1	85.6949	2.18121	12.3799
ERR4398789_DBSCAN_round1_15	Ruminococcus_sp._JE7A12_like_29	Clostridia	ERR4398789	Netherlands	duarte	713_1	88.4228	0	16.2901
ERR4398792_DBSCAN_round2_8	Ruminococcus_sp._JE7A12_like_30	Clostridia	ERR4398792	Netherlands	duarte	720_1	92.6846	0.356544	7.9685
ERR4398792_DBSCAN_round3_29	Ruminococcus_sp._JE7A12_like_31	Clostridia	ERR4398792	Netherlands	duarte	739_1	94.0716	0.111857	10.5817
ERR4398792_DBSCAN_round5_44	Ruminococcus_sp._JE7A12_like_33	Clostridia	ERR4398792	Netherlands	duarte	771_1	95.4768	1.34228	11.1424
ERR4398793_DBSCAN_round1_21	Ruminococcus_sp._JE7A12_like_34	Clostridia	ERR4398793	Germany	duarte	691_1	94.4631	0.33557	11.4816
ERR4398796_DBSCAN_round1_31	Ruminococcus_sp._JE7A12_like_37	Clostridia	ERR4398796	Germany	duarte	739_1	91.6107	0	26.0799
ERR4398796_DBSCAN_round1_37	Ruminococcus_sp._JE7A12_like_38	Clostridia	ERR4398796	Germany	duarte	771_1	97.651	1.00671	35.6223
ERR4398796_DBSCAN_round1_40	Ruminococcus_sp._JE7A12_like_39	Clostridia	ERR4398796	Germany	duarte	460_1	96.6443	0.671141	16.561
ERR4398799_DBSCAN_round2_9	Ruminococcus_sp._JE7A12_like_43	Clostridia	ERR4398799	Germany	duarte	717_1	91.0235	1.40329	9.46214
ERR4398799_DBSCAN_round3_16	Ruminococcus_sp._JE7A12_like_44	Clostridia	ERR4398799	Germany	duarte	460_1	95.281	3.3557	13.4252
ERR4398801_DBSCAN_round1_3	Ruminococcus_sp._JE7A12_like_46	Clostridia	ERR4398801	Germany	duarte	713_1	85.2349	0.671141	16.6757
ERR4398802_DBSCAN_round3_7	Ruminococcus_sp._JE7A12_like_48	Clostridia	ERR4398802	Germany	duarte	720_1	97.5881	1.02908	8.94815
ERR4398803_DBSCAN_round1_17	Ruminococcus_sp._JE7A12_like_49	Clostridia	ERR4398803	Germany	duarte	772_1	95.302	1.14094	10.8878
ERR4398805_DBSCAN_round33_35	Ruminococcus_sp._JE7A12_like_50	Clostridia	ERR4398805	Germany	duarte	720_1	89.6665	1.73887	7.66816
ERR4398806_DBSCAN_round4_43	Ruminococcus_sp._JE7A12_like_53	Clostridia	ERR4398806	Germany	duarte	731_1	93.6381	1.34228	8.69305
ERR4398806_DBSCAN_round4_44	Ruminococcus_sp._JE7A12_like_54	Clostridia	ERR4398806	Germany	duarte	771_1	93.6451	0.894855	8.32003
ERR4398807_DBSCAN_round128_115	Ruminococcus_sp._JE7A12_like_55	Clostridia	ERR4398807	Germany	duarte	771_1	97.3784	1.00671	19.7747
ERR4398808_DBSCAN_round2_3	Ruminococcus_sp._JE7A12_like_57	Clostridia	ERR4398808	France	duarte	713_1	87.2483	2.68456	14.6042
ERR4398808_DBSCAN_round3_9	Ruminococcus_sp._JE7A12_like_58	Clostridia	ERR4398808	France	duarte	771_1	95.4698	0.671141	13.3671
ERR4398809_DBSCAN_round3259_944	Ruminococcus_sp._JE7A12_like_59	Clostridia	ERR4398809	France	duarte	726_1	85.5914	3.52349	13.1677
ERR4398810_DBSCAN_round2_34	Ruminococcus_sp._JE7A12_like_60	Clostridia	ERR4398810	France	duarte	757_1	92.3937	0	21.5912
ERR4398810_DBSCAN_round311_6	Ruminococcus_sp._JE7A12_like_61	Clostridia	ERR4398810	France	duarte	735_1	87.2218	2.68456	8.67979
ERR4398814_DBSCAN_round1_3	Ruminococcus_sp._JE7A12_like_63	Clostridia	ERR4398814	France	duarte	757_1	89.7092	1.34228	10.8332
ERR4398814_DBSCAN_round3056_458	Ruminococcus_sp._JE7A12_like_66	Clostridia	ERR4398814	France	duarte	719_1	97.0847	1.02908	16.2326
N11_DBSCAN_round526_4	Ruminococcus_sp._JE7A12_like_68	Clostridia	N11	France	ours	635_1	96.6443	0	2.50154
N29_DBSCAN_round1_1	Ruminococcus_sp._JE7A12_like_69	Clostridia	N29	France	ours	613_1	94.1834	0.33557	0.899356
N3_DBSCAN_round2_4	Ruminococcus_sp._JE7A12_like_70	Clostridia	N3	France	ours	613_1	92.17	0.692114	22.0408
N39_DBSCAN_round1187_52	Ruminococcus_sp._JE7A12_like_72	NA	N39	France	ours	635_1	98.6577	0	140.493
N47_DBSCAN_round1_7	Ruminococcus_sp._JE7A12_like_75	Clostridia	N47	France	ours	613_1	87.8076	0	21.5434
SRR10098307_DBSCAN_round2_14	Ruminococcus_sp._JE7A12_like_77	Clostridia	SRR10098307	US	haley2020	717_1	97.63	1.13954	19.4189
SRR10098313_DBSCAN_round5_21	Ruminococcus_sp._JE7A12_like_81	Clostridia	SRR10098313	US	haley2020	726_1	96.6443	0.671141	35.0299
SRR12217727_DBSCAN_round6_200	Ruminococcus_sp._JE7A12_like_85	Clostridia	SRR12217727	US	salaheen2020	739_1	90.2685	0.671141	8.96731
SRR12217729_DBSCAN_round4_36	Ruminococcus_sp._JE7A12_like_86	Clostridia	SRR12217729	US	salaheen2020	717_1	98.6577	1.00671	26.2508
SRR12217739_DBSCAN_round4_56	Ruminococcus_sp._JE7A12_like_92	Clostridia	SRR12217739	US	salaheen2020	726_1	97.3154	0.671141	14.2727
SRR3053167_DBSCAN_round2_31	Ruminococcus_sp._JE7A12_like_96	Clostridia	SRR3053167	US	noyes2016	635_1	97.8035	0.503356	13.0246
SRR6512912_DBSCAN_round3_8	Selenomonas_ruminantium_like_15	Negativicutes	SRR6512912	Canada	zaheer	541_1	86.8811	1.42405	7.75283
ERR4398747_DBSCAN_round1_12	Selenomonas_ruminantium_like_2	Negativicutes	ERR4398747	France	duarte	542_1	98.7764	3.79317	12.8297
ERR4398752_DBSCAN_round742_0	Selenomonas_ruminantium_like_3	Negativicutes	ERR4398752	France	duarte	542_1	85.943	2.90084	15.07
ERR4398753_DBSCAN_round348_0	Selenomonas_ruminantium_like_4	Negativicutes	ERR4398753	France	duarte	542_1	90.1688	3.11181	14.9383
[truncated: 286 more rows]

## Sheet: B - reads2contigs&MAGs
Summary of alignment statistics of reads to contigs and to the core MAGs. Sample names are presented on the left	Table X: summary of alignment statistics of reads to contigs and to the core MAGs. Sample names are presented on the left
		total reads				reads to contigs		% assembled of total reads to contigs			reads to mags		% assembled of total reads to MAGs			reads to contigs	reads to MAGs
ERR3393546	ERR3393546_flagstat_mghit_contigs	76312686			ERR3393546_flagstat_mghit_contigs	55672034	72.95%	72.9525		ERR3393546_flagstat_MAGs	15582408	20.42%	20.4192		average	65.4185	27.8136
ERR3393547	ERR3393547_flagstat_mghit_contigs	75354318			ERR3393547_flagstat_mghit_contigs	63366764	84.09%	84.0917		ERR3393547_flagstat_MAGs	23199605	30.79%	30.7874
ERR3393548	ERR3393548_flagstat_mghit_contigs	75622072			ERR3393548_flagstat_mghit_contigs	61279148	81.03%	81.0334		ERR3393548_flagstat_MAGs	21921065	28.99%	28.9877			reads to bacterial contigs
ERR3393549	ERR3393549_flagstat_mghit_contigs	155721186			ERR3393549_flagstat_mghit_contigs	130576943	83.85%	83.853		ERR3393549_flagstat_MAGs	14501618	9.31%	9.31255			39.9969	MAGs coverage of the total bacterial reads
ERR3393550	ERR3393550_flagstat_mghit_contigs	75882764			ERR3393550_flagstat_mghit_contigs	53032055	69.89%	69.8868		ERR3393550_flagstat_MAGs	16559445	21.82%	21.8224				69.5394
ERR3393551	ERR3393551_flagstat_mghit_contigs	74982406			ERR3393551_flagstat_mghit_contigs	49728183	66.32%	66.3198		ERR3393551_flagstat_MAGs	14076692	18.77%	18.7733
ERR3393552	ERR3393552_flagstat_mghit_contigs	76382082			ERR3393552_flagstat_mghit_contigs	55578837	72.76%	72.7642		ERR3393552_flagstat_MAGs	15077417	19.74%	19.7395
ERR3393553	ERR3393553_flagstat_mghit_contigs	73078688			ERR3393553_flagstat_mghit_contigs	48991832	67.04%	67.0398		ERR3393553_flagstat_MAGs	15873428	21.72%	21.721
ERR3393554	ERR3393554_flagstat_mghit_contigs	77359220			ERR3393554_flagstat_mghit_contigs	48786102	63.06%	63.0644		ERR3393554_flagstat_MAGs	14687381	18.99%	18.9859
ERR3393555	ERR3393555_flagstat_mghit_contigs	76702880			ERR3393555_flagstat_mghit_contigs	55109915	71.85%	71.8486		ERR3393555_flagstat_MAGs	11199117	14.60%	14.6006
ERR3393556	ERR3393556_flagstat_mghit_contigs	72577426			ERR3393556_flagstat_mghit_contigs	52700861	72.61%	72.6133		ERR3393556_flagstat_MAGs	10072248	13.88%	13.8779
ERR3393557	ERR3393557_flagstat_mghit_contigs	80339986			ERR3393557_flagstat_mghit_contigs	55570850	69.17%	69.1696		ERR3393557_flagstat_MAGs	17648153	21.97%	21.9668
ERR3393558	ERR3393558_flagstat_mghit_contigs	74735696			ERR3393558_flagstat_mghit_contigs	40013255	53.54%	53.5397		ERR3393558_flagstat_MAGs	10279072	13.75%	13.7539
ERR3393559	ERR3393559_flagstat_mghit_contigs	93953402			ERR3393559_flagstat_mghit_contigs	60993775	64.92%	64.9192		ERR3393559_flagstat_MAGs	16269246	17.32%	17.3163
ERR3393560	ERR3393560_flagstat_mghit_contigs	76195010			ERR3393560_flagstat_mghit_contigs	44719209	58.69%	58.6905		ERR3393560_flagstat_MAGs	11431206	15.00%	15.0026
ERR3393561	ERR3393561_flagstat_mghit_contigs	57172852			ERR3393561_flagstat_mghit_contigs	31841244	55.69%	55.6929		ERR3393561_flagstat_MAGs	12246858	21.42%	21.4208
ERR3393562	ERR3393562_flagstat_mghit_contigs	75134318			ERR3393562_flagstat_mghit_contigs	61291038	81.58%	81.5753		ERR3393562_flagstat_MAGs	16432533	21.87%	21.8709
ERR3393563	ERR3393563_flagstat_mghit_contigs	81803456			ERR3393563_flagstat_mghit_contigs	64914884	79.35%	79.3547		ERR3393563_flagstat_MAGs	19537593	23.88%	23.8836
ERR3393564	ERR3393564_flagstat_mghit_contigs	105207252			ERR3393564_flagstat_mghit_contigs	84166434	80.00%	80.0006		ERR3393564_flagstat_MAGs	27751756	26.38%	26.3782
ERR3393565	ERR3393565_flagstat_mghit_contigs	110786024			ERR3393565_flagstat_mghit_contigs	93602843	84.49%	84.4898		ERR3393565_flagstat_MAGs	27306166	24.65%	24.6477
ERR3393566	ERR3393566_flagstat_mghit_contigs	94369130			ERR3393566_flagstat_mghit_contigs	68467842	72.55%	72.5532		ERR3393566_flagstat_MAGs	20620286	21.85%	21.8507
ERR3393567	ERR3393567_flagstat_mghit_contigs	80026088			ERR3393567_flagstat_mghit_contigs	60958893	76.17%	76.1738		ERR3393567_flagstat_MAGs	21080165	26.34%	26.3416
ERR3393568	ERR3393568_flagstat_mghit_contigs	78880360			ERR3393568_flagstat_mghit_contigs	48477041	61.46%	61.4564		ERR3393568_flagstat_MAGs	10848945	13.75%	13.7537
ERR3393569	ERR3393569_flagstat_mghit_contigs	89956740			ERR3393569_flagstat_mghit_contigs	61331262	68.18%	68.1786		ERR3393569_flagstat_MAGs	14818637	16.47%	16.4731
ERR3393570	ERR3393570_flagstat_mghit_contigs	64823492			ERR3393570_flagstat_mghit_contigs	28948108	44.66%	44.6568		ERR3393570_flagstat_MAGs	8941835	13.79%	13.7941
ERR3393571	ERR3393571_flagstat_mghit_contigs	74123224			ERR3393571_flagstat_mghit_contigs	36396617	49.10%	49.1029		ERR3393571_flagstat_MAGs	9756292	13.16%	13.1623
ERR3393572	ERR3393572_flagstat_mghit_contigs	78683290			ERR3393572_flagstat_mghit_contigs	41728430	53.03%	53.0334		ERR3393572_flagstat_MAGs	10800851	13.73%	13.727
ERR3393573	ERR3393573_flagstat_mghit_contigs	70797788			ERR3393573_flagstat_mghit_contigs	48199246	68.08%	68.0802		ERR3393573_flagstat_MAGs	14849746	20.97%	20.9749
ERR3393574	ERR3393574_flagstat_mghit_contigs	68129130			ERR3393574_flagstat_mghit_contigs	56920082	83.55%	83.5473		ERR3393574_flagstat_MAGs	11188456	16.42%	16.4224
ERR3393575	ERR3393575_flagstat_mghit_contigs	88474778			ERR3393575_flagstat_mghit_contigs	63342088	71.59%	71.5934		ERR3393575_flagstat_MAGs	16851880	19.05%	19.0471
ERR3393576	ERR3393576_flagstat_mghit_contigs	68902252			ERR3393576_flagstat_mghit_contigs	46780255	67.89%	67.8937		ERR3393576_flagstat_MAGs	13161272	19.10%	19.1014
ERR3393577	ERR3393577_flagstat_mghit_contigs	66074600			ERR3393577_flagstat_mghit_contigs	41922041	63.45%	63.4465		ERR3393577_flagstat_MAGs	10596109	16.04%	16.0366
ERR3393578	ERR3393578_flagstat_mghit_contigs	86180576			ERR3393578_flagstat_mghit_contigs	53633580	62.23%	62.234		ERR3393578_flagstat_MAGs	15136607	17.56%	17.5638
ERR3393579	ERR3393579_flagstat_mghit_contigs	94297714			ERR3393579_flagstat_mghit_contigs	64854725	68.78%	68.7766		ERR3393579_flagstat_MAGs	14752750	15.64%	15.6449
ERR3393580	ERR3393580_flagstat_mghit_contigs	76510666			ERR3393580_flagstat_mghit_contigs	46575784	60.87%	60.8749		ERR3393580_flagstat_MAGs	6056989	7.92%	7.91653
ERR3393581	ERR3393581_flagstat_mghit_contigs	108090432			ERR3393581_flagstat_mghit_contigs	84701202	78.36%	78.3614		ERR3393581_flagstat_MAGs	21379024	19.78%	19.7788
ERR3393582	ERR3393582_flagstat_mghit_contigs	121978172			ERR3393582_flagstat_mghit_contigs	91995263	75.42%	75.4194		ERR3393582_flagstat_MAGs	26968009	22.11%	22.1089
ERR3393583	ERR3393583_flagstat_mghit_contigs	67851788			ERR3393583_flagstat_mghit_contigs	49743869	73.31%	73.3125		ERR3393583_flagstat_MAGs	16956024	24.99%	24.9898
ERR3393584	ERR3393584_flagstat_mghit_contigs	75592620			ERR3393584_flagstat_mghit_contigs	61214018	80.98%	80.9788		ERR3393584_flagstat_MAGs	22679608	30.00%	30.0024
ERR3393585	ERR3393585_flagstat_mghit_contigs	76495350			ERR3393585_flagstat_mghit_contigs	57178699	74.75%	74.7479		ERR3393585_flagstat_MAGs	11655514	15.24%	15.2369
ERR3393586	ERR3393586_flagstat_mghit_contigs	75625450			ERR3393586_flagstat_mghit_contigs	56910590	75.25%	75.2532		ERR3393586_flagstat_MAGs	15274388	20.20%	20.1974
ERR4398747	ERR4398747_flagstat_mghit_contigs	59368500			ERR4398747_flagstat_mghit_contigs	46045841	77.56%	77.5594		ERR4398747_flagstat_MAGs	31036773	52.28%	52.2782
ERR4398748	ERR4398748_flagstat_mghit_contigs	68842426			ERR4398748_flagstat_mghit_contigs	50333669	73.11%	73.1143		ERR4398748_flagstat_MAGs	33980015	49.36%	49.3591
ERR4398749	ERR4398749_flagstat_mghit_contigs	87898226			ERR4398749_flagstat_mghit_contigs	74410815	84.66%	84.6557		ERR4398749_flagstat_MAGs	44723123	50.88%	50.8806
ERR4398750	ERR4398750_flagstat_mghit_contigs	87140472			ERR4398750_flagstat_mghit_contigs	73406286	84.24%	84.239		ERR4398750_flagstat_MAGs	49823307	57.18%	57.1759
ERR4398751	ERR4398751_flagstat_mghit_contigs	93760132			ERR4398751_flagstat_mghit_contigs	83532959	89.09%	89.0922		ERR4398751_flagstat_MAGs	57106706	60.91%	60.9072
ERR4398752	ERR4398752_flagstat_mghit_contigs	104216572			ERR4398752_flagstat_mghit_contigs	88520289	84.94%	84.9388		ERR4398752_flagstat_MAGs	59493440	57.09%	57.0864
ERR4398753	ERR4398753_flagstat_mghit_contigs	84576610			ERR4398753_flagstat_mghit_contigs	73594680	87.02%	87.0154		ERR4398753_flagstat_MAGs	49644365	58.70%	58.6975
ERR4398754	ERR4398754_flagstat_mghit_contigs	77848892			ERR4398754_flagstat_mghit_contigs	64617753	83.00%	83.0041		ERR4398754_flagstat_MAGs	44286482	56.89%	56.8877
ERR4398755	ERR4398755_flagstat_mghit_contigs	79188692			ERR4398755_flagstat_mghit_contigs	67485755	85.22%	85.2215		ERR4398755_flagstat_MAGs	46418749	58.62%	58.6179
ERR4398756	ERR4398756_flagstat_mghit_contigs	91384056			ERR4398756_flagstat_mghit_contigs	76171827	83.35%	83.3535		ERR4398756_flagstat_MAGs	53181021	58.20%	58.1951
ERR4398757	ERR4398757_flagstat_mghit_contigs	62761710			ERR4398757_flagstat_mghit_contigs	51745696	82.45%	82.4479		ERR4398757_flagstat_MAGs	35353564	56.33%	56.3298
ERR4398758	ERR4398758_flagstat_mghit_contigs	57286654			ERR4398758_flagstat_mghit_contigs	42832134	74.77%	74.7681		ERR4398758_flagstat_MAGs	30723370	53.63%	53.6309
ERR4398759	ERR4398759_flagstat_mghit_contigs	63472942			ERR4398759_flagstat_mghit_contigs	47371367	74.63%	74.6324		ERR4398759_flagstat_MAGs	27030334	42.59%	42.5856
ERR4398760	ERR4398760_flagstat_mghit_contigs	54497730			ERR4398760_flagstat_mghit_contigs	36710927	67.36%	67.3623		ERR4398760_flagstat_MAGs	18227488	33.45%	33.4463
ERR4398761	ERR4398761_flagstat_mghit_contigs	60038910			ERR4398761_flagstat_mghit_contigs	48376383	80.58%	80.5751		ERR4398761_flagstat_MAGs	28872395	48.09%	48.0895
ERR4398762	ERR4398762_flagstat_mghit_contigs	57771748			ERR4398762_flagstat_mghit_contigs	42328408	73.27%	73.2684		ERR4398762_flagstat_MAGs	26163224	45.29%	45.2872
ERR4398763	ERR4398763_flagstat_mghit_contigs	84648580			ERR4398763_flagstat_mghit_contigs	62338981	73.64%	73.6444		ERR4398763_flagstat_MAGs	36729637	43.39%	43.3907
ERR4398764	ERR4398764_flagstat_mghit_contigs	64360554			ERR4398764_flagstat_mghit_contigs	41482089	64.45%	64.4527		ERR4398764_flagstat_MAGs	22117487	34.36%	34.365
ERR4398765	ERR4398765_flagstat_mghit_contigs	90623456			ERR4398765_flagstat_mghit_contigs	74676686	82.40%	82.4033		ERR4398765_flagstat_MAGs	36833649	40.64%	40.6447
ERR4398766	ERR4398766_flagstat_mghit_contigs	94807282			ERR4398766_flagstat_mghit_contigs	77528310	81.77%	81.7746		ERR4398766_flagstat_MAGs	52439874	55.31%	55.3121
ERR4398767	ERR4398767_flagstat_mghit_contigs	105162868			ERR4398767_flagstat_mghit_contigs	87191485	82.91%	82.9109		ERR4398767_flagstat_MAGs	59766785	56.83%	56.8326
ERR4398768	ERR4398768_flagstat_mghit_contigs	90085330			ERR4398768_flagstat_mghit_contigs	74751877	82.98%	82.979		ERR4398768_flagstat_MAGs	50374895	55.92%	55.9191
ERR4398769	ERR4398769_flagstat_mghit_contigs	81170588			ERR4398769_flagstat_mghit_contigs	65982321	81.29%	81.2885		ERR4398769_flagstat_MAGs	45312273	55.82%	55.8235
ERR4398770	ERR4398770_flagstat_mghit_contigs	95500174			ERR4398770_flagstat_mghit_contigs	79609373	83.36%	83.3604		ERR4398770_flagstat_MAGs	54253283	56.81%	56.8096
ERR4398771	ERR4398771_flagstat_mghit_contigs	75338116			ERR4398771_flagstat_mghit_contigs	64106258	85.09%	85.0914		ERR4398771_flagstat_MAGs	43453563	57.68%	57.6781
ERR4398772	ERR4398772_flagstat_mghit_contigs	117049678			ERR4398772_flagstat_mghit_contigs	99537788	85.04%	85.0389		ERR4398772_flagstat_MAGs	66181606	56.54%	56.5415
ERR4398773	ERR4398773_flagstat_mghit_contigs	67818702			ERR4398773_flagstat_mghit_contigs	52999592	78.15%	78.1489		ERR4398773_flagstat_MAGs	37558569	55.38%	55.3808
ERR4398774	ERR4398774_flagstat_mghit_contigs	53442896			ERR4398774_flagstat_mghit_contigs	39958990	74.77%	74.7695		ERR4398774_flagstat_MAGs	30310238	56.72%	56.7152
ERR4398775	ERR4398775_flagstat_mghit_contigs	68338042			ERR4398775_flagstat_mghit_contigs	54244304	79.38%	79.3764		ERR4398775_flagstat_MAGs	38094350	55.74%	55.744
ERR4398776	ERR4398776_flagstat_mghit_contigs	70022030			ERR4398776_flagstat_mghit_contigs	55744968	79.61%	79.6106		ERR4398776_flagstat_MAGs	38908899	55.57%	55.5667
ERR4398777	ERR4398777_flagstat_mghit_contigs	51953246			ERR4398777_flagstat_mghit_contigs	24246802	46.67%	46.6704		ERR4398777_flagstat_MAGs	16012836	30.82%	30.8216
ERR4398778	ERR4398778_flagstat_mghit_contigs	52961026			ERR4398778_flagstat_mghit_contigs	39442353	74.47%	74.4743		ERR4398778_flagstat_MAGs	28540120	53.89%	53.8889
ERR4398779	ERR4398779_flagstat_mghit_contigs	76453028			ERR4398779_flagstat_mghit_contigs	61495601	80.44%	80.4358		ERR4398779_flagstat_MAGs	42808442	55.99%	55.9931
ERR4398787	ERR4398787_flagstat_mghit_contigs	97485614			ERR4398787_flagstat_mghit_contigs	83690271	85.85%	85.8488		ERR4398787_flagstat_MAGs	56382421	57.84%	57.8367
ERR4398788	ERR4398788_flagstat_mghit_contigs	90359854			ERR4398788_flagstat_mghit_contigs	78102923	86.44%	86.4354		ERR4398788_flagstat_MAGs	51901373	57.44%	57.4385
ERR4398789	ERR4398789_flagstat_mghit_contigs	93134510			ERR4398789_flagstat_mghit_contigs	79723741	85.60%	85.6006		ERR4398789_flagstat_MAGs	51629269	55.44%	55.4352
ERR4398790	ERR4398790_flagstat_mghit_contigs	103962494			ERR4398790_flagstat_mghit_contigs	89345215	85.94%	85.9399		ERR4398790_flagstat_MAGs	59689845	57.41%	57.4148
ERR4398791	ERR4398791_flagstat_mghit_contigs	96616184			ERR4398791_flagstat_mghit_contigs	84831139	87.80%	87.8022		ERR4398791_flagstat_MAGs	56684712	58.67%	58.67
ERR4398792	ERR4398792_flagstat_mghit_contigs	217866438			ERR4398792_flagstat_mghit_contigs	197578562	90.69%	90.6879		ERR4398792_flagstat_MAGs	122635680	56.29%	56.2894
ERR4398793	ERR4398793_flagstat_mghit_contigs	95282536			ERR4398793_flagstat_mghit_contigs	82061345	86.12%	86.1242		ERR4398793_flagstat_MAGs	49545352	52.00%	51.9984
ERR4398794	ERR4398794_flagstat_mghit_contigs	88038350			ERR4398794_flagstat_mghit_contigs	73843233	83.88%	83.8762		ERR4398794_flagstat_MAGs	45598997	51.79%	51.7945
ERR4398795	ERR4398795_flagstat_mghit_contigs	87443764			ERR4398795_flagstat_mghit_contigs	75782657	86.66%	86.6644		ERR4398795_flagstat_MAGs	32848722	37.57%	37.5655
ERR4398796	ERR4398796_flagstat_mghit_contigs	105467876			ERR4398796_flagstat_mghit_contigs	90869381	86.16%	86.1583		ERR4398796_flagstat_MAGs	50964206	48.32%	48.322
ERR4398797	ERR4398797_flagstat_mghit_contigs	99772346			ERR4398797_flagstat_mghit_contigs	80333489	80.52%	80.5168		ERR4398797_flagstat_MAGs	33136501	33.21%	33.2121
ERR4398798	ERR4398798_flagstat_mghit_contigs	114305014			ERR4398798_flagstat_mghit_contigs	100507270	87.93%	87.929		ERR4398798_flagstat_MAGs	62643763	54.80%	54.804
ERR4398799	ERR4398799_flagstat_mghit_contigs	102771676			ERR4398799_flagstat_mghit_contigs	90817944	88.37%	88.3687		ERR4398799_flagstat_MAGs	41018509	39.91%	39.9123
ERR4398800	ERR4398800_flagstat_mghit_contigs	124435996			ERR4398800_flagstat_mghit_contigs	110116564	88.49%	88.4925		ERR4398800_flagstat_MAGs	66825427	53.70%	53.7026
ERR4398801	ERR4398801_flagstat_mghit_contigs	106666076			ERR4398801_flagstat_mghit_contigs	92945415	87.14%	87.1368		ERR4398801_flagstat_MAGs	59901883	56.16%	56.1583
ERR4398802	ERR4398802_flagstat_mghit_contigs	106578368			ERR4398802_flagstat_mghit_contigs	92381129	86.68%	86.6791		ERR4398802_flagstat_MAGs	54975248	51.58%	51.582
ERR4398803	ERR4398803_flagstat_mghit_contigs	96140750			ERR4398803_flagstat_mghit_contigs	82774044	86.10%	86.0967		ERR4398803_flagstat_MAGs	53971249	56.14%	56.1377
ERR4398804	ERR4398804_flagstat_mghit_contigs	86640736			ERR4398804_flagstat_mghit_contigs	72232975	83.37%	83.3707		ERR4398804_flagstat_MAGs	41045797	47.37%	47.3747
ERR4398805	ERR4398805_flagstat_mghit_contigs	92806540			ERR4398805_flagstat_mghit_contigs	77591973	83.61%	83.6061		ERR4398805_flagstat_MAGs	51219047	55.19%	55.189
ERR4398806	ERR4398806_flagstat_mghit_contigs	100007196			ERR4398806_flagstat_mghit_contigs	87647134	87.64%	87.6408		ERR4398806_flagstat_MAGs	55944556	55.94%	55.9405
ERR4398807	ERR4398807_flagstat_mghit_contigs	107103398			ERR4398807_flagstat_mghit_contigs	93914732	87.69%	87.686		ERR4398807_flagstat_MAGs	61248967	57.19%	57.1868
ERR4398808	ERR4398808_flagstat_mghit_contigs	94161220			ERR4398808_flagstat_mghit_contigs	83201969	88.36%	88.3612		ERR4398808_flagstat_MAGs	52883343	56.16%	56.1626
ERR4398809	ERR4398809_flagstat_mghit_contigs	108706148			ERR4398809_flagstat_mghit_contigs	98135572	90.28%	90.276		ERR4398809_flagstat_MAGs	62472255	57.47%	57.4689
ERR4398810	ERR4398810_flagstat_mghit_contigs	106664148			ERR4398810_flagstat_mghit_contigs	93108090	87.29%	87.2909		ERR4398810_flagstat_MAGs	57176873	53.60%	53.6046
ERR4398811	ERR4398811_flagstat_mghit_contigs	87685186			ERR4398811_flagstat_mghit_contigs	77623887	88.53%	88.5257		ERR4398811_flagstat_MAGs	52764130	60.17%	60.1745
ERR4398812	ERR4398812_flagstat_mghit_contigs	84325180			ERR4398812_flagstat_mghit_contigs	73726688	87.43%	87.4314		ERR4398812_flagstat_MAGs	46821206	55.52%	55.5246
ERR4398813	ERR4398813_flagstat_mghit_contigs	87970984			ERR4398813_flagstat_mghit_contigs	79070302	89.88%	89.8823		ERR4398813_flagstat_MAGs	52386731	59.55%	59.55
ERR4398814	ERR4398814_flagstat_mghit_contigs	91277106			ERR4398814_flagstat_mghit_contigs	82054955	89.90%	89.8965		ERR4398814_flagstat_MAGs	53191756	58.28%	58.275
N10	N10_flagstat_mghit_contigs	104190920			N10_flagstat_mghit_contigs	54655102	52.46%	52.4567		N10_flagstat_MAGs	11454107	10.99%	10.9934
N11	N11_flagstat_mghit_contigs	110216504			N11_flagstat_mghit_contigs	60360449	54.77%	54.7653		N11_flagstat_MAGs	11320140	10.27%	10.2708
N12	N12_flagstat_mghit_contigs	110251206			N12_flagstat_mghit_contigs	58297117	52.88%	52.8766		N12_flagstat_MAGs	11774477	10.68%	10.6797
N13	N13_flagstat_mghit_contigs	123907484			N13_flagstat_mghit_contigs	67336106	54.34%	54.3439		N13_flagstat_MAGs	13316805	10.75%	10.7474
N14	N14_flagstat_mghit_contigs	113986744			N14_flagstat_mghit_contigs	59134537	51.88%	51.8784		N14_flagstat_MAGs	11899822	10.44%	10.4397
N15	N15_flagstat_mghit_contigs	157774664			N15_flagstat_mghit_contigs	90629173	57.44%	57.4422		N15_flagstat_MAGs	15323259	9.71%	9.71212
N16	N16_flagstat_mghit_contigs	68526654			N16_flagstat_mghit_contigs	27640293	40.34%	40.3351		N16_flagstat_MAGs	7303886	10.66%	10.6585
N17	N17_flagstat_mghit_contigs	113017464			N17_flagstat_mghit_contigs	58448099	51.72%	51.716		N17_flagstat_MAGs	10852936	9.60%	9.60288
N18	N18_flagstat_mghit_contigs	95516774			N18_flagstat_mghit_contigs	49495448	51.82%	51.8186		N18_flagstat_MAGs	8512375	8.91%	8.91192
N19	N19_flagstat_mghit_contigs	117782822			N19_flagstat_mghit_contigs	59628971	50.63%	50.6262		N19_flagstat_MAGs	10885058	9.24%	9.24163
N1	N1_flagstat_mghit_contigs	115010618			N1_flagstat_mghit_contigs	79302817	68.95%	68.9526		N1_flagstat_MAGs	13300205	11.56%	11.5643
N20	N20_flagstat_mghit_contigs	98441648			N20_flagstat_mghit_contigs	50751085	51.55%	51.5545		N20_flagstat_MAGs	9641731	9.79%	9.79436
N21	N21_flagstat_mghit_contigs	117552654			N21_flagstat_mghit_contigs	57774357	49.15%	49.1476		N21_flagstat_MAGs	11159819	9.49%	9.49346
N22	N22_flagstat_mghit_contigs	111194748			N22_flagstat_mghit_contigs	53890196	48.46%	48.4647		N22_flagstat_MAGs	11169831	10.05%	10.0453
N23	N23_flagstat_mghit_contigs	119579666			N23_flagstat_mghit_contigs	68902210	57.62%	57.6203		N23_flagstat_MAGs	11733792	9.81%	9.81253
N24	N24_flagstat_mghit_contigs	112292006			N24_flagstat_mghit_contigs	56827738	50.61%	50.6071		N24_flagstat_MAGs	10364712	9.23%	9.23014
N25	N25_flagstat_mghit_contigs	92474540			N25_flagstat_mghit_contigs	43556776	47.10%	47.1014		N25_flagstat_MAGs	9936405	10.75%	10.745
N26	N26_flagstat_mghit_contigs	96454890			N26_flagstat_mghit_contigs	42699970	44.27%	44.2694		N26_flagstat_MAGs	8506105	8.82%	8.81874
N27	N27_flagstat_mghit_contigs	101196142			N27_flagstat_mghit_contigs	54433718	53.79%	53.7903		N27_flagstat_MAGs	11230001	11.10%	11.0973
N28	N28_flagstat_mghit_contigs	105529292			N28_flagstat_mghit_contigs	54610295	51.75%	51.7489		N28_flagstat_MAGs	8862726	8.40%	8.39836
N29	N29_flagstat_mghit_contigs	127174996			N29_flagstat_mghit_contigs	67933189	53.42%	53.4171		N29_flagstat_MAGs	11663634	9.17%	9.17133
N2	N2_flagstat_mghit_contigs	120380850			N2_flagstat_mghit_contigs	64705519	53.75%	53.7507		N2_flagstat_MAGs	11325835	9.41%	9.40834
N30	N30_flagstat_mghit_contigs	104750694			N30_flagstat_mghit_contigs	52996643	50.59%	50.5931		N30_flagstat_MAGs	11343255	10.83%	10.8288
N31	N31_flagstat_mghit_contigs	155360554			N31_flagstat_mghit_contigs	88739371	57.12%	57.1183		N31_flagstat_MAGs	14636643	9.42%	9.42108
N32	N32_flagstat_mghit_contigs	118052474			N32_flagstat_mghit_contigs	65202269	55.23%	55.2316		N32_flagstat_MAGs	11329701	9.60%	9.59717
N33	N33_flagstat_mghit_contigs	116639492			N33_flagstat_mghit_contigs	60671710	52.02%	52.0164		N33_flagstat_MAGs	12197767	10.46%	10.4577
N34	N34_flagstat_mghit_contigs	98882458			N34_flagstat_mghit_contigs	46872935	47.40%	47.4027		N34_flagstat_MAGs	10883011	11.01%	11.006
N35	N35_flagstat_mghit_contigs	117230050			N35_flagstat_mghit_contigs	69975100	59.69%	59.6904		N35_flagstat_MAGs	14361030	12.25%	12.2503
N36	N36_flagstat_mghit_contigs	89096382			N36_flagstat_mghit_contigs	41505480	46.58%	46.5849		N36_flagstat_MAGs	8654751	9.71%	9.71392
N37	N37_flagstat_mghit_contigs	87115410			N37_flagstat_mghit_contigs	45981526	52.78%	52.7823		N37_flagstat_MAGs	8541697	9.81%	9.80504
N38	N38_flagstat_mghit_contigs	88299306			N38_flagstat_mghit_contigs	37597325	42.58%	42.5794		N38_flagstat_MAGs	7468055	8.46%	8.45766
N39	N39_flagstat_mghit_contigs	110116612			N39_flagstat_mghit_contigs	57841943	52.53%	52.5279		N39_flagstat_MAGs	10854177	9.86%	9.85698
N3	N3_flagstat_mghit_contigs	127054066			N3_flagstat_mghit_contigs	72711597	57.23%	57.2289		N3_flagstat_MAGs	11918653	9.38%	9.38077
N40	N40_flagstat_mghit_contigs	100928754			N40_flagstat_mghit_contigs	49961978	49.50%	49.5022		N40_flagstat_MAGs	9022288	8.94%	8.93926
N41	N41_flagstat_mghit_contigs	94097684			N41_flagstat_mghit_contigs	44742534	47.55%	47.549		N41_flagstat_MAGs	7937763	8.44%	8.43566
N42	N42_flagstat_mghit_contigs	100235374			N42_flagstat_mghit_contigs	49448728	49.33%	49.3326		N42_flagstat_MAGs	7649730	7.63%	7.63177
N43	N43_flagstat_mghit_contigs	80004500			N43_flagstat_mghit_contigs	34175638	42.72%	42.7171		N43_flagstat_MAGs	7029767	8.79%	8.78671
N44	N44_flagstat_mghit_contigs	83122910			N44_flagstat_mghit_contigs	36349232	43.73%	43.7295		N44_flagstat_MAGs	7187238	8.65%	8.64652
N45	N45_flagstat_mghit_contigs	103474156			N45_flagstat_mghit_contigs	50604240	48.91%	48.9052		N45_flagstat_MAGs	9129363	8.82%	8.82284
N46	N46_flagstat_mghit_contigs	89153340			N46_flagstat_mghit_contigs	65697513	73.69%	73.6905		N46_flagstat_MAGs	9029189	10.13%	10.1277
N47	N47_flagstat_mghit_contigs	103426854			N47_flagstat_mghit_contigs	62778181	60.70%	60.6981		N47_flagstat_MAGs	10596774	10.25%	10.2457
N48	N48_flagstat_mghit_contigs	117748098			N48_flagstat_mghit_contigs	59029135	50.13%	50.1317		N48_flagstat_MAGs	10158507	8.63%	8.62732
N4	N4_flagstat_mghit_contigs	111775230			N4_flagstat_mghit_contigs	57328922	51.29%	51.2895		N4_flagstat_MAGs	9606932	8.59%	8.59487
N5	N5_flagstat_mghit_contigs	123994168			N5_flagstat_mghit_contigs	67399980	54.36%	54.3574		N5_flagstat_MAGs	12965996	10.46%	10.4569
N6	N6_flagstat_mghit_contigs	131050162			N6_flagstat_mghit_contigs	75408926	57.54%	57.542		N6_flagstat_MAGs	12944009	9.88%	9.87714
N7	N7_flagstat_mghit_contigs	137006064			N7_flagstat_mghit_contigs	90636816	66.16%	66.1553		N7_flagstat_MAGs	18258575	13.33%	13.3268
N8	N8_flagstat_mghit_contigs	131686868			N8_flagstat_mghit_contigs	69451821	52.74%	52.7401		N8_flagstat_MAGs	11953872	9.08%	9.0775
N9	N9_flagstat_mghit_contigs	92149188			N9_flagstat_mghit_contigs	46801061	50.79%	50.7884		N9_flagstat_MAGs	8902906	9.66%	9.6614
SRR10098296	SRR10098296_flagstat_mghit_contigs	105218462			SRR10098296_flagstat_mghit_contigs	57190964	54.35%	54.3545		SRR10098296_flagstat_MAGs	17364533	16.50%	16.5033
SRR10098297	SRR10098297_flagstat_mghit_contigs	94895042			SRR10098297_flagstat_mghit_contigs	55429932	58.41%	58.4118		SRR10098297_flagstat_MAGs	16815011	17.72%	17.7196
SRR10098298	SRR10098298_flagstat_mghit_contigs	71128656			SRR10098298_flagstat_mghit_contigs	32388976	45.54%	45.5358		SRR10098298_flagstat_MAGs	12359125	17.38%	17.3757
SRR10098299	SRR10098299_flagstat_mghit_contigs	67171954			SRR10098299_flagstat_mghit_contigs	31585585	47.02%	47.022		SRR10098299_flagstat_MAGs	10159941	15.13%	15.1253
SRR10098300	SRR10098300_flagstat_mghit_contigs	61925700			SRR10098300_flagstat_mghit_contigs	31130632	50.27%	50.2709		SRR10098300_flagstat_MAGs	11101322	17.93%	17.9268
SRR10098301	SRR10098301_flagstat_mghit_contigs	99703236			SRR10098301_flagstat_mghit_contigs	51292109	51.44%	51.4448		SRR10098301_flagstat_MAGs	13662266	13.70%	13.7029
SRR10098302	SRR10098302_flagstat_mghit_contigs	76171424			SRR10098302_flagstat_mghit_contigs	57290708	75.21%	75.2129		SRR10098302_flagstat_MAGs	21249410	27.90%	27.8968
SRR10098303	SRR10098303_flagstat_mghit_contigs	55602244			SRR10098303_flagstat_mghit_contigs	45224409	81.34%	81.3356		SRR10098303_flagstat_MAGs	31336252	56.36%	56.3579
SRR10098304	SRR10098304_flagstat_mghit_contigs	90523468			SRR10098304_flagstat_mghit_contigs	78788139	87.04%	87.0361		SRR10098304_flagstat_MAGs	54417042	60.11%	60.1137
SRR10098305	SRR10098305_flagstat_mghit_contigs	77018590			SRR10098305_flagstat_mghit_contigs	64402097	83.62%	83.6189		SRR10098305_flagstat_MAGs	21410616	27.80%	27.7993
SRR10098306	SRR10098306_flagstat_mghit_contigs	79707736			SRR10098306_flagstat_mghit_contigs	36752237	46.11%	46.1087		SRR10098306_flagstat_MAGs	9577272	12.02%	12.0155
SRR10098307	SRR10098307_flagstat_mghit_contigs	131150616			SRR10098307_flagstat_mghit_contigs	117605391	89.67%	89.672		SRR10098307_flagstat_MAGs	66105168	50.40%	50.404
SRR10098308	SRR10098308_flagstat_mghit_contigs	25843178			SRR10098308_flagstat_mghit_contigs	21008805	81.29%	81.2934		SRR10098308_flagstat_MAGs	16280960	63.00%	62.9991
SRR10098309	SRR10098309_flagstat_mghit_contigs	76307842			SRR10098309_flagstat_mghit_contigs	68060165	89.19%	89.1916		SRR10098309_flagstat_MAGs	51979984	68.12%	68.1188
SRR10098310	SRR10098310_flagstat_mghit_contigs	83200868			SRR10098310_flagstat_mghit_contigs	69425685	83.44%	83.4435		SRR10098310_flagstat_MAGs	40639863	48.85%	48.8455
SRR10098311	SRR10098311_flagstat_mghit_contigs	137756600			SRR10098311_flagstat_mghit_contigs	129950073	94.33%	94.3331		SRR10098311_flagstat_MAGs	99042826	71.90%	71.897
SRR10098312	SRR10098312_flagstat_mghit_contigs	92746530			SRR10098312_flagstat_mghit_contigs	65942768	71.10%	71.1		SRR10098312_flagstat_MAGs	19717840	21.26%	21.2599
SRR10098313	SRR10098313_flagstat_mghit_contigs	109682896			SRR10098313_flagstat_mghit_contigs	88513807	80.70%	80.6997		SRR10098313_flagstat_MAGs	49129339	44.79%	44.7922
SRR10098314	SRR10098314_flagstat_mghit_contigs	106867708			SRR10098314_flagstat_mghit_contigs	90516773	84.70%	84.6998		SRR10098314_flagstat_MAGs	25695382	24.04%	24.0441
SRR10098315	SRR10098315_flagstat_mghit_contigs	70963178			SRR10098315_flagstat_mghit_contigs	58487044	82.42%	82.4189		SRR10098315_flagstat_MAGs	34648085	48.83%	48.8254
SRR10098316	SRR10098316_flagstat_mghit_contigs	74774658			SRR10098316_flagstat_mghit_contigs	61681033	82.49%	82.4892		SRR10098316_flagstat_MAGs	15458988	20.67%	20.6741
SRR10098317	SRR10098317_flagstat_mghit_contigs	80197258			SRR10098317_flagstat_mghit_contigs	40138943	50.05%	50.0503		SRR10098317_flagstat_MAGs	12241991	15.26%	15.2648
SRR10098318	SRR10098318_flagstat_mghit_contigs	69855386			SRR10098318_flagstat_mghit_contigs	62830044	89.94%	89.943		SRR10098318_flagstat_MAGs	26015936	37.24%	37.2426
SRR10098319	SRR10098319_flagstat_mghit_contigs	89200552			SRR10098319_flagstat_mghit_contigs	68721795	77.04%	77.0419		SRR10098319_flagstat_MAGs	32242762	36.15%	36.1464
SRR10098320	SRR10098320_flagstat_mghit_contigs	85298888			SRR10098320_flagstat_mghit_contigs	75068077	88.01%	88.0059		SRR10098320_flagstat_MAGs	44058929	51.65%	51.6524
SRR10098321	SRR10098321_flagstat_mghit_contigs	98941776			SRR10098321_flagstat_mghit_contigs	54585200	55.17%	55.169		SRR10098321_flagstat_MAGs	7659779	7.74%	7.7417
SRR10098322	SRR10098322_flagstat_mghit_contigs	83009074			SRR10098322_flagstat_mghit_contigs	41016513	49.41%	49.4121		SRR10098322_flagstat_MAGs	13144352	15.83%	15.8348
SRR10098323	SRR10098323_flagstat_mghit_contigs	73268616			SRR10098323_flagstat_mghit_contigs	35783637	48.84%	48.839		SRR10098323_flagstat_MAGs	9169976	12.52%	12.5156
SRR10098324	SRR10098324_flagstat_mghit_contigs	65358314			SRR10098324_flagstat_mghit_contigs	28289954	43.28%	43.2844		SRR10098324_flagstat_MAGs	11209442	17.15%	17.1508
SRR10098325	SRR10098325_flagstat_mghit_contigs	82082462			SRR10098325_flagstat_mghit_contigs	44550122	54.27%	54.2748		SRR10098325_flagstat_MAGs	13681064	16.67%	16.6675
SRR10098326	SRR10098326_flagstat_mghit_contigs	110095002			SRR10098326_flagstat_mghit_contigs	59442646	53.99%	53.9921		SRR10098326_flagstat_MAGs	16336011	14.84%	14.8381
SRR10098327	SRR10098327_flagstat_mghit_contigs	80178850			SRR10098327_flagstat_mghit_contigs	43949123	54.81%	54.8139		SRR10098327_flagstat_MAGs	13395554	16.71%	16.7071
SRR10098328	SRR10098328_flagstat_mghit_contigs	75813202			SRR10098328_flagstat_mghit_contigs	34737214	45.82%	45.8195		SRR10098328_flagstat_MAGs	9912185	13.07%	13.0745
SRR10098329	SRR10098329_flagstat_mghit_contigs	80980492			SRR10098329_flagstat_mghit_contigs	40858733	50.46%	50.455		SRR10098329_flagstat_MAGs	14592067	18.02%	18.0192
SRR12217727	SRR12217727_flagstat_mghit_contigs	59685428			SRR12217727_flagstat_mghit_contigs	56916946	95.36%	95.3615		SRR12217727_flagstat_MAGs	32421399	54.32%	54.3205
SRR12217728	SRR12217728_flagstat_mghit_contigs	35580046			SRR12217728_flagstat_mghit_contigs	34840944	97.92%	97.9227		SRR12217728_flagstat_MAGs	26680328	74.99%	74.9868
SRR12217729	SRR12217729_flagstat_mghit_contigs	49828836			SRR12217729_flagstat_mghit_contigs	47202790	94.73%	94.7299		SRR12217729_flagstat_MAGs	37437647	75.13%	75.1325
SRR12217730	SRR12217730_flagstat_mghit_contigs	42323220			SRR12217730_flagstat_mghit_contigs	40817153	96.44%	96.4415		SRR12217730_flagstat_MAGs	31558451	74.57%	74.5653
SRR12217731	SRR12217731_flagstat_mghit_contigs	44042914			SRR12217731_flagstat_mghit_contigs	42310267	96.07%	96.066		SRR12217731_flagstat_MAGs	29205659	66.31%	66.3118
SRR12217732	SRR12217732_flagstat_mghit_contigs	33145354			SRR12217732_flagstat_mghit_contigs	31976534	96.47%	96.4737		SRR12217732_flagstat_MAGs	25012464	75.46%	75.463
SRR12217733	SRR12217733_flagstat_mghit_contigs	45898998			SRR12217733_flagstat_mghit_contigs	44607583	97.19%	97.1864		SRR12217733_flagstat_MAGs	30764833	67.03%	67.0272
SRR12217734	SRR12217734_flagstat_mghit_contigs	114407648			SRR12217734_flagstat_mghit_contigs	110936567	96.97%	96.966		SRR12217734_flagstat_MAGs	87682274	76.64%	76.6402
SRR12217735	SRR12217735_flagstat_mghit_contigs	22043398			SRR12217735_flagstat_mghit_contigs	18479108	83.83%	83.8306		SRR12217735_flagstat_MAGs	13735221	62.31%	62.3099
SRR12217736	SRR12217736_flagstat_mghit_contigs	93250298			SRR12217736_flagstat_mghit_contigs	87557230	93.89%	93.8949		SRR12217736_flagstat_MAGs	52583331	56.39%	56.3895
SRR12217737	SRR12217737_flagstat_mghit_contigs	49819660			SRR12217737_flagstat_mghit_contigs	45067832	90.46%	90.4619		SRR12217737_flagstat_MAGs	31922474	64.08%	64.0761
SRR12217738	SRR12217738_flagstat_mghit_contigs	45410242			SRR12217738_flagstat_mghit_contigs	43105544	94.92%	94.9247		SRR12217738_flagstat_MAGs	32256694	71.03%	71.034
SRR12217739	SRR12217739_flagstat_mghit_contigs	34457356			SRR12217739_flagstat_mghit_contigs	29990672	87.04%	87.0371		SRR12217739_flagstat_MAGs	21955433	63.72%	63.7177
SRR12217740	SRR12217740_flagstat_mghit_contigs	46425440			SRR12217740_flagstat_mghit_contigs	41527922	89.45%	89.4508		SRR12217740_flagstat_MAGs	26708418	57.53%	57.5297
SRR12217741	SRR12217741_flagstat_mghit_contigs	28675978			SRR12217741_flagstat_mghit_contigs	24708833	86.17%	86.1656		SRR12217741_flagstat_MAGs	18475932	64.43%	64.43
SRR12217742	SRR12217742_flagstat_mghit_contigs	47706862			SRR12217742_flagstat_mghit_contigs	42109622	88.27%	88.2674		SRR12217742_flagstat_MAGs	30904917	64.78%	64.7809
SRR12217743	SRR12217743_flagstat_mghit_contigs	32169276			SRR12217743_flagstat_mghit_contigs	29787257	92.60%	92.5954		SRR12217743_flagstat_MAGs	22589319	70.22%	70.2202
SRR12217744	SRR12217744_flagstat_mghit_contigs	66660468			SRR12217744_flagstat_mghit_contigs	61140037	91.72%	91.7186		SRR12217744_flagstat_MAGs	32467723	48.71%	48.7061
SRR12217745	SRR12217745_flagstat_mghit_contigs	52233820			SRR12217745_flagstat_mghit_contigs	47730619	91.38%	91.3788		SRR12217745_flagstat_MAGs	32671488	62.55%	62.5485
SRR12217746	SRR12217746_flagstat_mghit_contigs	52317564			SRR12217746_flagstat_mghit_contigs	47132061	90.09%	90.0884		SRR12217746_flagstat_MAGs	30285399	57.89%	57.8876
SRR12217747	SRR12217747_flagstat_mghit_contigs	54422572			SRR12217747_flagstat_mghit_contigs	49114225	90.25%	90.2461		SRR12217747_flagstat_MAGs	25871338	47.54%	47.5379
SRR12217748	SRR12217748_flagstat_mghit_contigs	57281696			SRR12217748_flagstat_mghit_contigs	54901211	95.84%	95.8442		SRR12217748_flagstat_MAGs	37065804	64.71%	64.7079
SRR12217749	SRR12217749_flagstat_mghit_contigs	48143870			SRR12217749_flagstat_mghit_contigs	45499451	94.51%	94.5073		SRR12217749_flagstat_MAGs	16043316	33.32%	33.3237
SRR12217750	SRR12217750_flagstat_mghit_contigs	58581884			SRR12217750_flagstat_mghit_contigs	56682084	96.76%	96.757		SRR12217750_flagstat_MAGs	46971098	80.18%	80.1802
SRR3053138	SRR3053138_flagstat_mghit_contigs	56075938			SRR3053138_flagstat_mghit_contigs	38573589	68.79%	68.7881		SRR3053138_flagstat_MAGs	27095710	48.32%	48.3197
SRR3053145	SRR3053145_flagstat_mghit_contigs	22182962			SRR3053145_flagstat_mghit_contigs	5942903	26.79%	26.7904		SRR3053145_flagstat_MAGs	6334126	28.55%	28.554
SRR3053146	SRR3053146_flagstat_mghit_contigs	24680768			SRR3053146_flagstat_mghit_contigs	6493922	26.31%	26.3117		SRR3053146_flagstat_MAGs	5838967	23.66%	23.658
SRR3053147	SRR3053147_flagstat_mghit_contigs	36854984			SRR3053147_flagstat_mghit_contigs	12784558	34.69%	34.6888		SRR3053147_flagstat_MAGs	8743150	23.72%	23.7231
SRR3053162	SRR3053162_flagstat_mghit_contigs	44773918			SRR3053162_flagstat_mghit_contigs	19545437	43.65%	43.6536		SRR3053162_flagstat_MAGs	8982009	20.06%	20.0608
SRR3053163	SRR3053163_flagstat_mghit_contigs	58091568			SRR3053163_flagstat_mghit_contigs	36557610	62.93%	62.931		SRR3053163_flagstat_MAGs	17040122	29.33%	29.3332
SRR3053164	SRR3053164_flagstat_mghit_contigs	23235004			SRR3053164_flagstat_mghit_contigs	11650378	50.14%	50.1415		SRR3053164_flagstat_MAGs	6725879	28.95%	28.9472
SRR3053167	SRR3053167_flagstat_mghit_contigs	37196708			SRR3053167_flagstat_mghit_contigs	21570552	57.99%	57.9905		SRR3053167_flagstat_MAGs	11127341	29.91%	29.9149
SRR3053169	SRR3053169_flagstat_mghit_contigs	53681820			SRR3053169_flagstat_mghit_contigs	36603408	68.19%	68.1859		SRR3053169_flagstat_MAGs	26376767	49.14%	49.1354
SRR3053171	SRR3053171_flagstat_mghit_contigs	51626722			SRR3053171_flagstat_mghit_contigs	27316797	52.91%	52.9121		SRR3053171_flagstat_MAGs	15113048	29.27%	29.2737
SRR3053172	SRR3053172_flagstat_mghit_contigs	53591610			SRR3053172_flagstat_mghit_contigs	26226941	48.94%	48.9385		SRR3053172_flagstat_MAGs	14957022	27.91%	27.9093
SRR3053176	SRR3053176_flagstat_mghit_contigs	55856236			SRR3053176_flagstat_mghit_contigs	33907398	60.70%	60.7048		SRR3053176_flagstat_MAGs	21412257	38.33%	38.3346
SRR3053180	SRR3053180_flagstat_mghit_contigs	55191082			SRR3053180_flagstat_mghit_contigs	34464786	62.45%	62.4463		SRR3053180_flagstat_MAGs	22901120	41.49%	41.4942
SRR3053181	SRR3053181_flagstat_mghit_contigs	39733620			SRR3053181_flagstat_mghit_contigs	22304047	56.13%	56.1339		SRR3053181_flagstat_MAGs	13242094	33.33%	33.3272
SRR3053207	SRR3053207_flagstat_mghit_contigs	16767856			SRR3053207_flagstat_mghit_contigs	6402463	38.18%	38.183		SRR3053207_flagstat_MAGs	5122479	30.55%	30.5494
SRR3053208	SRR3053208_flagstat_mghit_contigs	20886172			SRR3053208_flagstat_mghit_contigs	7834994	37.51%	37.5128		SRR3053208_flagstat_MAGs	4208115	20.15%	20.1479
SRR3053209	SRR3053209_flagstat_mghit_contigs	17221976			SRR3053209_flagstat_mghit_contigs	4885865	28.37%	28.3699		SRR3053209_flagstat_MAGs	4636360	26.92%	26.9212
SRR3053210	SRR3053210_flagstat_mghit_contigs	21714910			SRR3053210_flagstat_mghit_contigs	9703484	44.69%	44.6858		SRR3053210_flagstat_MAGs	6389076	29.42%	29.4225
SRR3053211	SRR3053211_flagstat_mghit_contigs	19009024			SRR3053211_flagstat_mghit_contigs	6360919	33.46%	33.4626		SRR3053211_flagstat_MAGs	5562229	29.26%	29.261
SRR3053212	SRR3053212_flagstat_mghit_contigs	17403054			SRR3053212_flagstat_mghit_contigs	5318734	30.56%	30.5621		SRR3053212_flagstat_MAGs	4250892	24.43%	24.4261
SRR3053213	SRR3053213_flagstat_mghit_contigs	13082332			SRR3053213_flagstat_mghit_contigs	3644847	27.86%	27.8608		SRR3053213_flagstat_MAGs	3100293	23.70%	23.6983
SRR3053215	SRR3053215_flagstat_mghit_contigs	16707246			SRR3053215_flagstat_mghit_contigs	3782659	22.64%	22.6408		SRR3053215_flagstat_MAGs	3780682	22.63%	22.629
SRR3053216	SRR3053216_flagstat_mghit_contigs	17410612			SRR3053216_flagstat_mghit_contigs	5721351	32.86%	32.8613		SRR3053216_flagstat_MAGs	5245208	30.13%	30.1265
SRR3053217	SRR3053217_flagstat_mghit_contigs	11134394			SRR3053217_flagstat_mghit_contigs	3113212	27.96%	27.9603		SRR3053217_flagstat_MAGs	3126666	28.08%	28.0812
SRR3181106	SRR3181106_flagstat_mghit_contigs	139863556			SRR3181106_flagstat_mghit_contigs	91070891	65.11%	65.1141		SRR3181106_flagstat_MAGs	18999524	13.58%	13.5843
SRR3181107	SRR3181107_flagstat_mghit_contigs	84912802			SRR3181107_flagstat_mghit_contigs	48012537	56.54%	56.5433		SRR3181107_flagstat_MAGs	11938355	14.06%	14.0595
SRR3181108	SRR3181108_flagstat_mghit_contigs	141913248			SRR3181108_flagstat_mghit_contigs	89810281	63.29%	63.2853		SRR3181108_flagstat_MAGs	20164020	14.21%	14.2087
SRR3181109	SRR3181109_flagstat_mghit_contigs	101788260			SRR3181109_flagstat_mghit_contigs	59082178	58.04%	58.0442		SRR3181109_flagstat_MAGs	15149509	14.88%	14.8834
SRR3181110	SRR3181110_flagstat_mghit_contigs	99936492			SRR3181110_flagstat_mghit_contigs	58017262	58.05%	58.0541		SRR3181110_flagstat_MAGs	15765471	15.78%	15.7755
SRR3181111	SRR3181111_flagstat_mghit_contigs	96595078			SRR3181111_flagstat_mghit_contigs	56203034	58.18%	58.1842		SRR3181111_flagstat_MAGs	10640814	11.02%	11.0159
SRR3181112	SRR3181112_flagstat_mghit_contigs	103955852			SRR3181112_flagstat_mghit_contigs	61781727	59.43%	59.4307		SRR3181112_flagstat_MAGs	16111702	15.50%	15.4986
SRR3181113	SRR3181113_flagstat_mghit_contigs	111187604			SRR3181113_flagstat_mghit_contigs	64725278	58.21%	58.2127		SRR3181113_flagstat_MAGs	15542065	13.98%	13.9782
SRR3181114	SRR3181114_flagstat_mghit_contigs	103048260			SRR3181114_flagstat_mghit_contigs	67126697	65.14%	65.141		SRR3181114_flagstat_MAGs	18046617	17.51%	17.5128
SRR3181115	SRR3181115_flagstat_mghit_contigs	102269184			SRR3181115_flagstat_mghit_contigs	65122178	63.68%	63.6772		SRR3181115_flagstat_MAGs	16849472	16.48%	16.4756
SRR3181116	SRR3181116_flagstat_mghit_contigs	107175390			SRR3181116_flagstat_mghit_contigs	71724928	66.92%	66.9229		SRR3181116_flagstat_MAGs	14327850	13.37%	13.3686
SRR3181117	SRR3181117_flagstat_mghit_contigs	146289428			SRR3181117_flagstat_mghit_contigs	98848331	67.57%	67.5704		SRR3181117_flagstat_MAGs	18500661	12.65%	12.6466
SRR3181118	SRR3181118_flagstat_mghit_contigs	53536232			SRR3181118_flagstat_mghit_contigs	27376397	51.14%	51.1362		SRR3181118_flagstat_MAGs	8601026	16.07%	16.0658
SRR3181119	SRR3181119_flagstat_mghit_contigs	101708428			SRR3181119_flagstat_mghit_contigs	62716344	61.66%	61.6629		SRR3181119_flagstat_MAGs	14546858	14.30%	14.3025
SRR3181120	SRR3181120_flagstat_mghit_contigs	79098598			SRR3181120_flagstat_mghit_contigs	42088294	53.21%	53.2099		SRR3181120_flagstat_MAGs	11676125	14.76%	14.7615
SRR3181121	SRR3181121_flagstat_mghit_contigs	48997366			SRR3181121_flagstat_mghit_contigs	22738283	46.41%	46.4072		SRR3181121_flagstat_MAGs	6182998	12.62%	12.619
SRR3181122	SRR3181122_flagstat_mghit_contigs	134691182			SRR3181122_flagstat_mghit_contigs	92903456	68.98%	68.9752		SRR3181122_flagstat_MAGs	18619815	13.82%	13.8241
SRR3181123	SRR3181123_flagstat_mghit_contigs	41313158			SRR3181123_flagstat_mghit_contigs	17084236	41.35%	41.353		SRR3181123_flagstat_MAGs	5488487	13.29%	13.2851
SRR3181124	SRR3181124_flagstat_mghit_contigs	101378356			SRR3181124_flagstat_mghit_contigs	63806362	62.94%	62.9388		SRR3181124_flagstat_MAGs	19334312	19.07%	19.0714
SRR3181125	SRR3181125_flagstat_mghit_contigs	65108312			SRR3181125_flagstat_mghit_contigs	36194748	55.59%	55.5916		SRR3181125_flagstat_MAGs	8958087	13.76%	13.7587
SRR3181126	SRR3181126_flagstat_mghit_contigs	64363202			SRR3181126_flagstat_mghit_contigs	32056916	49.81%	49.8063		SRR3181126_flagstat_MAGs	10266369	15.95%	15.9507
SRR3181127	SRR3181127_flagstat_mghit_contigs	68935856			SRR3181127_flagstat_mghit_contigs	36517650	52.97%	52.9734		SRR3181127_flagstat_MAGs	10072275	14.61%	14.6111
SRR3181128	SRR3181128_flagstat_mghit_contigs	122160650			SRR3181128_flagstat_mghit_contigs	88540414	72.48%	72.4787		SRR3181128_flagstat_MAGs	18953204	15.51%	15.515
SRR3181129	SRR3181129_flagstat_mghit_contigs	76902868			SRR3181129_flagstat_mghit_contigs	48077050	62.52%	62.5166		SRR3181129_flagstat_MAGs	12514329	16.27%	16.2729
SRR3181130	SRR3181130_flagstat_mghit_contigs	86760888			SRR3181130_flagstat_mghit_contigs	71776558	82.73%	82.7292		SRR3181130_flagstat_MAGs	18823553	21.70%	21.6959
SRR3181131	SRR3181131_flagstat_mghit_contigs	94527268			SRR3181131_flagstat_mghit_contigs	47756736	50.52%	50.5217		SRR3181131_flagstat_MAGs	11008064	11.65%	11.6454
SRR3181132	SRR3181132_flagstat_mghit_contigs	103745568			SRR3181132_flagstat_mghit_contigs	64207405	61.89%	61.8893		SRR3181132_flagstat_MAGs	14080108	13.57%	13.5718
SRR3181133	SRR3181133_flagstat_mghit_contigs	56001358			SRR3181133_flagstat_mghit_contigs	26234133	46.85%	46.8455		SRR3181133_flagstat_MAGs	6797860	12.14%	12.1387
SRR3181134	SRR3181134_flagstat_mghit_contigs	45243468			SRR3181134_flagstat_mghit_contigs	20909450	46.22%	46.2154		SRR3181134_flagstat_MAGs	5800337	12.82%	12.8203
SRR3181135	SRR3181135_flagstat_mghit_contigs	112420222			SRR3181135_flagstat_mghit_contigs	65905860	58.62%	58.6246		SRR3181135_flagstat_MAGs	15992711	14.23%	14.2258
SRR3181136	SRR3181136_flagstat_mghit_contigs	56452892			SRR3181136_flagstat_mghit_contigs	42539027	75.35%	75.3531		SRR3181136_flagstat_MAGs	15511607	27.48%	27.4771
SRR3181137	SRR3181137_flagstat_mghit_contigs	98828308			SRR3181137_flagstat_mghit_contigs	70987890	71.83%	71.8295		SRR3181137_flagstat_MAGs	21167439	21.42%	21.4184
SRR3181138	SRR3181138_flagstat_mghit_contigs	88155894			SRR3181138_flagstat_mghit_contigs	68076601	77.22%	77.223		SRR3181138_flagstat_MAGs	26059240	29.56%	29.5604
SRR3181139	SRR3181139_flagstat_mghit_contigs	88599518			SRR3181139_flagstat_mghit_contigs	66772722	75.36%	75.3647		SRR3181139_flagstat_MAGs	22627310	25.54%	25.5389
SRR3181140	SRR3181140_flagstat_mghit_contigs	100691192			SRR3181140_flagstat_mghit_contigs	74500166	73.99%	73.9888		SRR3181140_flagstat_MAGs	21045505	20.90%	20.901
SRR3181141	SRR3181141_flagstat_mghit_contigs	61434964			SRR3181141_flagstat_mghit_contigs	41687387	67.86%	67.8561		SRR3181141_flagstat_MAGs	16592458	27.01%	27.0082
SRR3181142	SRR3181142_flagstat_mghit_contigs	127823840			SRR3181142_flagstat_mghit_contigs	99355138	77.73%	77.7282		SRR3181142_flagstat_MAGs	29721836	23.25%	23.2522
SRR3181143	SRR3181143_flagstat_mghit_contigs	93651394			SRR3181143_flagstat_mghit_contigs	70428538	75.20%	75.2029		SRR3181143_flagstat_MAGs	22562638	24.09%	24.0922
SRR3181144	SRR3181144_flagstat_mghit_contigs	58583590			SRR3181144_flagstat_mghit_contigs	43872027	74.89%	74.8879		SRR3181144_flagstat_MAGs	13576953	23.18%	23.1754
SRR3181145	SRR3181145_flagstat_mghit_contigs	74016248			SRR3181145_flagstat_mghit_contigs	54337891	73.41%	73.4135		SRR3181145_flagstat_MAGs	15574684	21.04%	21.0423
SRR3181146	SRR3181146_flagstat_mghit_contigs	120125048			SRR3181146_flagstat_mghit_contigs	100668096	83.80%	83.8028		SRR3181146_flagstat_MAGs	26192989	21.80%	21.8048
SRR3181147	SRR3181147_flagstat_mghit_contigs	55652190			SRR3181147_flagstat_mghit_contigs	39357112	70.72%	70.7198		SRR3181147_flagstat_MAGs	15018756	26.99%	26.9868
SRR3181148	SRR3181148_flagstat_mghit_contigs	94834254			SRR3181148_flagstat_mghit_contigs	73853412	77.88%	77.8763		SRR3181148_flagstat_MAGs	20173416	21.27%	21.2723
SRR3181149	SRR3181149_flagstat_mghit_contigs	152798142			SRR3181149_flagstat_mghit_contigs	126357604	82.70%	82.6958		SRR3181149_flagstat_MAGs	37264058	24.39%	24.3878
SRR3181150	SRR3181150_flagstat_mghit_contigs	50673764			SRR3181150_flagstat_mghit_contigs	32726315	64.58%	64.5824		SRR3181150_flagstat_MAGs	11581067	22.85%	22.8542
SRR3181151	SRR3181151_flagstat_mghit_contigs	117535954			SRR3181151_flagstat_mghit_contigs	94805820	80.66%	80.6611		SRR3181151_flagstat_MAGs	25471576	21.67%	21.6713
SRR3181152	SRR3181152_flagstat_mghit_contigs	81853608			SRR3181152_flagstat_mghit_contigs	67924492	82.98%	82.9829		SRR3181152_flagstat_MAGs	22998759	28.10%	28.0974
SRR3181153	SRR3181153_flagstat_mghit_contigs	25540232			SRR3181153_flagstat_mghit_contigs	13080469	51.22%	51.2152		SRR3181153_flagstat_MAGs	5845854	22.89%	22.8888
SRR3181154	SRR3181154_flagstat_mghit_contigs	105304378			SRR3181154_flagstat_mghit_contigs	83702741	79.49%	79.4865		SRR3181154_flagstat_MAGs	28693434	27.25%	27.2481
SRR3181155	SRR3181155_flagstat_mghit_contigs	104348950			SRR3181155_flagstat_mghit_contigs	83753252	80.26%	80.2627		SRR3181155_flagstat_MAGs	21702039	20.80%	20.7976
SRR3181156	SRR3181156_flagstat_mghit_contigs	103875504			SRR3181156_flagstat_mghit_contigs	80762124	77.75%	77.749		SRR3181156_flagstat_MAGs	20351331	19.59%	19.592
SRR3181157	SRR3181157_flagstat_mghit_contigs	92013990			SRR3181157_flagstat_mghit_contigs	68297228	74.22%	74.2248		SRR3181157_flagstat_MAGs	20910738	22.73%	22.7256
SRR3181158	SRR3181158_flagstat_mghit_contigs	137132656			SRR3181158_flagstat_mghit_contigs	112411754	81.97%	81.973		SRR3181158_flagstat_MAGs	32358882	23.60%	23.5968
SRR3181159	SRR3181159_flagstat_mghit_contigs	85756446			SRR3181159_flagstat_mghit_contigs	67671494	78.91%	78.9113		SRR3181159_flagstat_MAGs	17027217	19.86%	19.8553
SRR3181160	SRR3181160_flagstat_mghit_contigs	107963624			SRR3181160_flagstat_mghit_contigs	74715804	69.20%	69.2046		SRR3181160_flagstat_MAGs	17424746	16.14%	16.1395
SRR3181161	SRR3181161_flagstat_mghit_contigs	106283534			SRR3181161_flagstat_mghit_contigs	80402939	75.65%	75.6495		SRR3181161_flagstat_MAGs	21889827	20.60%	20.5957
SRR3181162	SRR3181162_flagstat_mghit_contigs	92852110			SRR3181162_flagstat_mghit_contigs	72763480	78.36%	78.3649		SRR3181162_flagstat_MAGs	21072814	22.70%	22.695
SRR3181163	SRR3181163_flagstat_mghit_contigs	112724668			SRR3181163_flagstat_mghit_contigs	93846612	83.25%	83.253		SRR3181163_flagstat_MAGs	32230867	28.59%	28.5926
SRR3181164	SRR3181164_flagstat_mghit_contigs	67622584			SRR3181164_flagstat_mghit_contigs	52599711	77.78%	77.7842		SRR3181164_flagstat_MAGs	15565731	23.02%	23.0185
SRR3181165	SRR3181165_flagstat_mghit_contigs	76725088			SRR3181165_flagstat_mghit_contigs	60097950	78.33%	78.3289		SRR3181165_flagstat_MAGs	16376619	21.34%	21.3445
SRR3185498	SRR3185498_flagstat_mghit_contigs	139863556			SRR3185498_flagstat_mghit_contigs	91067683	65.11%	65.1118		SRR3185498_flagstat_MAGs	18999524	13.58%	13.5843
SRR5678926	SRR5678926_flagstat_mghit_contigs	138972118			SRR5678926_flagstat_mghit_contigs	112864124	81.21%	81.2135		SRR5678926_flagstat_MAGs	45337389	32.62%	32.6234
SRR5678929	SRR5678929_flagstat_mghit_contigs	151778596			SRR5678929_flagstat_mghit_contigs	115512006	76.11%	76.1056		SRR5678929_flagstat_MAGs	26919104	17.74%	17.7358
SRR5678930	SRR5678930_flagstat_mghit_contigs	110827796			SRR5678930_flagstat_mghit_contigs	78567440	70.89%	70.8915		SRR5678930_flagstat_MAGs	21581420	19.47%	19.4729
SRR5678931	SRR5678931_flagstat_mghit_contigs	140169714			SRR5678931_flagstat_mghit_contigs	101892216	72.69%	72.692		SRR5678931_flagstat_MAGs	31478221	22.46%	22.4572
SRR5678932	SRR5678932_flagstat_mghit_contigs	75242156			SRR5678932_flagstat_mghit_contigs	47598894	63.26%	63.2609		SRR5678932_flagstat_MAGs	18005339	23.93%	23.9299
SRR5678934	SRR5678934_flagstat_mghit_contigs	34619784			SRR5678934_flagstat_mghit_contigs	13843353	39.99%	39.9868		SRR5678934_flagstat_MAGs	5613873	16.22%	16.2158
SRR5678935	SRR5678935_flagstat_mghit_contigs	65499970			SRR5678935_flagstat_mghit_contigs	32790514	50.06%	50.0619		SRR5678935_flagstat_MAGs	13813066	21.09%	21.0887
SRR5678937	SRR5678937_flagstat_mghit_contigs	85139386			SRR5678937_flagstat_mghit_contigs	47723025	56.05%	56.0528		SRR5678937_flagstat_MAGs	15085028	17.72%	17.718
SRR5678979	SRR5678979_flagstat_mghit_contigs	102352948			SRR5678979_flagstat_mghit_contigs	71197458	69.56%	69.5607		SRR5678979_flagstat_MAGs	23424063	22.89%	22.8856
SRR5678980	SRR5678980_flagstat_mghit_contigs	86594162			SRR5678980_flagstat_mghit_contigs	57196157	66.05%	66.0508		SRR5678980_flagstat_MAGs	24561212	28.36%	28.3636
SRR5678981	SRR5678981_flagstat_mghit_contigs	57269900			SRR5678981_flagstat_mghit_contigs	32374795	56.53%	56.5302		SRR5678981_flagstat_MAGs	13395242	23.39%	23.3897
SRR5678982	SRR5678982_flagstat_mghit_contigs	84592848			SRR5678982_flagstat_mghit_contigs	62674322	74.09%	74.0894		SRR5678982_flagstat_MAGs	16686380	19.73%	19.7255
SRR5678983	SRR5678983_flagstat_mghit_contigs	82336318			SRR5678983_flagstat_mghit_contigs	54809775	66.57%	66.5682		SRR5678983_flagstat_MAGs	14899346	18.10%	18.0957
SRR5678984	SRR5678984_flagstat_mghit_contigs	140226772			SRR5678984_flagstat_mghit_contigs	106462805	75.92%	75.9219		SRR5678984_flagstat_MAGs	27218236	19.41%	19.4102
SRR5678985	SRR5678985_flagstat_mghit_contigs	54517202			SRR5678985_flagstat_mghit_contigs	31373934	57.55%	57.5487		SRR5678985_flagstat_MAGs	9593222	17.60%	17.5967
SRR5678986	SRR5678986_flagstat_mghit_contigs	45566326			SRR5678986_flagstat_mghit_contigs	27392839	60.12%	60.1164		SRR5678986_flagstat_MAGs	10871126	23.86%	23.8578
SRR5678987	SRR5678987_flagstat_mghit_contigs	77558470			SRR5678987_flagstat_mghit_contigs	57573298	74.23%	74.2321		SRR5678987_flagstat_MAGs	30131769	38.85%	38.8504
SRR5678988	SRR5678988_flagstat_mghit_contigs	80766686			SRR5678988_flagstat_mghit_contigs	53867440	66.70%	66.6951		SRR5678988_flagstat_MAGs	18744353	23.21%	23.208
SRR5678989	SRR5678989_flagstat_mghit_contigs	35823510			SRR5678989_flagstat_mghit_contigs	21676844	60.51%	60.5101		SRR5678989_flagstat_MAGs	9397267	26.23%	26.2321
SRR5678990	SRR5678990_flagstat_mghit_contigs	104584364			SRR5678990_flagstat_mghit_contigs	79669721	76.18%	76.1775		SRR5678990_flagstat_MAGs	36667210	35.06%	35.0599
SRR5678991	SRR5678991_flagstat_mghit_contigs	88070114			SRR5678991_flagstat_mghit_contigs	59943128	68.06%	68.063		SRR5678991_flagstat_MAGs	24116613	27.38%	27.3834
SRR5678992	SRR5678992_flagstat_mghit_contigs	91714876			SRR5678992_flagstat_mghit_contigs	59282869	64.64%	64.6382		SRR5678992_flagstat_MAGs	20466438	22.32%	22.3153
SRR5678993	SRR5678993_flagstat_mghit_contigs	112617274			SRR5678993_flagstat_mghit_contigs	75144224	66.73%	66.7253		SRR5678993_flagstat_MAGs	27715720	24.61%	24.6105
SRR5678994	SRR5678994_flagstat_mghit_contigs	84039678			SRR5678994_flagstat_mghit_contigs	48400223	57.59%	57.5921		SRR5678994_flagstat_MAGs	14967448	17.81%	17.81
SRR5678995	SRR5678995_flagstat_mghit_contigs	89037474			SRR5678995_flagstat_mghit_contigs	55615422	62.46%	62.4629		SRR5678995_flagstat_MAGs	20868920	23.44%	23.4384
SRR5678996	SRR5678996_flagstat_mghit_contigs	85715622			SRR5678996_flagstat_mghit_contigs	53654212	62.60%	62.5956		SRR5678996_flagstat_MAGs	19565893	22.83%	22.8265
SRR5679001	SRR5679001_flagstat_mghit_contigs	75917596			SRR5679001_flagstat_mghit_contigs	53157287	70.02%	70.0197		SRR5679001_flagstat_MAGs	20487471	26.99%	26.9865
SRR5679005	SRR5679005_flagstat_mghit_contigs	104496698			SRR5679005_flagstat_mghit_contigs	68998795	66.03%	66.0296		SRR5679005_flagstat_MAGs	19477624	18.64%	18.6395
SRR5679006	SRR5679006_flagstat_mghit_contigs	7858366			SRR5679006_flagstat_mghit_contigs	1871853	23.82%	23.8199		SRR5679006_flagstat_MAGs	1290443	16.42%	16.4213
SRR5679007	SRR5679007_flagstat_mghit_contigs	76414818			SRR5679007_flagstat_mghit_contigs	49549001	64.84%	64.8421		SRR5679007_flagstat_MAGs	18746946	24.53%	24.5331
SRR5679008	SRR5679008_flagstat_mghit_contigs	94558802			SRR5679008_flagstat_mghit_contigs	67613994	71.50%	71.5047		SRR5679008_flagstat_MAGs	24066008	25.45%	25.4508
SRR5679009	SRR5679009_flagstat_mghit_contigs	56908104			SRR5679009_flagstat_mghit_contigs	36171753	63.56%	63.5617		SRR5679009_flagstat_MAGs	16398694	28.82%	28.8161
SRR5679010	SRR5679010_flagstat_mghit_contigs	55600602			SRR5679010_flagstat_mghit_contigs	28650041	51.53%	51.5283		SRR5679010_flagstat_MAGs	10732941	19.30%	19.3036
SRR5679011	SRR5679011_flagstat_mghit_contigs	46781718			SRR5679011_flagstat_mghit_contigs	21378272	45.70%	45.6979		SRR5679011_flagstat_MAGs	8319526	17.78%	17.7837
SRR5679012	SRR5679012_flagstat_mghit_contigs	68945258			SRR5679012_flagstat_mghit_contigs	32417474	47.02%	47.0191		SRR5679012_flagstat_MAGs	11781588	17.09%	17.0883
SRR5679013	SRR5679013_flagstat_mghit_contigs	34832874			SRR5679013_flagstat_mghit_contigs	14779467	42.43%	42.4297		SRR5679013_flagstat_MAGs	6997713	20.09%	20.0894
SRR5679015	SRR5679015_flagstat_mghit_contigs	70076514			SRR5679015_flagstat_mghit_contigs	36264382	51.75%	51.7497		SRR5679015_flagstat_MAGs	13062578	18.64%	18.6405
SRR5679016	SRR5679016_flagstat_mghit_contigs	41916294			SRR5679016_flagstat_mghit_contigs	17399615	41.51%	41.5104		SRR5679016_flagstat_MAGs	6847707	16.34%	16.3366
SRR5679017	SRR5679017_flagstat_mghit_contigs	90676446			SRR5679017_flagstat_mghit_contigs	65731615	72.49%	72.4903		SRR5679017_flagstat_MAGs	23458444	25.87%	25.8705
SRR5679018	SRR5679018_flagstat_mghit_contigs	112872020			SRR5679018_flagstat_mghit_contigs	89099592	78.94%	78.9386		SRR5679018_flagstat_MAGs	29201569	25.87%	25.8714
SRR5679019	SRR5679019_flagstat_mghit_contigs	84438480			SRR5679019_flagstat_mghit_contigs	60325193	71.44%	71.4428		SRR5679019_flagstat_MAGs	24659881	29.20%	29.2046
SRR5679020	SRR5679020_flagstat_mghit_contigs	111038274			SRR5679020_flagstat_mghit_contigs	77764277	70.03%	70.0338		SRR5679020_flagstat_MAGs	23753136	21.39%	21.3918
SRR5679021	SRR5679021_flagstat_mghit_contigs	114937152			SRR5679021_flagstat_mghit_contigs	77992892	67.86%	67.857		SRR5679021_flagstat_MAGs	23666114	20.59%	20.5905
SRR5679022	SRR5679022_flagstat_mghit_contigs	115167382			SRR5679022_flagstat_mghit_contigs	70271736	61.02%	61.017		SRR5679022_flagstat_MAGs	20507733	17.81%	17.8069
SRR5679023	SRR5679023_flagstat_mghit_contigs	79035034			SRR5679023_flagstat_mghit_contigs	41673001	52.73%	52.7273		SRR5679023_flagstat_MAGs	14704845	18.61%	18.6055
SRR5679024	SRR5679024_flagstat_mghit_contigs	90538016			SRR5679024_flagstat_mghit_contigs	48435005	53.50%	53.4969		SRR5679024_flagstat_MAGs	16174599	17.86%	17.865
SRR5679025	SRR5679025_flagstat_mghit_contigs	59035116			SRR5679025_flagstat_mghit_contigs	33081617	56.04%	56.0372		SRR5679025_flagstat_MAGs	14860857	25.17%	25.1729
SRR5679026	SRR5679026_flagstat_mghit_contigs	73686312			SRR5679026_flagstat_mghit_contigs	42500055	57.68%	57.677		SRR5679026_flagstat_MAGs	18074151	24.53%	24.5285
SRR5679029	SRR5679029_flagstat_mghit_contigs	88430332			SRR5679029_flagstat_mghit_contigs	48169368	54.47%	54.4715		SRR5679029_flagstat_MAGs	15976443	18.07%	18.0667
SRR5679030	SRR5679030_flagstat_mghit_contigs	68420500			SRR5679030_flagstat_mghit_contigs	33738839	49.31%	49.311		SRR5679030_flagstat_MAGs	11862089	17.34%	17.337
SRR5679031	SRR5679031_flagstat_mghit_contigs	70041776			SRR5679031_flagstat_mghit_contigs	33451898	47.76%	47.7599		SRR5679031_flagstat_MAGs	10709189	15.29%	15.2897
SRR5679033	SRR5679033_flagstat_mghit_contigs	160500162			SRR5679033_flagstat_mghit_contigs	127736845	79.59%	79.5867		SRR5679033_flagstat_MAGs	39594760	24.67%	24.6696
SRR5679034	SRR5679034_flagstat_mghit_contigs	62857496			SRR5679034_flagstat_mghit_contigs	40838982	64.97%	64.9707		SRR5679034_flagstat_MAGs	15884505	25.27%	25.2707
SRR5679035	SRR5679035_flagstat_mghit_contigs	80176496			SRR5679035_flagstat_mghit_contigs	54379414	67.82%	67.8246		SRR5679035_flagstat_MAGs	18506167	23.08%	23.0818
SRR5679036	SRR5679036_flagstat_mghit_contigs	138592282			SRR5679036_flagstat_mghit_contigs	106008377	76.49%	76.4894		SRR5679036_flagstat_MAGs	35217572	25.41%	25.4109
SRR5679037	SRR5679037_flagstat_mghit_contigs	86898388			SRR5679037_flagstat_mghit_contigs	60372303	69.47%	69.4746		SRR5679037_flagstat_MAGs	23037955	26.51%	26.5114
SRR5679039	SRR5679039_flagstat_mghit_contigs	63341984			SRR5679039_flagstat_mghit_contigs	32367238	51.10%	51.0992		SRR5679039_flagstat_MAGs	13682026	21.60%	21.6002
SRR5679040	SRR5679040_flagstat_mghit_contigs	54618218			SRR5679040_flagstat_mghit_contigs	43497872	79.64%	79.6399		SRR5679040_flagstat_MAGs	5964099	10.92%	10.9196
SRR5679041	SRR5679041_flagstat_mghit_contigs	60825236			SRR5679041_flagstat_mghit_contigs	47701047	78.42%	78.4231		SRR5679041_flagstat_MAGs	7791135	12.81%	12.8091
SRR5679042	SRR5679042_flagstat_mghit_contigs	85043454			SRR5679042_flagstat_mghit_contigs	51727700	60.83%	60.825		SRR5679042_flagstat_MAGs	19706861	23.17%	23.1727
SRR5679043	SRR5679043_flagstat_mghit_contigs	66830450			SRR5679043_flagstat_mghit_contigs	44830977	67.08%	67.0817		SRR5679043_flagstat_MAGs	7235418	10.83%	10.8265
SRR5679044	SRR5679044_flagstat_mghit_contigs	61331574			SRR5679044_flagstat_mghit_contigs	30027614	48.96%	48.9595		SRR5679044_flagstat_MAGs	10247486	16.71%	16.7083
SRR5679045	SRR5679045_flagstat_mghit_contigs	75703988			SRR5679045_flagstat_mghit_contigs	43233260	57.11%	57.1083		SRR5679045_flagstat_MAGs	13353619	17.64%	17.6393
SRR6512889	SRR6512889_flagstat_mghit_contigs	73548864			SRR6512889_flagstat_mghit_contigs	31167482	42.38%	42.3766		SRR6512889_flagstat_MAGs	16807656	22.85%	22.8524
SRR6512890	SRR6512890_flagstat_mghit_contigs	63377562			SRR6512890_flagstat_mghit_contigs	27674687	43.67%	43.6664		SRR6512890_flagstat_MAGs	14392994	22.71%	22.7099
SRR6512891	SRR6512891_flagstat_mghit_contigs	41267258			SRR6512891_flagstat_mghit_contigs	18736526	45.40%	45.4029		SRR6512891_flagstat_MAGs	14085639	34.13%	34.1327
SRR6512892	SRR6512892_flagstat_mghit_contigs	56795242			SRR6512892_flagstat_mghit_contigs	23653516	41.65%	41.647		SRR6512892_flagstat_MAGs	14424896	25.40%	25.3981
SRR6512893	SRR6512893_flagstat_mghit_contigs	133666246			SRR6512893_flagstat_mghit_contigs	76787680	57.45%	57.4473		SRR6512893_flagstat_MAGs	34108474	25.52%	25.5176
SRR6512894	SRR6512894_flagstat_mghit_contigs	93926178			SRR6512894_flagstat_mghit_contigs	56772294	60.44%	60.4435		SRR6512894_flagstat_MAGs	32237158	34.32%	34.3218
SRR6512895	SRR6512895_flagstat_mghit_contigs	37122442			SRR6512895_flagstat_mghit_contigs	14223778	38.32%	38.3158		SRR6512895_flagstat_MAGs	12065430	32.50%	32.5017
SRR6512896	SRR6512896_flagstat_mghit_contigs	38956164			SRR6512896_flagstat_mghit_contigs	15032072	38.59%	38.5871		SRR6512896_flagstat_MAGs	11355469	29.15%	29.1494
SRR6512897	SRR6512897_flagstat_mghit_contigs	74259656			SRR6512897_flagstat_mghit_contigs	52162870	70.24%	70.2439		SRR6512897_flagstat_MAGs	35421642	47.70%	47.6997
SRR6512898	SRR6512898_flagstat_mghit_contigs	116606838			SRR6512898_flagstat_mghit_contigs	85198948	73.07%	73.0651		SRR6512898_flagstat_MAGs	46178276	39.60%	39.6017
SRR6512899	SRR6512899_flagstat_mghit_contigs	150453832			SRR6512899_flagstat_mghit_contigs	91582624	60.87%	60.8709		SRR6512899_flagstat_MAGs	34349708	22.83%	22.8307
SRR6512900	SRR6512900_flagstat_mghit_contigs	171247908			SRR6512900_flagstat_mghit_contigs	101613713	59.34%	59.3372		SRR6512900_flagstat_MAGs	39326969	22.96%	22.9649
SRR6512901	SRR6512901_flagstat_mghit_contigs	41048894			SRR6512901_flagstat_mghit_contigs	24992117	60.88%	60.8838		SRR6512901_flagstat_MAGs	19402106	47.27%	47.2658
SRR6512902	SRR6512902_flagstat_mghit_contigs	42150102			SRR6512902_flagstat_mghit_contigs	23406331	55.53%	55.5309		SRR6512902_flagstat_MAGs	16541095	39.24%	39.2433
SRR6512903	SRR6512903_flagstat_mghit_contigs	85306384			SRR6512903_flagstat_mghit_contigs	47211830	55.34%	55.3438		SRR6512903_flagstat_MAGs	27990188	32.81%	32.8114
SRR6512904	SRR6512904_flagstat_mghit_contigs	89935008			SRR6512904_flagstat_mghit_contigs	49658911	55.22%	55.2164		SRR6512904_flagstat_MAGs	26283063	29.22%	29.2245
SRR6512905	SRR6512905_flagstat_mghit_contigs	133884950			SRR6512905_flagstat_mghit_contigs	76951856	57.48%	57.4761		SRR6512905_flagstat_MAGs	34161138	25.52%	25.5153
SRR6512906	SRR6512906_flagstat_mghit_contigs	93990326			SRR6512906_flagstat_mghit_contigs	56844745	60.48%	60.4794		SRR6512906_flagstat_MAGs	32261412	34.32%	34.3242
SRR6512907	SRR6512907_flagstat_mghit_contigs	150739748			SRR6512907_flagstat_mghit_contigs	91835681	60.92%	60.9233		SRR6512907_flagstat_MAGs	34417293	22.83%	22.8323
SRR6512908	SRR6512908_flagstat_mghit_contigs	171468028			SRR6512908_flagstat_mghit_contigs	101813591	59.38%	59.3776		SRR6512908_flagstat_MAGs	39362905	22.96%	22.9564
SRR6512909	SRR6512909_flagstat_mghit_contigs	74503076			SRR6512909_flagstat_mghit_contigs	52321558	70.23%	70.2274		SRR6512909_flagstat_MAGs	35502772	47.65%	47.6528
SRR6512910	SRR6512910_flagstat_mghit_contigs	117583484			SRR6512910_flagstat_mghit_contigs	85980696	73.12%	73.1231		SRR6512910_flagstat_MAGs	46530688	39.57%	39.5725
SRR6512911	SRR6512911_flagstat_mghit_contigs	85665598			SRR6512911_flagstat_mghit_contigs	47419762	55.35%	55.3545		SRR6512911_flagstat_MAGs	28076613	32.77%	32.7747
SRR6512912	SRR6512912_flagstat_mghit_contigs	90157072			SRR6512912_flagstat_mghit_contigs	49780484	55.22%	55.2153		SRR6512912_flagstat_MAGs	26336835	29.21%	29.2122
SRR7686592	SRR7686592_flagstat_mghit_contigs	18653044			SRR7686592_flagstat_mghit_contigs	10063040	53.95%	53.9485		SRR7686592_flagstat_MAGs	8501936	45.58%	45.5793
SRR7686593	SRR7686593_flagstat_mghit_contigs	45872092			SRR7686593_flagstat_mghit_contigs	31460466	68.58%	68.583		SRR7686593_flagstat_MAGs	19180009	41.81%	41.8119
SRR7686594	SRR7686594_flagstat_mghit_contigs	12880508			SRR7686594_flagstat_mghit_contigs	1421389	11.04%	11.0352		SRR7686594_flagstat_MAGs	973550	7.56%	7.55832
SRR7686595	SRR7686595_flagstat_mghit_contigs	23776478			SRR7686595_flagstat_mghit_contigs	5699201	23.97%	23.9699		SRR7686595_flagstat_MAGs	1406574	5.92%	5.91582
SRR7686596	SRR7686596_flagstat_mghit_contigs	38194598			SRR7686596_flagstat_mghit_contigs	15066123	39.45%	39.4457		SRR7686596_flagstat_MAGs	3825950	10.02%	10.017
SRR7686597	SRR7686597_flagstat_mghit_contigs	121751574			SRR7686597_flagstat_mghit_contigs	73874460	60.68%	60.6764		SRR7686597_flagstat_MAGs	17878260	14.68%	14.6842
SRR7686598	SRR7686598_flagstat_mghit_contigs	20493068			SRR7686598_flagstat_mghit_contigs	9162907	44.71%	44.7122		SRR7686598_flagstat_MAGs	2673230	13.04%	13.0446
SRR7686599	SRR7686599_flagstat_mghit_contigs	74063678			SRR7686599_flagstat_mghit_contigs	47264047	63.82%	63.8154		SRR7686599_flagstat_MAGs	8563656	11.56%	11.5626
SRR7686600	SRR7686600_flagstat_mghit_contigs	105764616			SRR7686600_flagstat_mghit_contigs	57954545	54.80%	54.7958		SRR7686600_flagstat_MAGs	10976185	10.38%	10.3779
SRR7686601	SRR7686601_flagstat_mghit_contigs	55029670			SRR7686601_flagstat_mghit_contigs	30221955	54.92%	54.9194		SRR7686601_flagstat_MAGs	6680044	12.14%	12.139
SRR7686602	SRR7686602_flagstat_mghit_contigs	15320614			SRR7686602_flagstat_mghit_contigs	7484210	48.85%	48.8506		SRR7686602_flagstat_MAGs	2575340	16.81%	16.8096
SRR7686603	SRR7686603_flagstat_mghit_contigs	27437892			SRR7686603_flagstat_mghit_contigs	6982687	25.45%	25.4491		SRR7686603_flagstat_MAGs	2703651	9.85%	9.85371
SRR7686604	SRR7686604_flagstat_mghit_contigs	76931586			SRR7686604_flagstat_mghit_contigs	41395227	53.81%	53.8078		SRR7686604_flagstat_MAGs	6306265	8.20%	8.19724
SRR7686605	SRR7686605_flagstat_mghit_contigs	9185584			SRR7686605_flagstat_mghit_contigs	3815770	41.54%	41.5409		SRR7686605_flagstat_MAGs	932480	10.15%	10.1516
SRR9037494	SRR9037494_flagstat_mghit_contigs	95282818			SRR9037494_flagstat_mghit_contigs	59504139	62.45%	62.45		SRR9037494_flagstat_MAGs	34419164	36.12%	36.1232
SRR9037495	SRR9037495_flagstat_mghit_contigs	102340974			SRR9037495_flagstat_mghit_contigs	39437526	38.54%	38.5354		SRR9037495_flagstat_MAGs	14957713	14.62%	14.6156
SRR9037496	SRR9037496_flagstat_mghit_contigs	103862178			SRR9037496_flagstat_mghit_contigs	49446023	47.61%	47.6073		SRR9037496_flagstat_MAGs	17782053	17.12%	17.1208
SRR9037497	SRR9037497_flagstat_mghit_contigs	99306206			SRR9037497_flagstat_mghit_contigs	49662750	50.01%	50.0097		SRR9037497_flagstat_MAGs	18767136	18.90%	18.8983
SRR9699864	SRR9699864_flagstat_mghit_contigs	75168960			SRR9699864_flagstat_mghit_contigs	45821117	60.96%	60.9575		SRR9699864_flagstat_MAGs	15192352	20.21%	20.2109
SRR9699865	SRR9699865_flagstat_mghit_contigs	74385714			SRR9699865_flagstat_mghit_contigs	52820221	71.01%	71.0086		SRR9699865_flagstat_MAGs	27354766	36.77%	36.7742
SRR9699866	SRR9699866_flagstat_mghit_contigs	80496874			SRR9699866_flagstat_mghit_contigs	58296693	72.42%	72.4211		SRR9699866_flagstat_MAGs	32569824	40.46%	40.461
SRR9699867	SRR9699867_flagstat_mghit_contigs	71676820			SRR9699867_flagstat_mghit_contigs	47780583	66.66%	66.6611		SRR9699867_flagstat_MAGs	25397167	35.43%	35.4329
SRR9699868	SRR9699868_flagstat_mghit_contigs	71898552			SRR9699868_flagstat_mghit_contigs	41689878	57.98%	57.9843		SRR9699868_flagstat_MAGs	16918135	23.53%	23.5306
SRR9699869	SRR9699869_flagstat_mghit_contigs	81327916			SRR9699869_flagstat_mghit_contigs	57769904	71.03%	71.0333		SRR9699869_flagstat_MAGs	27154287	33.39%	33.3886
SRR9699870	SRR9699870_flagstat_mghit_contigs	94418470			SRR9699870_flagstat_mghit_contigs	69384394	73.49%	73.486		SRR9699870_flagstat_MAGs	34522972	36.56%	36.5638
SRR9699871	SRR9699871_flagstat_mghit_contigs	85214882			SRR9699871_flagstat_mghit_contigs	56871497	66.74%	66.7389		SRR9699871_flagstat_MAGs	26049205	30.57%	30.5688
SRR9699910	SRR9699910_flagstat_mghit_contigs	74259222			SRR9699910_flagstat_mghit_contigs	53773376	72.41%	72.4131		SRR9699910_flagstat_MAGs	19087204	25.70%	25.7035
SRR9699911	SRR9699911_flagstat_mghit_contigs	81982168			SRR9699911_flagstat_mghit_contigs	60858702	74.23%	74.2341		SRR9699911_flagstat_MAGs	27752879	33.85%	33.8523
SRR9699912	SRR9699912_flagstat_mghit_contigs	72267204			SRR9699912_flagstat_mghit_contigs	54055547	74.80%	74.7996		SRR9699912_flagstat_MAGs	32347784	44.76%	44.7614
SRR9699913	SRR9699913_flagstat_mghit_contigs	87310196			SRR9699913_flagstat_mghit_contigs	68934163	78.95%	78.9532		SRR9699913_flagstat_MAGs	41960319	48.06%	48.0589
SRR9699914	SRR9699914_flagstat_mghit_contigs	75552960			SRR9699914_flagstat_mghit_contigs	53417218	70.70%	70.7017		SRR9699914_flagstat_MAGs	30023488	39.74%	39.7383
SRR9699915	SRR9699915_flagstat_mghit_contigs	68058216			SRR9699915_flagstat_mghit_contigs	50908568	74.80%	74.8015		SRR9699915_flagstat_MAGs	30232049	44.42%	44.4209
SRR9699916	SRR9699916_flagstat_mghit_contigs	77966314			SRR9699916_flagstat_mghit_contigs	52109607	66.84%	66.8361		SRR9699916_flagstat_MAGs	23879595	30.63%	30.6281
SRR9699917	SRR9699917_flagstat_mghit_contigs	66424218			SRR9699917_flagstat_mghit_contigs	46801695	70.46%	70.4588		SRR9699917_flagstat_MAGs	26911871	40.52%	40.5151
W30	W30_flagstat_mghit_contigs	94761332			W30_flagstat_mghit_contigs	50853090	53.66%	53.6644		W30_flagstat_MAGs	8596845	9.07%	9.0721
W31	W31_flagstat_mghit_contigs	82026776			W31_flagstat_mghit_contigs	35538010	43.32%	43.3249		W31_flagstat_MAGs	6053901	7.38%	7.3804
W32	W32_flagstat_mghit_contigs	90018844			W32_flagstat_mghit_contigs	40420842	44.90%	44.9026		W32_flagstat_MAGs	6712615	7.46%	7.4569
W34	W34_flagstat_mghit_contigs	117257870			W34_flagstat_mghit_contigs	75913229	64.74%	64.7404		W34_flagstat_MAGs	13882092	11.84%	11.8389
W36	W36_flagstat_mghit_contigs	94145652			W36_flagstat_mghit_contigs	49179720	52.24%	52.2379		W36_flagstat_MAGs	7644688	8.12%	8.12006
W37	W37_flagstat_mghit_contigs	106748380			W37_flagstat_mghit_contigs	58703192	54.99%	54.9921		W37_flagstat_MAGs	13842790	12.97%	12.9677
W39	W39_flagstat_mghit_contigs	80088296			W39_flagstat_mghit_contigs	40175061	50.16%	50.1635		W39_flagstat_MAGs	6796994	8.49%	8.48688
W40	W40_flagstat_mghit_contigs	100161692			W40_flagstat_mghit_contigs	56422489	56.33%	56.3314		W40_flagstat_MAGs	13604662	13.58%	13.5827
W42	W42_flagstat_mghit_contigs	86947124			W42_flagstat_mghit_contigs	37378088	42.99%	42.9894		W42_flagstat_MAGs	8073666	9.29%	9.28572
W43	W43_flagstat_mghit_contigs	99178572			W43_flagstat_mghit_contigs	52998496	53.44%	53.4374		W43_flagstat_MAGs	10543568	10.63%	10.6309
W44	W44_flagstat_mghit_contigs	98679446			W44_flagstat_mghit_contigs	50461002	51.14%	51.1363		W44_flagstat_MAGs	10152935	10.29%	10.2888
W45	W45_flagstat_mghit_contigs	107587324			W45_flagstat_mghit_contigs	56516593	52.53%	52.5309		W45_flagstat_MAGs	11160347	10.37%	10.3733
W46	W46_flagstat_mghit_contigs	106324376			W46_flagstat_mghit_contigs	59536887	56.00%	55.9955		W46_flagstat_MAGs	10457013	9.84%	9.83501
W47	W47_flagstat_mghit_contigs	116112814			W47_flagstat_mghit_contigs	68148935	58.69%	58.692		W47_flagstat_MAGs	11572797	9.97%	9.96686
W48	W48_flagstat_mghit_contigs	104202118			W48_flagstat_mghit_contigs	55237405	53.01%	53.0099		W48_flagstat_MAGs	12714287	12.20%	12.2016
W49	W49_flagstat_mghit_contigs	90179484			W49_flagstat_mghit_contigs	46439819	51.50%	51.4971		W49_flagstat_MAGs	9669612	10.72%	10.7226
W50	W50_flagstat_mghit_contigs	92328432			W50_flagstat_mghit_contigs	48081777	52.08%	52.0769		W50_flagstat_MAGs	10065439	10.90%	10.9018
W51	W51_flagstat_mghit_contigs	92430848			W51_flagstat_mghit_contigs	68404005	74.01%	74.0056		W51_flagstat_MAGs	9927399	10.74%	10.7404
W52	W52_flagstat_mghit_contigs	117622198			W52_flagstat_mghit_contigs	65580237	55.75%	55.755		W52_flagstat_MAGs	13517845	11.49%	11.4926
W53	W53_flagstat_mghit_contigs	102031744			W53_flagstat_mghit_contigs	54176119	53.10%	53.0973		W53_flagstat_MAGs	12282729	12.04%	12.0381
W54	W54_flagstat_mghit_contigs	127071796			W54_flagstat_mghit_contigs	73671922	57.98%	57.9766		W54_flagstat_MAGs	14109190	11.10%	11.1033
W55	W55_flagstat_mghit_contigs	106678320			W55_flagstat_mghit_contigs	67420367	63.20%	63.1997		W55_flagstat_MAGs	11662706	10.93%	10.9326
