# Supplementary material for: A global phylogenomic and metabolic reconstruction of the large intestine bacterial community of domesticated cattle
Source: Microbiome. 2022 Sep 26;10:155. doi: 10.1186/s40168-022-01357-1 (PMC9511753; doi:10.1186/s40168-022-01357-1)
Supplement: Supplementary file 6 — Additional file 5: Table S5. PERMANOVA tests examining the impact of the different study and sample type (in two independent studies) on the fifteen class-specific reconstructed MAG phylogenies. Dissimilarity matrices were created using AA alignments, built from the phylogenies presented in Sup. Res. 1. Two independent PERMANOVA tests were performed on each matrix, using the study identifier (author) and sample source type as explanatory variables. [file 40168_2022_1357_MOESM5_ESM.xlsx]

## Sheet: Sheet2
	Df	SumsOfSqs	MeanSqs	F.Model	R2	Pr(>F)	taxa	fdr
author	5	4.1576	0.83152	3.26589	0.360239	0.001	bacilli	0.00375
Residuals	29	7.38362	0.254608		0.639761
Total	34	11.5412			1
sample.type2	2	1.5122	0.756098	2.41251	0.131026	0.021	bacilli	0.055
Residuals1	32	10.029	0.313407		0.868974
Total1	34	11.5412			1
author1	10	4.45444	0.445444	1.55753	0.0813012	0.003	clostridia	0.009
Residuals2	176	50.3349	0.285994		0.918699
Total2	186	54.7893			1
sample.type21	2	0.793262	0.396631	1.35158	0.0144784	0.099	clostridia	0.1485
Residuals11	184	53.9961	0.293457		0.985522
Total11	186	54.7893			1
author2	2	0.544272	0.272136	1.63661	0.266696	0.121	flavobacteriia	0.165
Residuals3	9	1.49652	0.16628		0.733304
Total3	11	2.04079			1
sample.type22	2	0.544272	0.272136	1.63661	0.266696	0.114	flavobacteriia	0.162857
Residuals12	9	1.49652	0.16628		0.733304
Total12	11	2.04079			1
author3	6	1.73837	0.289729	1.33504	0.615687	0.238	mollicutes	0.2856
Residuals4	5	1.0851	0.217019		0.384313
Total4	11	2.82347			1
sample.type23	2	0.416473	0.208237	0.778618	0.147504	0.581	mollicutes	0.601034
Residuals13	9	2.40699	0.267444		0.852496
Total13	11	2.82347			1
author4	9	2.83521	0.315023	1.55916	0.292145	0.022	gammproteobacteria	0.055
Residuals5	34	6.86961	0.202047		0.707855
Total5	43	9.70482			1
sample.type24	2	0.62861	0.314305	1.41981	0.064773	0.162	gammproteobacteria	0.2025
Residuals14	41	9.07621	0.221371		0.935227
Total14	43	9.70482			1
author5	7	2.85364	0.407663	4.67018	0.29803	0.001	spirochaetes	0.00375
Residuals6	77	6.72138	0.0872906		0.70197
Total6	84	9.57502			1
sample.type25	2	1.23311	0.616557	6.06069	0.128785	0.001	spirochaetes	0.00375
Residuals15	82	8.3419	0.101731		0.871215
Total15	84	9.57502			1
author6	9	11.484	1.276	3.67439	0.117239	0.001	bacteroidia	0.00375
Residuals7	249	86.4698	0.347268		0.882761
Total7	258	97.9538			1
sample.type26	2	5.22305	2.61152	7.20958	0.0533215	0.001	bacteroidia	0.00375
Residuals16	256	92.7307	0.362229		0.946678
Total16	258	97.9538			1
author7	2	0.414637	0.207319	359.096	0.947243	0.001	fibrobacteria	0.00375
Residuals8	40	0.0230934	0.000577334		0.052757
Total8	42	0.437731			1
sample.type27	1	0.411833	0.411833	651.983	0.940835	0.001	fibrobacteria	0.00375
Residuals17	41	0.0258981	0.000631662		0.0591645
Total17	42	0.437731			1
author8	5	1.50112	0.300224	1.49871	0.125956	0.066	negativicutes	0.12375
Residuals9	52	10.4167	0.200322		0.874044
Total9	57	11.9179			1
sample.type28	2	0.754055	0.377028	1.85748	0.0632711	0.065	negativicutes	0.12375
Residuals18	55	11.1638	0.202978		0.936729
Total18	57	11.9179			1
author9	10	0.739583	0.0739583	1.70219	0.202589	0.14	actinobacteria	0.182609
Residuals10	67	2.91107	0.0434489		0.797411
Total10	77	3.65066			1
sample.type29	2	0.0627231	0.0313615	0.655563	0.0171813	0.625	actinobacteria	0.625
Residuals19	75	3.58793	0.0478391		0.982819
Total19	77	3.65066			1
author10	2	0.513485	0.256742	2.24317	0.272125	0.033	coriiobacteria	0.0728571
Residuals20	12	1.37346	0.114455		0.727875
Total20	14	1.88694			1
sample.type210	1	0.137271	0.137271	1.01991	0.0727476	0.318	coriiobacteria	0.354444
Residuals110	13	1.74967	0.13459		0.927252
Total110	14	1.88694			1
author11	7	3.3907	0.484386	1.36012	0.302049	0.074	erysipelotrichia	0.130588
Residuals21	22	7.83497	0.356135		0.697951
Total21	29	11.2257			1
sample.type211	2	1.15162	0.575811	1.54326	0.102588	0.084	erysipelotrichia	0.137368
Residuals111	27	10.0741	0.373113		0.897412
Total111	29	11.2257			1
author12	5	2.16892	0.433784	4.98569	0.567478	0.001	betaproteobacteria	0.00375
Residuals22	19	1.65311	0.0870058		0.432522
Total22	24	3.82203			1
sample.type212	2	0.575573	0.287787	1.95022	0.150594	0.087	betaproteobacteria	0.137368
Residuals112	22	3.24646	0.147566		0.849406
Total112	24	3.82203			1
author13	4	1.78781	0.446952	1.00887	0.335298	0.438	alphaproteobacteria	0.469286
Residuals23	8	3.54419	0.443024		0.664702
Total23	12	5.332			1
sample.type213	2	0.907074	0.453537	1.02496	0.170119	0.319	alphaproteobacteria	0.354444
Residuals113	10	4.42493	0.442493		0.829881
Total113	12	5.332			1
author14	3	2.02195	0.673983	6.10117	0.695858	0.003	deltaproteobacteria	0.009
Residuals24	8	0.883742	0.110468		0.304142
Total24	11	2.90569			1
sample.type214	2	1.4574	0.728702	4.52833	0.501569	0.034	deltaproteobacteria	0.0728571
Residuals114	9	1.44829	0.160921		0.498431
Total114	11	2.90569			1
