# Supplementary material for: A global phylogenomic and metabolic reconstruction of the large intestine bacterial community of domesticated cattle
Source: Microbiome. 2022 Sep 26;10:155. doi: 10.1186/s40168-022-01357-1 (PMC9511753; doi:10.1186/s40168-022-01357-1)
Supplement: Supplementary file 7 — Additional file 6: Table S6. Common KEGG metabolic pathways in the microbiome of cattle feces. A: List of KEGG pathways along with the 175 pathways (marked with an asterisk) we chose to examine as relevant (see Methods) for our analyses. B: Most common pathways based on contigs present in at least 80% of individually collected fecal samples (N = 210) and the most abundant 1000. From left to right: the metabolic pathway KEGG id, the number of predicted KOs identified in that pathway, the pathway name, additional notes inferring the function of their study based on our analysis, and the MAGs carrying most enzymes in the common contigs. C: KEGG modules complete in at least one MAG. For this analysis, the 450 predicted modules (KAAs) were examined against the dereplicated set of our core MAGs and we present the modules that were complete (all their enzymes present) in at least one MAG. From left to right: the module description (including the KEGG pathway/s it is linked to), and the KEGG subcategory and category it belongs to. [file 40168_2022_1357_MOESM6_ESM.xlsx]

## Sheet: A -KEGG paths
00010	Glycolysis / Gluconeogenesis	ko00010	map00010	*
00020	Citrate cycle (TCA cycle)	ko00020	map00020	*
00030	Pentose phosphate pathway	ko00030	map00030	*
00040	Pentose and glucuronate interconversions	ko00040	map00040	*
00051	Fructose and mannose metabolism	ko00051	map00051	*
00052	Galactose metabolism	ko00052	map00052	*
00053	Ascorbate and aldarate metabolism	ko00053	map00053	*
00500	Starch and sucrose metabolism	ko00500	map00500	*
00520	Amino sugar and nucleotide sugar metabolism	ko00520	map00520	*
00620	Pyruvate metabolism	ko00620	map00620	*
00630	Glyoxylate and dicarboxylate metabolism	ko00630	map00630	*
00640	Propanoate metabolism	ko00640	map00640	*
00650	Butanoate metabolism	ko00650	map00650	*
00660	C5-Branched dibasic acid metabolism	ko00660	map00660	*
00562	Inositol phosphate metabolism	ko00562	map00562	*
00190	Oxidative phosphorylation	ko00190	map00190	*
00195	Photosynthesis	ko00195	map00195	*
00196	Photosynthesis - antenna proteins	ko00196	map00196	*
00710	Carbon fixation in photosynthetic organisms	ko00710	map00710	*
00720	Carbon fixation pathways in prokaryotes	ko00720	map00720	*
00680	Methane metabolism	ko00680	map00680	*
00910	Nitrogen metabolism	ko00910	map00910	*
00920	Sulfur metabolism	ko00920	map00920	*
00061	Fatty acid biosynthesis	ko00061	map00061	*
00071	Fatty acid degradation	ko00071	map00071	*
00100	Steroid biosynthesis	ko00100	map00100	*
00120	Primary bile acid biosynthesis	ko00120	map00120	*
00121	Secondary bile acid biosynthesis	ko00121	map00121	*
00140	Steroid hormone biosynthesis	ko00140	map00140	*
00561	Glycerolipid metabolism	ko00561	map00561	*
00564	Glycerophospholipid metabolism	ko00564	map00564	*
00565	Ether lipid metabolism	ko00565	map00565	*
00600	Sphingolipid metabolism	ko00600	map00600	*
00590	Arachidonic acid metabolism	ko00590	map00590	*
00591	Linoleic acid metabolism	ko00591	map00591	*
00592	alpha-Linolenic acid metabolism	ko00592	map00592	*
01040	Biosynthesis of unsaturated fatty acids	ko01040	map01040	*
00230	Purine metabolism	ko00230	map00230	*
00240	Pyrimidine metabolism	ko00240	map00240	*
00250	Alanine, aspartate and glutamate metabolism	ko00250	map00250	*
00260	Glycine, serine and threonine metabolism	ko00260	map00260	*
00270	Cysteine and methionine metabolism	ko00270	map00270	*
00280	Valine, leucine and isoleucine degradation	ko00280	map00280	*
00290	Valine, leucine and isoleucine biosynthesis	ko00290	map00290	*
00300	Lysine biosynthesis	ko00300	map00300	*
00310	Lysine degradation	ko00310	map00310	*
00220	Arginine biosynthesis	ko00220	map00220	*
00330	Arginine and proline metabolism	ko00330	map00330	*
00340	Histidine metabolism	ko00340	map00340	*
00350	Tyrosine metabolism	ko00350	map00350	*
00360	Phenylalanine metabolism	ko00360	map00360	*
00380	Tryptophan metabolism	ko00380	map00380	*
00400	Phenylalanine, tyrosine and tryptophan biosynthesis	ko00400	map00400	*
00410	beta-Alanine metabolism	ko00410	map00410	*
00430	Taurine and hypotaurine metabolism	ko00430	map00430	*
00440	Phosphonate and phosphinate metabolism	ko00440	map00440	*
00450	Selenocompound metabolism	ko00450	map00450	*
00460	Cyanoamino acid metabolism	ko00460	map00460	*
00470	D-Amino acid metabolism	ko00470	map00470	*
00480	Glutathione metabolism	ko00480	map00480	*
00510	N-Glycan biosynthesis	ko00510	map00510	*
00513	Various types of N-glycan biosynthesis	ko00513	map00513	*
00515	Mannose type O-glycan biosynthesis	ko00515	map00515	*
00514	Other types of O-glycan biosynthesis	ko00514	map00514	*
00532	Glycosaminoglycan biosynthesis - chondroitin sulfate / dermatan sulfate	ko00532	map00532	*
00534	Glycosaminoglycan biosynthesis - heparan sulfate / heparin	ko00534	map00534	*
00531	Glycosaminoglycan degradation	ko00531	map00531	*
00563	Glycosylphosphatidylinositol (GPI)-anchor biosynthesis	ko00563	map00563	*
00603	Glycosphingolipid biosynthesis - globo and isoglobo series	ko00603	map00603	*
00604	Glycosphingolipid biosynthesis - ganglio series	ko00604	map00604	*
00540	Lipopolysaccharide biosynthesis	ko00540	map00540	*
00542	O-Antigen repeat unit biosynthesis	ko00542	map00542	*
00541	O-Antigen nucleotide sugar biosynthesis	ko00541	map00541	*
00550	Peptidoglycan biosynthesis	ko00550	map00550	*
00511	Other glycan degradation	ko00511	map00511	*
00571	Lipoarabinomannan (LAM) biosynthesis	ko00571	map00571	*
00572	Arabinogalactan biosynthesis - Mycobacterium	ko00572	map00572	*
00730	Thiamine metabolism	ko00730	map00730	*
00740	Riboflavin metabolism	ko00740	map00740	*
00750	Vitamin B6 metabolism	ko00750	map00750	*
00760	Nicotinate and nicotinamide metabolism	ko00760	map00760	*
00770	Pantothenate and CoA biosynthesis	ko00770	map00770	*
00780	Biotin metabolism	ko00780	map00780	*
00785	Lipoic acid metabolism	ko00785	map00785	*
00790	Folate biosynthesis	ko00790	map00790	*
00670	One carbon pool by folate	ko00670	map00670	*
00830	Retinol metabolism	ko00830	map00830	*
00860	Porphyrin and chlorophyll metabolism	ko00860	map00860	*
00130	Ubiquinone and other terpenoid-quinone biosynthesis	ko00130	map00130	*
00900	Terpenoid backbone biosynthesis	ko00900	map00900	*
00909	Sesquiterpenoid and triterpenoid biosynthesis	ko00909	map00909	*
00906	Carotenoid biosynthesis	ko00906	map00906	*
00981	Insect hormone biosynthesis	ko00981	map00981	*
00908	Zeatin biosynthesis	ko00908	map00908	*
00903	Limonene and pinene degradation	ko00903	map00903	*
00281	Geraniol degradation	ko00281	map00281	*
01052	Type I polyketide structures	ko01052	map01052	*
01051	Biosynthesis of ansamycins	ko01051	map01051	*
01059	Biosynthesis of enediyne antibiotics	ko01059	map01059	*
01057	Biosynthesis of type II polyketide products	ko01057	map01057	*
00523	Polyketide sugar unit biosynthesis	ko00523	map00523	*
01054	Nonribosomal peptide structures	ko01054	map01054	*
01053	Biosynthesis of siderophore group nonribosomal peptides	ko01053	map01053	*
01055	Biosynthesis of vancomycin group antibiotics	ko01055	map01055	*
00940	Phenylpropanoid biosynthesis	ko00940	map00940	*
00945	Stilbenoid, diarylheptanoid and gingerol biosynthesis	ko00945	map00945	*
00941	Flavonoid biosynthesis	ko00941	map00941	*
00944	Flavone and flavonol biosynthesis	ko00944	map00944	*
00901	Indole alkaloid biosynthesis	ko00901	map00901	*
00950	Isoquinoline alkaloid biosynthesis	ko00950	map00950	*
00960	Tropane, piperidine and pyridine alkaloid biosynthesis	ko00960	map00960	*
00965	Betalain biosynthesis	ko00965	map00965	*
00966	Glucosinolate biosynthesis	ko00966	map00966	*
00311	Penicillin and cephalosporin biosynthesis	ko00311	map00311	*
00332	Carbapenem biosynthesis	ko00332	map00332	*
00261	Monobactam biosynthesis	ko00261	map00261	*
00521	Streptomycin biosynthesis	ko00521	map00521	*
00524	Neomycin, kanamycin and gentamicin biosynthesis	ko00524	map00524	*
00525	Acarbose and validamycin biosynthesis	ko00525	map00525	*
00401	Novobiocin biosynthesis	ko00401	map00401	*
00404	Staurosporine biosynthesis	ko00404	map00404	*
00405	Phenazine biosynthesis	ko00405	map00405	*
00333	Prodigiosin biosynthesis	ko00333	map00333	*
00998	Biosynthesis of various secondary metabolites - part 2	ko00998	map00998	*
00997	Biosynthesis of various secondary metabolites - part 3	ko00997	map00997	*
00362	Benzoate degradation	ko00362	map00362	*
00627	Aminobenzoate degradation	ko00627	map00627	*
00364	Fluorobenzoate degradation	ko00364	map00364	*
00625	Chloroalkane and chloroalkene degradation	ko00625	map00625	*
00361	Chlorocyclohexane and chlorobenzene degradation	ko00361	map00361	*
00623	Toluene degradation	ko00623	map00623	*
00622	Xylene degradation	ko00622	map00622	*
00633	Nitrotoluene degradation	ko00633	map00633	*
00642	Ethylbenzene degradation	ko00642	map00642	*
00643	Styrene degradation	ko00643	map00643	*
00791	Atrazine degradation	ko00791	map00791	*
00930	Caprolactam degradation	ko00930	map00930	*
00363	Bisphenol degradation	ko00363	map00363	*
00621	Dioxin degradation	ko00621	map00621	*
00626	Naphthalene degradation	ko00626	map00626	*
00624	Polycyclic aromatic hydrocarbon degradation	ko00624	map00624	*
00365	Furfural degradation	ko00365	map00365	*
00984	Steroid degradation	ko00984	map00984	*
00980	Metabolism of xenobiotics by cytochrome P450	ko00980	map00980	*
00982	Drug metabolism - cytochrome P450	ko00982	map00982	*
00983	Drug metabolism - other enzymes	ko00983	map00983	*
03020	RNA polymerase	ko03020	map03020	*
03022	Basal transcription factors	ko03022	map03022	*
03040	Spliceosome	ko03040	map03040	*
03010	Ribosome	ko03010	map03010	*
00970	Aminoacyl-tRNA biosynthesis	ko00970	map00970	*
03015	mRNA surveillance pathway	ko03015	map03015	*
03008	Ribosome biogenesis in eukaryotes	ko03008	map03008	*
03060	Protein export	ko03060	map03060	*
04141	Protein processing in endoplasmic reticulum	ko04141	map04141	*
04120	Ubiquitin mediated proteolysis	ko04120	map04120	*
04122	Sulfur relay system	ko04122	map04122	*
03050	Proteasome	ko03050	map03050	*
03018	RNA degradation	ko03018	map03018	*
03030	DNA replication	ko03030	map03030	*
03410	Base excision repair	ko03410	map03410	*
03420	Nucleotide excision repair	ko03420	map03420	*
03430	Mismatch repair	ko03430	map03430	*
03440	Homologous recombination	ko03440	map03440	*
03450	Non-homologous end-joining	ko03450	map03450	*
02010	ABC transporters	ko02010	map02010	*
02060	Phosphotransferase system (PTS)	ko02060	map02060	*
03070	Bacterial secretion system	ko03070	map03070	*
02020	Two-component system	ko02020	map02020	*
02024	Quorum sensing	ko02024	map02024	*
05111	Biofilm formation - Vibrio cholerae	ko05111	map05111	*
02025	Biofilm formation - Pseudomonas aeruginosa	ko02025	map02025	*
02026	Biofilm formation - Escherichia coli	ko02026	map02026	*
02030	Bacterial chemotaxis	ko02030	map02030	*
02040	Flagellar assembly	ko02040	map02040	*
00062	Fatty acid elongation	ko00062	map00062
00073	Cutin, suberine and wax biosynthesis	ko00073	map00073
00512	Mucin type O-glycan biosynthesis	ko00512	map00512
00533	Glycosaminoglycan biosynthesis - keratan sulfate	ko00533	map00533
00601	Glycosphingolipid biosynthesis - lacto and neolacto series	ko00601	map00601
00902	Monoterpenoid biosynthesis	ko00902	map00902
00904	Diterpenoid biosynthesis	ko00904	map00904
00905	Brassinosteroid biosynthesis	ko00905	map00905
00522	Biosynthesis of 12-, 14- and 16-membered macrolides	ko00522	map00522
01056	Biosynthesis of type II polyketide backbone	ko01056	map01056
00253	Tetracycline biosynthesis	ko00253	map00253
00942	Anthocyanin biosynthesis	ko00942	map00942
00943	Isoflavonoid biosynthesis	ko00943	map00943
00403	Indole diterpene alkaloid biosynthesis	ko00403	map00403
01058	Acridone alkaloid biosynthesis	ko01058	map01058
00232	Caffeine metabolism	ko00232	map00232
00402	Benzoxazinoid biosynthesis	ko00402	map00402
00331	Clavulanic acid biosynthesis	ko00331	map00331
00254	Aflatoxin biosynthesis	ko00254	map00254
00999	Biosynthesis of various secondary metabolites - part 1	ko00999	map00999
03013	Nucleocytoplasmic transport	ko03013	map03013
04130	SNARE interactions in vesicular transport	ko04130	map04130
03460	Fanconi anemia pathway	ko03460	map03460
03230	Viral genome structure	ko03230	map03230
03240	Viral replication	ko03240	map03240
04010	MAPK signaling pathway	ko04010	map04010
04013	MAPK signaling pathway - fly	ko04013	map04013
04016	MAPK signaling pathway - plant	ko04016	map04016
04011	MAPK signaling pathway - yeast	ko04011	map04011
04012	ErbB signaling pathway	ko04012	map04012
04014	Ras signaling pathway	ko04014	map04014
04015	Rap1 signaling pathway	ko04015	map04015
04310	Wnt signaling pathway	ko04310	map04310
04330	Notch signaling pathway	ko04330	map04330
04340	Hedgehog signaling pathway	ko04340	map04340
04341	Hedgehog signaling pathway - fly	ko04341	map04341
04350	TGF-beta signaling pathway	ko04350	map04350
04390	Hippo signaling pathway	ko04390	map04390
04391	Hippo signaling pathway - fly	ko04391	map04391
04392	Hippo signaling pathway - multiple species	ko04392	map04392
04370	VEGF signaling pathway	ko04370	map04370
04371	Apelin signaling pathway	ko04371	map04371
04630	JAK-STAT signaling pathway	ko04630	map04630
04064	NF-kappa B signaling pathway	ko04064	map04064
04668	TNF signaling pathway	ko04668	map04668
04066	HIF-1 signaling pathway	ko04066	map04066
04068	FoxO signaling pathway	ko04068	map04068
04020	Calcium signaling pathway	ko04020	map04020
04070	Phosphatidylinositol signaling system	ko04070	map04070
04072	Phospholipase D signaling pathway	ko04072	map04072
04071	Sphingolipid signaling pathway	ko04071	map04071
04024	cAMP signaling pathway	ko04024	map04024
04022	cGMP-PKG signaling pathway	ko04022	map04022
04151	PI3K-Akt signaling pathway	ko04151	map04151
04152	AMPK signaling pathway	ko04152	map04152
04150	mTOR signaling pathway	ko04150	map04150
04075	Plant hormone signal transduction	ko04075	map04075
04080	Neuroactive ligand-receptor interaction	ko04080	map04080
04060	Cytokine-cytokine receptor interaction	ko04060	map04060
04061	Viral protein interaction with cytokine and cytokine receptor	ko04061	map04061
04512	ECM-receptor interaction	ko04512	map04512
04514	Cell adhesion molecules	ko04514	map04514
04144	Endocytosis	ko04144	map04144
04145	Phagosome	ko04145	map04145
04142	Lysosome	ko04142	map04142
04146	Peroxisome	ko04146	map04146
04140	Autophagy - animal	ko04140	map04140
04138	Autophagy - yeast	ko04138	map04138
04136	Autophagy - other	ko04136	map04136
04137	Mitophagy - animal	ko04137	map04137
04139	Mitophagy - yeast	ko04139	map04139
04110	Cell cycle	ko04110	map04110
04111	Cell cycle - yeast	ko04111	map04111
04112	Cell cycle - Caulobacter	ko04112	map04112
04113	Meiosis - yeast	ko04113	map04113
04114	Oocyte meiosis	ko04114	map04114
04210	Apoptosis	ko04210	map04210
04214	Apoptosis - fly	ko04214	map04214
04215	Apoptosis - multiple species	ko04215	map04215
04216	Ferroptosis	ko04216	map04216
04217	Necroptosis	ko04217	map04217
04115	p53 signaling pathway	ko04115	map04115
04218	Cellular senescence	ko04218	map04218
04510	Focal adhesion	ko04510	map04510
04520	Adherens junction	ko04520	map04520
04530	Tight junction	ko04530	map04530
04540	Gap junction	ko04540	map04540
04550	Signaling pathways regulating pluripotency of stem cells	ko04550	map04550
04810	Regulation of actin cytoskeleton	ko04810	map04810
04640	Hematopoietic cell lineage	ko04640	map04640
04610	Complement and coagulation cascades	ko04610	map04610
04611	Platelet activation	ko04611	map04611
04613	Neutrophil extracellular trap formation	ko04613	map04613
04620	Toll-like receptor signaling pathway	ko04620	map04620
04624	Toll and Imd signaling pathway	ko04624	map04624
04621	NOD-like receptor signaling pathway	ko04621	map04621
04622	RIG-I-like receptor signaling pathway	ko04622	map04622
04623	Cytosolic DNA-sensing pathway	ko04623	map04623
04625	C-type lectin receptor signaling pathway	ko04625	map04625
04650	Natural killer cell mediated cytotoxicity	ko04650	map04650
04612	Antigen processing and presentation	ko04612	map04612
04660	T cell receptor signaling pathway	ko04660	map04660
04658	Th1 and Th2 cell differentiation	ko04658	map04658
04659	Th17 cell differentiation	ko04659	map04659
04657	IL-17 signaling pathway	ko04657	map04657
04662	B cell receptor signaling pathway	ko04662	map04662
04664	Fc epsilon RI signaling pathway	ko04664	map04664
04666	Fc gamma R-mediated phagocytosis	ko04666	map04666
04670	Leukocyte transendothelial migration	ko04670	map04670
04672	Intestinal immune network for IgA production	ko04672	map04672
04062	Chemokine signaling pathway	ko04062	map04062
04911	Insulin secretion	ko04911	map04911
04910	Insulin signaling pathway	ko04910	map04910
04922	Glucagon signaling pathway	ko04922	map04922
04923	Regulation of lipolysis in adipocytes	ko04923	map04923
04920	Adipocytokine signaling pathway	ko04920	map04920
03320	PPAR signaling pathway	ko03320	map03320
04929	GnRH secretion	ko04929	map04929
04912	GnRH signaling pathway	ko04912	map04912
04913	Ovarian steroidogenesis	ko04913	map04913
04915	Estrogen signaling pathway	ko04915	map04915
04914	Progesterone-mediated oocyte maturation	ko04914	map04914
04917	Prolactin signaling pathway	ko04917	map04917
04921	Oxytocin signaling pathway	ko04921	map04921
04926	Relaxin signaling pathway	ko04926	map04926
04935	Growth hormone synthesis, secretion and action	ko04935	map04935
04918	Thyroid hormone synthesis	ko04918	map04918
04919	Thyroid hormone signaling pathway	ko04919	map04919
04928	Parathyroid hormone synthesis, secretion and action	ko04928	map04928
04916	Melanogenesis	ko04916	map04916
04924	Renin secretion	ko04924	map04924
04614	Renin-angiotensin system	ko04614	map04614
04925	Aldosterone synthesis and secretion	ko04925	map04925
04927	Cortisol synthesis and secretion	ko04927	map04927
04260	Cardiac muscle contraction	ko04260	map04260
04261	Adrenergic signaling in cardiomyocytes	ko04261	map04261
04270	Vascular smooth muscle contraction	ko04270	map04270
04970	Salivary secretion	ko04970	map04970
04971	Gastric acid secretion	ko04971	map04971
04972	Pancreatic secretion	ko04972	map04972
04976	Bile secretion	ko04976	map04976
04973	Carbohydrate digestion and absorption	ko04973	map04973
04974	Protein digestion and absorption	ko04974	map04974
04975	Fat digestion and absorption	ko04975	map04975
04979	Cholesterol metabolism	ko04979	map04979
04977	Vitamin digestion and absorption	ko04977	map04977
04978	Mineral absorption	ko04978	map04978
04962	Vasopressin-regulated water reabsorption	ko04962	map04962
04960	Aldosterone-regulated sodium reabsorption	ko04960	map04960
04961	Endocrine and other factor-regulated calcium reabsorption	ko04961	map04961
04964	Proximal tubule bicarbonate reclamation	ko04964	map04964
04966	Collecting duct acid secretion	ko04966	map04966
04724	Glutamatergic synapse	ko04724	map04724
04727	GABAergic synapse	ko04727	map04727
04725	Cholinergic synapse	ko04725	map04725
04728	Dopaminergic synapse	ko04728	map04728
04726	Serotonergic synapse	ko04726	map04726
04720	Long-term potentiation	ko04720	map04720
04730	Long-term depression	ko04730	map04730
04723	Retrograde endocannabinoid signaling	ko04723	map04723
04721	Synaptic vesicle cycle	ko04721	map04721
04722	Neurotrophin signaling pathway	ko04722	map04722
04744	Phototransduction	ko04744	map04744
04745	Phototransduction - fly	ko04745	map04745
04740	Olfactory transduction	ko04740	map04740
04742	Taste transduction	ko04742	map04742
04750	Inflammatory mediator regulation of TRP channels	ko04750	map04750
04320	Dorso-ventral axis formation	ko04320	map04320
04360	Axon guidance	ko04360	map04360
04361	Axon regeneration	ko04361	map04361
04380	Osteoclast differentiation	ko04380	map04380
04211	Longevity regulating pathway	ko04211	map04211
04212	Longevity regulating pathway - worm	ko04212	map04212
04213	Longevity regulating pathway - multiple species	ko04213	map04213
04710	Circadian rhythm	ko04710	map04710
04713	Circadian entrainment	ko04713	map04713
04711	Circadian rhythm - fly	ko04711	map04711
04712	Circadian rhythm - plant	ko04712	map04712
04714	Thermogenesis	ko04714	map04714
04626	Plant-pathogen interaction	ko04626	map04626
05200	Pathways in cancer	ko05200	map05200
05202	Transcriptional misregulation in cancer	ko05202	map05202
05206	MicroRNAs in cancer	ko05206	map05206
05205	Proteoglycans in cancer	ko05205	map05205
05204	Chemical carcinogenesis - DNA adducts	ko05204	map05204
05207	Chemical carcinogenesis - receptor activation	ko05207	map05207
05208	Chemical carcinogenesis - reactive oxygen species	ko05208	map05208
05203	Viral carcinogenesis	ko05203	map05203
05230	Central carbon metabolism in cancer	ko05230	map05230
05231	Choline metabolism in cancer	ko05231	map05231
05235	PD-L1 expression and PD-1 checkpoint pathway in cancer	ko05235	map05235
05210	Colorectal cancer	ko05210	map05210
05212	Pancreatic cancer	ko05212	map05212
05225	Hepatocellular carcinoma	ko05225	map05225
05226	Gastric cancer	ko05226	map05226
05214	Glioma	ko05214	map05214
05216	Thyroid cancer	ko05216	map05216
05221	Acute myeloid leukemia	ko05221	map05221
05220	Chronic myeloid leukemia	ko05220	map05220
05217	Basal cell carcinoma	ko05217	map05217
05218	Melanoma	ko05218	map05218
05211	Renal cell carcinoma	ko05211	map05211
05219	Bladder cancer	ko05219	map05219
05215	Prostate cancer	ko05215	map05215
05213	Endometrial cancer	ko05213	map05213
05224	Breast cancer	ko05224	map05224
05222	Small cell lung cancer	ko05222	map05222
05223	Non-small cell lung cancer	ko05223	map05223
05166	Human T-cell leukemia virus 1 infection	ko05166	map05166
05170	Human immunodeficiency virus 1 infection	ko05170	map05170
05161	Hepatitis B	ko05161	map05161
05160	Hepatitis C	ko05160	map05160
05171	Coronavirus disease - COVID-19	ko05171	map05171
05164	Influenza A	ko05164	map05164
05162	Measles	ko05162	map05162
05168	Herpes simplex virus 1 infection	ko05168	map05168
05163	Human cytomegalovirus infection	ko05163	map05163
05167	Kaposi sarcoma-associated herpesvirus infection	ko05167	map05167
05169	Epstein-Barr virus infection	ko05169	map05169
05165	Human papillomavirus infection	ko05165	map05165
05110	Vibrio cholerae infection	ko05110	map05110
05120	Epithelial cell signaling in Helicobacter pylori infection	ko05120	map05120
05130	Pathogenic Escherichia coli infection	ko05130	map05130
05132	Salmonella infection	ko05132	map05132
05131	Shigellosis	ko05131	map05131
05135	Yersinia infection	ko05135	map05135
05133	Pertussis	ko05133	map05133
05134	Legionellosis	ko05134	map05134
05150	Staphylococcus aureus infection	ko05150	map05150
05152	Tuberculosis	ko05152	map05152
05100	Bacterial invasion of epithelial cells	ko05100	map05100
05146	Amoebiasis	ko05146	map05146
05144	Malaria	ko05144	map05144
05145	Toxoplasmosis	ko05145	map05145
05140	Leishmaniasis	ko05140	map05140
05142	Chagas disease	ko05142	map05142
05143	African trypanosomiasis	ko05143	map05143
05310	Asthma	ko05310	map05310
05322	Systemic lupus erythematosus	ko05322	map05322
05323	Rheumatoid arthritis	ko05323	map05323
05320	Autoimmune thyroid disease	ko05320	map05320
05321	Inflammatory bowel disease	ko05321	map05321
05330	Allograft rejection	ko05330	map05330
05332	Graft-versus-host disease	ko05332	map05332
05340	Primary immunodeficiency	ko05340	map05340
05010	Alzheimer disease	ko05010	map05010
05012	Parkinson disease	ko05012	map05012
05014	Amyotrophic lateral sclerosis	ko05014	map05014
05016	Huntington disease	ko05016	map05016
05017	Spinocerebellar ataxia	ko05017	map05017
05020	Prion disease	ko05020	map05020
05022	Pathways of neurodegeneration - multiple diseases	ko05022	map05022
05030	Cocaine addiction	ko05030	map05030
05031	Amphetamine addiction	ko05031	map05031
05032	Morphine addiction	ko05032	map05032
05033	Nicotine addiction	ko05033	map05033
05034	Alcoholism	ko05034	map05034
05417	Lipid and atherosclerosis	ko05417	map05417
05418	Fluid shear stress and atherosclerosis	ko05418	map05418
05410	Hypertrophic cardiomyopathy	ko05410	map05410
05412	Arrhythmogenic right ventricular cardiomyopathy	ko05412	map05412
05414	Dilated cardiomyopathy	ko05414	map05414
05415	Diabetic cardiomyopathy	ko05415	map05415
05416	Viral myocarditis	ko05416	map05416
04930	Type II diabetes mellitus	ko04930	map04930
04940	Type I diabetes mellitus	ko04940	map04940
04950	Maturity onset diabetes of the young	ko04950	map04950
04936	Alcoholic liver disease	ko04936	map04936
04932	Non-alcoholic fatty liver disease	ko04932	map04932
04931	Insulin resistance	ko04931	map04931
04933	AGE-RAGE signaling pathway in diabetic complications	ko04933	map04933
04934	Cushing syndrome	ko04934	map04934
01501	beta-Lactam resistance	ko01501	map01501
01502	Vancomycin resistance	ko01502	map01502
01503	Cationic antimicrobial peptide (CAMP) resistance	ko01503	map01503
01521	EGFR tyrosine kinase inhibitor resistance	ko01521	map01521
01524	Platinum drug resistance	ko01524	map01524
01523	Antifolate resistance	ko01523	map01523
01522	Endocrine resistance	ko01522	map01522

## Sheet: B - abundant pathways
pathway ID	nr of mapped KEGGs (present in common contigs) *	Pathway name	Notes / function	MAGs having most KEGGs using "core" contigs
map00970	18	Aminoacyl-tRNA biosynthesis	housekeeping	Bacteroidales_like_30	Bacteroidales_like_30	Bacteroides_like_3
map03410	7	Base excision repair	housekeeping	Paludibacter_propionicigenes_like_43	Paludibacter_propionicigenes_like_43	Bacteroidales_like_30
map02010	28	ABC transporters	uptake and transport	Flintibacter_sp._KGMB00164_like_2	Flintibacter_sp._KGMB00164_like_2	Treponema_socranskii_like_51
map00520	21	Amino sugar and nucleotide sugar metabolism	uptake of diverse sugars in the envornment and fermentation	Bacteroidales_like_30	Bacteroidales_like_30	Paraprevotella_xylaniphila_like_30
map00190	19	Oxidative phosphorylation	relevant to strict anaerobes or facultative	Bacteroidales_like_30	Bacteroidales_like_30	Tenuifilum_thalassicum_like_10
map03030	12	DNA replication	housekeeping	Bacteroidales_like_30	Bacteroidales_like_30	Bacteroides_like_3
map00540	8	Lipopolysaccharide biosynthesis	housekeeping	Paludibacter_propionicigenes_like_43	Paludibacter_propionicigenes_like_43	Bacteroides_like_3
map02020	18	Two-component system	uptake, transport and stress reponse	Bacteroidales_like_30	Bacteroidales_like_30	Treponema_socranskii_like_51
map00270	17	Cysteine and methionine metabolism	aminoacids	Bacteroidales_like_30	Bacteroidales_like_30	Bacteroides_like_3
map00720	16	Carbon fixation pathways in prokaryotes		Bacteroidales_like_11	Bacteroidales_like_11	Paludibacter_propionicigenes_like_43
map00260	15	Glycine, serine and threonine metabolism	aminoacids	Bacteroidales_like_30	Bacteroidales_like_30	Bacteroides_like_3
map03420	7	Nucleotide excision repair	housekeeping
map00010	14	Glycolysis / Gluconeogenesis		Bacteroides_like_3	Bacteroides_like_3	Bacteroidales_like_30
map00541	14	O-Antigen nucleotide sugar biosynthesis	cell wall componets of gram-negative bacteria	Bacteroidales_like_30	Bacteroidales_like_30	Bacteroidales_like_30
map00250	13	Alanine, aspartate and glutamate metabolism	aminoacids	Bacteroides_like_3	Bacteroides_like_3	Bacteroidales_like_30
map00500	13	Starch and sucrose metabolism	same as 00520 cellobiose uptake, sugar fermentation	Bacteroides_like_3	Bacteroides_like_3	Paludibacter_propionicigenes_like_43
map00620	13	Pyruvate metabolism	sugars fermentation	Bacteroides_like_3	Bacteroides_like_3	Bacteroidales_like_30
map03440	13	Homologous recombination		Bacteroidales_like_30	Bacteroidales_like_30	Bacteroides_like_3
map00040	12	Pentose and glucuronate interconversions	sugars fermentation	Bacteroidales_like_30	Bacteroidales_like_30	Bacteroides_like_3
map00550	15	Peptidoglycan biosynthesis	housekeeping	Bacteroidales_like_30	Bacteroidales_like_30	Ruminococcus_sp._JE7A12_like_104
map03060	12	Protein export	transport	Paludibacter_propionicigenes_like_43	Paludibacter_propionicigenes_like_43	Bacteroidales_like_30
map03070	12	Bacterial secretion system	virulence, competition	Paludibacter_propionicigenes_like_43	Paludibacter_propionicigenes_like_43	Bacteroides_like_3
map00630	11	Glyoxylate and dicarboxylate metabolism		Bacteroides_like_3	Bacteroides_like_3	Bacteroidales_like_30
map00730	11	Thiamine metabolism	vitamin	Bacteroidales_like_30	Bacteroidales_like_30	Tenuifilum_thalassicum_like_39
map00030	10	Pentose phosphate pathway	sugars fermentation	Flintibacter_sp._KGMB00164_like_2	Flintibacter_sp._KGMB00164_like_2	Flintibacter_sp._KGMB00164_like_2
map00680	10	Methane metabolism		Bacteroidales_like_30	Bacteroidales_like_30	Tenuifilum_thalassicum_like_39
map00983	10	Drug metabolism - other enzymes
map00230	28	Purine metabolism	housekeeping	Bacteroidales_like_30	Bacteroidales_like_30	Bacteroides_like_3
map00051	9	Fructose and mannose metabolism	sugars fermentation	Bacteroides_like_3	Bacteroides_like_3	Bacteroides_like_3
map00220	9	Arginine biosynthesis	aminoacids	Bacteroides_like_3	Bacteroides_like_3	Bacteroidales_like_30
map00300	9	Lysine biosynthesis	aminoacids	Bacteroidales_like_30	Bacteroidales_like_30	Bacteroides_like_3
map00670	9	One carbon pool by folate		Bacteroidales_like_30	Bacteroidales_like_30	Bacteroidales_like_11
map00900	9	Terpenoid backbone biosynthesis		Bacteroidales_like_30	Bacteroidales_like_30	Bacteroides_like_3
map03430	9	Mismatch repair
map00061	8	Fatty acid biosynthesis
map00195	8	Photosynthesis
map00240	19	Pyrimidine metabolism	housekeeping	Bacteroidales_like_30	Bacteroidales_like_30	Bacteroides_like_3
map00564	8	Glycerophospholipid metabolism		Paludibacter_propionicigenes_like_43	Paludibacter_propionicigenes_like_43	Bacteroides_like_3
map00760	8	Nicotinate and nicotinamide metabolism	vitamin	Bacteroidales_like_30	Bacteroidales_like_30	Bacteroidales_like_30
map00052	7	Galactose metabolism		Paludibacter_propionicigenes_like_43	Paludibacter_propionicigenes_like_43	Bacteroidales_like_30
map00470	7	D-Amino acid metabolism
map00640	7	Propanoate metabolism		Paludibacter_propionicigenes_like_43	Paludibacter_propionicigenes_like_43	Bacteroidales_like_11
map00710	7	Carbon fixation in photosynthetic organisms
map00770	7	Pantothenate and CoA biosynthesis	vitamin	Paludibacter_propionicigenes_like_43	Paludibacter_propionicigenes_like_43	Paraprevotella_xylaniphila_like_30
map03010	54	Ribosome	housekeeping	Paludibacter_propionicigenes_like_43	Paludibacter_propionicigenes_like_43	Paraprevotella_xylaniphila_like_30
map03018	10	RNA degradation	housekeeping
map00020	6	Citrate cycle (TCA cycle)
map00280	6	Valine, leucine and isoleucine degradation	aminoacids
map00330	6	Arginine and proline metabolism	aminoacids	Bacteroidales_like_23	Bacteroidales_like_23	Treponema_socranskii_like_51
map00400	6	Phenylalanine, tyrosine and tryptophan biosynthesis
map00521	6	Streptomycin biosynthesis
map00650	6	Butanoate metabolism
map00790	6	Folate biosynthesis	vitamin
map02024	6	Quorum sensing	stress reponse	Treponema_socranskii_like_51	Treponema_socranskii_like_51	Bacteroides_like_3
	* this is not ideal as it biased by paths that have a lot of enzymes - this is only a very rough estimate

## Sheet: C - KEGG modules
Module description	Subcategory	Category
PRPP biosynthesis, ribose 5P => PRPP [PATH:map00030 map00230 map01200 map01230 map01100]	Central carbohydrate metabolism	Carbohydrate metabolism	M00005
Valine/isoleucine biosynthesis, pyruvate => valine / 2-oxobutanoate => isoleucine [PATH:map00290 map00770 map01210 map01230 map01100 map01110]	Branched-chain amino acid metabolism	Amino acid metabolism	M00019
Ectoine biosynthesis, aspartate => ectoine [PATH:map00260 map01210 map01230 map01100 map01120]	Serine and threonine metabolism	Amino acid metabolism	M00033
D-Glucuronate degradation, D-glucuronate => pyruvate + D-glyceraldehyde 3P [PATH:map00040 map00030 map01100]	Other carbohydrate metabolism	Carbohydrate metabolism	M00061
CMP-KDO biosynthesis [PATH:map00540 map01250 map01100]	Lipopolysaccharide metabolism	Glycan metabolism	M00063
Polyamine biosynthesis, arginine => ornithine => putrescine [PATH:map00330 map01100]	Polyamine biosynthesis	Amino acid metabolism	M00134
Fumarate reductase, prokaryotes [PATH:map00190]	ATP synthesis	Energy metabolism	M00150
F-type ATPase, prokaryotes and chloroplasts [PATH:map00190 map00195]	ATP synthesis	Energy metabolism	M00157
V-type ATPase, prokaryotes [PATH:map00190]	ATP synthesis	Energy metabolism	M00159
CAM (Crassulacean acid metabolism), light [PATH:map00620 map00710 map01200 map01100 map01120]	Carbon fixation	Energy metabolism	M00169
C10-C20 isoprenoid biosynthesis, archaea [PATH:map00900 map01100 map01110]	Terpenoid backbone biosynthesis	Biosynthesis of terpenoids and polyketides	M00365
Cytochrome aa3-600 menaquinol oxidase [PATH:map00190]	ATP synthesis	Energy metabolism	M00416
Cytochrome o ubiquinol oxidase [PATH:map00190]	ATP synthesis	Energy metabolism	M00417
Homoprotocatechuate degradation, homoprotocatechuate => 2-oxohept-3-enedioate [PATH:map00350 map01220 map01100 map01120]	Aromatic amino acid metabolism	Amino acid metabolism	M00533
Isoleucine biosynthesis, pyruvate => 2-oxobutanoate [PATH:map00290 map00660 map01210 map01230 map01100]	Branched-chain amino acid metabolism	Amino acid metabolism	M00535
Ascorbate degradation, ascorbate => D-xylulose-5P [PATH:map00053 map01100 map01120]	Other carbohydrate metabolism	Carbohydrate metabolism	M00550
Benzoate degradation, benzoate => catechol / methylbenzoate => methylcatechol [PATH:map00362 map00622 map01220 map01100 map01120]	Aromatics degradation	Xenobiotics biodegradation	M00551
D-galactonate degradation, De Ley-Doudoroff pathway, D-galactonate => glycerate-3P [PATH:map00052 map01100]	Other carbohydrate metabolism	Carbohydrate metabolism	M00552
Nucleotide sugar biosynthesis, galactose => UDP-galactose [PATH:map00520 map00052 map01250 map01100]	Other carbohydrate metabolism	Carbohydrate metabolism	M00554
Galactose degradation, Leloir pathway, galactose => alpha-D-glucose-1P [PATH:map00052 map01100]	Other carbohydrate metabolism	Carbohydrate metabolism	M00632
Multidrug resistance, efflux pump MexJK-OprM	Drug resistance	Gene set	M00642
Multidrug resistance, efflux pump MdtEF-TolC	Drug resistance	Gene set	M00697
Multidrug resistance, efflux pump NorB	Drug resistance	Gene set	M00702
Tetracycline resistance, efflux pump Tet38	Drug resistance	Gene set	M00704
Multidrug resistance, efflux pump MepA	Drug resistance	Gene set	M00705
Lipoic acid biosynthesis, plants and bacteria, octanoyl-ACP => dihydrolipoyl-E2/H [PATH:map00785 map01240 map01100]	Cofactor and vitamin metabolism	Metabolism of cofactors and vitamins	M00881
Pyridoxal-P biosynthesis, R5P + glyceraldehyde-3P + glutamine => pyridoxal-P [PATH:map00750 map01240 map01100]	Cofactor and vitamin metabolism	Metabolism of cofactors and vitamins	M00916
Aerobactin biosynthesis, lysine => aerobactin [PATH:map00997 map01100 map01110]	Biosynthesis of other bacterial compounds	Biosynthesis of other secondary metabolites	M00918
Menaquinone biosynthesis, modified futalosine pathway [PATH:map00130 map01240 map01100]	Cofactor and vitamin metabolism	Metabolism of cofactors and vitamins	M00931
