# Supplementary material for: A global phylogenomic and metabolic reconstruction of the large intestine bacterial community of domesticated cattle
Source: Microbiome. 2022 Sep 26;10:155. doi: 10.1186/s40168-022-01357-1 (PMC9511753; doi:10.1186/s40168-022-01357-1)
Supplement: Supplementary file 8 — Additional file 7: Table S7. Count software analysis of the 15 taxonomic classes (A) and list of the most influential KOs (B) identified by the principal coordinate analysis presented in Fig. 2B. A: From left to right: the KO id, the number of gains and expansions for the given ortholog (overall) and their the sum, the gains and expansions in RefSeq genomes, the gains and expansions in fecal MAGs and the taxonomic class the analysis was conducted for. In the last two columns, the overall gene losses and contractions are presented as well but are grayed out on account of not examining them because we used MAGs. On the smaller subtable to the right, we present the KOs that were identified multiple times in the independent Count analyses (we performed 15 analyses one for each class that we built a phylogeny). B: From left to right: the KO id, the coordinates and the contribution of each feature based on which we selected the top twenty (as most influential) to present in Fig. 2. For the top hundred most influential vectors (a.k.a. features) we present the KO description as well. Bold font indicates features that were identified both in the Count analysis for the Bacteroidia, Clostridia or Spirochaetia classes and among the top 100 most influential features in the PCoA analysis. [file 40168_2022_1357_MOESM7_ESM.xlsx]

## Sheet: A - Count analysis
KOs	Gains	Expansions	gainsnXpanses	refseqsums	fecalsums	bacterial class	Losses	Contractions		KOs	nr (>3)	Description
K10006	5	0	5	1	6	Actinobacteria	0	0		K01620	5	ltaE; threonine aldolase
K02338	0	5	5	3	64	Actinobacteria	2	0		K06940	5	unknown
K03588	15	1	16	1	20	Actinobacteria	0	0		K01358	4	ATP-dependent Clp protease
K01176,K01200	6	2	8	3	62	Actinobacteria	0	0		K02190	4	cbiK; sirohydrochlorin cobaltochelatase
K03147	5	1	6	3	60	Actinobacteria	1	0		K02358	4	tuf, TUFM; elongation factor Tu
K02283	5	3	8	3	61	Actinobacteria	0	0		K02781	4	srlB; glucitol/sorbitol PTS system
K00344	18	2	20	3	38	Actinobacteria	10	0		K02970	4	rpsU; small subunit ribosomal protein S21
K09157	7	3	10	1	15	Actinobacteria	2	0		K03665	4	hflX; GTPase
K15771	4	1	5	3	78	Actinobacteria	3	0		K05820	4	hcaT; MFS transporter, PPP family, 3-phenylpropionic acid transporter
K01710	5	0	5	2	21	Actinobacteria	0	0		K05847	4	opuA; osmoprotectant transport system
K03424	11	9	20	3	41	Actinobacteria	8	0		K07074	4	unknown
K12574	6	3	9	3	7	Actinobacteria	0	0		K08281	4	pncA; nicotinamidase/pyrazinamidase
K02956	17	2	19	1	54	Actinobacteria	3	1		K15738	4	uup; ABC transport system ATP-binding/permease protein
K00962	6	1	7	2	28	Actinobacteria	4	2
K00991,K21681	7	0	7	1	8	Actinobacteria	0	0
K01243	1	4	5	2	26	Actinobacteria	3	0
K03294	7	1	8	1	13	Actinobacteria	0	0
K05524	6	0	6	0	8	Actinobacteria	0	0
K01265	17	5	22	3	53	Actinobacteria	6	0
K00796	21	1	22	1	24	Actinobacteria	1	0
K03593	2	3	5	3	27	Actinobacteria	3	0
K03437	5	3	8	1	8	Actinobacteria	0	0
K01889	5	0	5	0	7	Actinobacteria	0	0
K01755	5	2	7	1	7	Actinobacteria	0	0
K03284	5	1	6	1	6	Actinobacteria	0	0
K01876	4	1	5	0	19	Actinobacteria	1	0
K00873	3	2	5	3	19	Actinobacteria	0	0
K01929	4	1	5	3	53	Actinobacteria	0	0
K03587	18	0	18	1	31	Actinobacteria	1	0
K01356	2	3	5	1	24	Actinobacteria	1	0
K03665	6	2	8	3	50	Actinobacteria	13	0
K15551	5	0	5	0	9	Actinobacteria	0	0
K02346	6	0	6	3	5	Actinobacteria	0	0
K01754,K04517	6	0	6	3	5	Actinobacteria	0	0
K01193	6	0	6	2	5	Actinobacteria	0	0
K07126	6	1	7	2	6	Actinobacteria	0	0
K01533,K01534,K17686	1	7	8	2	21	Actinobacteria	1	0
K00226	11	0	11	1	25	Actinobacteria	0	0
K07491	5	0	5	0	5	Actinobacteria	0	0
K02031,K15583	6	0	6	1	6	Actinobacteria	0	0
K02049	5	2	7	0	8	Actinobacteria	0	0
K16958	7	3	10	2	33	Actinobacteria	1	0
K16957	8	0	8	2	12	Actinobacteria	1	0
K19124	9	0	9	2	13	Actinobacteria	1	0
K19046	8	0	8	2	12	Actinobacteria	1	0
K01209	5	1	6	3	60	Actinobacteria	0	0
K01239,K01250,K10213	5	1	6	0	7	Actinobacteria	0	0
K01599	8	0	8	1	7	Actinobacteria	0	0
K01192	4	1	5	2	6	Actinobacteria	0	0
K00313	4	1	5	3	58	Actinobacteria	0	0
K00441	8	1	9	3	62	Actinobacteria	10	0
K12308	19	6	25	0	48	Actinobacteria	2	0
K00941	3	3	6	1	24	Actinobacteria	1	0
K19180	2	3	5	0	12	Actinobacteria	1	0
K03449	4	1	5	2	18	Actinobacteria	3	0
K02510	4	1	5	2	14	Actinobacteria	3	0
K02483,K07667	9	1	10	3	25	Actinobacteria	1	0
K03469,K06993	5	0	5	2	10	Actinobacteria	3	0
K01251	5	1	6	1	20	Actinobacteria	1	0
K04095	8	2	10	3	31	Actinobacteria	2	0
K00598	5	0	5	0	9	Actinobacteria	1	0
K01761	4	3	7	3	46	Actinobacteria	10	0
K17686	2	3	5	2	27	Actinobacteria	2	0
K12112	2	4	6	3	78	Actinobacteria	2	0
K06871	2	5	7	3	71	Actinobacteria	1	0
K07222	4	1	5	1	14	Actinobacteria	0	0
K00390	22	2	24	1	51	Actinobacteria	2	0
K00833	4	1	5	1	5	Actinobacteria	0	0
K15777	3	3	6	1	41	Actinobacteria	1	2
K00091	15	10	25	2	74	Actinobacteria	6	0
K07095	4	1	5	0	10	Actinobacteria	0	0
K00863,K05878	5	0	5	1	5	Actinobacteria	0	0
K01918	4	2	6	1	5	Actinobacteria	0	0
K03521	4	1	5	0	10	Actinobacteria	0	0
K21685	19	0	19	3	26	Actinobacteria	1	0
K06193	6	1	7	3	59	Actinobacteria	4	0
K12437,K12443	4	2	6	1	8	Actinobacteria	0	0
K00281,K00283	5	2	7	1	6	Actinobacteria	0	0
K00156,K00158	8	0	8	3	12	Actinobacteria	0	0
K11749	18	1	19	0	23	Actinobacteria	2	0
K02017,K02018	5	0	5	3	26	Actinobacteria	1	0
K07098	8	1	9	3	29	Actinobacteria	1	0
K09791	5	1	6	1	19	Actinobacteria	0	0
K07670	6	1	7	0	14	Actinobacteria	0	0
K09858	8	0	8	0	11	Actinobacteria	0	0
K16653	13	2	15	0	31	Actinobacteria	2	0
K03639	16	0	16	1	22	Actinobacteria	1	0
K03635	5	0	5	0	13	Actinobacteria	2	0
K06996	8	0	8	1	8	Actinobacteria	0	0
K03325	14	9	23	3	53	Actinobacteria	6	1
K11175	8	0	8	2	7	Actinobacteria	0	0
K09747	8	1	9	1	20	Actinobacteria	4	0
K05846	2	8	10	3	121	Actinobacteria	11	9
K01768	16	2	18	0	31	Actinobacteria	2	0
K08095	8	2	10	2	21	Actinobacteria	1	0
K13693	9	3	12	2	38	Actinobacteria	13	0
K03333	7	0	7	0	9	Actinobacteria	1	0
K00248,K11410	11	0	11	1	14	Actinobacteria	0	0
K01969	6	1	7	2	5	Actinobacteria	0	0
K00241	11	0	11	2	10	Actinobacteria	0	0
K12942	17	0	17	3	16	Actinobacteria	0	0
K02013,K21480	5	0	5	0	9	Actinobacteria	0	0
K00104	8	4	12	1	23	Actinobacteria	1	0
K00432	8	0	8	0	8	Actinobacteria	0	0
K13953	3	2	5	1	6	Actinobacteria	0	0
K03098	3	8	11	3	58	Actinobacteria	9	0
K03671,K03672	17	0	17	2	37	Actinobacteria	0	0
K01647,K01659	3	3	6	3	21	Actinobacteria	4	0
K09880	5	15	20	3	74	Actinobacteria	6	3
K03833	3	10	13	3	58	Actinobacteria	5	0
K00626,K00632	9	0	9	0	13	Actinobacteria	0	0
K02612	8	4	12	1	23	Actinobacteria	1	0
K10676	4	1	5	1	17	Actinobacteria	0	0
K03091	18	0	18	1	18	Actinobacteria	0	0
K02057,K10440,K17209	5	0	5	1	5	Actinobacteria	0	0
K02057,K10440	8	0	8	1	8	Actinobacteria	0	0
K02056,K10441	8	0	8	1	7	Actinobacteria	0	0
K02058,K10439	15	1	16	1	20	Actinobacteria	0	0
K03187	17	0	17	1	16	Actinobacteria	0	0
K03188	16	0	16	1	15	Actinobacteria	0	0
K03189	16	0	16	1	14	Actinobacteria	0	0
K11962	18	0	18	0	26	Actinobacteria	2	0
K11249	14	0	14	1	15	Actinobacteria	0	0
K02056	2	15	17	3	70	Actinobacteria	11	0
K10241	16	1	17	0	21	Actinobacteria	0	0
K16710	6	0	6	1	6	Actinobacteria	1	0
K16956,K16957	3	14	17	3	62	Actinobacteria	12	1
K01990,K20490	6	9	15	3	55	Actinobacteria	24	0
K07258	5	0	5	0	7	AlphaProteobacteria	0	0
K03040	4	1	5	2	6	AlphaProteobacteria	0	0
K00560	4	1	5	3	5	AlphaProteobacteria	0	0
K03101	1	4	5	0	13	AlphaProteobacteria	0	0
K07018	7	0	7	2	5	AlphaProteobacteria	0	0
K01870	5	1	6	3	7	AlphaProteobacteria	0	0
K03550	6	1	7	0	8	AlphaProteobacteria	0	0
K01966	4	1	5	3	10	AlphaProteobacteria	0	0
K02963	4	2	6	0	15	AlphaProteobacteria	0	0
K00287	4	2	6	2	8	AlphaProteobacteria	2	0
K01207	5	0	5	3	6	AlphaProteobacteria	0	0
K02527,K09778	4	3	7	0	9	AlphaProteobacteria	0	0
K09160	7	0	7	2	7	AlphaProteobacteria	0	0
K03783	2	3	5	1	13	AlphaProteobacteria	1	0
K21071	3	2	5	3	11	AlphaProteobacteria	1	0
K09969	3	2	5	1	12	AlphaProteobacteria	0	0
K16785	4	1	5	2	8	AlphaProteobacteria	1	0
K00239,K00244,K17363	7	0	7	2	6	AlphaProteobacteria	0	0
K01101,K02566	4	2	6	3	13	AlphaProteobacteria	0	0
K07171	4	1	5	3	12	AlphaProteobacteria	0	0
K11069	3	2	5	2	11	AlphaProteobacteria	0	0
K01784,K12454	3	2	5	1	12	AlphaProteobacteria	1	0
K07045	4	1	5	2	22	AlphaProteobacteria	0	0
K01644,K01646	4	1	5	1	11	AlphaProteobacteria	0	0
K01711	8	0	8	2	7	AlphaProteobacteria	0	0
K01356,K03503	4	1	5	1	6	AlphaProteobacteria	0	0
K10565	5	1	6	1	7	AlphaProteobacteria	0	0
K07304,K12267	4	1	5	2	9	AlphaProteobacteria	0	0
K04095	7	0	7	2	7	AlphaProteobacteria	0	0
K02200	4	1	5	1	13	AlphaProteobacteria	0	0
K01768	0	6	6	1	18	AlphaProteobacteria	3	0
K00329	6	0	6	2	6	AlphaProteobacteria	0	0
K18588	3	2	5	1	9	AlphaProteobacteria	0	0
K02302,K02303	3	2	5	3	13	AlphaProteobacteria	0	0
K01687	3	2	5	2	7	AlphaProteobacteria	4	0
K17686	3	2	5	0	8	AlphaProteobacteria	0	0
K07091,K11720	4	1	5	2	10	AlphaProteobacteria	0	0
K02048	4	2	6	3	12	AlphaProteobacteria	1	0
K00241	5	0	5	1	5	AlphaProteobacteria	0	0
K01126	4	1	5	0	10	AlphaProteobacteria	0	0
K17758,K17759	5	1	6	3	8	AlphaProteobacteria	0	0
K02422	2	3	5	2	20	AlphaProteobacteria	3	0
K02034,K15582	2	4	6	0	13	AlphaProteobacteria	0	0
K00248	5	1	6	2	5	AlphaProteobacteria	0	0
K10907	4	1	5	2	9	AlphaProteobacteria	0	0
K00171	3	2	5	3	5	AlphaProteobacteria	2	0
K07813	6	0	6	3	6	AlphaProteobacteria	0	0
K08282	5	0	5	0	5	AlphaProteobacteria	0	0
K06897	5	0	5	3	6	AlphaProteobacteria	1	0
K06320,K20444	4	1	5	0	8	AlphaProteobacteria	0	0
K06929	6	0	6	1	7	AlphaProteobacteria	0	0
K04750	4	1	5	3	9	AlphaProteobacteria	0	0
K22405	4	1	5	2	9	AlphaProteobacteria	0	0
K18014	4	2	6	3	10	AlphaProteobacteria	0	0
K02688	3	3	6	2	10	AlphaProteobacteria	1	0
K19693	4	3	7	0	14	AlphaProteobacteria	0	0
K08372	6	0	6	2	5	AlphaProteobacteria	0	0
K00797	7	0	7	3	6	Bacilli	0	0
K19955	4	1	5	2	9	Bacilli	0	0
K13653	5	0	5	2	8	Bacilli	0	0
K19302	6	0	6	2	5	Bacilli	1	0
K00301,K02846	5	2	7	3	8	Bacilli	0	0
K05820	7	1	8	2	13	Bacilli	0	0
K09384	5	4	9	2	15	Bacilli	0	0
K12573	7	0	7	3	6	Bacilli	0	0
K16554	8	1	9	2	9	Bacilli	0	0
K03310,K11626	8	2	10	2	11	Bacilli	0	0
K00931	7	0	7	3	9	Bacilli	0	0
K08317	6	0	6	3	7	Bacilli	1	0
K18702	5	0	5	2	5	Bacilli	1	0
K02028	5	0	5	1	6	Bacilli	0	0
K06133	4	1	5	2	7	Bacilli	0	0
K00641	5	1	6	2	6	Bacilli	0	0
K07448	8	2	10	3	14	Bacilli	1	0
K00140	4	1	5	3	11	Bacilli	0	0
K09698	2	3	5	3	7	Bacilli	1	0
K07533	5	0	5	3	7	Bacilli	0	0
K02033	7	1	8	3	5	Bacilli	0	0
K02035	8	1	9	3	12	Bacilli	0	0
K11733	6	1	7	3	6	Bacilli	0	0
K07088	6	0	6	2	6	Bacilli	0	0
K14761	5	2	7	3	8	Bacilli	2	0
K02112	5	1	6	3	9	Bacilli	1	0
K02109	4	1	5	2	9	Bacilli	0	0
K16869,K18821	7	0	7	3	6	Bacilli	0	0
K02010,K11072	6	1	7	3	13	Bacilli	0	0
K01638	6	1	7	3	9	Bacilli	0	0
K06207	7	0	7	3	5	Bacilli	1	0
K01925	4	1	5	2	11	Bacilli	0	0
K01591	6	1	7	1	6	Bacilli	0	0
K01783	6	0	6	3	11	Bacilli	0	0
K02410	7	1	8	3	7	Bacilli	1	0
K02385	5	0	5	3	5	Bacilli	1	0
K02956	9	0	9	3	9	Bacilli	0	0
K03572	6	0	6	3	8	Bacilli	0	0
K00130	5	1	6	3	13	Bacilli	1	0
K07497	6	1	7	3	14	Bacilli	0	0
K00820	6	1	7	3	13	Bacilli	1	0
K11691	4	2	6	3	8	Bacilli	1	0
K03308	13	0	13	1	9	Bacilli	0	0
K07559	10	0	10	2	8	Bacilli	0	0
K03722	5	0	5	2	7	Bacilli	0	0
K02552	15	0	15	1	20	Bacilli	0	0
K02038	3	2	5	3	7	Bacilli	0	0
K10543,K10546	5	0	5	3	8	Bacilli	0	0
K02241	5	0	5	2	5	Bacilli	0	0
K07502	4	1	5	3	12	Bacilli	1	0
K03070	7	5	12	2	14	Bacilli	1	0
K02422	5	1	6	3	10	Bacilli	0	0
K02242	8	0	8	3	5	Bacilli	0	0
K02240	8	0	8	3	5	Bacilli	0	0
K02479,K07692	5	0	5	2	8	Bacilli	1	0
K02851	7	1	8	2	7	Bacilli	0	0
K02817,K02818,K02819	8	2	10	3	14	Bacilli	0	0
K05540	5	1	6	2	8	Bacilli	0	0
K03930	8	2	10	3	10	Bacilli	0	0
K21828	3	3	6	3	8	Bacilli	0	0
K09704	5	0	5	1	5	Bacilli	0	0
K12555	5	0	5	3	5	Bacilli	1	0
K02529,K03484	3	3	6	3	7	Bacilli	0	0
K08641	3	2	5	0	7	Bacilli	0	0
K00244	6	0	6	2	9	Bacilli	0	0
K02236	7	1	8	2	25	Bacilli	0	0
K20116,K20117,K20118	8	1	9	2	12	Bacilli	0	0
K01466	6	0	6	3	12	Bacilli	3	0
K00344	8	1	9	3	9	Bacilli	2	0
K03179	5	2	7	3	8	Bacilli	1	0
K00383,K21739	9	1	10	0	10	Bacilli	0	0
K06147,K06148,K12292,K20344	6	1	7	3	17	Bacilli	0	0
K08281	6	1	7	3	8	Bacilli	0	0
K00567	5	0	5	2	5	Bacilli	0	0
K01710,K01784	11	0	11	3	6	Bacilli	0	0
K03304,K11041	8	1	9	2	8	Bacilli	0	0
K01989,K05832	6	1	7	2	9	Bacilli	0	0
K04652	4	1	5	1	5	Bacilli	0	0
K07650	6	1	7	3	7	Bacilli	0	0
K06897	5	0	5	3	7	Bacilli	0	0
K03556,K06223	5	0	5	1	6	Bacilli	0	0
K07505	4	1	5	3	6	Bacilli	0	0
K18786	6	2	8	2	10	Bacilli	1	0
K10027,K10209	4	1	5	1	5	Bacilli	0	0
K02291,K10208	6	1	7	1	5	Bacilli	0	0
K02575,K10850	3	2	5	3	7	Bacilli	0	0
K06163	6	1	7	3	8	Bacilli	0	0
K05781	6	1	7	3	7	Bacilli	0	0
K06162	5	0	5	2	5	Bacilli	0	0
K06152	9	1	10	3	12	Bacilli	0	0
K01224,K17624	5	1	6	1	5	Bacilli	0	0
K04023	6	2	8	0	13	Bacilli	0	0
K01444,K13051	7	0	7	3	7	Bacilli	1	0
K10979	5	0	5	1	9	Bacilli	0	0
K05499	2	3	5	3	6	Bacilli	0	0
K10202	5	0	5	3	7	Bacilli	0	0
K10200	5	0	5	1	5	Bacilli	0	0
K04769	5	0	5	1	8	Bacilli	0	0
K03592	6	1	7	3	9	Bacilli	2	0
K13006,K19429	5	1	6	3	9	Bacilli	0	0
K12995	5	0	5	1	6	Bacilli	0	0
K12547	5	0	5	1	6	Bacilli	0	0
K07015,K18346	6	0	6	0	10	Bacilli	1	0
K00146,K00151,K09472,K10217	5	0	5	1	5	Bacilli	0	0
K03824,K09964	5	2	7	3	8	Bacilli	2	0
K12308	6	1	7	0	19	Bacteroidia	0	0
K01866	8	0	8	3	60	Bacteroidia	2	0
K02342	4	1	5	2	16	Bacteroidia	0	0
K03574	24	1	25	2	54	Bacteroidia	1	0
K07337	5	0	5	0	8	Bacteroidia	0	0
K01972	24	0	24	2	38	Bacteroidia	0	0
K08316	14	1	15	3	57	Bacteroidia	3	0
K03503	24	1	25	3	86	Bacteroidia	3	1
K03502	6	0	6	0	15	Bacteroidia	2	0
K08303	19	2	21	2	52	Bacteroidia	2	0
K10716	8	2	10	1	26	Bacteroidia	0	0
K03070	12	0	12	1	16	Bacteroidia	1	0
K00013	9	0	9	0	12	Bacteroidia	0	0
K07011	7	0	7	0	15	Bacteroidia	0	0
K03655	8	0	8	1	14	Bacteroidia	0	0
K03453	8	0	8	2	9	Bacteroidia	0	0
K03307	4	1	5	3	86	Bacteroidia	3	0
K00647	5	0	5	3	5	Bacteroidia	0	0
K03442	6	1	7	2	134	Bacteroidia	9	0
K03530	15	1	16	2	30	Bacteroidia	0	0
K03595	16	0	16	0	46	Bacteroidia	1	0
K06147,K11085	10	0	10	0	15	Bacteroidia	0	0
K03657	15	0	15	1	18	Bacteroidia	0	0
K15532	5	0	5	1	8	Bacteroidia	0	0
K03737	13	0	13	2	14	Bacteroidia	0	0
K03634	6	1	7	1	40	Bacteroidia	1	0
K03149	14	0	14	2	25	Bacteroidia	1	0
K03154	7	1	8	3	85	Bacteroidia	5	0
K11752	6	0	6	3	10	Bacteroidia	0	0
K07107	5	0	5	3	5	Bacteroidia	0	0
K03818	25	0	25	2	34	Bacteroidia	0	0
K00588	7	0	7	2	8	Bacteroidia	0	0
K01955	11	2	13	3	22	Bacteroidia	0	0
K02110	7	0	7	1	38	Bacteroidia	1	0
K02111	18	0	18	2	21	Bacteroidia	0	0
K06915	7	0	7	2	10	Bacteroidia	0	0
K03407	7	0	7	3	10	Bacteroidia	0	0
K01961	6	0	6	3	10	Bacteroidia	0	0
K03496	5	0	5	1	18	Bacteroidia	0	0
K02952	5	0	5	2	20	Bacteroidia	1	0
K02926	20	0	20	3	128	Bacteroidia	4	0
K00057	27	0	27	3	106	Bacteroidia	3	0
K01776	5	0	5	1	14	Bacteroidia	1	0
K11755	8	0	8	3	13	Bacteroidia	0	0
K00981	8	0	8	0	20	Bacteroidia	0	0
K01079	7	0	7	1	60	Bacteroidia	6	0
K07058	14	1	15	1	41	Bacteroidia	2	0
K03657,K07012	5	0	5	3	11	Bacteroidia	0	0
K00876	6	0	6	3	10	Bacteroidia	0	0
K06180	6	0	6	0	8	Bacteroidia	0	0
K04075	10	0	10	1	18	Bacteroidia	0	0
K00134	7	1	8	0	13	Bacteroidia	0	0
K00666	13	0	13	1	39	Bacteroidia	3	0
K06173	14	0	14	1	19	Bacteroidia	0	0
K00790	14	2	16	3	45	Bacteroidia	2	0
K07460	7	0	7	2	14	Bacteroidia	0	1
K01081	7	0	7	0	10	Bacteroidia	0	0
K09022	11	2	13	1	25	Bacteroidia	1	0
K03628	5	1	6	1	30	Bacteroidia	0	0
K01950	20	2	22	3	45	Bacteroidia	1	0
K00640	12	2	14	1	26	Bacteroidia	0	0
K04096	11	1	12	1	23	Bacteroidia	0	0
K09013	14	0	14	1	17	Bacteroidia	0	0
K22132	7	0	7	0	16	Bacteroidia	0	0
K03832	8	0	8	0	9	Bacteroidia	0	0
K09811	18	0	18	1	17	Bacteroidia	0	0
K07568	12	4	16	3	15	Bacteroidia	0	0
K03522	16	1	17	1	28	Bacteroidia	0	0
K01438	8	1	9	1	23	Bacteroidia	0	0
K08998	2	4	6	0	16	Bacteroidia	1	0
K07164	18	0	18	3	26	Bacteroidia	0	0
K03284	9	0	9	2	18	Bacteroidia	0	0
K03587	5	0	5	1	15	Bacteroidia	0	0
K00174	6	0	6	1	6	Bacteroidia	0	0
K00177	15	1	16	0	23	Bacteroidia	0	0
K01579	22	6	28	1	52	Bacteroidia	1	0
K03686	14	1	15	2	40	Bacteroidia	2	0
K03687	14	0	14	2	39	Bacteroidia	2	0
K16089	14	0	14	2	39	Bacteroidia	2	0
K07273	19	0	19	3	54	Bacteroidia	1	0
K02837	6	1	7	0	28	Bacteroidia	1	0
K21140	8	0	8	1	17	Bacteroidia	1	0
K02470	5	0	5	1	9	Bacteroidia	0	0
K04079	7	1	8	0	15	Bacteroidia	0	0
K04043	8	0	8	2	28	Bacteroidia	2	0
K00600	5	0	5	0	11	Bacteroidia	0	0
K00610	6	0	6	0	13	Bacteroidia	0	0
K06921	4	1	5	3	21	Bacteroidia	0	0
K01176	15	1	16	2	12	Bacteroidia	0	0
K05338,K06518	8	0	8	2	14	Bacteroidia	0	0
K04069	8	3	11	3	58	Bacteroidia	7	0
K10536	12	1	13	3	46	Bacteroidia	2	0
K03561	10	0	10	1	38	Bacteroidia	0	0
K15738	14	4	18	3	59	Bacteroidia	3	0
K00927	9	1	10	1	26	Bacteroidia	0	0
K02377	12	1	13	3	109	Bacteroidia	8	0
K11720	18	0	18	2	28	Bacteroidia	0	0
K00384	16	1	17	2	36	Bacteroidia	0	0
K06178	20	2	22	3	94	Bacteroidia	3	0
K02935	12	0	12	3	22	Bacteroidia	0	0
K02358	7	0	7	0	19	Bacteroidia	2	0
K05808	12	1	13	1	21	Bacteroidia	1	0
K03439	12	0	12	2	89	Bacteroidia	7	0
K03289,K11537	7	0	7	1	13	Bacteroidia	0	0
K08218	16	2	18	2	55	Bacteroidia	5	0
K02600	5	1	6	0	8	Bacteroidia	0	0
K04759	8	0	8	2	8	Bacteroidia	0	0
K03072,K12257	6	0	6	2	14	Bacteroidia	1	0
K00812	6	0	6	0	16	Bacteroidia	0	0
K01091	24	6	30	3	101	Bacteroidia	3	0
K00053	6	0	6	1	8	Bacteroidia	0	0
K01703	5	0	5	3	11	Bacteroidia	0	0
K21397	35	2	37	2	82	Bacteroidia	0	0
K02238	8	4	12	3	137	Bacteroidia	7	0
K20276	6	0	6	2	6	Bacteroidia	0	0
K01629	6	0	6	2	6	Bacteroidia	0	0
K02856	4	1	5	0	11	Bacteroidia	0	0
K01006	10	0	10	1	35	Bacteroidia	2	0
K19068	11	2	13	3	19	Bacteroidia	0	0
K05995	6	0	6	1	13	Bacteroidia	2	0
K00254	7	0	7	0	16	Bacteroidia	0	0
K18979	6	0	6	3	6	Bacteroidia	0	0
K00943	6	0	6	3	6	Bacteroidia	0	0
K03282	13	1	14	3	16	Bacteroidia	1	0
K12343	7	0	7	2	14	Bacteroidia	0	0
K03801	8	0	8	1	21	Bacteroidia	0	0
K00759	9	0	9	1	22	Bacteroidia	0	0
K18831	20	1	21	1	55	Bacteroidia	1	0
K11782	6	0	6	1	9	Bacteroidia	0	0
K01243,K03784,K09790,K11783	6	0	6	1	8	Bacteroidia	0	0
K06890	5	0	5	1	10	Bacteroidia	0	0
K01620	6	0	6	2	7	Bacteroidia	0	0
K03760	15	0	15	0	33	Bacteroidia	1	0
K11784	9	1	10	3	47	Bacteroidia	2	0
K00891	9	0	9	0	20	Bacteroidia	0	0
K06131	7	0	7	0	15	Bacteroidia	1	0
K01163	11	0	11	3	8	Bacteroidia	0	0
K09125	7	0	7	2	8	Bacteroidia	0	0
K00027,K00029	23	3	26	2	47	Bacteroidia	2	0
K21449	5	0	5	1	7	Bacteroidia	0	0
K07126	5	2	7	0	16	Bacteroidia	2	0
K22130	4	3	7	2	21	Bacteroidia	3	0
K01077	6	0	6	1	6	Bacteroidia	0	0
K07334	7	4	11	3	59	Bacteroidia	5	0
K01101	5	1	6	3	31	Bacteroidia	5	0
K01182,K01187,K05343	4	1	5	3	74	Bacteroidia	0	0
K09888	6	0	6	3	5	Bacteroidia	0	0
K05794	13	4	17	1	44	Bacteroidia	3	0
K02227	7	0	7	1	5	Bacteroidia	0	0
K06909	14	1	15	2	35	Bacteroidia	1	0
K00850	23	0	23	3	74	Bacteroidia	2	0
K03646,K03832	12	1	13	2	57	Bacteroidia	1	0
K02057,K03546,K07459,K10110	14	0	14	2	39	Bacteroidia	2	0
K19092	14	0	14	2	39	Bacteroidia	2	0
K07746	14	1	15	2	40	Bacteroidia	2	0
K07657,K07658	14	1	15	2	40	Bacteroidia	2	0
K07335	11	1	12	0	13	Bacteroidia	0	0
K00995	14	0	14	3	14	Bacteroidia	0	0
K12984	8	0	8	3	6	Bacteroidia	0	0
K02230	9	5	14	3	55	Bacteroidia	1	1
K21990,K21993	19	1	20	1	45	Bacteroidia	1	0
K03711	6	0	6	3	8	Bacteroidia	0	0
K03763	5	0	5	1	10	Bacteroidia	0	0
K01735,K13829	5	0	5	1	10	Bacteroidia	0	0
K03928	5	0	5	3	15	Bacteroidia	0	0
K03549	13	10	23	3	113	Bacteroidia	13	1
K11741	13	2	15	1	56	Bacteroidia	12	0
K01190,K12373	6	1	7	3	8	Bacteroidia	0	0
K06413	9	0	9	3	5	Bacteroidia	0	0
K05795	11	1	12	2	19	Bacteroidia	0	0
K02519,K03832	5	0	5	0	5	Bacteroidia	0	0
K07010	11	1	12	0	37	Bacteroidia	1	0
K02199,K03671	9	1	10	2	10	Bacteroidia	0	0
K04835	7	0	7	1	31	Bacteroidia	0	0
K01085	19	4	23	1	80	Bacteroidia	1	0
K01187,K18820	6	0	6	2	77	Bacteroidia	1	0
K03672	8	0	8	1	9	Bacteroidia	0	0
K03657,K03658	6	0	6	0	11	Bacteroidia	0	0
K01179,K04618,K12287,K12548	7	0	7	0	8	Bacteroidia	0	0
K07544,K07749	10	2	12	3	14	Bacteroidia	2	0
K08364	13	0	13	2	36	Bacteroidia	8	0
K00571,K07316	5	0	5	0	13	Bacteroidia	0	0
K06974	11	0	11	1	22	Bacteroidia	0	0
K15634,K15640	10	0	10	1	5	Bacteroidia	0	0
K03592	7	0	7	1	6	Bacteroidia	0	0
K01840,K15778	16	0	16	1	37	Bacteroidia	2	0
K02371	16	4	20	3	90	Bacteroidia	4	0
K15664,K15666,K15667	12	3	15	2	33	Bacteroidia	2	0
K07074	1	4	5	2	123	Bacteroidia	12	0
K00616,K08314	7	0	7	0	61	Bacteroidia	2	0
K00611	10	1	11	0	26	Bacteroidia	0	0
K00595	7	1	8	1	14	Bacteroidia	0	0
K02226	6	0	6	1	8	Bacteroidia	1	0
K03303	6	0	6	1	21	Bacteroidia	0	0
K01990,K02003,K02068,K05685	6	5	11	3	141	Bacteroidia	10	0
K01179,K01729	13	0	13	3	29	Bacteroidia	0	0
K07126,K14026	5	0	5	3	9	Bacteroidia	0	0
K00015	9	0	9	3	19	Bacteroidia	0	0
K09740	9	0	9	3	5	Bacteroidia	0	0
K11477,K21572	9	0	9	0	19	Bacteroidia	0	0
K05792	14	0	14	3	27	Bacteroidia	0	0
K01729,K09942	5	3	8	2	36	Bacteroidia	2	0
K01176,K01181,K01218,K01224,K03332,K05988	6	0	6	1	7	Bacteroidia	0	0
K05516	6	0	6	3	9	Bacteroidia	2	0
K00797	10	2	12	2	53	Bacteroidia	0	0
K00179,K08941	6	0	6	1	23	Bacteroidia	0	0
K03802,K05844	15	0	15	1	20	Bacteroidia	0	0
K01479	18	4	22	0	117	Bacteroidia	9	0
K00573	18	0	18	2	21	Bacteroidia	0	0
K03893	5	0	5	1	7	Bacteroidia	0	0
K03274	15	0	15	1	25	Bacteroidia	1	0
K01760	6	0	6	0	10	Bacteroidia	0	0
K16697	7	0	7	1	15	Bacteroidia	0	0
K00297,K21010	12	0	12	3	27	Bacteroidia	0	0
K19159	12	0	12	3	10	Bacteroidia	0	0
K00001	7	1	8	2	61	Bacteroidia	6	0
K13652	12	2	14	3	145	Bacteroidia	8	0
K00759,K03816	14	0	14	1	31	Bacteroidia	2	0
K07022	7	0	7	0	11	Bacteroidia	0	0
K13663,K13664,K21005	13	2	15	2	49	Bacteroidia	0	0
K01246	11	0	11	0	8	Bacteroidia	0	0
K06996	5	0	5	0	53	Bacteroidia	2	0
K03668	12	2	14	3	42	Bacteroidia	2	0
K01771,K03768	23	0	23	3	36	Bacteroidia	1	0
K11031	19	0	19	1	38	Bacteroidia	1	0
K07271,K19872	14	0	14	1	24	Bacteroidia	1	0
K01520,K13038	13	0	13	2	12	Bacteroidia	0	0
K16922	15	1	16	0	21	Bacteroidia	1	0
K02395	8	0	8	0	14	Bacteroidia	1	0
K01476,K01480	15	4	19	3	55	Bacteroidia	1	0
K07722	19	0	19	1	22	Bacteroidia	0	0
K02050	6	0	6	2	14	Bacteroidia	0	0
K01816	9	0	9	0	7	Bacteroidia	0	0
K02651	25	13	38	3	125	Bacteroidia	7	0
K15482,K20345	14	0	14	1	24	Bacteroidia	0	0
K01186,K01197,K01206,K05988,K11931,K18197,K18198	9	0	9	2	30	Bacteroidia	3	0
K20533	14	0	14	3	14	Bacteroidia	0	0
K20532	9	0	9	3	11	Bacteroidia	0	0
K07344	7	0	7	1	5	Bacteroidia	0	0
K02343,K06182,K08372,K12065,K16291	12	0	12	3	83	Bacteroidia	8	0
K03606	6	0	6	0	6	Bacteroidia	0	0
K14645	7	0	7	0	28	Bacteroidia	0	0
K00638,K18234	8	0	8	0	11	Bacteroidia	0	0
K18827	16	0	16	1	37	Bacteroidia	1	0
K01081,K07004,K11751	14	1	15	3	51	Bacteroidia	6	0
K01921,K06919,K08086,K08307,K10804	5	0	5	0	15	Bacteroidia	0	0
K00627	6	0	6	1	6	Bacteroidia	0	0
K00857,K21572	20	1	21	3	26	Bacteroidia	2	0
K21000	13	0	13	0	27	Bacteroidia	0	0
K06075	13	1	14	2	53	Bacteroidia	3	0
K15918	8	0	8	0	12	Bacteroidia	0	0
K20628	16	3	19	2	44	Bacteroidia	1	0
K00392	6	0	6	1	6	Bacteroidia	0	0
K01596	7	0	7	1	10	Bacteroidia	0	0
K07025,K20866	6	0	6	1	7	Bacteroidia	1	0
K19115	14	1	15	1	38	Bacteroidia	0	0
K02586	7	0	7	1	12	Bacteroidia	1	0
K02073	12	0	12	1	23	Bacteroidia	1	0
K02071	27	1	28	3	43	Bacteroidia	0	0
K05363,K11693	9	0	9	0	11	Bacteroidia	0	0
K01176,K03651	6	0	6	1	6	Bacteroidia	1	0
K02470,K02622	18	4	22	3	47	Bacteroidia	1	0
K10953,K12516,K15125,K19231	20	1	21	1	70	Bacteroidia	1	0
K06883	23	1	24	3	29	Bacteroidia	0	0
K16150	15	1	16	1	23	Bacteroidia	1	0
K13010	17	0	17	1	25	Bacteroidia	0	0
K01361,K20276	29	2	31	2	36	Bacteroidia	1	0
K03458	8	0	8	1	8	Bacteroidia	0	0
K01153,K01154,K03427	18	1	19	3	22	Bacteroidia	0	0
K12264	14	0	14	0	21	Bacteroidia	1	0
K18431	29	5	34	3	40	Bacteroidia	2	0
K14558	8	0	8	2	9	Bacteroidia	0	0
K05994	11	1	12	0	17	Bacteroidia	0	0
K11127	8	0	8	2	6	Bacteroidia	0	0
K01758,K01760,K01761	7	0	7	0	15	Bacteroidia	0	0
K01560	14	0	14	3	21	Bacteroidia	0	0
K09384	7	3	10	1	20	Bacteroidia	1	0
K07081,K11782,K11784	11	0	11	3	10	Bacteroidia	0	0
K08678	5	0	5	1	7	Bacteroidia	0	0
K00275	10	0	10	1	14	Bacteroidia	0	0
K03306	10	0	10	1	22	Bacteroidia	0	0
K14260	23	0	23	3	54	Bacteroidia	0	0
K01119,K02450,K14197	5	0	5	0	12	Bacteroidia	0	0
K01178	15	0	15	2	17	Bacteroidia	0	0
K06859	8	0	8	1	17	Bacteroidia	1	0
K04652	11	0	11	3	14	Bacteroidia	0	0
K03620	5	1	6	1	22	Bacteroidia	0	0
K15045	25	4	29	3	99	Bacteroidia	2	0
K02016,K21572	8	1	9	1	17	Bacteroidia	0	0
K13735,K21449	18	0	18	0	27	Bacteroidia	0	0
K07493	25	1	26	2	35	Bacteroidia	0	0
K04748,K09882	6	2	8	3	16	Bacteroidia	1	0
K07787,K15726	9	0	9	1	29	Bacteroidia	1	0
K05802,K19171	6	0	6	0	7	Bacteroidia	0	0
K08222	10	0	10	1	9	Bacteroidia	0	0
K01590	17	0	17	1	25	Bacteroidia	0	0
K07101	8	0	8	0	12	Bacteroidia	0	0
K01190,K17624	8	0	8	2	10	Bacteroidia	0	0
K01795	8	0	8	0	25	Bacteroidia	0	0
K01286	8	0	8	2	50	Bacteroidia	2	0
K07115	6	0	6	1	10	Bacteroidia	0	0
K05970,K15532	6	0	6	1	10	Bacteroidia	0	0
K00558,K17398	12	1	13	1	16	Bacteroidia	0	0
K01198	13	0	13	2	38	Bacteroidia	2	0
K07223	6	0	6	0	5	Bacteroidia	0	0
K03286,K12976,K16079	15	0	15	3	20	Bacteroidia	2	0
K19431	12	0	12	2	20	Bacteroidia	0	0
K00612	6	0	6	0	11	Bacteroidia	0	0
K16091	7	0	7	0	7	Bacteroidia	0	0
K00526	20	3	23	3	63	Bacteroidia	4	0
K02668,K07708,K07709	7	0	7	1	30	Bacteroidia	0	0
K00009,K00045	5	0	5	2	8	Bacteroidia	0	0
K06900	14	0	14	0	32	Bacteroidia	1	0
K07457,K10773	6	0	6	3	6	Bacteroidia	1	0
K10440	8	7	15	2	105	Bacteroidia	4	0
K10439,K17213	13	0	13	1	24	Bacteroidia	0	0
K00712	15	2	17	2	92	Bacteroidia	2	0
K07053,K18491	15	0	15	1	89	Bacteroidia	3	0
K03543,K15548	15	1	16	1	90	Bacteroidia	3	0
K11102,K11103	6	1	7	0	33	Bacteroidia	0	0
K01993,K12542	7	0	7	1	9	Bacteroidia	0	0
K01154,K03427	9	2	11	1	47	Bacteroidia	0	0
K02035,K15580	7	0	7	1	16	Bacteroidia	0	0
K17535	22	1	23	3	95	Bacteroidia	7	0
K12602	5	3	8	0	18	Bacteroidia	1	0
K07213	7	1	8	3	53	Bacteroidia	0	0
K00941,K14153,K21219	8	0	8	3	54	Bacteroidia	0	0
K22213	17	0	17	1	21	Bacteroidia	0	0
K01173,K15050	6	0	6	2	18	Bacteroidia	0	0
K01488	10	0	10	2	13	Bacteroidia	0	0
K03091	8	0	8	2	29	Bacteroidia	0	0
K16698	11	0	11	2	15	Bacteroidia	1	0
K07483,K07497	17	0	17	2	18	Bacteroidia	0	0
K12991	6	0	6	0	7	Bacteroidia	0	0
K08642	12	1	13	0	22	Bacteroidia	0	0
K01233	10	0	10	2	28	Bacteroidia	1	0
K00125,K00441	8	0	8	1	10	Bacteroidia	0	0
K03297,K11741	5	1	6	1	15	Bacteroidia	0	0
K03825	5	0	5	0	11	Bacteroidia	0	0
K19572,K21053	5	0	5	1	5	Bacteroidia	0	0
K21132	15	6	21	2	81	Bacteroidia	2	0
K03564,K07638	21	2	23	3	82	Bacteroidia	2	0
K11752,K14654	7	1	8	0	36	Bacteroidia	0	0
K20885,K21065	7	1	8	0	13	Bacteroidia	0	0
K07110,K21572	17	6	23	3	82	Bacteroidia	5	1
K01023	5	0	5	1	7	Bacteroidia	0	0
K06139	20	2	22	1	98	Bacteroidia	7	0
K17247	20	6	26	1	83	Bacteroidia	1	0
K16089,K16092	29	1	30	2	42	Bacteroidia	1	0
K00299,K11811	9	0	9	0	14	Bacteroidia	0	0
K07238,K11021	9	1	10	2	32	Bacteroidia	2	0
K00867	10	1	11	2	17	Bacteroidia	0	0
K04750	16	0	16	1	23	Bacteroidia	0	0
K22441	9	0	9	1	11	Bacteroidia	0	0
K00164	13	1	14	2	69	Bacteroidia	6	0
K01761	7	2	9	3	12	Bacteroidia	2	0
K01895	6	0	6	2	7	Bacteroidia	0	0
K03294,K03758	5	0	5	1	6	Bacteroidia	0	0
K19267	5	2	7	2	6	Bacteroidia	0	0
K21935	5	0	5	0	8	Bacteroidia	0	0
K01772	6	1	7	2	8	Bacteroidia	0	0
K01990,K01992	5	1	6	1	11	Bacteroidia	0	0
K05919,K07798	23	2	25	3	52	Bacteroidia	2	0
K03407,K03832	6	1	7	0	6	Bacteroidia	0	0
K03086,K03091	6	0	6	1	8	Bacteroidia	0	0
K02068,K16013	13	1	14	3	14	Bacteroidia	0	0
K02549,K19802	6	0	6	3	10	Bacteroidia	0	0
K05967	6	0	6	3	13	Bacteroidia	0	0
K18286	5	0	5	3	11	Bacteroidia	0	0
K13670	14	1	15	0	56	Bacteroidia	1	0
K02594	7	0	7	0	7	Bacteroidia	0	0
K00433,K01055	4	1	5	1	15	Bacteroidia	1	0
K03407,K07641,K12132,K13924	7	0	7	1	11	Bacteroidia	0	0
K03829	31	7	38	2	80	Bacteroidia	5	0
K00595,K02191	6	0	6	2	13	Bacteroidia	0	0
K02189,K05934,K05936,K13541	16	6	22	1	53	Bacteroidia	5	0
K05934	11	4	15	2	33	Bacteroidia	4	0
K05895	8	0	8	2	7	Bacteroidia	0	0
K02257	8	0	8	1	13	Bacteroidia	0	0
K08987	9	2	11	1	18	Bacteroidia	0	0
K06886	8	0	8	1	13	Bacteroidia	0	0
K00380	5	0	5	0	6	Bacteroidia	0	0
K06940	5	0	5	0	6	Bacteroidia	0	0
K00575,K13924	12	0	12	0	21	Bacteroidia	3	0
K06910	27	5	32	3	71	Bacteroidia	1	2
K01494	13	0	13	2	29	Bacteroidia	0	0
K00859,K08309,K10563	5	0	5	1	9	Bacteroidia	0	0
K19082	17	2	19	2	25	Bacteroidia	1	0
K04565	19	0	19	3	22	Bacteroidia	0	0
K19272,K19299	8	1	9	2	36	Bacteroidia	3	0
K18817	8	1	9	0	16	Bacteroidia	0	0
K02362	14	1	15	2	58	Bacteroidia	0	0
K11179	11	0	11	2	12	Bacteroidia	0	0
K00626	15	2	17	1	61	Bacteroidia	1	0
K20483	10	0	10	1	7	Bacteroidia	0	0
K20484	7	0	7	0	10	Bacteroidia	0	0
K01426,K02433	15	0	15	1	20	Bacteroidia	2	0
K11261	7	0	7	1	13	Bacteroidia	0	0
K22491	20	0	20	1	23	Bacteroidia	0	0
K00052,K07246	8	0	8	2	8	Bacteroidia	0	0
K10255	20	2	22	1	73	Bacteroidia	3	1
K06330	23	2	25	3	35	Bacteroidia	0	0
K22477	33	9	42	3	111	Bacteroidia	14	0
K03752,K13818	24	2	26	0	58	Bacteroidia	3	0
K05565	16	0	16	3	11	Bacteroidia	0	0
K03407,K07648,K07679,K11356	10	0	10	1	9	Bacteroidia	0	0
K03408	7	3	10	3	151	Bacteroidia	10	0
K07675	8	2	10	2	9	Bacteroidia	0	0
K07648,K07677,K07679	9	1	10	0	19	Bacteroidia	1	0
K02482	11	0	11	2	19	Bacteroidia	0	0
K00123,K05299	6	0	6	1	7	Bacteroidia	1	0
K00294	7	0	7	0	19	Bacteroidia	0	0
K06442	6	3	9	1	40	Bacteroidia	1	0
K09138	13	0	13	2	15	Bacteroidia	1	0
K15495	15	2	17	0	38	Bacteroidia	0	0
K07038	6	2	8	2	9	Bacteroidia	0	0
K14287	7	0	7	3	10	Bacteroidia	0	0
K17733	11	0	11	2	44	Bacteroidia	2	0
K05571	23	0	23	0	55	Bacteroidia	2	0
K05365,K05366,K12555,K21464	5	0	5	0	8	Bacteroidia	0	0
K00019	17	0	17	3	28	Bacteroidia	0	0
K01883	3	2	5	3	17	BetaProteobacteria	1	0
K07102	4	1	5	3	15	BetaProteobacteria	3	0
K00554	4	4	8	2	21	BetaProteobacteria	2	0
K07040	3	2	5	0	6	BetaProteobacteria	0	0
K07082	3	2	5	0	6	BetaProteobacteria	0	0
K01626	1	4	5	1	23	BetaProteobacteria	6	0
K03311	2	4	6	2	24	BetaProteobacteria	1	0
K07811,K07812	4	2	6	3	16	BetaProteobacteria	3	0
K03694	3	2	5	1	6	BetaProteobacteria	0	0
K01744	5	0	5	0	10	BetaProteobacteria	0	0
K03760	0	5	5	3	33	BetaProteobacteria	2	0
K03100	7	2	9	1	12	BetaProteobacteria	1	0
K03584	5	0	5	1	13	BetaProteobacteria	1	0
K02871	0	5	5	3	37	BetaProteobacteria	1	0
K15270	3	2	5	3	20	BetaProteobacteria	1	0
K07673	3	2	5	3	18	BetaProteobacteria	0	0
K02621	4	1	5	2	13	BetaProteobacteria	0	0
K02956	3	2	5	0	6	BetaProteobacteria	0	0
K01077	0	5	5	3	31	BetaProteobacteria	0	0
K02535	4	1	5	0	10	BetaProteobacteria	2	0
K07154	4	2	6	2	15	BetaProteobacteria	0	0
K02574	2	3	5	3	28	BetaProteobacteria	1	0
K03043	3	2	5	3	13	BetaProteobacteria	1	0
K01779	5	4	9	3	25	BetaProteobacteria	3	0
K02533	2	3	5	2	14	BetaProteobacteria	4	0
K00791	9	0	9	2	17	BetaProteobacteria	0	0
K00878	4	1	5	2	15	BetaProteobacteria	0	0
K03469	7	1	8	0	18	BetaProteobacteria	1	0
K01424,K05597	0	6	6	0	30	BetaProteobacteria	1	0
K02503	0	6	6	3	32	BetaProteobacteria	1	0
K22187	3	3	6	0	15	BetaProteobacteria	1	0
K03568	4	1	5	3	24	BetaProteobacteria	0	0
K03928	5	0	5	1	18	BetaProteobacteria	0	0
K07074	4	1	5	0	11	BetaProteobacteria	0	0
K11250	4	2	6	3	24	BetaProteobacteria	3	0
K03449	4	3	7	0	25	BetaProteobacteria	3	0
K03707	4	2	6	2	7	BetaProteobacteria	0	0
K01179,K20542	0	5	5	2	27	BetaProteobacteria	3	0
K03813	0	5	5	2	24	BetaProteobacteria	5	0
K01011	3	2	5	0	12	BetaProteobacteria	3	0
K05995	0	6	6	3	76	BetaProteobacteria	2	1
K17230	1	4	5	3	20	BetaProteobacteria	3	0
K02197	1	4	5	1	24	BetaProteobacteria	4	0
K13256	3	2	5	3	24	BetaProteobacteria	0	0
K00265,K00284	4	1	5	3	19	BetaProteobacteria	0	0
K01993,K02005	4	4	8	0	26	BetaProteobacteria	1	0
K03561	0	5	5	3	34	BetaProteobacteria	0	0
K03832	0	5	5	3	29	BetaProteobacteria	0	0
K07636	1	4	5	0	17	BetaProteobacteria	0	0
K02038	4	1	5	0	22	BetaProteobacteria	1	0
K09793	5	0	5	1	8	BetaProteobacteria	0	0
K00560	2	3	5	2	19	BetaProteobacteria	1	0
K00265	2	3	5	2	13	BetaProteobacteria	1	0
K00324	5	2	7	2	11	BetaProteobacteria	0	0
K00609	4	2	6	1	9	BetaProteobacteria	1	0
K04564	4	1	5	2	26	BetaProteobacteria	0	0
K17247	3	2	5	3	19	BetaProteobacteria	0	0
K07657,K07664	4	1	5	0	9	BetaProteobacteria	0	0
K00381	5	0	5	0	7	BetaProteobacteria	1	0
K06915	0	5	5	3	29	BetaProteobacteria	1	0
K15268	1	4	5	3	34	BetaProteobacteria	1	0
K04084	3	6	9	3	28	BetaProteobacteria	0	0
K05788	4	2	6	0	9	BetaProteobacteria	0	0
K16345	6	1	7	2	18	BetaProteobacteria	2	0
K03201	5	0	5	3	17	BetaProteobacteria	2	0
K10716	0	8	8	3	51	BetaProteobacteria	0	0
K11529	4	1	5	3	18	BetaProteobacteria	0	0
K07089	2	3	5	3	17	BetaProteobacteria	1	0
K14267	4	2	6	0	11	BetaProteobacteria	0	0
K19123	4	2	6	0	14	BetaProteobacteria	0	0
K08357	1	6	7	3	28	BetaProteobacteria	0	0
K10010	3	2	5	1	17	BetaProteobacteria	2	1
K07742	2	3	5	3	45	BetaProteobacteria	2	1
K16915	6	1	7	2	15	BetaProteobacteria	3	0
K06871	5	2	7	1	10	BetaProteobacteria	0	0
K18476	3	2	5	3	16	BetaProteobacteria	3	0
K13934	2	5	7	3	15	BetaProteobacteria	3	0
K15520	0	6	6	3	33	BetaProteobacteria	0	0
K00350	2	5	7	3	28	BetaProteobacteria	0	0
K18829	2	3	5	3	27	BetaProteobacteria	0	0
K07224	5	0	5	0	5	BetaProteobacteria	0	0
K03446	0	6	6	3	31	BetaProteobacteria	0	0
K21562,K21563	0	5	5	3	31	BetaProteobacteria	2	0
K03297	0	8	8	3	35	BetaProteobacteria	1	0
K16201	0	5	5	3	48	BetaProteobacteria	0	0
K02052	6	0	6	2	16	BetaProteobacteria	3	0
K20276	0	7	7	3	30	BetaProteobacteria	1	0
K01430	4	2	6	1	16	BetaProteobacteria	2	0
K18923	0	6	6	3	39	BetaProteobacteria	2	1
K10026	4	4	8	3	22	BetaProteobacteria	0	0
K10906	3	2	5	1	7	BetaProteobacteria	0	0
K07787	4	1	5	2	23	BetaProteobacteria	0	0
K03642,K03749	1	5	6	3	22	BetaProteobacteria	2	0
K01432	7	0	7	2	7	BetaProteobacteria	0	0
K21430	3	5	8	3	25	BetaProteobacteria	0	0
K01537	5	0	5	0	13	BetaProteobacteria	2	0
K10953	2	4	6	3	22	BetaProteobacteria	0	0
K01143	4	2	6	3	16	BetaProteobacteria	2	0
K19228	4	2	6	3	22	BetaProteobacteria	0	2
K11936	3	3	6	3	20	BetaProteobacteria	0	0
K01166	4	1	5	1	14	BetaProteobacteria	0	0
K00849	6	0	6	1	8	BetaProteobacteria	2	0
K09901	3	4	7	3	23	BetaProteobacteria	0	0
K03607	4	1	5	0	17	BetaProteobacteria	0	0
K10676	0	6	6	3	30	BetaProteobacteria	2	0
K06133	4	1	5	1	18	BetaProteobacteria	1	0
K01929	3	2	5	3	7	BetaProteobacteria	1	0
K01914	5	1	6	1	10	BetaProteobacteria	0	0
K02521	4	1	5	3	15	BetaProteobacteria	2	0
K21602	3	2	5	3	17	BetaProteobacteria	2	0
K02099	5	0	5	0	14	BetaProteobacteria	0	0
K10538	3	5	8	3	23	BetaProteobacteria	0	0
K07301	1	5	6	0	35	BetaProteobacteria	1	0
K15777	7	0	7	2	6	BetaProteobacteria	0	0
K05775	5	1	6	2	15	BetaProteobacteria	0	1
K11258	4	3	7	0	31	BetaProteobacteria	0	0
K07686	5	0	5	1	5	BetaProteobacteria	0	0
K07675	4	1	5	0	8	BetaProteobacteria	1	0
K02014,K16087	1	4	5	0	25	BetaProteobacteria	2	0
K03773	4	3	7	0	20	BetaProteobacteria	2	0
K01740,K01760	12	0	12	1	12	BetaProteobacteria	0	0
K12512	4	2	6	0	23	BetaProteobacteria	0	0
K09982	5	1	6	3	21	BetaProteobacteria	2	0
K08162	6	1	7	0	10	BetaProteobacteria	4	0
K07136	0	7	7	3	34	BetaProteobacteria	1	0
K17382	5	1	6	0	13	BetaProteobacteria	1	0
K13694,K13695	5	0	5	2	5	BetaProteobacteria	0	0
K10012	6	0	6	0	6	BetaProteobacteria	0	0
K01576	4	1	5	1	39	BetaProteobacteria	1	0
K01054	6	0	6	2	5	BetaProteobacteria	0	0
K07788	3	2	5	0	15	BetaProteobacteria	5	0
K03406,K05875	4	1	5	3	17	BetaProteobacteria	1	0
K06147,K18889	0	5	5	3	26	BetaProteobacteria	2	1
K18104,K18890	2	4	6	3	38	BetaProteobacteria	0	0
K00001,K13953	2	3	5	3	16	BetaProteobacteria	0	0
K11902	4	1	5	2	13	BetaProteobacteria	3	0
K09988	0	6	6	3	31	BetaProteobacteria	0	0
K00032,K00090	4	3	7	0	22	BetaProteobacteria	2	0
K07349	3	3	6	2	21	BetaProteobacteria	1	0
K01663,K02500	4	2	6	0	9	BetaProteobacteria	0	0
K07404	4	2	6	3	14	BetaProteobacteria	2	0
K06940	4	1	5	1	11	BetaProteobacteria	0	1
K12983	4	1	5	0	6	BetaProteobacteria	1	0
K07677	5	3	8	0	16	BetaProteobacteria	1	0
K02190	4	1	5	3	23	BetaProteobacteria	0	0
K06970	3	5	8	2	23	BetaProteobacteria	1	0
K01247,K13529	3	4	7	3	15	BetaProteobacteria	1	0
K00055	3	4	7	3	25	BetaProteobacteria	1	2
K02057,K10440,K17209	2	4	6	3	13	BetaProteobacteria	4	0
K15827	2	3	5	2	28	BetaProteobacteria	4	1
K05568,K12137,K15828	3	2	5	1	12	BetaProteobacteria	0	1
K15829	1	6	7	2	31	BetaProteobacteria	3	0
K12143,K15831	1	4	5	2	27	BetaProteobacteria	3	1
K19048	3	5	8	2	35	BetaProteobacteria	2	0
K03487	1	5	6	2	28	BetaProteobacteria	2	0
K02467	2	4	6	2	19	BetaProteobacteria	3	0
K02466	6	2	8	1	10	BetaProteobacteria	0	0
K00068,K03366	6	0	6	0	7	BetaProteobacteria	0	0
K02781	5	0	5	0	5	BetaProteobacteria	0	0
K02782,K02783	1	4	5	3	32	BetaProteobacteria	2	0
K02783	2	5	7	3	22	BetaProteobacteria	3	0
K03425	4	1	5	1	10	BetaProteobacteria	0	0
K07798	4	5	9	3	16	BetaProteobacteria	3	0
K07636,K07644	2	3	5	1	29	BetaProteobacteria	1	0
K02454,K02504,K02652	4	3	7	3	27	BetaProteobacteria	0	1
K22014	4	2	6	0	14	BetaProteobacteria	0	0
K16291	4	2	6	0	21	BetaProteobacteria	0	0
K01725	5	0	5	1	18	BetaProteobacteria	0	0
K21990	2	7	9	3	36	BetaProteobacteria	2	1
K00666,K01911	8	2	10	3	9	BetaProteobacteria	1	0
K02846	3	2	5	3	13	BetaProteobacteria	3	0
K02052,K11072,K11076	5	3	8	3	11	BetaProteobacteria	1	0
K00135,K08324	3	3	6	0	21	BetaProteobacteria	0	0
K17465	0	5	5	3	29	BetaProteobacteria	1	1
K02813	3	2	5	1	7	BetaProteobacteria	0	0
K13641	6	1	7	3	15	BetaProteobacteria	0	1
K02768,K02769,K02770,K11201	4	2	6	0	23	BetaProteobacteria	0	0
K03782	4	1	5	0	21	BetaProteobacteria	1	0
K08313,K08314	4	1	5	0	36	BetaProteobacteria	0	1
K01631	1	6	7	3	24	BetaProteobacteria	2	0
K07709	6	0	6	0	7	BetaProteobacteria	0	0
K01658,K07010	5	2	7	0	16	BetaProteobacteria	1	0
K19271	5	3	8	1	31	BetaProteobacteria	3	0
K06183	6	0	6	0	5	Clostridia	0	0
K00859	11	0	11	1	13	Clostridia	0	0
K07566	10	1	11	2	12	Clostridia	0	0
K20116,K20117,K20118	8	0	8	1	8	Clostridia	0	0
K11189	14	2	16	2	41	Clostridia	0	0
K01007,K08483	5	0	5	0	10	Clostridia	0	0
K06378	8	0	8	1	11	Clostridia	0	0
K06379	5	0	5	1	6	Clostridia	0	0
K02028	9	0	9	0	17	Clostridia	0	0
K01933	6	0	6	0	10	Clostridia	0	0
K22227	18	0	18	3	78	Clostridia	1	0
K13292	5	0	5	1	5	Clostridia	0	0
K02026	6	0	6	0	6	Clostridia	0	0
K03320	13	0	13	0	21	Clostridia	0	0
K04771	5	0	5	0	5	Clostridia	0	0
K03496	7	0	7	0	12	Clostridia	0	0
K03621	16	1	17	3	28	Clostridia	0	0
K00702	16	1	17	2	18	Clostridia	0	0
K06207	6	0	6	0	14	Clostridia	0	0
K01921	9	1	10	2	47	Clostridia	4	0
K07742	15	0	15	0	31	Clostridia	0	0
K01875	8	0	8	1	25	Clostridia	0	0
K06346	6	0	6	2	7	Clostridia	0	0
K02914	11	0	11	2	7	Clostridia	0	0
K02338	5	1	6	3	5	Clostridia	0	0
K09825	7	0	7	2	5	Clostridia	0	0
K03216	5	0	5	1	6	Clostridia	0	0
K02226,K02227	9	0	9	2	5	Clostridia	0	0
K00700,K01236	19	2	21	1	42	Clostridia	0	0
K03648	6	0	6	2	6	Clostridia	0	0
K01952	9	0	9	3	8	Clostridia	0	0
K00059	6	0	6	2	13	Clostridia	2	0
K00925	7	0	7	2	5	Clostridia	0	0
K06997	7	2	9	1	39	Clostridia	0	0
K03101	6	0	6	3	10	Clostridia	0	0
K00615	6	2	8	1	8	Clostridia	0	0
K01662	6	0	6	0	9	Clostridia	0	0
K06158	14	1	15	3	49	Clostridia	4	0
K00031	7	0	7	1	26	Clostridia	0	0
K00975	5	0	5	1	6	Clostridia	0	0
K07282	7	1	8	2	15	Clostridia	0	0
K08303	7	2	9	3	20	Clostridia	0	0
K01775	8	1	9	3	20	Clostridia	0	0
K05837	9	0	9	2	11	Clostridia	0	0
K03525	6	0	6	1	11	Clostridia	0	0
K01262	6	0	6	1	16	Clostridia	1	0
K03660	10	1	11	2	21	Clostridia	0	0
K02965	6	0	6	0	12	Clostridia	0	0
K02878	6	0	6	0	15	Clostridia	0	0
K02895	7	0	7	3	7	Clostridia	0	0
K02931	14	0	14	2	10	Clostridia	0	0
K02954	8	0	8	1	7	Clostridia	0	0
K01572	7	0	7	2	9	Clostridia	0	0
K10947	4	1	5	1	7	Clostridia	0	0
K01012	8	0	8	2	13	Clostridia	0	0
K01286,K07258	11	0	11	3	8	Clostridia	0	0
K10907	7	0	7	0	10	Clostridia	0	0
K01740	5	0	5	3	8	Clostridia	0	0
K03616	22	0	22	1	41	Clostridia	2	0
K07284	8	0	8	1	12	Clostridia	0	0
K01448	7	0	7	1	13	Clostridia	3	0
K06393	16	0	16	3	18	Clostridia	0	0
K02238	5	1	6	2	19	Clostridia	0	0
K01091	6	2	8	2	14	Clostridia	1	0
K02029,K02030	7	0	7	1	5	Clostridia	0	0
K07444,K12297	17	0	17	1	20	Clostridia	1	0
K03498	11	0	11	2	20	Clostridia	0	0
K09747	6	0	6	0	13	Clostridia	0	0
K04763	12	0	12	1	53	Clostridia	3	0
K01689	5	0	5	0	8	Clostridia	0	0
K02314	10	1	11	0	18	Clostridia	0	0
K03553	5	0	5	0	7	Clostridia	0	0
K02493	19	0	19	1	59	Clostridia	4	0
K16899	6	0	6	0	11	Clostridia	0	0
K10119	14	0	14	1	23	Clostridia	0	0
K02358	5	0	5	0	6	Clostridia	0	0
K06923	10	0	10	1	12	Clostridia	0	0
K03699	16	3	19	1	48	Clostridia	4	0
K01934	5	0	5	1	5	Clostridia	0	0
K02078	15	0	15	2	21	Clostridia	2	0
K00014	12	0	12	0	11	Clostridia	0	0
K01735	7	0	7	3	5	Clostridia	0	0
K04487	6	0	6	2	6	Clostridia	0	0
K02959	7	0	7	1	31	Clostridia	0	0
K00297	21	0	21	3	54	Clostridia	4	0
K01265	10	0	10	3	15	Clostridia	0	0
K01129	18	0	18	3	28	Clostridia	0	0
K19411	9	0	9	2	11	Clostridia	0	0
K03734	7	1	8	0	7	Clostridia	0	0
K01704,K20453	8	0	8	1	7	Clostridia	0	0
K00991,K21030	7	0	7	1	9	Clostridia	0	0
K07040	9	0	9	2	15	Clostridia	0	0
K06381	11	0	11	2	19	Clostridia	0	0
K03778	7	1	8	2	51	Clostridia	11	0
K07736	7	0	7	0	9	Clostridia	0	0
K04769	8	0	8	3	19	Clostridia	0	0
K01356	6	0	6	2	7	Clostridia	1	0
K02003	12	0	12	0	34	Clostridia	1	0
K03524	8	1	9	2	28	Clostridia	0	0
K21493	10	0	10	1	16	Clostridia	0	0
K02824	6	0	6	0	13	Clostridia	0	0
K07451	19	0	19	1	23	Clostridia	0	0
K01696,K06001	13	0	13	2	33	Clostridia	3	0
K15987	14	3	17	3	40	Clostridia	6	0
K07444	17	0	17	1	31	Clostridia	1	0
K07407	4	1	5	0	6	Clostridia	0	0
K01666	4	1	5	0	6	Clostridia	0	0
K01683,K01684	7	0	7	0	16	Clostridia	0	0
K00048	5	0	5	1	8	Clostridia	1	0
K02004	18	6	24	3	148	Clostridia	2	0
K06334	11	0	11	2	25	Clostridia	0	0
K01273	10	0	10	0	12	Clostridia	0	0
K03470	8	0	8	3	11	Clostridia	0	0
K02902	12	1	13	3	14	Clostridia	0	0
K07058	22	1	23	2	46	Clostridia	0	0
K02315	9	0	9	0	10	Clostridia	0	0
K03702	6	1	7	0	8	Clostridia	0	0
K01923	5	0	5	1	11	Clostridia	0	0
K04565	14	0	14	0	22	Clostridia	0	0
K09157	12	0	12	1	28	Clostridia	2	0
K03500	9	1	10	2	11	Clostridia	0	0
K06941	10	0	10	0	11	Clostridia	0	0
K09815	17	0	17	2	28	Clostridia	0	0
K07027	6	0	6	0	8	Clostridia	0	0
K01999	8	0	8	1	12	Clostridia	1	0
K00656	13	1	14	2	13	Clostridia	0	0
K01916	11	0	11	1	11	Clostridia	0	0
K02428,K02499	12	4	16	3	42	Clostridia	0	0
K03530	8	0	8	1	13	Clostridia	0	0
K07015	5	0	5	0	5	Clostridia	0	0
K02970	10	0	10	2	17	Clostridia	0	0
K01653	5	0	5	0	8	Clostridia	0	0
K00817	6	0	6	0	10	Clostridia	0	0
K11145	5	0	5	0	6	Clostridia	0	0
K06940	6	0	6	1	5	Clostridia	0	0
K02335	7	0	7	2	5	Clostridia	0	0
K00088	4	1	5	0	25	Clostridia	0	0
K19265	5	0	5	1	13	Clostridia	0	0
K18707	15	0	15	1	20	Clostridia	0	0
K01810	6	1	7	1	17	Clostridia	0	0
K07462	9	0	9	0	14	Clostridia	0	0
K00951	17	0	17	0	24	Clostridia	0	0
K00996	10	0	10	0	29	Clostridia	0	0
K03609	13	0	13	2	20	Clostridia	0	0
K06408	5	0	5	1	6	Clostridia	0	0
K02470,K02622	16	0	16	3	13	Clostridia	0	0
K03328	10	0	10	3	16	Clostridia	1	0
K21071	12	1	13	2	27	Clostridia	0	0
K15051	8	0	8	1	7	Clostridia	0	0
K00118	6	0	6	2	5	Clostridia	0	0
K07009	6	0	6	2	9	Clostridia	0	0
K22103	8	0	8	2	9	Clostridia	0	0
K01628	10	1	11	1	20	Clostridia	0	0
K07033	12	0	12	3	18	Clostridia	0	0
K01092	11	0	11	3	12	Clostridia	0	0
K02564	12	1	13	3	11	Clostridia	0	0
K01912	15	0	15	2	23	Clostridia	1	0
K06400	8	0	8	2	10	Clostridia	0	0
K01620	20	1	21	3	26	Clostridia	0	0
K20534	5	0	5	1	5	Clostridia	0	0
K01118	9	0	9	1	9	Clostridia	0	0
K15460	7	0	7	2	57	Clostridia	5	0
K11358	12	0	12	1	13	Clostridia	0	0
K05772	7	0	7	2	14	Clostridia	0	0
K03077	4	1	5	1	6	Clostridia	0	0
K07391	7	0	7	2	8	Clostridia	2	0
K02172	6	0	6	1	6	Clostridia	0	0
K07699	7	0	7	1	11	Clostridia	0	0
K03281	5	1	6	1	6	Clostridia	0	0
K01295	8	0	8	2	9	Clostridia	0	0
K03665	12	1	13	3	14	Clostridia	0	0
K01897	6	0	6	0	6	Clostridia	0	0
K01206	4	1	5	1	8	Clostridia	0	0
K02112	6	0	6	1	5	Clostridia	0	0
K00865	11	0	11	2	38	Clostridia	3	0
K01187	12	0	12	1	32	Clostridia	3	0
K00176	7	0	7	1	7	Clostridia	0	0
K01191	19	0	19	3	38	Clostridia	1	0
K01101	9	0	9	2	34	Clostridia	1	0
K06298	5	0	5	0	7	Clostridia	0	0
K03832	14	0	14	3	12	Clostridia	0	0
K01195	9	1	10	3	9	Clostridia	0	0
K03589	12	0	12	3	12	Clostridia	0	0
K00700	12	0	12	1	18	Clostridia	0	0
K03892	22	1	23	2	69	Clostridia	4	0
K00991	5	0	5	1	5	Clostridia	0	0
K00762,K13421	6	0	6	1	6	Clostridia	0	0
K06206	14	0	14	1	48	Clostridia	1	0
K01791	16	1	17	3	25	Clostridia	0	0
K00803	5	0	5	2	7	Clostridia	0	0
K16264	17	2	19	3	39	Clostridia	2	0
K01442	5	0	5	3	29	Clostridia	1	0
K01174	12	3	15	3	41	Clostridia	3	0
K06297,K06312	7	2	9	2	17	Clostridia	1	0
K06295	7	4	11	2	16	Clostridia	1	0
K00046	7	1	8	2	12	Clostridia	1	0
K01061,K11750	5	0	5	2	5	Clostridia	0	0
K13004	7	0	7	3	6	Clostridia	0	0
K09811,K09812	6	1	7	0	11	Clostridia	0	0
K02348	6	0	6	0	9	Clostridia	0	0
K00655,K00945	27	4	31	1	68	Clostridia	9	0
K03784	4	1	5	1	9	Clostridia	0	0
K01839	11	0	11	3	22	Clostridia	0	0
K03218,K03437	11	0	11	0	24	Clostridia	1	0
K07260	6	1	7	2	6	Clostridia	0	0
K02051	9	0	9	0	24	Clostridia	0	0
K08884,K12132	15	0	15	3	12	Clostridia	0	0
K07862	5	0	5	0	6	Clostridia	0	0
K03294	6	0	6	2	9	Clostridia	1	0
K03575	11	0	11	1	16	Clostridia	1	0
K00041	6	0	6	1	10	Clostridia	0	0
K12941	8	0	8	2	6	Clostridia	0	0
K18814	9	0	9	3	11	Clostridia	0	0
K01176,K01181,K01218,K01224,K03332,K05988	4	5	9	1	59	Clostridia	0	0
K14059	12	0	12	2	18	Clostridia	0	0
K03312	6	0	6	3	5	Clostridia	0	0
K06179,K06180	20	1	21	3	20	Clostridia	0	0
K03500,K11392	10	0	10	1	23	Clostridia	1	0
K05966,K13927	10	0	10	2	17	Clostridia	2	0
K07162	7	0	7	1	13	Clostridia	0	0
K01138	13	0	13	2	14	Clostridia	0	0
K01779	19	1	20	1	37	Clostridia	0	0
K01176	18	1	19	1	41	Clostridia	3	0
K07483,K07497	9	2	11	2	22	Clostridia	0	0
K12960,K20810	8	0	8	2	8	Clostridia	0	0
K00937	7	1	8	2	8	Clostridia	0	0
K02478,K07704	15	6	21	2	95	Clostridia	3	0
K01447,K11062	10	1	11	1	13	Clostridia	0	0
K19424	7	0	7	1	11	Clostridia	0	0
K07667	5	1	6	0	10	Clostridia	0	0
K06888	7	0	7	1	10	Clostridia	0	0
K03720	11	0	11	3	41	Clostridia	2	0
K18809	9	1	10	2	13	Clostridia	1	0
K03787	8	1	9	2	17	Clostridia	0	0
K06001	6	0	6	2	54	Clostridia	3	0
K01187,K01200	6	0	6	3	5	Clostridia	0	0
K00841,K10907	5	0	5	1	5	Clostridia	0	0
K03581,K07452,K09384	6	0	6	3	5	Clostridia	0	0
K01154	7	0	7	1	14	Clostridia	1	0
K03695,K03696	15	0	15	3	34	Clostridia	0	0
K02805	20	2	22	1	29	Clostridia	1	0
K01990,K11050	5	0	5	1	7	Clostridia	0	0
K07213	17	1	18	2	26	Clostridia	1	0
K00558	5	0	5	2	5	Clostridia	0	0
K00297,K21010	8	0	8	0	8	Clostridia	0	0
K09123	9	0	9	2	9	Clostridia	0	0
K21140	13	0	13	2	18	Clostridia	0	0
K03183	7	0	7	3	6	Clostridia	0	0
K21977	10	0	10	0	19	Clostridia	2	0
K02045	13	0	13	3	24	Clostridia	1	0
K02768,K02769,K02770	5	0	5	1	9	Clostridia	0	0
K03147	10	1	11	2	23	Clostridia	1	0
K00788	7	1	8	1	6	Clostridia	0	0
K18206	8	1	9	3	9	Clostridia	1	0
K00766,K13497	7	1	8	0	13	Clostridia	1	0
K06608	4	3	7	2	9	Clostridia	0	0
K03490,K18991	6	0	6	2	8	Clostridia	0	0
K01703	17	0	17	1	57	Clostridia	7	0
K01704	14	1	15	2	19	Clostridia	0	0
K13922,K18119	6	0	6	0	7	Clostridia	0	0
K17073	16	1	17	3	20	Clostridia	0	0
K04028,K08697	9	0	9	2	6	Clostridia	0	0
K18431	5	1	6	3	16	Clostridia	0	0
K04027	10	0	10	2	7	Clostridia	0	0
K17592	5	0	5	2	6	Clostridia	0	0
K10026	4	1	5	1	6	Clostridia	0	0
K06920	5	2	7	1	10	Clostridia	0	0
K00574	4	1	5	0	8	Clostridia	0	0
K00833,K03851,K12256,K15372	5	2	7	1	9	Clostridia	0	0
K00537	5	0	5	2	5	Clostridia	0	0
K07814	5	0	5	2	5	Clostridia	0	0
K00794	9	0	9	3	9	Clostridia	0	0
K03969	8	0	8	1	28	Clostridia	1	0
K07502	9	0	9	1	25	Clostridia	0	0
K01918	8	0	8	2	12	Clostridia	0	0
K03407,K03415	11	0	11	1	19	Clostridia	0	0
K01589	14	0	14	2	13	Clostridia	0	0
K03411	17	0	17	3	22	Clostridia	2	0
K02416	19	1	20	2	20	Clostridia	0	0
K02409	8	1	9	2	17	Clostridia	0	0
K01613	5	0	5	2	15	Clostridia	1	0
K03826	6	0	6	2	6	Clostridia	0	0
K03177,K03483	17	0	17	3	36	Clostridia	2	0
K03503	10	0	10	3	8	Clostridia	0	0
K07154	9	0	9	2	19	Clostridia	0	0
K09127	19	3	22	1	48	Clostridia	5	0
K01096,K19302	11	0	11	1	21	Clostridia	1	0
K02334	6	0	6	1	43	Clostridia	7	0
K00004	9	0	9	3	6	Clostridia	0	0
K20609	14	0	14	2	13	Clostridia	0	0
K04564	8	0	8	1	10	Clostridia	1	0
K03893	12	0	12	1	32	Clostridia	1	0
K01190,K12373	5	0	5	1	9	Clostridia	1	0
K01750,K21721	8	0	8	1	8	Clostridia	0	0
K01176,K01200	7	0	7	2	9	Clostridia	0	0
K01560,K07025,K08723,K20862	6	1	7	1	5	Clostridia	0	0
K22305	16	0	16	3	20	Clostridia	0	0
K02203	7	0	7	2	9	Clostridia	0	0
K17810	5	0	5	0	5	Clostridia	0	0
K01467	18	0	18	3	31	Clostridia	1	0
K07260,K18866	6	0	6	2	15	Clostridia	3	0
K16213	5	1	6	3	8	Clostridia	0	0
K07114	10	4	14	3	35	Clostridia	1	0
K02315,K07452	5	0	5	1	5	Clostridia	0	0
K00169,K00170	5	1	6	0	9	Clostridia	0	0
K02239	5	0	5	0	7	Clostridia	0	0
K02441	12	0	12	2	23	Clostridia	0	0
K21088	15	0	15	3	24	Clostridia	1	0
K18454	11	1	12	2	10	Clostridia	1	0
K07000	5	1	6	0	7	Clostridia	0	0
K11063	5	0	5	0	5	Clostridia	0	0
K06993	6	0	6	1	11	Clostridia	0	0
K07038	6	0	6	2	6	Clostridia	0	0
K01775,K02529,K05499	8	0	8	2	27	Clostridia	4	0
K00004,K00008,K18369	14	0	14	2	16	Clostridia	0	0
K07493	16	1	17	3	56	Clostridia	3	0
K07118	20	0	20	1	28	Clostridia	1	0
K06221	15	0	15	2	17	Clostridia	0	0
K03739,K19294	12	0	12	0	22	Clostridia	0	0
K01488	5	0	5	2	9	Clostridia	0	0
K00248	11	0	11	3	10	Clostridia	0	0
K02034	14	0	14	1	42	Clostridia	0	0
K02031	7	1	8	3	17	Clostridia	0	0
K02032	20	3	23	1	29	Clostridia	0	0
K15531	12	8	20	3	64	Clostridia	5	0
K00812,K14260	9	0	9	2	79	Clostridia	2	0
K01775,K02529	6	1	7	1	22	Clostridia	0	0
K15738	16	0	16	1	26	Clostridia	0	0
K02189	6	0	6	0	8	Clostridia	0	0
K02190	7	0	7	0	11	Clostridia	0	0
K03394	5	0	5	1	7	Clostridia	0	0
K12996	7	0	7	1	30	Clostridia	0	0
K02538	18	0	18	2	54	Clostridia	3	0
K00394	22	0	22	3	43	Clostridia	0	0
K02045,K02052	22	0	22	3	43	Clostridia	0	0
K02047	19	0	19	3	32	Clostridia	0	0
K19405,K19411	8	1	9	2	18	Clostridia	0	0
K00390	5	0	5	2	15	Clostridia	2	0
K14659,K22278	14	0	14	1	14	Clostridia	1	0
K00721	10	0	10	1	17	Clostridia	0	0
K18348	7	0	7	2	8	Clostridia	0	0
K00140	7	0	7	2	20	Clostridia	0	0
K02077,K09815	9	0	9	0	9	Clostridia	0	0
K01520,K13038	4	2	6	1	29	Clostridia	1	1
K02431	9	0	9	2	16	Clostridia	0	0
K01114,K16619	7	0	7	1	12	Clostridia	0	0
K03292,K16248	6	0	6	0	8	Clostridia	0	0
K16248	9	0	9	1	11	Clostridia	0	0
K04566	7	1	8	1	8	Clostridia	0	0
K00091	5	0	5	1	15	Clostridia	1	0
K03885	8	0	8	3	12	Clostridia	0	0
K10547	5	0	5	2	8	Clostridia	0	0
K03639	12	0	12	2	14	Clostridia	0	0
K08968	11	0	11	1	8	Clostridia	0	0
K06147,K06148,K11085,K18889	31	1	32	3	42	Clostridia	1	0
K02760	16	0	16	3	16	Clostridia	0	0
K07651,K07652	16	0	16	3	16	Clostridia	0	0
K00525	12	0	12	3	14	Clostridia	0	0
K08900	5	0	5	1	13	Clostridia	0	0
K01223	7	0	7	1	17	Clostridia	0	0
K13677	6	0	6	0	11	Clostridia	1	0
K03768,K03790	7	0	7	1	7	Clostridia	0	0
K02529,K03487	20	0	20	1	34	Clostridia	2	0
K10562	13	0	13	2	14	Clostridia	0	0
K02058	5	0	5	0	10	Clostridia	2	0
K15654	7	0	7	1	10	Clostridia	0	0
K01119	9	0	9	3	8	Clostridia	0	0
K00248,K22430	4	1	5	2	8	Clostridia	0	0
K13607	20	0	20	2	42	Clostridia	1	0
K05847	5	0	5	0	6	Clostridia	0	0
K07304,K12267	14	0	14	2	13	Clostridia	0	0
K02012	9	0	9	2	11	Clostridia	1	0
K03337,K03338	6	0	6	0	14	Clostridia	0	0
K07011,K20444	5	0	5	0	12	Clostridia	0	0
K01758	7	0	7	2	6	Clostridia	0	0
K19427	14	0	14	0	31	Clostridia	0	0
K01179,K05970	9	1	10	2	7	Clostridia	1	0
K08963	4	2	6	0	55	Clostridia	8	0
K03799,K06013	10	2	12	2	24	Clostridia	2	0
K01081,K01119	8	3	11	1	70	Clostridia	3	0
K06236,K07061	27	3	30	3	87	Clostridia	7	1
K07386	6	1	7	2	6	Clostridia	0	0
K02302,K13542	5	0	5	2	6	Clostridia	0	0
K19169	10	0	10	2	14	Clostridia	0	0
K02076,K03711	13	0	13	2	18	Clostridia	1	0
K02081,K02530	8	1	9	0	10	Clostridia	0	0
K00128	5	0	5	1	8	Clostridia	1	0
K01182	5	1	6	0	10	Clostridia	0	0
K03603	7	0	7	0	7	Clostridia	0	0
K11104,K16209,K16248	9	1	10	0	11	Clostridia	0	0
K01546	7	0	7	3	11	Clostridia	2	0
K04656	8	0	8	0	17	Clostridia	0	0
K04653	15	0	15	2	18	Clostridia	1	0
K06350	7	0	7	1	17	Clostridia	0	0
K03549	19	3	22	2	41	Clostridia	0	0
K12111	17	2	19	1	40	Clostridia	0	0
K06147,K18887	5	0	5	0	6	Clostridia	0	0
K01607	17	2	19	1	44	Clostridia	0	0
K21990,K21993	9	0	9	2	12	Clostridia	0	0
K06198,K07448	8	0	8	1	16	Clostridia	0	0
K17759	6	0	6	2	5	Clostridia	0	0
K06320	6	1	7	1	9	Clostridia	0	0
K07717,K15011	16	0	16	2	17	Clostridia	0	0
K01501	6	0	6	3	7	Clostridia	0	0
K02083,K06016	6	0	6	1	7	Clostridia	0	0
K01007	5	0	5	0	10	Clostridia	0	0
K01941	5	0	5	0	5	Clostridia	0	0
K08989	8	0	8	2	11	Clostridia	1	0
K00950	13	0	13	1	19	Clostridia	0	0
K21471,K22409	5	0	5	0	5	Clostridia	0	0
K01205	14	0	14	1	30	Clostridia	1	0
K01183	13	2	15	3	31	Clostridia	0	0
K02019	5	0	5	1	13	Clostridia	0	0
K02927	7	0	7	1	6	Clostridia	0	0
K02679,K08084,K08085	7	1	8	2	11	Clostridia	0	0
K02278	11	0	11	1	33	Clostridia	7	0
K01176,K01182,K01215	6	0	6	3	5	Clostridia	0	0
K04844,K10231	6	0	6	2	7	Clostridia	0	0
K16705	7	0	7	3	7	Clostridia	0	0
K13277	7	0	7	3	7	Clostridia	0	0
K01250	7	0	7	3	7	Clostridia	0	0
K08314	7	0	7	3	7	Clostridia	0	0
K03152,K05520,K12132	7	0	7	3	7	Clostridia	0	0
K01673	7	0	7	3	7	Clostridia	0	0
K09153	6	0	6	0	5	Clostridia	0	0
K12257	7	0	7	3	13	Clostridia	0	0
K02662,K18640	7	0	7	2	10	Clostridia	0	0
K06905	6	1	7	0	12	Clostridia	1	0
K02050,K15552,K15554	6	1	7	0	12	Clostridia	1	0
K01696,K01817,K13498,K22100	5	0	5	1	5	Clostridia	0	0
K01460	5	2	7	0	27	Clostridia	0	0
K02025,K10109,K10118,K15771	5	0	5	1	5	Clostridia	0	0
K01066	7	0	7	1	10	Clostridia	1	0
K05306	6	0	6	3	6	Clostridia	0	0
K01400	12	1	13	3	23	Clostridia	2	0
K15515	10	0	10	3	20	Clostridia	0	0
K02013,K09820	7	1	8	2	9	Clostridia	0	0
K09989	15	1	16	2	32	Clostridia	1	0
K21898	10	1	11	0	12	Clostridia	0	0
K12942	5	0	5	1	5	Clostridia	0	0
K11494	8	0	8	1	8	Clostridia	0	0
K02053	13	0	13	1	48	Clostridia	3	0
K02688	12	0	12	3	12	Clostridia	0	0
K01305	13	1	14	1	28	Clostridia	1	0
K19802	12	0	12	2	17	Clostridia	0	0
K18012	5	0	5	0	8	Clostridia	1	0
K01753	8	0	8	3	8	Clostridia	0	0
K00336,K17997,K18332	5	0	5	3	6	Clostridia	0	0
K00646	5	0	5	1	7	Clostridia	0	0
K09136	7	0	7	2	70	Clostridia	12	0
K02808,K02809,K02810	12	1	13	2	67	Clostridia	5	0
K03753,K13818	12	0	12	3	13	Clostridia	0	0
K07483	7	0	7	3	15	Clostridia	0	0
K10109	8	0	8	0	12	Clostridia	0	0
K02472	9	0	9	3	37	Clostridia	7	0
K00795,K13789	16	0	16	1	17	Clostridia	0	0
K03420,K13525,K17681	7	0	7	2	5	Clostridia	0	0
K00847,K03332	7	0	7	2	5	Clostridia	0	0
K01081,K01179,K01181,K01218,K04618,K06931,K20276	7	0	7	2	6	Clostridia	0	0
K21016	8	0	8	1	7	Clostridia	0	0
K02067,K03406	11	0	11	2	36	Clostridia	2	0
K14645,K20276	16	4	20	0	37	Clostridia	1	0
K01989,K05832	12	2	14	0	28	Clostridia	1	0
K16929	4	2	6	0	8	Clostridia	0	0
K03486	6	0	6	2	8	Clostridia	0	0
K10202	6	0	6	0	13	Clostridia	0	0
K12196	14	0	14	2	22	Clostridia	0	0
K00020,K00042	14	0	14	2	23	Clostridia	0	0
K03636	12	1	13	2	12	Clostridia	0	0
K08298	7	0	7	1	5	Clostridia	0	0
K20491	10	0	10	0	14	Clostridia	0	0
K06951	11	0	11	2	14	Clostridia	0	0
K06859	5	0	5	0	7	Clostridia	0	0
K00814	14	0	14	3	32	Clostridia	1	0
K09704	22	1	23	2	42	Clostridia	0	0
K09971,K21449	19	0	19	3	18	Clostridia	0	0
K02025,K10109,K10118,K10189,K15771,K17316	19	0	19	2	53	Clostridia	1	0
K01482	12	0	12	3	8	Clostridia	0	0
K18968	10	0	10	0	12	Clostridia	0	0
K07641	7	2	9	1	23	Clostridia	1	0
K10010,K16960	7	0	7	2	6	Clostridia	0	0
K10009	9	0	9	1	16	Clostridia	0	0
K00338,K14091	9	0	9	0	11	Clostridia	0	0
K01447,K19117	7	0	7	1	7	Clostridia	0	0
K19789	9	0	9	3	6	Clostridia	0	0
K09798	3	2	5	0	5	Clostridia	0	0
K05520	11	0	11	0	10	Clostridia	0	0
K04113,K20626	7	1	8	1	9	Clostridia	0	0
K02050,K15599	12	0	12	3	45	Clostridia	4	0
K05311	8	0	8	2	66	Clostridia	6	0
K15739,K18856	5	0	5	1	10	Clostridia	0	0
K05568	8	0	8	3	8	Clostridia	0	0
K02347,K04486	5	0	5	2	5	Clostridia	0	0
K02230	13	0	13	2	37	Clostridia	2	0
K11261	12	0	12	3	14	Clostridia	0	0
K01468	7	0	7	0	8	Clostridia	0	0
K13678	17	1	18	3	33	Clostridia	1	0
K01933,K11788	4	2	6	1	8	Clostridia	1	0
K19172	7	0	7	0	10	Clostridia	0	0
K08222	9	0	9	3	6	Clostridia	0	0
K13665	6	1	7	1	8	Clostridia	0	0
K16958	5	0	5	3	6	Clostridia	0	0
K02855,K03490	4	1	5	1	6	Clostridia	0	0
K20447	8	1	9	2	30	Clostridia	0	0
K14358	12	0	12	3	8	Clostridia	0	0
K00060	9	1	10	1	22	Clostridia	0	0
K09138	5	0	5	0	10	Clostridia	0	0
K22397	8	0	8	3	5	Clostridia	0	0
K02839	5	0	5	1	6	Clostridia	0	0
K07454	7	0	7	3	7	Clostridia	0	0
K05846	7	0	7	3	6	Clostridia	0	0
K01226	13	0	13	1	13	Clostridia	0	0
K03458,K16169	19	2	21	0	61	Clostridia	3	0
K03299,K06156	16	0	16	1	23	Clostridia	0	0
K02822,K03475	12	1	13	0	50	Clostridia	3	0
K21350	6	0	6	3	16	Clostridia	1	0
K02746,K10985	6	0	6	1	10	Clostridia	1	0
K02745	11	0	11	2	15	Clostridia	0	0
K06978	8	2	10	1	17	Clostridia	2	0
K02169	7	0	7	0	17	Clostridia	1	0
K07716,K13924	6	0	6	1	16	Clostridia	1	0
K19180	7	1	8	2	7	Clostridia	0	0
K03811	11	3	14	0	34	Clostridia	1	0
K02824,K03458	16	3	19	1	43	Clostridia	1	0
K05386	8	1	9	2	11	Clostridia	0	0
K01791,K13019	14	0	14	3	20	Clostridia	1	0
K07315,K12132,K13924	9	0	9	3	10	Clostridia	0	0
K02199,K03671	21	1	22	3	37	Clostridia	3	0
K00604,K03825	6	0	6	3	8	Clostridia	0	0
K03791	12	0	12	0	21	Clostridia	2	0
K01821	5	0	5	0	7	Clostridia	0	0
K07964	6	0	6	3	10	Clostridia	0	0
K10213	5	0	5	1	7	Clostridia	0	0
K10558	6	0	6	2	9	Clostridia	0	0
K01011,K21028	5	2	7	1	13	Clostridia	0	0
K20023	14	0	14	1	19	Clostridia	1	0
K03294,K19540	6	1	7	1	9	Clostridia	0	0
K13921	7	1	8	2	10	Clostridia	1	0
K05020	8	1	9	2	13	Clostridia	1	0
K06137,K06138	4	1	5	1	11	Clostridia	0	0
K09805	13	1	14	3	18	Clostridia	0	0
K09925	11	0	11	3	15	Clostridia	0	0
K10914,K21558	12	0	12	3	16	Clostridia	0	0
K02484,K07636,K07768	16	2	18	3	52	Clostridia	6	0
K00620,K00930	16	3	19	3	52	Clostridia	6	0
K01243,K18284	5	0	5	3	5	Clostridia	0	0
K15552	4	1	5	1	13	Clostridia	0	0
K00176,K07138	5	0	5	1	6	Clostridia	0	0
K02651	12	1	13	2	13	Clostridia	0	0
K09835	5	0	5	1	6	Clostridia	0	0
K03762	5	0	5	1	6	Clostridia	0	0
K03547,K05970	23	4	27	2	82	Clostridia	4	0
K11206	6	0	6	2	5	Clostridia	0	0
K02519,K03832	9	1	10	3	12	Clostridia	1	0
K20861	5	0	5	0	6	Clostridia	0	0
K00805,K21275	16	0	16	0	23	Clostridia	0	0
K02529,K03406	17	0	17	0	27	Clostridia	0	0
K06894	4	2	6	1	8	Clostridia	0	0
K14647	6	1	7	2	8	Clostridia	0	0
K09126	5	4	9	0	45	Clostridia	5	2
K06308	7	0	7	1	15	Clostridia	0	0
K02226,K15640,K22305	9	0	9	2	11	Clostridia	0	0
K03605,K06012	9	0	9	3	16	Clostridia	0	0
K13012,K19428	19	1	20	1	45	Clostridia	0	0
K09971,K10040	10	0	10	1	12	Clostridia	0	0
K08987	6	0	6	2	7	Clostridia	0	0
K21400	7	0	7	1	15	Clostridia	0	0
K00832	13	0	13	1	18	Clostridia	0	0
K04757	15	0	15	3	34	Clostridia	0	0
K07016	9	0	9	3	9	Clostridia	0	0
K09002	6	0	6	2	6	Clostridia	0	0
K01227,K07260,K13714,K13731	7	0	7	0	7	Clostridia	0	0
K15545	7	0	7	1	7	Clostridia	0	0
K01239,K02855,K07506,K18199	7	0	7	0	15	Clostridia	0	0
K19668	5	0	5	1	5	Clostridia	0	0
K00590,K07318	6	0	6	1	5	Clostridia	0	0
K06931	9	0	9	1	11	Clostridia	0	0
K12993	27	10	37	3	99	Clostridia	5	0
K13611,K16216	8	0	8	3	33	Clostridia	2	0
K12349	5	0	5	0	16	Clostridia	0	1
K01990,K09691	9	0	9	1	14	Clostridia	0	0
K16557	7	0	7	0	9	Clostridia	0	0
K07061,K07075	4	1	5	1	5	Clostridia	0	0
K07214	17	0	17	3	26	Clostridia	0	0
K21487	9	0	9	2	9	Clostridia	0	0
K01155,K07011,K13924	6	0	6	0	9	Clostridia	0	0
K22441	15	0	15	2	21	Clostridia	0	0
K00121,K00148	15	0	15	2	26	Clostridia	0	0
K13727	7	0	7	2	5	Clostridia	0	0
K07250	7	0	7	0	8	Clostridia	0	0
K16326	31	3	34	2	69	Clostridia	0	0
K00074,K01782	6	0	6	1	5	Clostridia	0	0
K01387	15	1	16	3	26	Clostridia	0	0
K10543	16	2	18	3	27	Clostridia	2	0
K21757	10	0	10	2	13	Clostridia	0	0
K12240	6	0	6	0	6	Clostridia	0	0
K20490	6	0	6	3	6	Clostridia	0	0
K00927	12	1	13	3	15	Clostridia	0	0
K10439,K10549	9	0	9	1	18	Clostridia	0	0
K00466,K21795	6	0	6	0	19	Clostridia	0	0
K03298	18	0	18	0	23	Clostridia	0	0
K00855	6	0	6	3	7	Clostridia	0	0
K02026,K03545,K03687,K20276	7	0	7	1	8	Clostridia	0	0
K13611	6	0	6	2	8	Clostridia	0	0
K03924,K07452	10	0	10	0	14	Clostridia	0	0
K00638	7	2	9	3	16	Clostridia	0	0
K08256	7	1	8	3	15	Clostridia	0	0
K01448,K17836	4	1	5	1	5	Clostridia	1	0
K19244	13	0	13	1	27	Clostridia	0	0
K00839	16	1	17	2	32	Clostridia	0	0
K09792	14	1	15	1	29	Clostridia	0	0
K01630	6	0	6	2	6	Clostridia	0	0
K16874	8	0	8	2	7	Clostridia	0	0
K00627,K00658,K09699	6	0	6	2	6	Clostridia	0	0
K01615,K01965,K02160,K17490	9	0	9	2	9	Clostridia	0	0
K10439,K10440	6	0	6	0	5	Clostridia	0	0
K02496	7	0	7	2	7	Clostridia	0	0
K01487,K12960	6	0	6	1	6	Clostridia	0	0
K01488,K18286	6	0	6	0	18	Clostridia	0	0
K01617,K02554	6	0	6	0	5	Clostridia	0	0
K00208	7	0	7	2	6	Clostridia	0	0
K18845	5	1	6	3	29	Clostridia	5	0
K19116	12	0	12	3	19	Clostridia	0	0
K13006	12	1	13	1	18	Clostridia	0	0
K11962	10	0	10	3	10	Clostridia	0	0
K01996,K11963	9	0	9	3	16	Clostridia	1	0
K09705,K12410	5	0	5	3	11	Clostridia	0	1
K05982,K07452,K07473	7	0	7	2	5	Clostridia	0	0
K15664	12	3	15	2	28	Clostridia	0	0
K07706,K15011	6	0	6	1	5	Clostridia	0	0
K14129,K21341	13	0	13	0	18	Clostridia	0	0
K20628	5	0	5	0	8	Clostridia	0	0
K00773,K07319,K11782,K15461	5	0	5	0	8	Clostridia	0	0
K01153,K21471	7	0	7	2	6	Clostridia	0	0
K01181,K02343,K03832,K08884	10	0	10	0	15	Clostridia	0	0
K16922	12	0	12	2	20	Clostridia	0	0
K09922	9	0	9	2	15	Clostridia	0	0
K07339	10	0	10	1	14	Clostridia	0	0
K07812	5	0	5	0	7	Clostridia	0	0
K00046,K00065,K18009	22	1	23	3	28	Clostridia	1	0
K14188	8	0	8	2	7	Clostridia	0	0
K07248	9	0	9	1	5	Clostridia	0	0
K01759,K05606,K08234	13	0	13	3	11	Clostridia	0	0
K07683	11	0	11	2	12	Clostridia	0	0
K07141,K19190	14	1	15	3	10	Clostridia	0	0
K10972,K19735	19	1	20	2	27	Clostridia	0	0
K00249,K00253,K00255	8	1	9	1	15	Clostridia	0	0
K01058,K07126	5	1	6	1	6	Clostridia	0	0
K03644	7	0	7	1	8	Clostridia	0	0
K00821,K09251	7	0	7	1	8	Clostridia	0	0
K04042,K11528,K16203	6	0	6	1	6	Clostridia	0	0
K00568,K20444	5	0	5	0	9	Clostridia	0	0
K03150,K03650	9	1	10	1	13	Clostridia	0	0
K18967	7	0	7	1	40	Clostridia	4	0
K06324	7	0	7	2	6	Clostridia	0	0
K11997	7	0	7	3	5	Clostridia	0	0
K09930	11	0	11	1	15	Clostridia	0	0
K02532	5	0	5	2	9	Clostridia	0	0
K03826,K03827	8	0	8	2	5	Clostridia	0	0
K06990,K09141,K15755	6	0	6	0	6	Clostridia	0	0
K01258,K01263	8	0	8	2	6	Clostridia	0	0
K18118	6	0	6	3	7	Clostridia	0	0
K12267	11	0	11	2	12	Clostridia	0	0
K08693,K11751	7	0	7	0	9	Clostridia	0	0
K00627,K00658	10	1	11	0	13	Clostridia	0	0
K02315,K11144	8	0	8	0	12	Clostridia	0	0
K01807,K02444	20	2	22	3	45	Clostridia	1	0
K03183,K21600	10	0	10	3	12	Clostridia	0	0
K02001	6	0	6	1	12	Clostridia	0	0
K00625,K13788	16	0	16	2	12	Clostridia	0	0
K04487,K11717	8	0	8	1	9	Clostridia	0	0
K03406,K05962,K07675,K13598,K15011,K21696	9	0	9	2	10	Clostridia	0	0
K19003,K20327	5	2	7	2	9	Clostridia	0	0
K00133,K00134	13	3	16	1	26	Clostridia	0	0
K04113	5	0	5	2	5	Clostridia	0	0
K09137	6	0	6	2	11	Clostridia	0	0
K19954	6	1	7	2	11	Clostridia	0	0
K01906	14	0	14	2	29	Clostridia	3	0
K01085	4	1	5	1	7	Clostridia	0	0
K12294	8	0	8	1	11	Clostridia	0	0
K03117,K12684,K19231	9	0	9	1	13	Clostridia	0	0
K02773	6	0	6	0	7	Clostridia	0	0
K00561,K02528	8	1	9	1	52	Clostridia	2	0
K02232,K05934,K05936,K13541	9	1	10	3	10	Clostridia	0	0
K18214	4	1	5	0	25	Clostridia	0	0
K13038	4	1	5	0	7	Clostridia	0	0
K01838,K05342	18	0	18	3	22	Clostridia	0	0
K01212,K12287	10	0	10	3	5	Clostridia	0	0
K11189	6	0	6	1	5	Coriobacteriia	0	0
K02906	4	2	6	2	13	Coriobacteriia	0	0
K01962,K01963	4	2	6	3	11	Coriobacteriia	0	0
K03168	5	0	5	1	12	Coriobacteriia	0	0
K02028	7	0	7	2	7	Coriobacteriia	0	0
K03856	3	2	5	0	15	Coriobacteriia	0	0
K13640	3	4	7	2	13	Coriobacteriia	2	0
K00278	4	5	9	3	17	Coriobacteriia	0	0
K03517	4	1	5	1	13	Coriobacteriia	0	1
K09812	4	1	5	1	7	Coriobacteriia	0	0
K00963	2	3	5	0	11	Coriobacteriia	0	0
K04656	2	3	5	0	11	Coriobacteriia	0	0
K00180	2	3	5	0	11	Coriobacteriia	0	0
K03522	4	1	5	3	7	Coriobacteriia	0	0
K04487	3	2	5	2	11	Coriobacteriia	0	0
K05896	3	3	6	0	10	Coriobacteriia	0	0
K02834	3	2	5	1	9	Coriobacteriia	0	0
K01736	4	1	5	2	9	Coriobacteriia	1	0
K00074	3	2	5	3	16	Coriobacteriia	1	0
K02033	2	3	5	2	15	Coriobacteriia	1	0
K03976	1	4	5	3	15	Coriobacteriia	2	0
K03637	6	3	9	1	17	Coriobacteriia	0	0
K00931	3	3	6	1	18	Coriobacteriia	0	1
K02851	5	0	5	3	19	Coriobacteriia	0	0
K01693	5	0	5	2	7	Coriobacteriia	1	0
K01875	4	4	8	3	12	Coriobacteriia	0	0
K00852	4	2	6	0	9	Coriobacteriia	1	0
K04488	5	0	5	2	11	Coriobacteriia	0	0
K11717	5	0	5	2	11	Coriobacteriia	0	0
K09014	4	2	6	3	8	Coriobacteriia	0	0
K07485	4	2	6	3	9	Coriobacteriia	0	0
K07667	5	3	8	1	12	Coriobacteriia	0	0
K08681	4	1	5	3	12	Coriobacteriia	2	0
K01934	2	3	5	0	11	Coriobacteriia	0	0
K06973	4	1	5	3	13	Coriobacteriia	0	0
K07313	4	1	5	1	10	Coriobacteriia	0	0
K06330	5	0	5	3	10	Coriobacteriia	0	0
K03458	4	1	5	1	7	Coriobacteriia	1	0
K02759	5	0	5	0	5	Coriobacteriia	0	0
K08217	1	4	5	3	17	Coriobacteriia	1	1
K07001	4	1	5	2	10	Coriobacteriia	1	0
K00865	5	1	6	3	11	Coriobacteriia	1	0
K05601	5	0	5	2	5	Coriobacteriia	0	0
K02073	5	0	5	3	5	Coriobacteriia	1	0
K16950	3	4	7	1	15	Coriobacteriia	1	0
K02429	5	0	5	3	8	Coriobacteriia	1	0
K06975	4	1	5	2	12	Coriobacteriia	0	0
K03281	3	2	5	0	12	Coriobacteriia	0	0
K03316	5	0	5	3	10	Coriobacteriia	0	0
K01897	0	6	6	2	23	Coriobacteriia	3	0
K06019	6	2	8	3	8	Coriobacteriia	0	0
K06610	2	4	6	3	19	Coriobacteriia	2	0
K02761	2	4	6	3	19	Coriobacteriia	1	0
K00169	5	0	5	1	5	Coriobacteriia	0	0
K15739	2	3	5	0	14	Coriobacteriia	0	0
K06915	4	1	5	1	10	Coriobacteriia	0	0
K01087,K01194,K06438	4	1	5	2	9	Coriobacteriia	0	0
K07263	4	3	7	2	26	Coriobacteriia	1	0
K02217,K02255,K03594	1	4	5	3	19	Coriobacteriia	3	0
K22391	5	2	7	1	13	Coriobacteriia	0	0
K02012	5	0	5	2	7	Coriobacteriia	0	0
K03827	5	0	5	3	16	Coriobacteriia	1	0
K03929	3	2	5	1	13	Coriobacteriia	1	0
K03154	4	1	5	1	6	Coriobacteriia	0	0
K02010,K02052	3	2	5	2	11	Coriobacteriia	0	0
K15342	5	0	5	0	8	Coriobacteriia	0	0
K09951	4	1	5	2	8	Coriobacteriia	0	0
K01338	3	2	5	1	14	Coriobacteriia	1	1
K19046	5	0	5	2	7	Coriobacteriia	1	0
K07006	5	0	5	1	8	Coriobacteriia	0	0
K06940	6	1	7	2	29	Coriobacteriia	0	1
K02805,K12452	4	1	5	0	15	Coriobacteriia	1	0
K03112	5	0	5	3	9	Coriobacteriia	1	0
K05772	6	0	6	3	5	Coriobacteriia	0	0
K00341	5	1	6	0	8	Coriobacteriia	1	0
K04112	4	2	6	2	18	Coriobacteriia	0	1
K12143	0	5	5	2	20	Coriobacteriia	3	0
K21613	5	0	5	3	6	Coriobacteriia	1	0
K01963	2	4	6	2	17	Coriobacteriia	1	0
K00239,K00278	3	2	5	3	12	Coriobacteriia	0	0
K01090,K11890,K20074	5	0	5	0	6	Coriobacteriia	0	0
K15354	1	4	5	3	14	Coriobacteriia	3	0
K00016,K00024	4	2	6	1	19	Coriobacteriia	0	1
K11041	3	2	5	1	10	Coriobacteriia	0	0
K07334	2	3	5	3	7	Coriobacteriia	0	0
K01448,K02395	5	1	6	2	8	Coriobacteriia	0	0
K00854	4	2	6	1	10	Coriobacteriia	0	0
K05363,K18354	4	1	5	0	9	Coriobacteriia	0	0
K06189	3	2	5	1	9	DeltaProteo	0	0
K00602	3	3	6	2	12	DeltaProteo	0	0
K09817	4	3	7	3	9	DeltaProteo	0	0
K01154	3	2	5	2	12	DeltaProteo	0	0
K00135,K08324	3	4	7	3	14	DeltaProteo	0	0
K00661,K03856,K04092,K04093,K04516,K04518,K14170,K14187	3	4	7	2	9	DeltaProteo	2	0
K08083	4	1	5	3	9	DeltaProteo	0	0
K00769	1	4	5	3	11	DeltaProteo	1	0
K03665	6	0	6	0	6	Erysipelotrichia	1	0
K21636	5	0	5	2	5	Erysipelotrichia	0	0
K16785,K16786,K16787	4	1	5	3	7	Erysipelotrichia	0	0
K01077	9	0	9	3	8	Erysipelotrichia	0	0
K01448	6	0	6	3	9	Erysipelotrichia	0	0
K03704	5	1	6	3	7	Erysipelotrichia	0	0
K00858	7	1	8	1	10	Erysipelotrichia	0	0
K17686	8	2	10	2	21	Erysipelotrichia	0	1
K02933	4	1	5	1	11	Erysipelotrichia	0	0
K02946	6	1	7	2	9	Erysipelotrichia	0	0
K02358	5	1	6	2	5	Erysipelotrichia	0	0
K02950	5	1	6	2	8	Erysipelotrichia	0	0
K03928	6	0	6	3	14	Erysipelotrichia	0	0
K02687	4	3	7	1	12	Erysipelotrichia	0	0
K00656	7	1	8	2	17	Erysipelotrichia	1	0
K02945,K03527	5	0	5	2	5	Erysipelotrichia	0	0
K03977	4	2	6	1	9	Erysipelotrichia	0	0
K08724	8	0	8	2	6	Erysipelotrichia	0	0
K03500	5	1	6	2	5	Erysipelotrichia	0	0
K07043	5	0	5	3	8	Erysipelotrichia	2	0
K09815	5	1	6	3	9	Erysipelotrichia	1	0
K01790	5	0	5	0	5	Erysipelotrichia	0	0
K02911	7	0	7	3	6	Erysipelotrichia	0	0
K03590	5	1	6	3	11	Erysipelotrichia	0	0
K04077	5	0	5	2	12	Erysipelotrichia	0	0
K02990	8	0	8	3	12	Erysipelotrichia	0	0
K00989,K02428	9	0	9	3	12	Erysipelotrichia	0	0
K06193	5	0	5	1	6	Erysipelotrichia	0	0
K00873	6	0	6	2	8	Erysipelotrichia	0	0
K20116,K20117,K20118	5	0	5	3	6	Erysipelotrichia	0	0
K02037	5	0	5	3	13	Erysipelotrichia	0	1
K03797	5	0	5	1	7	Erysipelotrichia	0	0
K03437	6	0	6	2	10	Erysipelotrichia	0	0
K03499,K06149	7	1	8	1	8	Erysipelotrichia	0	0
K01892	8	0	8	3	15	Erysipelotrichia	0	0
K03048	6	1	7	3	7	Erysipelotrichia	0	0
K02446	2	3	5	0	22	Erysipelotrichia	0	0
K07105	2	3	5	0	11	Erysipelotrichia	0	0
K00761	4	2	6	3	5	Erysipelotrichia	0	0
K01808	6	0	6	1	7	Erysipelotrichia	0	0
K07566	1	5	6	3	17	Erysipelotrichia	6	0
K03470	3	2	5	3	7	Erysipelotrichia	0	0
K07082	5	4	9	3	20	Erysipelotrichia	1	0
K02871	7	1	8	2	13	Erysipelotrichia	0	0
K03498	8	0	8	2	8	Erysipelotrichia	0	0
K04083	7	0	7	1	10	Erysipelotrichia	0	0
K06950	8	3	11	3	20	Erysipelotrichia	1	0
K01953	5	0	5	2	9	Erysipelotrichia	1	0
K09779	4	2	6	1	8	Erysipelotrichia	2	0
K09014	9	0	9	3	5	Erysipelotrichia	0	0
K01090	6	0	6	2	10	Erysipelotrichia	0	0
K01620	3	2	5	0	8	Erysipelotrichia	0	0
K03536	6	0	6	2	15	Erysipelotrichia	0	0
K02313	8	1	9	3	14	Erysipelotrichia	0	0
K03553	3	3	6	0	11	Erysipelotrichia	0	0
K07095	9	0	9	1	11	Erysipelotrichia	0	0
K11068	7	0	7	3	7	Erysipelotrichia	0	0
K06958	8	2	10	3	30	Erysipelotrichia	1	1
K02054	3	2	5	2	7	Erysipelotrichia	0	0
K06872	5	1	6	2	10	Erysipelotrichia	0	0
K06967	6	0	6	3	5	Erysipelotrichia	0	0
K01736	6	3	9	3	19	Erysipelotrichia	1	0
K05820	9	3	12	3	21	Erysipelotrichia	0	0
K00868	6	1	7	1	12	Erysipelotrichia	0	0
K03424	6	1	7	3	9	Erysipelotrichia	0	0
K09936	7	1	8	3	8	Erysipelotrichia	0	0
K07137	9	0	9	2	10	Erysipelotrichia	0	0
K01685	6	2	8	2	17	Erysipelotrichia	0	0
K00041	0	6	6	3	25	Erysipelotrichia	7	0
K07313	8	0	8	1	15	Erysipelotrichia	1	0
K05566	6	0	6	2	14	Erysipelotrichia	0	0
K02916	5	1	6	1	5	Erysipelotrichia	0	0
K02433	7	2	9	3	10	Erysipelotrichia	0	0
K07483	7	0	7	2	5	Erysipelotrichia	0	0
K04771	4	1	5	2	8	Erysipelotrichia	0	0
K03475	5	1	6	1	8	Erysipelotrichia	0	0
K02822	5	1	6	2	7	Erysipelotrichia	0	0
K03346	6	1	7	3	8	Erysipelotrichia	0	0
K02026,K05815	3	2	5	1	11	Erysipelotrichia	0	0
K03073	6	1	7	2	5	Erysipelotrichia	0	0
K15580	7	0	7	3	7	Erysipelotrichia	0	0
K08600	5	0	5	3	22	Erysipelotrichia	0	0
K19507	3	2	5	3	6	Erysipelotrichia	0	0
K06200	8	0	8	2	11	Erysipelotrichia	0	0
K02020	5	2	7	1	16	Erysipelotrichia	1	0
K02019,K05772	5	2	7	1	16	Erysipelotrichia	1	0
K07402	5	0	5	1	18	Erysipelotrichia	1	0
K07074	6	0	6	3	5	Erysipelotrichia	0	0
K07240	6	0	6	2	11	Erysipelotrichia	0	0
K02564	7	0	7	1	8	Erysipelotrichia	0	0
K02342	5	0	5	2	6	Erysipelotrichia	0	0
K01624,K03339	6	0	6	3	5	Erysipelotrichia	0	0
K02124	7	0	7	2	16	Erysipelotrichia	0	0
K01695	4	2	6	1	6	Erysipelotrichia	0	0
K00884	6	0	6	3	6	Erysipelotrichia	0	0
K08234	4	1	5	2	8	Erysipelotrichia	0	0
K03340,K21672	8	0	8	3	11	Erysipelotrichia	0	0
K01678	5	1	6	3	21	Erysipelotrichia	3	0
K04072	7	2	9	2	12	Erysipelotrichia	0	0
K07006,K12944	5	1	6	3	9	Erysipelotrichia	2	0
K03148	6	0	6	2	7	Erysipelotrichia	0	0
K02048	5	0	5	1	5	Erysipelotrichia	0	0
K01597,K01823	9	0	9	3	10	Erysipelotrichia	1	0
K01802	2	3	5	3	23	Erysipelotrichia	5	0
K07282	4	2	6	2	19	Erysipelotrichia	2	0
K01933	5	0	5	2	10	Erysipelotrichia	0	0
K00548	4	1	5	2	8	Erysipelotrichia	0	0
K00645,K15327,K15329	6	0	6	2	12	Erysipelotrichia	1	0
K01961	5	0	5	0	10	Erysipelotrichia	0	0
K09001	4	1	5	1	7	Erysipelotrichia	0	0
K01438	4	1	5	1	7	Erysipelotrichia	0	0
K02003,K09810	8	3	11	2	23	Erysipelotrichia	0	0
K02395,K19220,K19223	5	1	6	1	10	Erysipelotrichia	0	0
K00364	5	1	6	2	15	Erysipelotrichia	0	0
K00938	5	3	8	3	18	Erysipelotrichia	0	0
K19068	5	0	5	2	5	Erysipelotrichia	0	0
K09816	5	1	6	1	7	Erysipelotrichia	0	0
K01232	6	0	6	3	7	Erysipelotrichia	0	0
K01808,K01819	6	0	6	2	13	Erysipelotrichia	0	0
K18672	7	0	7	3	12	Erysipelotrichia	0	0
K06373	6	0	6	3	7	Erysipelotrichia	0	0
K07775	6	0	6	2	5	Erysipelotrichia	0	0
K06381	7	0	7	3	7	Erysipelotrichia	0	0
K03856	7	0	7	3	6	Erysipelotrichia	0	0
K08281	5	0	5	1	8	Erysipelotrichia	0	0
K03386	3	3	6	3	17	Erysipelotrichia	3	0
K03827	5	0	5	3	5	Erysipelotrichia	0	0
K06971	3	2	5	2	7	Erysipelotrichia	0	0
K03328	4	1	5	1	12	Erysipelotrichia	0	0
K01759,K08234	7	0	7	2	16	Erysipelotrichia	0	0
K01358	5	1	6	2	8	Erysipelotrichia	0	0
K01687	6	1	7	1	7	Erysipelotrichia	0	0
K00052	5	1	6	2	9	Erysipelotrichia	0	0
K19221	5	0	5	3	7	Erysipelotrichia	0	0
K07343	5	1	6	2	6	Erysipelotrichia	0	0
K02837	7	0	7	3	9	Erysipelotrichia	0	0
K01599	5	0	5	3	6	Erysipelotrichia	0	0
K03469,K06993	6	0	6	2	12	Erysipelotrichia	0	0
K03466,K07058	5	0	5	3	7	Erysipelotrichia	0	0
K02456,K02650	9	0	9	3	7	Erysipelotrichia	0	0
K00712,K13004	5	0	5	3	9	Erysipelotrichia	0	0
K09951	5	1	6	3	8	Erysipelotrichia	1	0
K03517	5	0	5	3	8	Erysipelotrichia	0	0
K07012	4	1	5	3	5	Erysipelotrichia	0	0
K03716	5	1	6	2	5	Erysipelotrichia	0	0
K01810,K13810	7	1	8	3	6	Erysipelotrichia	0	0
K00941	7	0	7	3	7	Erysipelotrichia	0	0
K17810	4	1	5	3	5	Erysipelotrichia	0	0
K01266	5	2	7	0	21	Erysipelotrichia	0	0
K06384	6	1	7	1	10	Erysipelotrichia	0	0
K02752,K02753	6	1	7	3	11	Erysipelotrichia	1	0
K08681	4	1	5	3	6	Erysipelotrichia	0	0
K00823,K07250	5	0	5	1	5	Erysipelotrichia	0	0
K00805,K21275	8	0	8	2	6	Erysipelotrichia	0	0
K01028	7	2	9	3	16	Erysipelotrichia	0	0
K03568	4	1	5	3	5	Erysipelotrichia	0	0
K02584,K07315,K08968	9	1	10	2	15	Erysipelotrichia	0	0
K02028,K10010	5	2	7	3	11	Erysipelotrichia	0	0
K03743	10	0	10	3	7	Erysipelotrichia	0	0
K13963	5	0	5	3	8	Erysipelotrichia	0	0
K01575	4	4	8	2	25	Erysipelotrichia	4	0
K03442	8	0	8	3	9	Erysipelotrichia	1	0
K00863,K05878	7	0	7	2	11	Erysipelotrichia	0	0
K05879	4	1	5	3	8	Erysipelotrichia	0	0
K02794,K17465	7	0	7	2	5	Erysipelotrichia	0	0
K02777,K02778,K02779,K02790,K02791	6	2	8	3	8	Erysipelotrichia	0	0
K08093	7	0	7	2	10	Erysipelotrichia	0	0
K21572	7	0	7	3	8	Erysipelotrichia	0	0
K06393	6	1	7	3	7	Erysipelotrichia	1	0
K09888	4	2	6	2	18	Erysipelotrichia	0	0
K01571	6	2	8	2	7	Erysipelotrichia	0	0
K03610	5	0	5	1	6	Erysipelotrichia	0	0
K06940	9	3	12	2	18	Erysipelotrichia	0	0
K03394	10	2	12	2	20	Erysipelotrichia	1	0
K00179	4	2	6	1	13	Erysipelotrichia	0	0
K00335	6	0	6	3	6	Erysipelotrichia	0	0
K03322	7	2	9	2	11	Erysipelotrichia	0	0
K06283	8	1	9	3	10	Erysipelotrichia	0	0
K12511	5	0	5	1	6	Erysipelotrichia	0	0
K05341,K05343	5	0	5	1	9	Erysipelotrichia	1	0
K16962	5	0	5	0	11	Erysipelotrichia	0	0
K01678,K03780	5	0	5	1	8	Erysipelotrichia	0	0
K03722	2	5	7	3	33	Erysipelotrichia	4	0
K21576	8	1	9	3	9	Erysipelotrichia	0	0
K10671	4	2	6	2	10	Erysipelotrichia	0	0
K18640	6	0	6	1	9	Erysipelotrichia	0	0
K03427,K03466	7	0	7	1	10	Erysipelotrichia	0	0
K19171	4	1	5	1	5	Erysipelotrichia	0	0
K05516	4	1	5	2	15	Erysipelotrichia	0	0
K01176,K01182,K01215	7	0	7	0	9	Erysipelotrichia	0	0
K00046,K00065	5	1	6	1	12	Erysipelotrichia	0	0
K00102,K00104	6	1	7	2	18	Erysipelotrichia	0	0
K05814	6	0	6	2	9	Erysipelotrichia	0	0
K14623	5	0	5	0	6	Erysipelotrichia	0	0
K07458	5	0	5	3	10	Erysipelotrichia	0	0
K19172	7	1	8	2	14	Erysipelotrichia	0	0
K03388	6	1	7	3	9	Erysipelotrichia	1	0
K03709,K11924	8	1	9	2	10	Erysipelotrichia	0	0
K19505	7	0	7	1	10	Erysipelotrichia	0	0
K02799,K02800	6	0	6	1	8	Erysipelotrichia	0	0
K02173	6	0	6	1	8	Erysipelotrichia	0	0
K05780	7	2	9	3	12	Erysipelotrichia	0	0
K02781	6	0	6	3	8	Erysipelotrichia	0	0
K07741,K14623	6	1	7	0	19	Erysipelotrichia	0	0
K02342,K03763	5	1	6	0	10	Erysipelotrichia	0	0
K00297,K00547	6	0	6	0	10	Erysipelotrichia	0	0
K09116,K09680	6	1	7	3	6	Erysipelotrichia	0	0
K00096	5	0	5	1	9	Erysipelotrichia	0	0
K01990,K16907	6	3	9	0	20	Erysipelotrichia	0	0
K02459,K12285	0	6	6	3	36	Erysipelotrichia	3	0
K01845	5	1	6	0	12	Erysipelotrichia	0	0
K19174	5	0	5	2	7	Erysipelotrichia	0	0
K19350	6	0	6	0	6	Erysipelotrichia	0	0
K10120	6	1	7	2	7	Erysipelotrichia	0	0
K02769,K02793,K02794	6	0	6	2	5	Erysipelotrichia	0	0
K10010	5	0	5	2	7	Erysipelotrichia	0	0
K00850,K21071	5	0	5	1	7	Erysipelotrichia	0	0
K00919,K02528,K16924	7	0	7	2	5	Erysipelotrichia	0	0
K00651,K00928	8	0	8	3	5	Erysipelotrichia	0	0
K04043,K18481	7	0	7	2	6	Erysipelotrichia	0	0
K00210,K00220,K04517	5	0	5	2	9	Erysipelotrichia	0	0
K06020,K06147	7	0	7	2	17	Erysipelotrichia	0	0
K00459	4	1	5	2	10	Erysipelotrichia	2	0
K02444	4	1	5	3	5	Erysipelotrichia	0	0
K00772,K03784	5	0	5	2	5	Erysipelotrichia	0	0
K00087,K12528	4	2	6	2	9	Erysipelotrichia	1	0
K00014,K00891,K03785,K13829	5	3	8	0	14	Erysipelotrichia	0	0
K04691,K04771	3	3	6	3	25	Erysipelotrichia	3	0
K01777	7	2	9	3	17	Erysipelotrichia	0	0
K04075,K15780	6	1	7	2	11	Erysipelotrichia	0	0
K19354	8	1	9	3	5	Erysipelotrichia	0	0
K19270	5	1	6	2	9	Erysipelotrichia	0	0
K03407	7	0	7	2	6	Erysipelotrichia	0	0
K07667,K07776	4	1	5	0	8	Erysipelotrichia	0	0
K07263,K07623	10	0	10	3	11	Fibrobacteria	0	0
K07323	9	0	9	2	12	Fibrobacteria	1	0
K02888	7	5	12	2	49	Fibrobacteria	0	0
K01624	5	0	5	3	35	Fibrobacteria	3	0
K02435	6	0	6	0	10	Fibrobacteria	0	0
K02652	9	0	9	2	7	Fibrobacteria	0	0
K01524	2	4	6	3	48	Fibrobacteria	0	0
K02959	5	0	5	0	11	Fibrobacteria	1	0
K03924,K07452	2	3	5	3	46	Fibrobacteria	0	0
K03763	7	2	9	3	45	Fibrobacteria	0	0
K03723,K05365	8	0	8	3	15	Fibrobacteria	2	0
K02897	8	0	8	0	10	Fibrobacteria	0	0
K03559,K03560	6	0	6	2	28	Fibrobacteria	0	0
K02982	2	4	6	3	47	Fibrobacteria	0	0
K02876	5	0	5	2	35	Fibrobacteria	2	0
K03545	7	0	7	0	17	Fibrobacteria	0	0
K01358	3	3	6	3	48	Fibrobacteria	0	0
K01591,K13421	5	1	6	0	9	Fibrobacteria	0	0
K00058	5	6	11	2	49	Fibrobacteria	0	0
K02203	6	1	7	0	8	Fibrobacteria	0	0
K00702	5	0	5	3	33	Fibrobacteria	1	0
K07056	4	2	6	2	11	Fibrobacteria	0	0
K00950,K13940	6	0	6	2	5	Fibrobacteria	0	0
K09760	5	1	6	2	6	Fibrobacteria	0	0
K03686	1	7	8	2	46	Fibrobacteria	1	0
K01598,K13038,K21977	9	0	9	1	5	Fibrobacteria	0	0
K01876,K02434	5	1	6	0	11	Fibrobacteria	0	0
K03186	1	4	5	2	47	Fibrobacteria	0	0
K02584,K21009	5	1	6	2	37	Fibrobacteria	0	0
K09607	6	0	6	1	11	Fibrobacteria	1	0
K01322,K03641	12	0	12	0	23	Fibrobacteria	1	0
K16868	8	1	9	0	14	Fibrobacteria	0	0
K09121	5	1	6	3	40	Fibrobacteria	3	0
K00046,K00065	1	5	6	2	50	Fibrobacteria	0	0
K09457	4	5	9	3	49	Fibrobacteria	0	0
K01179,K01406,K03641,K07004	7	0	7	2	11	Fibrobacteria	0	0
K04752	1	6	7	2	49	Fibrobacteria	0	0
K01771,K05970	1	4	5	2	48	Fibrobacteria	0	0
K03595	6	0	6	2	7	Fibrobacteria	0	0
K01956	1	4	5	2	43	Fibrobacteria	3	0
K01808	6	0	6	2	14	Fibrobacteria	0	0
K02389	1	4	5	2	48	Fibrobacteria	0	0
K17318	1	4	5	2	50	Fibrobacteria	0	0
K02416	11	1	12	2	29	Fibrobacteria	3	0
K03563	3	2	5	2	43	Fibrobacteria	1	0
K06861	2	3	5	3	46	Fibrobacteria	0	0
K09774	10	0	10	0	23	Fibrobacteria	0	0
K16785	1	4	5	2	52	Fibrobacteria	0	0
K03587	3	2	5	3	45	Fibrobacteria	0	0
K21573	4	1	5	3	33	Fibrobacteria	4	0
K07214	8	1	9	1	8	Fibrobacteria	1	0
K03385	1	4	5	2	47	Fibrobacteria	0	0
K03718	8	0	8	0	9	Fibrobacteria	0	0
K03800	2	5	7	2	46	Fibrobacteria	2	0
K08984	1	4	5	2	47	Fibrobacteria	0	0
K06392	6	0	6	3	5	Fibrobacteria	0	0
K03724	1	6	7	2	50	Fibrobacteria	0	0
K07570,K07571	5	0	5	3	38	Fibrobacteria	1	0
K00662	3	7	10	2	59	Fibrobacteria	1	0
K19175	7	1	8	3	44	Fibrobacteria	0	0
K14761	9	0	9	0	17	Fibrobacteria	1	0
K01598,K13038	6	2	8	3	9	Fibrobacteria	0	0
K00303	5	0	5	2	7	Fibrobacteria	0	0
K10190	6	1	7	1	38	Fibrobacteria	2	0
K02018	9	3	12	2	47	Fibrobacteria	2	0
K02483	1	4	5	2	50	Fibrobacteria	0	0
K05340	5	0	5	1	5	Fibrobacteria	0	0
K03801	1	8	9	2	50	Fibrobacteria	0	0
K00616,K08314	6	3	9	3	46	Fibrobacteria	0	0
K02082	8	0	8	3	10	Fibrobacteria	0	0
K11933	7	4	11	1	39	Fibrobacteria	2	0
K03610	9	0	9	1	8	Fibrobacteria	0	0
K03757,K03758	2	3	5	2	44	Fibrobacteria	0	0
K01487,K01493	1	4	5	2	47	Fibrobacteria	0	0
K01497	11	0	11	1	9	Fibrobacteria	0	0
K11910	8	0	8	1	12	Fibrobacteria	0	0
K11901	12	0	12	2	5	Fibrobacteria	0	0
K15723	2	4	6	2	47	Fibrobacteria	0	0
K00034	9	0	9	3	6	Fibrobacteria	0	0
K09823	8	0	8	3	14	Fibrobacteria	0	0
K20037	18	1	19	2	18	Fibrobacteria	1	0
K03225	15	1	16	2	11	Fibrobacteria	0	0
K06145	5	0	5	0	11	Fibrobacteria	0	0
K08277	14	2	16	2	19	Fibrobacteria	1	0
K02617,K08279	6	0	6	0	6	Fibrobacteria	0	0
K06916	2	14	16	2	57	Fibrobacteria	0	0
K07660	1	6	7	2	54	Fibrobacteria	0	0
[truncated: 1,722 more rows]

## Sheet: B - PCoA vectors
KO	coordinate x	coordinate y	contribution x	contribution y		Description
K01190	0.513299	-0.164338	11.055	2.45031		lacZ; beta-galactosidase [EC:3.2.1.23]
K12373	0.441475	-0.0138314	8.17768	0.0173572		HEXA_B; hexosaminidase [EC:3.2.1.52]
K01897	0.379249	0.0223334	6.03487	0.045254		ACSL, fadD; long-chain acyl-CoA synthetase [EC:6.2.1.3]
K03654	0.336103	0.180767	4.73984	2.96475		recQ; ATP-dependent DNA helicase RecQ [EC:3.6.4.12]
K00764	0.297857	0.011963	3.72249	0.0129846		purF, PPAT; amidophosphoribosyltransferase [EC:2.4.2.14]
K02428	0.291638	0.047039	3.56868	0.200754		rdgB; XTP/dITP diphosphohydrolase [EC:3.6.1.66]
K03701	0.257019	0.0468741	2.77171	0.199349		uvrA; excinuclease ABC subunit A
K01270	0.234502	0.00815204	2.30735	0.00602948		pepD; dipeptidase D [EC:3.4.13.-]
K03406	-0.217312	0.365248	1.98146	12.1039		mcp; methyl-accepting chemotaxis protein
K01206	0.211248	-0.0470856	1.87242	0.201152		FUCA; alpha-L-fucosidase [EC:3.2.1.51]
K05349	0.205796	-0.126802	1.77701	1.45882		bglX; beta-glucosidase [EC:3.2.1.21]
K00876	0.197874	-0.0169118	1.64285	0.0259495		udk, UCK; uridine kinase [EC:2.7.1.48]
K00845	0.192698	-0.110393	1.55802	1.10567		glk; glucokinase [EC:2.7.1.2]
K01847	0.191334	0.0367698	1.53603	0.122668		MUT; methylmalonyl-CoA mutase [EC:5.4.99.2]
K00262	0.188937	-0.00520628	1.4978	0.00245925		E1.4.1.4, gdhA; glutamate dehydrogenase (NADP+) [EC:1.4.1.4]
K00975	-0.186291	-0.158472	1.45614	2.27851		glgC; glucose-1-phosphate adenylyltransferase [EC:2.7.7.27]
K00174	0.177509	0.0410473	1.32208	0.152868		korA, oorA, oforA; 2-oxoglutarate/2-oxoacid ferredoxin oxidoreductase subunit alpha [EC:1.2.7.3 1.2.7.11]
K00791	0.173992	0.141645	1.27022	1.82032		miaA, TRIT1; tRNA dimethylallyltransferase [EC:2.5.1.75]
K04487	-0.171884	-0.121809	1.23963	1.3462		iscS, NFS1; cysteine desulfurase [EC:2.8.1.7]
K00175	0.170219	0.0418395	1.21572	0.158825		korB, oorB, oforB; 2-oxoglutarate/2-oxoacid ferredoxin oxidoreductase subunit beta [EC:1.2.7.3 1.2.7.11]
K15923	0.164538	-0.0100732	1.13593	0.00920621		AXY8, FUC95A, afcA; alpha-L-fucosidase 2 [EC:3.2.1.51]
K02564	0.163549	-0.0312904	1.12232	0.0888319		nagB, GNPDA; glucosamine-6-phosphate deaminase [EC:3.5.99.6]
K00615	-0.159358	-0.203037	1.06553	3.74022		E2.2.1.1, tktA, tktB; transketolase [EC:2.2.1.1]
K00705	-0.15472	-0.0246988	1.0044	0.0553476		malQ; 4-alpha-glucanotransferase [EC:2.4.1.25]
K00788	0.153398	0.0306218	0.987318	0.0850765		thiE; thiamine-phosphate pyrophosphorylase [EC:2.5.1.3]
K07258	-0.152394	-0.116916	0.974438	1.24021		dacC, dacA, dacD; serine-type D-Ala-D-Ala carboxypeptidase (penicillin-binding protein 5/6) [EC:3.4.16.4]
K01785	0.144494	-0.0268696	0.876026	0.0655043		galM, GALM; aldose 1-epimerase [EC:5.1.3.3]
K01186	0.142832	0.00721809	0.855988	0.00472707		NEU1; sialidase-1 [EC:3.2.1.18]
K00059	-0.141616	0.0424407	0.841484	0.163422		fabG, OAR1; 3-oxoacyl-[acyl-carrier protein] reductase [EC:1.1.1.100]
K16786.K16787	-0.140268	-0.0695284	0.825533	0.438604		ecfA1/2; energy-coupling factor transport system ATP-binding protein
K00971	0.132619	0.0194953	0.737952	0.0344833		manC, cpsB; mannose-1-phosphate guanylyltransferase [EC:2.7.7.13]
K01652	-0.128949	0.0747533	0.697675	0.507001		E2.2.1.6L, ilvB, ilvG, ilvI; acetolactate synthase I/II/III large subunit [EC:2.2.1.6]
K02406	-0.123119	0.194023	0.63602	3.4155		fliC, hag; flagellin
K00790	-0.121523	-0.136286	0.619636	1.68518		murA; UDP-N-acetylglucosamine 1-carboxyvinyltransferase [EC:2.5.1.7]
K00566	0.118992	-0.0176107	0.594088	0.0281385		mnmA, trmU; tRNA-uridine 2-sulfurtransferase [EC:2.8.1.13]
K02035	-0.117418	-0.0939852	0.578475	0.801432		ABC.PE.S; peptide/nickel transport system substrate-binding protein
K01091	-0.11642	-0.0355166	0.568684	0.114449		gph; phosphoglycolate phosphatase [EC:3.1.3.18]
K01126	0.115356	-0.120709	0.558342	1.32199		E3.1.4.46, glpQ, ugpQ; glycerophosphoryl diester phosphodiesterase [EC:3.1.4.46]
K03657	-0.115355	0.0416979	0.55833	0.157753		uvrD, pcrA; DNA helicase II / ATP-dependent DNA helicase PcrA [EC:3.6.4.12]
K00677	0.107849	0.0214444	0.488037	0.041723		lpxA; UDP-N-acetylglucosamine acyltransferase [EC:2.3.1.129]
K00384	-0.107678	-0.0233649	0.486485	0.0495309		trxB, TRR; thioredoxin reductase (NADPH) [EC:1.8.1.9]
K03655	0.105206	0.12629	0.464406	1.44707		recG; ATP-dependent DNA helicase RecG [EC:3.6.4.12]
K12340	0.103732	0.00431391	0.451482	0.00168846		tolC, bepC, cyaE, raxC, sapF, rsaF, hasF; outer membrane protein
K01784	0.102583	0.037286	0.441537	0.126136		galE, GALE; UDP-glucose 4-epimerase [EC:5.1.3.2]
K02342	0.10108	0.0558764	0.428692	0.283272		dnaQ; DNA polymerase III subunit epsilon [EC:2.7.7.7]
K00655	-0.0989584	-0.0249961	0.410888	0.056688		plsC; 1-acyl-sn-glycerol-3-phosphate acyltransferase [EC:2.3.1.51]
K01872	-0.0974533	-0.109302	0.398485	1.08394		AARS, alaS; alanyl-tRNA synthetase [EC:6.1.1.7]
K01752	-0.0906368	-0.0289398	0.344689	0.0759869		E4.3.1.17, sdaA, sdaB, tdcG; L-serine dehydratase [EC:4.3.1.17]
K01081	0.0902523	0.0113766	0.341771	0.0117429		E3.1.3.5; 5'-nucleotidase [EC:3.1.3.5]
K00847	0.0900989	0.0214896	0.34061	0.0418992		E2.7.1.4, scrK; fructokinase [EC:2.7.1.4]
K03111	-0.0895099	0.11423	0.336171	1.18387		ssb; single-strand DNA-binding protein
K01200	-0.0884655	0.169918	0.328372	2.61954		pulA; pullulanase [EC:3.2.1.41]
K01740	-0.0877637	0.0301931	0.323183	0.0827108		metY; O-acetylhomoserine (thiol)-lyase [EC:2.5.1.49]
K01286.K07258	-0.0872721	-0.0886758	0.319572	0.71344		E3.4.16.4; D-alanyl-D-alanine carboxypeptidase/dacC, dacA, dacD; serine-type D-Ala-D-Ala carboxypeptidase (penicillin-binding protein 5/6)
K00266	-0.0864709	0.0255413	0.313732	0.059188		gltD; glutamate synthase (NADPH) small chain [EC:1.4.1.13]
K16785	-0.0849432	-0.0807888	0.302744	0.592175		ecfT; energy-coupling factor transport system permease protein
K00969	-0.084683	-0.0764163	0.300892	0.52981		nadD; nicotinate-nucleotide adenylyltransferase [EC:2.7.7.18]
K01176	-0.0836576	0.258747	0.29365	6.07433		AMY, amyA, malS; alpha-amylase [EC:3.2.1.1]
K01187	0.0835074	0.0740365	0.292596	0.497324		malZ; alpha-glucosidase [EC:3.2.1.20]
K01953	-0.0830369	-0.0571153	0.289308	0.295974		asnB, ASNS; asparagine synthase (glutamine-hydrolysing) [EC:6.3.5.4]
K00945	-0.0811859	0.0236841	0.276554	0.0508934		cmk; CMP/dCMP kinase [EC:2.7.4.25]
K00647	0.0800242	0.0186783	0.268696	0.0316537		fabB; 3-oxoacyl-[acyl-carrier-protein] synthase I [EC:2.3.1.41]
K04771	-0.0797138	-0.0589894	0.266615	0.315715		degP, htrA; serine protease Do [EC:3.4.21.107]
K00602	0.0778755	0.0886788	0.254461	0.713489		purH; phosphoribosylaminoimidazolecarboxamide formyltransferase / IMP cyclohydrolase [EC:2.1.2.3 3.5.4.10]
K11753	0.0777039	-0.0202068	0.25334	0.0370461		ribF; riboflavin kinase / FMN adenylyltransferase [EC:2.7.1.26 2.7.7.2]
K00891	-0.077408	-0.0248377	0.251414	0.0559718		aroK, aroL; shikimate kinase [EC:2.7.1.71]
K00700	-0.0760456	-0.0182207	0.242642	0.0301215		GBE1, glgB; 1,4-alpha-glucan branching enzyme [EC:2.4.1.18]
K01991	0.0723048	0.0600519	0.219358	0.327191		wza, gfcE; polysaccharide biosynthesis/export protein
K02015	-0.0722821	-0.0323876	0.21922	0.0951709		ABC.FEV.P; iron complex transport system permease protein
K00639	0.0718056	-0.0144771	0.216339	0.0190157		kbl, GCAT; glycine C-acetyltransferase [EC:2.3.1.29]
K01768	-0.0714755	0.115922	0.214354	1.21922		E4.6.1.1; adenylate cyclase [EC:4.6.1.1]
K00548	-0.0699398	-0.117664	0.205242	1.25613		metH, MTR; 5-methyltetrahydrofolate--homocysteine methyltransferase [EC:2.1.1.13]
K02013	-0.0693857	-0.00754738	0.202003	0.0051682		ABC.FEV.A; iron complex transport system ATP-binding protein [EC:7.2.2.-]
K01928	-0.067449	-0.0828329	0.190884	0.62252		murE; UDP-N-acetylmuramoyl-L-alanyl-D-glutamate--2,6-diaminopimelate ligase [EC:6.3.2.13]
K04486	-0.0671054	0.0149082	0.188944	0.020165		E3.1.3.15B; histidinol-phosphatase (PHP family) [EC:3.1.3.15]
K01950	0.067022	-0.0266475	0.188475	0.0644259		E6.3.5.1, NADSYN1, QNS1, nadE; NAD+ synthase (glutamine-hydrolysing) [EC:6.3.5.1]
K00688	-0.066395	-0.0425644	0.184965	0.164377		PYG, glgP; glycogen phosphorylase [EC:2.4.1.1]
K01662	0.0638566	0.0541146	0.171092	0.26569		dxs; 1-deoxy-D-xylulose-5-phosphate synthase [EC:2.2.1.7]
K21071	-0.0633517	0.00379551	0.168397	0.00130704		pfk, pfp; ATP-dependent phosphofructokinase / diphosphate-dependent phosphofructokinase [EC:2.7.1.11 2.7.1.90]
K03100	-0.0624845	0.0932459	0.163818	0.788872		lepB; signal peptidase I [EC:3.4.21.89]
K00941	0.0619658	0.016913	0.16111	0.025953		thiD; hydroxymethylpyrimidine/phosphomethylpyrimidine kinase [EC:2.7.1.49 2.7.4.7]
K02016	-0.0597559	-0.0329671	0.149824	0.0986075		ABC.FEV.S; iron complex transport system substrate-binding protein
K01207	-0.0590551	0.0938091	0.14633	0.798431		nagZ; beta-N-acetylhexosaminidase [EC:3.2.1.52]
K00950	0.0590097	0.011365	0.146105	0.0117189		folK; 2-amino-4-hydroxy-6-hydroxymethyldihydropteridine diphosphokinase [EC:2.7.6.3]
K02123	-0.0586136	0.0684619	0.14415	0.425251		ATPVI, ntpI, atpI; V/A-type H+/Na+-transporting ATPase subunit I
K00951	0.0584877	0.0134933	0.143532	0.016519		relA; GTP pyrophosphokinase [EC:2.7.6.5]
K00805	-0.0554322	-0.0677226	0.128927	0.416116		hepS; heptaprenyl diphosphate synthase component 1 [EC:2.5.1.30]
K01624	-0.055347	-0.102105	0.12853	0.9459		FBA, fbaA; fructose-bisphosphate aldolase, class II [EC:4.1.2.13]
K06966	0.0547318	0.0161489	0.125689	0.023661		ppnN; pyrimidine/purine-5'-nucleotide nucleosidase [EC:3.2.2.10 3.2.2.-]
K07816	-0.0544431	0.0551978	0.124367	0.276434		E2.7.6.5X; putative GTP pyrophosphokinase [EC:2.7.6.5]
K21636	-0.0541683	0.0506177	0.123114	0.232462		nrdD; ribonucleoside-triphosphate reductase (formate) [EC:1.1.98.6]
K01649	-0.0536568	0.101017	0.1208	0.925843		leuA, IMS; 2-isopropylmalate synthase [EC:2.3.3.13]
K05592	-0.0534255	0.090091	0.119761	0.736393		deaD, cshA; ATP-dependent RNA helicase DeaD [EC:3.6.4.13]
K09808	-0.053105	0.111883	0.118328	1.13573		lolC_E; lipoprotein-releasing system permease protein
K01051	0.0530456	0.00534416	0.118064	0.00259124		E3.1.1.11; pectinesterase [EC:3.1.1.11]
K02118	-0.0521672	0.0613868	0.114186	0.341899		ATPVB, ntpB, atpB; V/A-type H+/Na+-transporting ATPase subunit B
K02120	-0.0520363	0.0613926	0.113614	0.341963		ATPVD, ntpD, atpD; V/A-type H+/Na+-transporting ATPase subunit D
K01209	0.0520164	-0.0149791	0.113527	0.0203571		abfA; alpha-L-arabinofuranosidase [EC:3.2.1.55]
K02034	-0.0515867	-0.0391485	0.111659	0.139052		ABC.PE.P1; peptide/nickel transport system permease protein
K03408	-0.0515694	0.108094	0.111584	1.06011		cheW; purine-binding chemotaxis protein CheW
K01586	-0.0511629	0.0417851	0.109832	0.158413
K00703	-0.0507408	0.0823392	0.108027	0.615122
K07720	-0.0495759	-0.0545025	0.103124	0.269513
K02033	-0.0490814	-0.0496358	0.101077	0.223531
K01876	-0.0489999	-0.0223927	0.100742	0.0454948
K01130	0.0487455	-0.00784457	0.0996982	0.00558323
K02124	-0.0478844	0.0569324	0.096207	0.294081
K02066	-0.0471631	0.00883682	0.0933305	0.00708499
K02806	-0.0470854	0.158693	0.0930232	2.28489
K01197	0.0470606	0.00701696	0.092925	0.00446731
K00942	-0.0452129	-0.00563349	0.0857714	0.0028794
K11754	-0.0435773	-0.0258904	0.0796781	0.0608169
K02073	-0.0434627	0.0148169	0.0792596	0.0199187
K01960	0.042966	0.00458496	0.0774582	0.00190729
K00762	-0.042938	-0.0644226	0.0773576	0.376551
K10117	-0.0428327	0.0347291	0.0769783	0.10943
K02517	-0.0427786	-0.00252713	0.076784	0.00057943
K02117	-0.0427506	0.0550521	0.0766836	0.274976
K01205	0.0422964	0.00254585	0.0750629	0.000588046
K01733	-0.0421002	0.0799654	0.074368	0.580165
K05366	0.0416155	0.0111497	0.0726657	0.011279
K02067	-0.0415731	0.00980358	0.0725176	0.00872001
K02065	-0.0410314	0.00491999	0.0706401	0.00219622
K20276	-0.0410207	0.150649	0.0706032	2.05912
K00058	-0.0405721	-0.0195027	0.0690674	0.0345093
K01714	-0.0401605	-0.0899063	0.0676733	0.733378
K03413	-0.0395067	0.014227	0.0654876	0.0183643
K01955	-0.0380667	0.0318455	0.0608006	0.0920117
K15770	-0.0379722	0.0624958	0.0604992	0.354364
K02945.K03527	-0.0374594	-0.0071499	0.0588763	0.00463818
K00948	-0.0374202	-0.019392	0.058753	0.0341187
K01803	0.0371737	-0.0126391	0.0579814	0.0144937
K01912	0.036944	-0.0108116	0.0572672	0.0106054
K01647	-0.0364326	-0.0352565	0.0556928	0.112779
K06131	0.0362915	-0.0195135	0.0552621	0.0345476
K01524	-0.0360447	-0.00786608	0.0545132	0.00561389
K03205	-0.0358147	-0.0206762	0.0538196	0.0387874
K00721	-0.0357618	0.00968027	0.0536608	0.00850202
K10536	0.0351047	0.0168377	0.051707	0.0257225
K03525	-0.03493	-0.0139539	0.0511937	0.0176659
K02012	-0.0348772	0.0320837	0.0510388	0.0933933
K01214	-0.0347372	0.0608042	0.05063	0.33544
K01223	-0.0340683	-0.0183359	0.0486988	0.0305035
K05515	-0.0340643	-0.0561122	0.0486876	0.285668
K00640	0.0333412	0.00285704	0.0466424	0.000740593
K01895	-0.0333146	-0.0445982	0.0465681	0.180461
K00241	-0.0332039	-0.00693481	0.046259	0.00436331
K07718	-0.0331687	-0.0336181	0.0461609	0.10254
K02121	-0.0330518	0.061172	0.0458361	0.33951
K02523	-0.0324125	-0.00409292	0.0440802	0.00151989
K01129	-0.0316658	-0.0300672	0.0420726	0.0820227
K02337	0.0315853	0.00310733	0.0418588	0.000876036
K01719	-0.0315348	-0.00351586	0.0417251	0.00112153
K01770.K12506	0.0309214	0.013	0.0401176	0.0153334
K00762.K13421	-0.0309138	-0.0012145	0.040098	0.000133826
K01770	-0.0308992	-0.00418962	0.0400601	0.00159256
K03269	-0.0308671	-0.00500142	0.039977	0.00226952
K01012	-0.0303629	-0.00574662	0.0386816	0.00299621
K00588	-0.0302891	-0.00256972	0.0384939	0.000599126
K03270	-0.0301196	-0.00305364	0.0380641	0.000846022
K01443	0.0298213	-0.0181586	0.037314	0.0299165
K01653	-0.0297827	-0.0108268	0.0372174	0.0106353
K07407	0.0295884	-0.137333	0.0367335	1.71118
K01187.K21574	0.029054	0.00443247	0.0354184	0.00178254
K03060	0.0288564	-0.00708398	0.0349383	0.00455304
K10439	-0.0286665	-0.0214031	0.03448	0.0415624
K02410	-0.0286621	0.115472	0.0344693	1.20976
K02392	-0.0282642	0.0914207	0.0335191	0.758292
K00648	0.0274554	0.0243294	0.0316281	0.0537046
K02343	-0.0272625	0.104401	0.0311852	0.988901
K00946	0.0272513	-0.0169071	0.0311597	0.0259351
K17318	-0.0268007	0.000477306	0.0301376	2.067e-05
K02031	-0.0266991	-0.0185112	0.0299096	0.0310897
K01633	-0.0264596	0.000719048	0.0293755	4.69097e-05
K09808.K09815	-0.0263876	-0.00285456	0.0292158	0.00073931
K04516	-0.0263106	-0.00419685	0.0290456	0.00159807
K04517	0.0258266	0.00576091	0.0279867	0.00301113
K16363	-0.0257868	-0.00217308	0.0279007	0.00042845
K14155	0.0257648	-0.00583518	0.0278529	0.00308927
K00821	0.0257475	-0.0111525	0.0278157	0.0112848
K09458	-0.0257006	0.101421	0.0277144	0.933259
K03151	0.0255588	0.0020673	0.0274094	0.000387752
K02959	0.0254069	-0.00153411	0.0270846	0.000213532
K02316	0.0252609	-0.0121656	0.0267741	0.0134282
K00240	-0.0252137	-0.00643341	0.0266743	0.00375517
K03217	-0.0252059	0.044194	0.0266577	0.177204
K01951	-0.0249719	-0.0239413	0.0261651	0.0520047
K11720	-0.0249505	-0.016998	0.0261201	0.0262145
K03763	-0.0247013	-0.0238266	0.0256011	0.0515078
K03581	-0.0246339	0.0334652	0.0254615	0.10161
K00798	-0.0246025	-0.00302127	0.0253966	0.000828181
K07783	0.0245949	-0.00795505	0.025381	0.00574161
K01496.K11755	0.0245498	0.00437933	0.025288	0.00174005
K01999	-0.0245038	0.00281325	0.0251933	0.000718064
K07405	-0.0244649	-0.0029785	0.0251134	0.000804903
K01077	0.024456	-0.00575022	0.0250951	0.00299997
K02437	-0.0244153	0.000779985	0.0250116	5.51975e-05
K03183	-0.0243689	-0.000178247	0.0249168	2.88264e-06
K01208	-0.024154	0.0390759	0.0244791	0.138537
K03787	-0.024047	-0.0183765	0.0242627	0.0306388
K00657	-0.0240082	-0.00108283	0.0241845	0.000106382
K02313	-0.0238659	0.00326812	0.0238986	0.000969042
K02011	-0.0236141	0.0375734	0.023397	0.128088
K01738	-0.0233902	0.0436106	0.0229554	0.172557
K01507	0.0232653	-0.0348998	0.0227109	0.110508
K01693	0.0232235	0.0172854	0.0226294	0.0271087
K02435	0.0230264	-0.0132422	0.022247	0.0159098
K03527	-0.0229957	-0.01789	0.0221876	0.029038
K02372	0.0229875	0.0018477	0.0221718	0.00030975
K00016	-0.0227331	-0.0288954	0.0216838	0.0757539
K13280	-0.0226943	-0.0124643	0.0216098	0.0140955
K01791	0.0226626	0.013192	0.0215495	0.0157894
K01885.K09698	0.0226342	0.00525661	0.0214956	0.00250703
K01808	-0.0225705	-0.00158291	0.0213747	0.000227331
K00067	0.0225637	-0.0216946	0.0213618	0.0427024
K03092	-0.0224944	-0.0143054	0.0212308	0.0185674
K17103	-0.0222718	-0.00880777	0.0208127	0.00703849
K00796	-0.0222614	-0.00477267	0.0207934	0.00206667
K00757	-0.0222193	-0.0187553	0.0207147	0.0319151
K00012	0.0220868	0.013837	0.0204684	0.0173711
K04518	-0.022066	-0.00198796	0.0204298	0.000358561
K10440	-0.0219727	-0.0151	0.0202574	0.020687
K00927	-0.021967	-0.00440591	0.020247	0.00176124
K03856	-0.0218559	0.0273231	0.0200428	0.0677339
K02897	-0.021768	-0.0213576	0.0198818	0.041386
K02075.K09816	-0.0217666	-0.000467992	0.0198792	1.98712e-05
K02396	-0.0217579	0.00498829	0.0198634	0.00225762
K06861	-0.021745	-0.0207341	0.0198398	0.0390046
K09065.K13043	-0.0216734	-0.000666946	0.0197094	4.03579e-05
K00208	-0.0216533	-0.0014294	0.0196727	0.000185377
K02536	-0.02156	-0.00471265	0.0195037	0.00201502
K00748	-0.0215105	-0.00548853	0.0194142	0.00273313
K00925	-0.0214483	-0.0158955	0.0193021	0.0229243
K01579	-0.021447	-0.0107782	0.0192997	0.0105399
K03474	-0.02136	-0.00566706	0.0191435	0.00291382
K02109	-0.0213477	0.000887086	0.0191215	7.13969e-05
K13038	-0.0212628	-0.00385258	0.0189696	0.00134664
K00097	-0.0212436	-0.0053142	0.0189354	0.00256226
K03737	-0.021173	-0.000363046	0.0188098	1.19583e-05
K00656	-0.0211526	-0.0316467	0.0187735	0.0908667
K01585	-0.0210878	-0.0172178	0.0186586	0.0268968
K00912	-0.0210864	-0.00707506	0.0186562	0.00454159
K02112	-0.0210364	-0.00501761	0.0185679	0.00228423
K02909	0.0209734	-0.00289201	0.0184568	0.000758834
K03473	-0.0208158	-0.00106529	0.0181804	0.000102964
K02761	-0.0207935	-0.00908512	0.0181415	0.00748873
K17828	0.0207828	0.0190732	0.0181228	0.033006
K00625.K13788	-0.020616	-0.00600371	0.0178332	0.0032703
K11717	-0.0205524	0.00471616	0.0177232	0.00201801
K04043	-0.0205232	-0.00955326	0.0176729	0.00828039
K10441	-0.02052	-0.0112869	0.0176674	0.0115585
K00226.K17828	-0.0203953	-0.00132347	0.0174533	0.000158919
K01676	-0.020344	-0.000197345	0.0173656	3.53346e-06
K00605	-0.0203005	-7.23596e-05	0.0172914	4.7505e-07
K00176	-0.0202928	0.00169704	0.0172783	0.000261296
K00339	-0.0202729	0.00097206	0.0172445	8.57301e-05
K19302	0.0202103	-0.00534322	0.0171382	0.00259032
K00024	0.020188	-0.00824369	0.0171004	0.00616582
K00014	-0.0201785	-0.00997154	0.0170843	0.00902136
K01937	-0.0201759	0.0632017	0.0170798	0.362414
K06881	-0.0201398	-0.0164002	0.0170189	0.0244031
K00812	-0.0199948	-0.00273374	0.0167747	0.000678053
K01783	-0.0199312	-0.024303	0.016668	0.0535878
K00812.K14260	-0.0197402	-0.00416131	0.0163501	0.00157111
K00177	-0.0195858	-0.00096888	0.0160954	8.51702e-05
K00765.K02502	0.0195236	0.0157345	0.0159933	0.0224623
K07091	-0.0194599	-0.0125772	0.0158891	0.014352
K01489.K07042	0.0192761	0.0192466	0.0155904	0.0336091
K01495	-0.019232	0.000211077	0.0155191	4.04231e-06
K12573.K12585	-0.0192105	-0.00395653	0.0154844	0.00142029
K01627	-0.0187481	-0.00349346	0.014748	0.00110728
K00625	0.0187352	-0.00621521	0.0147278	0.00350477
K02361.K02552	-0.0187046	-0.00419968	0.0146796	0.00160022
K00928	-0.0186073	-0.0389981	0.0145274	0.137986
K00266.K17722	-0.0185802	0.000266155	0.0144849	6.42711e-06
K13566	-0.018437	0.00251837	0.0142627	0.000575424
K10112	-0.0183888	-0.0230974	0.0141881	0.0484031
K06167	-0.0183885	-0.0171097	0.0141876	0.0265603
K00943	0.0183554	-0.00333365	0.0141366	0.00100829
K01515	-0.018325	0.00323309	0.0140899	0.000948379
K00620	0.0182119	-0.00133062	0.0139165	0.00016064
K12343	-0.0181853	-0.000315936	0.0138758	9.05621e-06
K10540	-0.0181798	-0.00941794	0.0138674	0.00804746
K00997	0.0181764	-0.0110878	0.0138623	0.0111541
K01687	-0.0181619	-0.0117722	0.0138402	0.0125736
K10119	-0.0181224	-0.0115972	0.0137801	0.0122026
K00854	-0.0180969	-0.03056	0.0137413	0.084733
K02945	-0.0180435	0.0971304	0.0136602	0.855968
K01620	-0.0179703	-0.000629596	0.0135496	3.59643e-05
K01918	-0.0179024	-0.0140649	0.0134474	0.0179482
K02916	0.0178935	-0.00362675	0.0134341	0.00119339
K08591	-0.0178816	-0.00784384	0.0134163	0.00558219
K00852	-0.0177499	-0.00941024	0.0132194	0.00803431
K09810	-0.0176541	-0.0195307	0.0130771	0.0346084
K02906	0.0176138	0.00494398	0.0130174	0.00221769
K07456	-0.0176021	0.0139524	0.0130001	0.0176621
K02108	-0.0175157	-0.00613908	0.0128728	0.00341943
K08289	-0.0174894	-0.00422928	0.0128342	0.00162286
K06209	0.017377	0.0124685	0.0126698	0.0141051
K06147.K11085	-0.0173081	0.00808543	0.0125694	0.00593136
K07699	-0.0172875	-0.0200902	0.0125396	0.0366198
K01778	-0.0172872	-0.0031333	0.0125392	0.000890741
K06153	-0.0172357	-0.016038	0.0124645	0.0233372
K02650	-0.0171713	0.00672185	0.0123716	0.00409944
K02434	-0.0170596	0.0462289	0.0122111	0.193899
K06041	-0.0169941	-0.00563529	0.0121176	0.00288125
K01591	-0.016891	0.00247179	0.0119709	0.000554331
K02407	-0.0168577	-0.000850572	0.0119238	6.56401e-05
K17320	-0.0166748	-0.00278833	0.0116665	0.000705401
K00895.K21071	-0.0166576	-0.00399186	0.0116424	0.00144577
K03407	-0.0166069	0.022805	0.0115717	0.0471852
K06223	-0.0165824	0.00817904	0.0115376	0.00606949
K01465	-0.0165624	-0.00329015	0.0115097	0.00098215
K00528.K16951	0.016539	0.00933669	0.0114773	0.00790921
K04518.K14170	0.0165046	0.0162013	0.0114295	0.0238149
K00826	-0.0164551	-0.00673812	0.011361	0.00411931
K02428.K02499	0.0164277	0.0176984	0.0113232	0.0284195
K02111	-0.0162666	-0.00415926	0.0111023	0.00156957
K01610	0.0162601	0.00269078	0.0110935	0.000656907
K01625	-0.0162211	-0.0147679	0.0110402	0.0197871
K00330	-0.0161975	-0.00641125	0.0110081	0.00372934
K02110	-0.0161663	-0.00377991	0.0109658	0.00129631
K07657	0.0161629	0.0232726	0.0109612	0.0491402
K07636	0.0161112	-0.00788732	0.0108912	0.00564425
K01067.K18118	-0.0160561	-0.00497292	0.0108169	0.00224373
K01442	0.0160412	0.00628551	0.0107968	0.0035845
K02956	0.0159839	0.0022674	0.0107197	0.000466448
K17319	-0.0158829	0.00218613	0.0105846	0.000433609
K03814	-0.0157818	-0.00366719	0.0104504	0.00122016
K00278	-0.0157737	-0.00395164	0.0104396	0.00141678
K00931	0.0157582	-0.00065006	0.0104191	3.83401e-05
K00693	-0.0156379	-0.00353843	0.0102607	0.00113597
K19285.K19286	-0.0156137	-0.00169156	0.010229	0.000259611
K12308	0.0155645	-0.0336582	0.0101645	0.102785
K01703	-0.0155492	-0.0134248	0.0101446	0.0163517
K01938	0.0153674	0.000342408	0.00990875	1.06374e-05
K00331	-0.0153313	-0.00488778	0.0098622	0.00216756
K00652	-0.0152957	-0.00147107	0.00981647	0.000196343
K01619	-0.0152836	-0.0172518	0.00980098	0.0270034
K00995.K08744	0.0152526	-0.00918816	0.00976132	0.00765957
K02527	-0.0152333	-0.00347303	0.00973662	0.00109437
K00128	-0.0151986	-0.00133958	0.00969231	0.000162812
K12574	-0.0151956	0.0151058	0.00968841	0.020703
K05606	-0.0151782	-0.0050681	0.00966621	0.00233044
K00857	-0.015178	0.00423135	0.00966607	0.00162445
K01735	-0.015139	-0.00889733	0.00961645	0.00718236
K02115	-0.0150769	-0.00576494	0.00953768	0.00301535
K00949	0.0150369	0.00380099	0.00948709	0.00131082
K02119	-0.0150169	-0.000332233	0.00946197	1.00146e-05
K02071	-0.0150153	0.00429578	0.00945995	0.00167429
K01704.K20453	0.0148593	0.0113744	0.00926434	0.0117382
K01834	-0.0148429	0.00351682	0.00924396	0.00112214
K01082	-0.0148372	0.000159024	0.0092368	2.29443e-06
K03685	-0.0148339	0.0466896	0.00923266	0.197782
K00210	-0.0148048	-0.00146987	0.00919658	0.000196024
K20866	-0.0147895	-0.00148836	0.00917748	0.000200985
K02035.K15580	-0.014787	-0.016219	0.00917444	0.0238668
K02867	0.0147698	0.00278651	0.00915302	0.000704479
K00873	-0.0146735	0.00319324	0.00903407	0.000925148
K00927.K01803	0.0146705	-0.00616229	0.00903048	0.00344534
K00789	-0.014659	-0.00588487	0.00901632	0.00314211
K15986	0.0146515	-0.00606919	0.00900699	0.00334202
K00826.K02619	0.0145872	0.0149113	0.00892816	0.0201732
K11358	0.0144799	-0.00713044	0.00879731	0.00461296
K02755.K02756.K02757	-0.0144116	-0.0152654	0.00871451	0.0211428
K01487	-0.0143031	-0.0115924	0.00858377	0.0121924
K12524	-0.0142952	-0.00200912	0.00857428	0.000366233
K01678	0.0142921	0.00850853	0.00857054	0.00656835
K02935	0.0142885	0.00827818	0.00856629	0.00621752
K02946	0.0142412	0.00449578	0.00850965	0.00183383
K00850	-0.0142126	0.0183867	0.00847552	0.0306728
K12251	-0.0141985	-0.00339305	0.0084587	0.00104455
K00340	-0.0141976	-0.00414915	0.0084576	0.00156194
K03118	-0.0141701	0.0056493	0.00842487	0.00289559
K01759	-0.0141556	-0.00877732	0.00840764	0.00698991
K00338	-0.0140876	-0.0048899	0.00832707	0.00216944
K01571	0.0140708	0.0149469	0.00830726	0.0202697
K09811	-0.0140222	0.0100315	0.00824997	0.00913025
K01598.K13038	0.0140121	-0.00269486	0.00823809	0.000658903
K03074	0.0140094	-0.000646203	0.00823489	3.78866e-05
K02982	0.0139791	6.94107e-05	0.00819933	4.37119e-07
K01704	-0.0139578	-0.0163836	0.00817437	0.0243536
K01677	0.0138468	0.00832983	0.00804485	0.00629535
K00104	-0.0137737	0.00144586	0.00796013	0.000189672
K01923	0.0137561	-0.0071066	0.00793976	0.00458217
K02887	0.0137096	-0.00131361	0.00788615	0.000156561
K03649	0.0137008	0.0112942	0.00787613	0.0115733
K02878	0.0136823	0.000424352	0.00785483	1.6338e-05
K03800	-0.0136604	-0.00342129	0.00782972	0.00106201
K02340	0.0136441	0.00429712	0.00781099	0.00167533
K02864	0.0136327	0.00285055	0.00779795	0.000737234
K02965	0.0135771	0.000656222	0.00773448	3.90705e-05
K03781	-0.013441	0.00189872	0.00758025	0.000327092
K02963	0.0134174	-0.000747677	0.00755358	5.07196e-05
K07260	-0.0133703	-0.0235855	0.00750071	0.0504705
K02408	0.0133231	-0.0217063	0.00744781	0.0427483
K02114	-0.0133002	-0.00498891	0.00742221	0.00225818
K00800	-0.0132496	-0.0248064	0.00736589	0.055831
K01744	-0.0131978	0.00134625	0.00730834	0.000164438
K03150	-0.0131768	-0.000351804	0.00728509	1.12292e-05
K02389	0.0131713	-0.0167242	0.00727904	0.0253768
K01615	-0.013148	-0.0133612	0.00725329	0.0161972
K02387	0.0131416	-0.0208097	0.00724632	0.0392898
K03431	0.0131365	0.0112389	0.00724066	0.0114602
K01885	0.0131238	0.0185009	0.00722665	0.0310552
K09815.K11707	-0.0131027	-0.00144161	0.00720341	0.000188556
K00425	-0.0130642	-0.00199226	0.00716118	0.000360113
K02042	-0.0130231	-0.00412235	0.00711617	0.00154183
K00929	-0.0130191	0.00113903	0.00711182	0.00011771
K03332	0.0129838	0.00183976	0.00707333	0.000307091
K10026	-0.0129825	-0.00279452	0.00707184	0.000708535
K02863	0.0129568	0.00356957	0.00704387	0.00115606
K00382	-0.0129378	-0.00216278	0.00702325	0.000424396
K00287	-0.0129259	-0.0107565	0.00701032	0.0104975
K00145	0.0129242	-0.00993119	0.00700855	0.0089485
K08968	-0.0129233	-0.000190442	0.00700749	3.29058e-06
K01661	-0.012902	-0.00186834	0.00698442	0.000316706
K00761	0.0128689	-0.0031624	0.00694865	0.000907363
K02418	0.0127869	-0.0181634	0.00686043	0.0299323
K02388	0.0127141	-0.0211102	0.00678247	0.0404325
K18285	-0.0127119	0.0019614	0.00678014	0.000349044
K02933	0.0125483	-0.000494832	0.00660676	2.22158e-05
K02405	0.0125174	-0.0169897	0.00657426	0.0261889
K00626	-0.0125082	0.0041583	0.00656459	0.00156884
K01201	0.0123452	-0.00116763	0.00639461	0.000123697
K02190	0.0123422	0.00180559	0.00639153	0.000295791
K00008	-0.0122887	-0.00849489	0.00633625	0.00654731
K00147	0.0122797	0.00381632	0.00632691	0.00132141
K02420	0.0122173	-0.0172372	0.00626282	0.0269577
K02411	0.0120376	-0.0157314	0.00607992	0.0224534
K02419	0.0120327	-0.0155901	0.00607496	0.0220518
K04720	-0.0120246	-0.00447994	0.00606683	0.00182092
K03555	0.0119757	-0.00634001	0.00601753	0.00364693
K12573	0.0119491	0.00574069	0.00599081	0.00299004
K02899	0.0119198	-0.0064187	0.00596151	0.00373802
K03524	-0.0119159	-0.00728858	0.00595764	0.00481985
K01489	-0.0118357	-0.010903	0.00587769	0.0107855
K01895.K08295	-0.0118196	-0.0025532	0.0058617	0.000591447
K10118	-0.0118151	-0.0130006	0.00585725	0.0153346
K00817	0.0118043	0.00205702	0.00584657	0.000383907
K01835.K01840	-0.0117959	-0.0312889	0.00583821	0.0888233
K02398	0.0117621	-0.0209519	0.00580483	0.0398287
K00606	-0.0117603	-0.0168899	0.00580305	0.0258823
K01962	0.0117539	0.000963165	0.0057967	8.41684e-05
K02881	0.0116985	0.00326337	0.00574223	0.000966228
K11755	-0.0116829	0.00419336	0.00572693	0.00159541
K00027	0.0116706	0.00703823	0.00571488	0.00449443
K02902	0.0116499	0.000714633	0.00569454	4.63355e-05
K02413	0.0116049	-0.0176392	0.00565071	0.0282297
K01613	-0.0115577	-0.00280012	0.00560481	0.000711377
K03786	-0.0115478	0.00813934	0.00559526	0.00601071
K06920	-0.0115448	-0.00391564	0.00559228	0.00139108
K02990	0.0114852	-0.00424493	0.00553473	0.00163489
K00027.K00029	-0.0114799	-0.00322038	0.00552956	0.000940941
K02939	0.0114654	-0.00196067	0.00551561	0.000348784
K09011	-0.0114539	-0.00276965	0.00550463	0.000695981
K03563	0.011434	-0.0189641	0.00548549	0.0326297
K02888	0.0114337	-0.000933369	0.00548516	7.90413e-05
K05364	0.0114308	0.00821139	0.00548243	0.00611759
K16787	0.0114006	0.00928131	0.00545351	0.00781566
K01839	0.0113923	0.00759654	0.00544553	0.00523575
K02160	0.01136	0.00226926	0.00541471	0.000467216
K02037	0.0113262	0.00960028	0.00538257	0.00836209
K02421	0.0112837	-0.0165987	0.00534222	0.0249975
K01728	-0.0112271	0.0188635	0.00528872	0.0322844
K02502	0.0112077	0.00329778	0.00527047	0.000986714
K11072	0.0111771	-0.00312324	0.00524175	0.000885031
K02018	0.0111693	0.00433933	0.00523445	0.00170841
K01740.K10764	-0.0111653	0.00244028	0.00523073	0.000540292
K01218	-0.0111019	0.000803351	0.0051715	5.85542e-05
K03101	-0.0110932	-0.00864205	0.00516331	0.00677611
K02890	0.0110598	0.00141482	0.00513233	0.000181614
K00611	0.0110565	-0.0117025	0.00512922	0.0124253
K00634	-0.0110176	0.00146839	0.00509321	0.000195627
K01588	0.0110082	0.00128406	0.00508456	0.000149595
K00432	-0.0109968	-0.00192641	0.00507404	0.000336703
K03072.K12257	-0.0108949	-0.0126845	0.00498043	0.014598
K01858	-0.0108916	-0.00346068	0.00497738	0.0010866
K02189	0.0108449	0.00377105	0.00493482	0.00129025
K00123	-0.0108392	0.00296443	0.00492958	0.000797314
K00334.K18330.K22340	0.0108175	0.0132117	0.00490985	0.0158366
K01703.K20452	0.0107424	0.0107243	0.00484192	0.0104348
K02961	0.0107283	-0.00141371	0.00482929	0.000181329
K01488	-0.0106989	0.0446234	0.00480278	0.180664
K02904	0.0106964	-0.000554557	0.00480057	2.79023e-05
K00849	-0.0106589	0.0032814	0.00476699	0.000976936
K00248	-0.0106539	-0.00991632	0.00476253	0.00892173
K02876	0.0106165	0.00157348	0.00472912	0.000224632
K02895	0.0105946	-0.00120009	0.00470965	0.000130669
K02017	0.0105733	0.00469903	0.00469069	0.00200339
K03637	0.0104934	0.00628941	0.00462011	0.00358895
K02874	0.0104788	-0.000788723	0.00460728	5.64412e-05
K00324	-0.0104785	0.00131944	0.00460696	0.000157953
K00337	-0.0104753	-0.00374288	0.00460416	0.00127104
K02994	0.0104379	-0.00162494	0.00457138	0.000239563
K02970	0.0104341	-0.00119042	0.00456806	0.000128572
K03660	0.0104317	0.00898544	0.00456592	0.00732532
K01756.K01923	0.0103953	0.0107734	0.00453408	0.0105306
K00979	-0.0103695	-0.0045769	0.00451165	0.00190059
K06001	-0.0103694	-0.00252923	0.00451151	0.000580394
K03106	0.0103052	-0.00101818	0.00445584	9.40588e-05
K07025.K20862	-0.0102287	-0.00250171	0.00438997	0.000567833
K01916	0.0102129	0.00307457	0.0043764	0.000857665
K03644	-0.0101738	0.0011505	0.00434295	0.000120094
K02886	0.0101487	0.00232885	0.00432156	0.000492074
K03639	0.010136	0.000312314	0.00431071	8.84975e-06
K01512	0.0101164	0.00502316	0.00429405	0.0022893
K13993	0.0101131	0.00941204	0.00429132	0.00803739
K01749	0.0100761	0.00279422	0.00425991	0.000708383
K01089.K01693	-0.010062	-0.0170375	0.004248	0.0263365
K02986	0.0100606	0.00542288	0.00424685	0.00266813
K02988	0.0100272	0.000894375	0.00421871	7.25749e-05
K01491	0.00999588	0.0042199	0.00419238	0.00161566
K00603.K13990	-0.00996543	-0.000314878	0.00416687	8.99563e-06
K00290	-0.0099427	0.00308034	0.00414789	0.000860885
K03073	0.00990528	0.00437673	0.00411673	0.00173799
K00261.K00262	0.00988812	-0.00576331	0.00410247	0.00301364
K19222	-0.00984034	-0.00120476	0.00406292	0.000131689
K02926	0.0098344	0.0038624	0.00405802	0.00135351
K02335	-0.00974616	-0.0110081	0.00398553	0.0109944
K00426	-0.00974607	-0.00206038	0.00398545	0.000385162
K01835	-0.00972748	-0.0224669	0.00397026	0.0457965
K02931	0.00966953	-0.00397703	0.0039231	0.00143505
K10541	0.00965288	0.00303913	0.0039096	0.000838005
K10546	-0.00963474	0.00959615	0.00389492	0.00835491
K00343	-0.0096309	-0.00290071	0.00389182	0.000763405
K01735.K13829	0.00961301	0.00451743	0.00387737	0.00185153
K03783	-0.00960756	0.0018254	0.00387297	0.000302318
K02892	0.00958993	0.00233138	0.00385877	0.000493143
K02358.K15771	-0.00957184	0.0137226	0.00384423	0.0170851
K03742.K03743	-0.00954126	-0.00154699	0.00381971	0.000217132
K03801	-0.00951462	0.000627838	0.0037984	3.57637e-05
K01745	-0.00944492	-0.00360131	0.00374295	0.00117671
K03648	0.00939663	-1.18034e-05	0.00370478	1.26404e-08
K02907	0.00938671	0.00226153	0.00369696	0.000464038
K00244	-0.00933678	-0.00157365	0.00365773	0.000224681
K06133	0.00932602	0.00483306	0.00364931	0.0021193
K03116	0.0093182	-0.0066747	0.00364319	0.00404214
K07259	0.00930308	-0.000496154	0.00363138	2.23348e-05
K03553	0.00927727	0.000238107	0.00361126	5.14391e-06
K01151	0.00925947	0.00561412	0.00359741	0.00285963
K04042	0.00923804	0.00860146	0.00358078	0.00671262
K01679	0.00921581	0.000726944	0.00356357	4.79457e-05
K02416	0.00921238	-0.0138287	0.00356091	0.0173504
K03785	0.0092018	0.00471556	0.00355274	0.0020175
K07023.K08722	0.00919189	0.0105718	0.00354509	0.0101402
K06187	0.00911912	-0.00251255	0.00348919	0.000572765
K00763	0.00910136	-0.00385075	0.00347561	0.00134536
K00575	-0.00908654	0.0212765	0.0034643	0.0410723
K01939	-0.0090732	-0.0110547	0.00345413	0.0110877
K02203	0.00905127	-0.00941162	0.00343745	0.00803667
K02992	0.00904664	-0.00307519	0.00343394	0.000858008
K09457	-0.00904065	-0.00874276	0.00342939	0.00693496
K01934	0.00901636	-0.0050266	0.00341099	0.00229243
K10206	-0.00901542	-0.0189929	0.00341028	0.0327287
K02952	0.00901024	0.00488869	0.00340636	0.00216836
K03072	0.00900617	-0.0149604	0.00340329	0.0203063
K01873	0.00899311	-0.000108871	0.00339343	1.07541e-06
K01424	0.00898136	0.00724092	0.00338456	0.00475702
K02914	0.00891268	-0.000889731	0.00333299	7.18232e-05
K02113	-0.00887816	0.00038681	0.00330723	1.35751e-05
K01911	-0.00886075	-0.00273412	0.00329427	0.000678239
K02884	0.00883436	0.00190115	0.00327468	0.000327928
K01810	-0.008795	0.00144995	0.00324557	0.000190745
K00878	0.00879498	-0.00581423	0.00324554	0.00306712
K03572	-0.0087055	-0.0142946	0.00317985	0.0185393
K03602	0.00869427	0.00180218	0.00317164	0.000294676
K00226	-0.0086721	-0.00050255	0.00315549	2.29142e-05
K00077	-0.00866416	-0.0168986	0.00314971	0.025909
K00859.K02096.K02286.K02290.K02630.K05378.K05379.K05380	0.00865289	0.0012483	0.00314153	0.000141379
K00651	0.00862285	-0.00382826	0.00311975	0.00132969
K01809	-0.00860345	-0.0132221	0.00310573	0.0158616
K10040	-0.00855885	-0.00330018	0.00307361	0.000988152
K01874	-0.00855697	0.00212207	0.00307226	0.000408572
K02010.K02017.K10112.K11072	-0.00851677	0.0010475	0.00304346	9.95523e-05
K08384	0.00851226	0.00516991	0.00304024	0.00242501
K00254	-0.00848276	0.00190961	0.00301921	0.000330855
K04761	0.00847963	0.000634195	0.00301697	3.64916e-05
K01657	0.00847833	-0.00919259	0.00301605	0.00766696
K02224	0.00847495	0.00683575	0.00301365	0.00423955
K01179.K13735.K21449	0.0084699	-0.00329679	0.00301006	0.000986123
K00525	-0.00845907	0.00286624	0.00300237	0.000745372
K22477	0.00844999	0.000313401	0.00299592	8.91143e-06
K02913	-0.00842215	-0.000939601	0.00297622	8.01003e-05
K00003	0.00841121	0.00465047	0.00296848	0.00196219
K02950	0.00839491	0.00106426	0.00295699	0.000102765
K02020	0.0083532	0.00245255	0.00292769	0.000545735
K01580.K01634	-0.00834388	-0.000276651	0.00292115	6.94406e-06
K04034	0.0083394	0.00594714	0.00291801	0.00320895
K01241	-0.00832323	-0.00127272	0.00290671	0.000146965
K01468	-0.00830457	-0.000493289	0.00289369	2.20775e-05
K16783.K16785	0.00829758	-0.00931131	0.00288883	0.00786627
K04085	0.00829638	0.00490654	0.00288799	0.00218423
K01812	-0.00829437	0.00168953	0.00288659	0.000258989
K02433	0.00828976	0.00156599	0.00288338	0.000222499
K02968	0.00828557	0.000388782	0.00288047	1.37139e-05
K02010	-0.00826975	-0.0124619	0.00286948	0.0140901
K06042	0.00826025	0.00450002	0.00286289	0.00183728
K03517	-0.00825984	-0.00322724	0.0028626	0.000944953
K01890	0.00825437	-0.00595331	0.00285882	0.00321562
K03723	-0.00820011	0.00136271	0.00282135	0.000168483
K00858	0.00818485	0.00413444	0.00281087	0.00155089
K02409	0.00814043	-0.0079615	0.00278043	0.00575092
K00872	0.00814021	0.00469607	0.00278029	0.00200086
K03429	0.00813477	0.00370207	0.00277657	0.00124348
K02822	-0.00810583	-0.0059939	0.00275685	0.00325961
K07646	-0.00808508	-0.00926112	0.00274275	0.00778169
K00965	0.00806942	0.00905685	0.00273214	0.00744221
K00549	-0.00804619	-0.000969293	0.00271643	8.52428e-05
K02072	-0.00801331	0.00528744	0.00269428	0.00253652
K00074	-0.0080059	-0.00782262	0.0026893	0.00555203
K00111	-0.00799915	-0.0103695	0.00268476	0.00975573
K02304	0.0079699	0.00417905	0.00266516	0.00158454
K01883	0.00794581	0.00199738	0.00264908	0.000361965
K02759	-0.00794335	-0.00230569	0.00264744	0.000482334
K15634.K15640	-0.00794317	-0.00134157	0.00264732	0.000163296
K00281.K00283	-0.00793905	0.000282385	0.00264457	7.23487e-06
K02500	0.00793097	-0.00284128	0.00263919	0.000732446
K00919	0.00793035	-0.00331087	0.00263878	0.00099456
K21029.K21147	-0.00792909	0.00183734	0.00263794	0.000306284
K18682	-0.00792725	-0.0140927	0.00263672	0.0180193
K17218	-0.00792554	0.000848115	0.00263558	6.52615e-05
K00134	0.00791886	-0.0213079	0.00263114	0.0411935
K00627	-0.0078715	-0.0146484	0.00259976	0.0194683
K00031	0.00786581	-0.00551779	0.002596	0.00276235
K00860	-0.00784951	-0.000844616	0.00258525	6.47241e-05
K02760	-0.00783396	-0.00332527	0.00257502	0.00100323
K02031.K02032	-0.00783351	0.00706536	0.00257473	0.00452914
K01710	-0.00782913	-0.00163101	0.00257185	0.000241357
K09903	0.0078266	-0.00607813	0.00257018	0.00335187
K03340	-0.00782551	0.00157854	0.00256947	0.000226079
K01079	-0.0078167	-0.00379816	0.00256369	0.00130886
K01997	-0.00781278	0.00864143	0.00256112	0.00677514
K07658	-0.00776681	0.00206308	0.00253106	0.000386172
K03784	0.00776596	-0.00557544	0.00253051	0.00282037
K01787	-0.0077602	-0.0013404	0.00252676	0.000163011
K01364	0.00774413	-0.00112471	0.00251631	0.00011477
K05934.K21479	0.00774216	0.00580165	0.00251503	0.00305387
K07713	0.00773375	-0.000889353	0.00250956	7.17621e-05
K09007	0.00772993	-0.0141985	0.00250708	0.0182907
K00604	-0.00772811	-0.000197978	0.0025059	3.55617e-06
K02377	-0.00768368	-0.00370733	0.00247718	0.00124701
K15771	-0.00767621	0.00313074	0.00247236	0.000889287
K03550	0.00766812	-0.00365601	0.00246715	0.00121273
K03621	0.00765613	0.0100066	0.00245945	0.00908489
K20866.K21063	-0.00763489	-0.000133493	0.00244582	1.61683e-06
K01246	0.00763119	0.00149548	0.00244344	0.000202912
K07141	0.0076297	0.00372427	0.00244249	0.00125843
K01813	-0.00762964	0.00579296	0.00244245	0.00304472
K15580	-0.0076006	0.00150976	0.0024239	0.000206805
K03148	0.00758821	0.00426441	0.002416	0.00164993
K10542	0.0075881	0.0065949	0.00241593	0.00394606
K01179	-0.00758508	0.00817254	0.00241401	0.00605984
K00882	0.00755419	0.00243405	0.00239439	0.000537533
K03040	0.00754971	0.00603314	0.00239154	0.00330244
K01698	0.00753665	-0.000881396	0.00238328	7.04839e-05
K01092	-0.00752179	-0.000905027	0.00237389	7.43139e-05
K00333.K13378	-0.0075212	-0.00281172	0.00237352	0.000717284
K01945	-0.00751039	0.00675992	0.0023667	0.00414601
K00001	-0.00750032	-0.0101976	0.00236036	0.00943508
K01892	0.00749668	-0.00270711	0.00235807	0.000664906
K01996	-0.00748228	0.00164317	0.00234901	0.000244971
K00859.K01734	0.00747763	0.00508813	0.0023461	0.0023489
K02342.K03763	-0.00745602	-0.00744605	0.00233256	0.00503036
K01963	0.00744576	-0.000477349	0.00232614	2.06738e-05
K03526	0.00744474	-0.00505905	0.0023255	0.00232212
K03656.K03657	0.00739138	-0.00441069	0.00229229	0.00176507
K04041	-0.0073685	-0.00335551	0.00227812	0.00102156
K01840	-0.00736599	-0.00805202	0.00227657	0.00588243
K01685.K01708	-0.00734998	0.000207437	0.00226668	3.9041e-06
K02008	0.00732859	0.00514512	0.00225351	0.00240181
K00954	0.00728019	-0.00245016	0.00222384	0.000544675
K08744	0.00725698	0.00747901	0.00220968	0.00507499
K00767	-0.00725601	-0.00045816	0.0022091	1.9045e-05
K01011	-0.00722844	0.00215575	0.00219234	0.000421641
K14138	-0.0072234	-0.00770323	0.00218928	0.00538386
K01523	0.0072151	0.00321486	0.00218425	0.000937717
K02122	-0.00720396	-0.014216	0.00217751	0.018336
K05846	-0.00716822	-0.00261628	0.00215596	0.000621034
K00342	-0.00714499	-0.00376117	0.00214201	0.0012835
K17836	-0.00714229	-0.00366085	0.00214039	0.00121594
K01008	0.00714098	0.00288638	0.0021396	0.000755883
K13747	-0.00710639	-0.000514217	0.00211893	2.39906e-05
K00616	0.00709704	0.00102564	0.00211336	9.54417e-05
K00286	0.00709475	-0.00324929	0.00211199	0.000957906
K02492	0.00707108	-0.0019298	0.00209793	0.000337887
K03465	0.0070688	0.00339034	0.00209657	0.00104288
K01142	-0.00706687	0.0131239	0.00209542	0.015627
K00609	-0.0070572	0.010831	0.00208969	0.0106435
K01626	-0.00702335	0.011786	0.00206969	0.0126032
K10823	-0.00700427	-0.0174183	0.00205847	0.0275269
K00639.K00652	-0.00697735	-0.000625329	0.00204267	3.54785e-05
K01192	-0.00695694	-0.00857517	0.00203074	0.00667164
K11752	-0.00692442	-0.0198546	0.0020118	0.035766
K01869	-0.00690703	0.00364795	0.00200171	0.00120739
K03601	0.00690285	-0.00364089	0.00199929	0.00120272
K00052	0.00689498	-0.00187234	0.00199473	0.000318066
K01193	-0.00689244	-0.0148762	0.00199326	0.0200786
K20810	-0.00686615	0.00177469	0.00197808	0.000285754
K01878	0.00683081	-0.00143068	0.00195777	0.000185708
K01046	-0.00682003	-0.0249113	0.0019516	0.056304
K08681	0.00681349	-0.00884272	0.00194786	0.00709446
K02397	0.00680684	-0.0130601	0.00194406	0.0154753
K01191	-0.00680661	-0.0702619	0.00194392	0.447906
K02948	0.00680084	0.00460121	0.00194064	0.00192085
K11016.K21449	0.00675452	0.000630856	0.00191429	3.61084e-05
K03426	-0.00674823	-0.0190831	0.00191072	0.0330404
K11782	-0.00671242	0.00201962	0.0018905	0.000370072
K00756.K00758	0.00669014	0.00193594	0.00187797	0.000340042
K02825	0.00667545	0.00466238	0.00186973	0.00197225
K01881	-0.00666948	0.0102007	0.00186639	0.00944075
K01439	-0.00665914	-0.017035	0.00186061	0.0263289
K00794	-0.00659658	-0.0187586	0.00182581	0.0319264
K01807	0.00659341	-0.0196607	0.00182406	0.0350708
K13040	-0.00657695	0.0019544	0.00181496	0.000346557
K01176.K01182	-0.00654684	-0.0043683	0.00179838	0.0017313
K15581	-0.00649147	-0.00431566	0.00176809	0.00168982
K16784	0.00646461	-0.0180538	0.00175349	0.0295721
K01755	0.00644744	-0.00976454	0.00174419	0.0086507
K00336.K18332	0.00643042	0.00539804	0.00173499	0.00264374
K02556	0.00642539	-0.0142131	0.00173228	0.0183284
K07775	0.00638829	0.00497499	0.00171233	0.0022456
K01208.K11991	0.00638467	0.00340789	0.00171039	0.00105371
K06859	0.00638251	-8.10684e-05	0.00170923	5.9628e-07
K01915	-0.00638228	-0.0383941	0.00170911	0.133745
K00836	0.00637531	-0.0151344	0.00170538	0.0207817
K00526	0.00637407	0.00182169	0.00170472	0.00030109
K01572	0.00635057	-0.0559425	0.00169217	0.283943
K00608.K00609	0.00634205	-0.0176345	0.00168763	0.0282146
K00009.K00041	-0.00633816	-0.000332515	0.00168556	1.00316e-05
K01596	0.00632729	0.00113662	0.00167978	0.000117214
K03750	-0.00631558	0.00390261	0.00167357	0.00138184
K01573	-0.00630677	-0.0186217	0.00166891	0.0314619
K07130	0.00630643	0.0060075	0.00166873	0.00327443
K02401	0.00629732	-0.0163801	0.00166391	0.0243435
K01058	-0.00628101	-0.00197516	0.0016553	0.000353957
K03146	-0.00627625	-0.000850938	0.0016528	6.56967e-05
K02233	0.00626971	0.0049817	0.00164935	0.00225166
K05772	-0.00621368	-0.00444167	0.00162001	0.00178995
K00981	0.00619597	0.00853516	0.00161078	0.00660953
K07106	-0.00614344	0.0031418	0.00158358	0.000895582
K00765	-0.0061308	-0.0212073	0.00157708	0.0408054
K00096	0.00612789	-0.0157199	0.00157558	0.0224205
K00756	0.00610403	-0.000964405	0.00156333	8.43852e-05
K03070	0.00610148	-0.00614459	0.00156203	0.00342558
K01870	0.00609694	-0.00327738	0.0015597	0.000974546
K00088	-0.00609363	-0.00831257	0.00155801	0.00626928
K05776	-0.00608105	-0.00409026	0.00155159	0.00151792
K02871	0.00607979	-0.00265059	0.00155094	0.000637432
K01486	-0.00606931	-0.00687678	0.0015456	0.0042906
K00113.K18930	-0.00606872	-0.000302257	0.0015453	8.28894e-06
K02188	0.0060454	0.00281633	0.00153345	0.000719638
K01815	0.00602861	0.00427806	0.00152494	0.00166051
K06147.K20344	-0.00598459	0.0220602	0.00150275	0.0441534
K00951.K01139	-0.00597186	-0.0139228	0.00149637	0.0175874
K11785	-0.0059605	0.00181357	0.00149068	0.000298413
K00868	0.00592027	0.0038033	0.00147062	0.00131241
K01609.K13498	0.00591848	-0.0100653	0.00146974	0.00919186
K01756	-0.00590748	-0.0108807	0.00146428	0.0107414
K03086.K03087	-0.00588498	0.0228429	0.00145314	0.0473425
K00018	-0.00587257	0.00130054	0.00144702	0.000153461
K01629	-0.00585493	0.00283161	0.00143834	0.000727469
K10924	-0.00579203	0.00688982	0.0014076	0.00430689
K01696	0.00578978	0.000733845	0.00140651	4.88603e-05
K01779	0.00577681	0.00374409	0.00140021	0.00127186
K03076	0.00576678	0.00538613	0.00139536	0.00263209
K17073	0.00576428	0.00414772	0.00139414	0.00156087
K01961.K01965	0.00574138	-0.00136864	0.00138309	0.000169952
K21929	0.00573305	-0.00718177	0.00137908	0.00467962
K06208	0.00572904	-0.0130601	0.00137715	0.0154753
K03394	0.00572648	0.00507554	0.00137592	0.00233729
K02342.K03722.K03763	-0.00572525	0.00808872	0.00137533	0.00593618
K03411	0.00571477	-0.00270892	0.0013703	0.000665793
K01805	-0.00570811	-0.00300331	0.00136711	0.000818367
K01990.K09691.K09693	0.00569669	0.00307102	0.00136164	0.000855685
K00681	-0.00566851	-0.00132395	0.0013482	0.000159035
K00631	0.00563792	-0.0176679	0.0013337	0.0283215
K00297	-0.00563321	-0.00963998	0.00133147	0.0084314
K05939.K18214	-0.00562216	0.00786292	0.00132625	0.00560938
K03179	-0.00561238	-0.00115989	0.00132164	0.000122062
K00805.K02523.K13787.K13789	0.00559686	-0.0175869	0.00131434	0.0280624
K03413.K07699	0.00559162	0.00475779	0.00131188	0.0020538
K02412.K03224	0.00557504	0.00023914	0.00130411	5.18863e-06
K01961	0.00556323	0.000882228	0.00129859	7.0617e-05
K01582.K01583.K01585	0.00543926	0.00531478	0.00124136	0.00256282
K10797	-0.00543883	-0.00704432	0.00124116	0.00450221
K01007.K08483	-0.00543614	-0.00201465	0.00123994	0.000368253
K01069	-0.00543272	-0.000799681	0.00123838	5.80205e-05
K19350	0.00542806	0.0030784	0.00123625	0.000859798
K00600	-0.00540511	-0.00367218	0.00122582	0.00122347
K00874	-0.00540496	-0.024863	0.00122576	0.056086
K02384.K02414	0.00539687	-0.0173317	0.00122209	0.027254
K00970	0.00539525	-0.012527	0.00122135	0.0142377
K00865	-0.00538493	0.00131614	0.00121669	0.000157162
K02034.K15582	-0.0053807	0.00307729	0.00121477	0.000859181
K07590	0.00535489	0.00420277	0.00120315	0.00160257
K09680	-0.00535206	0.000355597	0.00120188	1.14726e-05
K18139	0.00534116	-0.0169738	0.00119699	0.0261399
K11070	0.0053098	0.00334721	0.00118297	0.00101651
K00133	-0.00530474	0.0107358	0.00118072	0.0104572
K00135	-0.00529979	0.00144197	0.00117852	0.000188652
K09789	-0.00528571	0.00169593	0.00117226	0.000260954
K02338	-0.00528477	-0.00744306	0.00117184	0.00502633
K07793	-0.00528043	-0.00403525	0.00116992	0.00147737
K03412	-0.0052482	0.0121679	0.00115568	0.0134332
K00023.K00059	-0.00522686	-0.000844363	0.0011463	6.46854e-05
K15024	0.00521825	0.00325319	0.00114253	0.000960212
K01198.K01209	0.00520706	0.00212852	0.00113764	0.000411059
K00835	-0.00517589	0.0211615	0.00112406	0.0406294
K01611	-0.00517226	0.000704045	0.00112248	4.49727e-05
K09691	-0.00516707	-0.0030847	0.00112023	0.000863325
K01696.K06001	0.00514047	0.00249405	0.00110872	0.00056436
K01665	-0.00513155	-0.000730809	0.00110488	4.84569e-05
K10773	-0.00512284	-0.0173319	0.00110113	0.0272546
K01571.K01960	-0.00512236	-0.00756309	0.00110093	0.00518975
K01647.K01659	-0.00510972	-1.7103e-05	0.0010955	2.65394e-08
K14652	-0.00510085	-0.0148506	0.0010917	0.0200093
K00806	-0.00509371	-0.00430295	0.00108864	0.00167989
K03407.K03415	0.00507354	-0.000553041	0.00108004	2.77499e-05
K02110.K02124	-0.00505531	0.0064468	0.0010723	0.00377082
K01420.K10914	-0.00504235	0.00588538	0.0010668	0.00314265
K02010.K02052	0.00503681	-0.0118559	0.00106446	0.0127532
K10112.K11072.K17324	-0.0050254	0.000698276	0.00105964	4.42386e-05
K01243.K18284	0.00501996	-0.0149808	0.00105735	0.0203619
K00259	0.0050163	0.00499635	0.00105581	0.00226492
K00335.K18331.K22339	0.005016	0.0052	0.00105568	0.00245332
K06925.K07102	0.00501592	0.0017972	0.00105565	0.000293048
K03110	0.00500858	0.000520474	0.00105256	2.45779e-05
K05845.K05846	-0.0049985	0.0010395	0.00104833	9.80391e-05
K01654	0.00499319	-0.0130315	0.0010461	0.0154076
K00765.K01892.K02502	0.00498467	0.00622038	0.00104253	0.0035106
K15583	-0.00497672	-0.00540537	0.00103921	0.00265093
K03584	0.00496342	0.00274153	0.00103367	0.000681918
K01935	-0.00494221	0.00242134	0.00102485	0.000531937
K00239	-0.00493248	-0.0118196	0.00102082	0.0126751
K02794	-0.00492719	-0.00313326	0.00101863	0.000890718
K03628	-0.00490646	-0.00950523	0.00101008	0.00819733
K00841.K10907	0.00490085	-0.0127582	0.00100777	0.0147681
K00674	-0.00490048	-0.000989662	0.00100762	8.88631e-05
K01775.K01929	-0.00489598	0.00105984	0.00100577	0.000101912
K00882.K00917	0.0048934	-0.00532476	0.00100471	0.00257245
K06215	0.00488914	-0.010344	0.00100296	0.00970789
K11071	0.00486806	-0.00052547	0.000994329	2.50521e-05
K07792	-0.004866	0.000893719	0.000993489	7.24685e-05
K01628	0.0048587	0.00383309	0.00099051	0.00133305
K09692	0.00485589	0.0010505	0.000989364	0.000100125
K01485.K11991	0.00484249	0.00365779	0.00098391	0.00121391
K00859	0.00484042	-0.00238532	0.000983072	0.000516226
K04066	-0.00483904	0.00408251	0.000982511	0.00151217
K05946	0.00483644	0.00170032	0.000981454	0.000262306
K02768.K02769.K02770	-0.00482834	-0.00107191	0.000978169	0.000104247
K14682	0.00480054	-0.0118873	0.000966939	0.0128207
K02499.K04765	0.00479058	-0.0148962	0.00096293	0.0201326
K04567	-0.00478731	0.0107775	0.000961614	0.0105386
K02879	0.00478694	0.00180214	0.000961466	0.000294663
K03385	0.00478209	-0.00182092	0.000959521	0.000300835
K19355	-0.00477951	-0.00108797	0.000958485	0.000107394
K07791.K07792	-0.00477737	-0.000365482	0.000957627	1.21193e-05
K01739.K01760	0.00477654	-0.00552268	0.000957292	0.00276724
K02414	0.00477402	-0.000242342	0.000956282	5.32849e-06
K02226	-0.0047457	-0.0079369	0.000944972	0.00571544
K01081.K11751	-0.00473703	0.00110211	0.000941521	0.000110204
K01929	-0.00473249	-0.00131819	0.000939717	0.000157655
K01879	0.00473021	-0.0012416	0.000938814	0.000139865
K00128.K22445	0.00471987	0.0123903	0.000934714	0.0139288
K08641	-0.00470717	0.00199655	0.00092969	0.000361665
K04751	-0.00469751	0.00768543	0.000925878	0.005359
K01689	0.00469515	-0.00170237	0.000924948	0.000262941
K11784	-0.00469354	0.00102236	0.000924315	9.48315e-05
K19005	0.00469334	0.00056906	0.000924235	2.93808e-05
K01945.K13713	0.00469152	-0.0100315	0.000923516	0.0091301
K01819	-0.00469069	-0.000729123	0.00092319	4.82335e-05
K02412	0.00468629	-0.0108213	0.00092146	0.0106244
K01738.K12339	-0.00467109	-0.00430517	0.000915491	0.00168162
K07636.K07769	0.00464927	0.00332874	0.000906958	0.00100533
K09816	0.00464451	0.0439959	0.000905103	0.175619
K07406	-0.00463373	-0.0137979	0.000900907	0.0172732
K00036	-0.00463349	-0.00093122	0.000900811	7.86778e-05
K02007	0.00461673	0.00363954	0.000894307	0.00120182
K01696.K01817	-0.00461239	-0.00846609	0.000892626	0.00650299
K02038	0.00460837	0.000307088	0.000891071	8.55603e-06
K03651	0.00460125	-0.0132245	0.000888322	0.0158674
K01886	-0.00460043	0.00440998	0.000888005	0.0017645
K07404	-0.00459948	-0.00249072	0.000887639	0.000562858
K00850.K21071	0.00458563	-0.0177029	0.000882299	0.0284339
K00937	-0.00458493	0.0352009	0.000882029	0.112423
K02911	0.00458439	0.000895593	0.000881824	7.27727e-05
K08483	0.00457833	-0.00821601	0.000879492	0.00612448
K00625.K00634	-0.00456996	0.000129623	0.000876279	1.52444e-06
K00645	-0.004569	-0.0114236	0.000875914	0.01184
K01712	-0.00456629	0.000387487	0.000874872	1.36227e-05
K01591.K13421	0.00456118	-0.0143424	0.000872916	0.0186633
K01730	-0.00455629	0.00389026	0.000871046	0.0013731
K00824	0.0045503	0.00412253	0.000868758	0.00154197
K17074.K17076	0.00453166	0.00306892	0.000861653	0.000854515
K01821	0.00452371	-0.00268882	0.000858635	0.000655948
K16786	0.00449277	-0.00113553	0.000846928	0.000116989
K01438	-0.00444364	-0.00497386	0.000828505	0.00224458
K03551	0.00441157	-0.00305922	0.00081659	0.000849119
K02823	-0.00440774	0.0167823	0.000815172	0.0255534
K03409	0.00439233	-0.00865757	0.000809484	0.00680047
K00820	-0.00439165	-0.00730772	0.000809233	0.00484519
K05515.K21467	-0.00439087	-0.00199745	0.000808947	0.000361993
K00282	-0.00438888	8.22197e-05	0.000808212	6.13338e-07
K01026	-0.00438589	-0.00249337	0.000807112	0.000564055
K00812.K10907	-0.00436782	-0.00392521	0.000800476	0.00139789
K01639.K01707.K01714	-0.00436648	-0.000538246	0.000799985	2.62851e-05
K00595.K02191	0.00436387	0.00328183	0.000799029	0.000977192
K19002	0.00436047	-0.00116783	0.000797781	0.000123739
K01223.K05350	-0.00433598	-0.00045187	0.000788848	1.85257e-05
K12992	0.00433277	0.00187375	0.000787681	0.000318546
K01845	0.00432551	-0.00342851	0.000785043	0.00106649
K01425	-0.00432538	0.000281753	0.000784994	7.2025e-06
K03732	0.00432387	-0.0132966	0.000784448	0.016041
K06335.K13993	0.00429998	-0.0134182	0.000775804	0.0163355
K02422	-0.00429542	-0.00906741	0.000774156	0.00745957
K05936	0.00429438	0.00248743	0.000773782	0.000561372
K03469	-0.00429157	-6.49836e-05	0.000772771	3.83138e-07
K00957	-0.00429014	-0.00120644	0.000772257	0.000132056
K10563	0.00428777	-5.73098e-05	0.000771404	2.97992e-07
K01962.K01963	0.00428472	0.00207668	0.000770305	0.00039128
K01866	0.00428274	-0.0018921	0.000769595	0.000324815
K00459	-0.00428252	0.00228541	0.000769516	0.000473888
K02456.K02650.K02655	-0.00425468	0.0054833	0.000759543	0.00272792
K09811.K09812	0.00425131	0.00260277	0.000758338	0.00061464
K19082	0.00425027	0.00380727	0.000757969	0.00131515
K01841	0.00424053	-0.00893403	0.000754498	0.00724174
K02614	-0.00421126	-0.000859714	0.000744121	6.70587e-05
K03470	0.00417987	-0.00715301	0.000733068	0.00464221
K03389	0.0041744	0.00157012	0.000731151	0.000223672
K00760	-0.0041681	0.0124614	0.000728946	0.014089
K02013.K05776	0.00416754	-0.0104945	0.000728748	0.0099924
K00030	0.00415526	0.00683771	0.000724459	0.00424198
K05878	0.00414782	0.000762717	0.000721868	5.27806e-05
K00848	0.004146	0.00365922	0.000721236	0.00121486
K02557	-0.00414562	-0.0156687	0.000721101	0.0222748
K01007	-0.0041277	-0.000575587	0.000714883	3.00586e-05
K05297	0.00412279	0.00374205	0.000713182	0.00127047
K01990.K09695	0.00411909	0.00381339	0.000711904	0.00131938
K06949	-0.00411052	-0.00719009	0.000708944	0.00469046
K02032.K10823	-0.0041104	-0.00400154	0.000708901	0.00145279
K00955.K00956	-0.00410443	2.8562e-05	0.000706846	7.40158e-08
K13745	0.00409384	-0.0128685	0.000703202	0.0150247
K05873	0.00408136	-0.0122721	0.000698919	0.0136642
K00340.K05576	-0.004081	0.00520109	0.000698797	0.00245434
K01101	0.0040586	0.00296432	0.000691148	0.000797258
K00996.K03606	-0.00405728	-0.0025966	0.000690699	0.000611725
K03379	-0.00404541	0.00192514	0.000686664	0.000336257
K21023	0.0040326	-0.0144366	0.000682322	0.0189095
K01464	0.00401555	-0.00226938	0.000676562	0.000467264
K01048	0.00400195	0.000739604	0.000671989	4.96302e-05
K02489	0.00399372	-0.0127928	0.000669226	0.0148483
K01520	0.00399295	-0.00193519	0.000668969	0.000339778
K01868	-0.0039921	-0.0043369	0.000668683	0.0017065
K01745.K10774	-0.0039879	-0.000932879	0.000667278	7.89584e-05
K03154	-0.00398714	-0.000632337	0.000667024	3.62781e-05
K00720	-0.00398308	0.00134022	0.000665667	0.000162967
K00265	0.00397168	0.00354704	0.000661861	0.00114151
K02619	-0.00396116	-5.25603e-05	0.000658359	2.50647e-07
K03655.K21405	-0.00395453	0.00892601	0.000656158	0.00722873
K13832	0.00393725	-0.0142177	0.000650436	0.0183403
K03117	0.00392582	-0.00108607	0.000646663	0.00010702
K00341	-0.00391751	-0.00140891	0.000643931	0.000180099
K03186	-0.00391521	0.00190208	0.000643175	0.000328249
K03272	0.00390801	0.00730104	0.000640809	0.00483635
K03816	0.00390414	-0.000627522	0.000639541	3.57277e-05
K00558	0.00389981	0.137354	0.000638124	1.71172
K00005	-0.0038944	-0.00226246	0.000636355	0.000464419
K03410	0.00388531	-0.00164654	0.000633386	0.000245976
K00973	0.00387059	-0.0121474	0.000628597	0.013388
K18139.K18300	-0.00386788	-0.000432121	0.000627717	1.69417e-05
K07590.K07742	0.0038585	0.0023394	0.000624678	0.000496541
K01409.K03070	0.00385053	0.00368268	0.0006221	0.00123048
K21020	-0.00383431	0.00369958	0.000616868	0.0012418
K00848.K00879	-0.00383318	0.00615934	0.000616507	0.00344204
K12960.K20810	0.00381842	0.00501157	0.000611766	0.00227874
K02227	0.00381757	0.00242888	0.000611496	0.000535253
K05350	-0.00381394	-0.00432488	0.000610331	0.00169706
K09882	-0.00379487	0.00418355	0.000604242	0.00158795
K02588	-0.00378821	-0.00323664	0.000602125	0.000950463
K02548	-0.00378786	0.0119769	0.000602013	0.0130148
K00610	-0.00378455	-0.0102345	0.000600962	0.00950342
K02304.K05895	0.00377889	0.00407154	0.000599164	0.00150406
K01759.K03827	-0.00376227	0.000640074	0.000593907	3.71713e-05
K00989.K02428	0.00375982	0.00202304	0.000593132	0.000371326
K01251	-0.00374864	0.00352455	0.000589613	0.00112708
K01952	-0.00374687	-0.0017843	0.000589055	0.000288857
K22451	0.00373888	-0.0101482	0.000586545	0.0093439
K02390.K02392	0.00373376	0.000869345	0.00058494	6.85696e-05
K01430.K14048	-0.00373301	0.000244669	0.000584705	5.43132e-06
K00853	-0.00372546	0.000782503	0.00058234	5.55546e-05
K01966	0.00372294	0.00146325	0.000581553	0.000194262
K00209	0.00372285	-0.00422751	0.000581526	0.0016215
K11533	-0.00371905	0.000303982	0.000580341	8.38386e-06
K00334	0.00371294	0.0110484	0.000578435	0.0110751
K01711	-0.00371175	-0.00226028	0.000578065	0.000463525
K00046.K00065	0.00370742	-0.0101293	0.000576715	0.00930901
K03752	0.00370454	-0.000563133	0.000575821	2.87719e-05
K04079	0.00370262	0.00815835	0.000575223	0.00603883
K02006	0.00369907	0.00311393	0.00057412	0.000879761
K03077	-0.00369607	-0.000806611	0.000573189	5.90303e-05
K00064	-0.00369113	0.000699002	0.000571658	4.43307e-05
K00048	-0.0036668	0.000902054	0.000564147	7.38266e-05
K00656.K20038	-0.00366419	-0.0091217	0.000563344	0.00754917
K11749	0.00365965	-0.00268085	0.000561951	0.000652066
K01113	-0.00365066	-0.000789558	0.000559193	5.65609e-05
K02796	-0.00364838	-0.00347903	0.000558494	0.00109816
K15987	0.00364458	0.00517435	0.00055733	0.00242917
K01430	0.00362987	-0.00783317	0.00055284	0.00556701
K00968.K00980.K01841	-0.00361099	-0.000528449	0.000547106	2.5337e-05
K02795	-0.00361084	-0.000753902	0.000547059	5.15676e-05
K01685	0.00360886	0.00131033	0.00054646	0.000155778
K01755.K14681	0.0036015	-0.00180339	0.000544233	0.000295071
K00252	-0.00359841	7.03278e-05	0.000543299	4.48747e-07
K00688.K00691.K16153	-0.00358308	-0.00366236	0.000538681	0.00121694
K03429.K03715	0.00357863	-0.0123203	0.000537343	0.0137718
K01695	0.00357829	-0.00975326	0.000537242	0.00863073
K02967	0.00357621	-0.00558637	0.000536616	0.00283143
K03475	-0.00357341	-0.00202762	0.000535778	0.000373011
K01880	0.00356473	-0.000252259	0.000533176	5.77353e-06
K00797	0.00355753	0.00237926	0.000531025	0.000513607
K01607	0.00354509	0.00629673	0.000527318	0.00359731
K00970.K00974	-0.0035386	0.0105347	0.00052539	0.0100691
K02484.K07636	0.00351511	0.0150301	0.000518436	0.0204961
K03666	0.00350755	0.011608	0.000516208	0.0122254
K01060	-0.00350677	-0.00363784	0.00051598	0.0012007
K01104.K01808	0.00350411	0.002159	0.000515197	0.000422915
K01810.K13810	0.00349759	0.00130394	0.000513282	0.000154264
K00033	-0.00349627	0.000435081	0.000512894	1.71747e-05
K01658	0.0034927	0.0012577	0.000511848	0.000143517
K00972	0.00349215	-0.000827505	0.000511688	6.21282e-05
K03048	0.00349141	0.000751738	0.00051147	5.1272e-05
K11751	-0.00348637	-0.0102634	0.000509995	0.00955726
K07776	0.00348608	-0.0052276	0.00050991	0.00247943
K03273	0.00348024	-0.00151433	0.000508201	0.000208059
K01686	0.00346987	9.58833e-05	0.000505179	8.34129e-07
K00799	-0.00346926	0.000941725	0.000505001	8.04629e-05
K07706	-0.00345975	0.000180228	0.000502236	2.94706e-06
K00864	-0.0034588	0.00187191	0.000501959	0.00031792
K00294.K13821	-0.00345753	-0.000553981	0.000501592	2.78443e-05
K21977	0.00345259	-0.0085229	0.000500158	0.00659055
K02049.K15555	0.00344904	-0.00775466	0.00049913	0.00545599
K20265	-0.00344674	-0.00584025	0.000498467	0.00309465
K03652	0.00343448	0.00156996	0.000494926	0.000223627
K02584	0.00343079	-0.0117085	0.000493862	0.012438
K10201	0.00342252	0.00335665	0.000491485	0.00102225
K03199.K12063.K12080	-0.00341711	0.00205621	0.000489931	0.000383604
K02879.K16193	0.00340805	0.000891537	0.000487337	7.21151e-05
K02314	0.00340321	-0.00122309	0.000485955	0.000135727
K00939	-0.0033964	-0.000609436	0.000484012	3.36979e-05
K01950.K03634	-0.00339288	0.000144431	0.000483008	1.89265e-06
K07813	-0.00338765	-0.000260238	0.000481522	6.14456e-06
K00619	0.00338062	-0.00204805	0.000479523	0.000380563
K00123.K18332	-0.00336613	0.00028414	0.000475422	7.32509e-06
K02803.K02804	0.00335483	0.00270812	0.000472237	0.000665399
K03778	-0.00334321	-0.017876	0.00046897	0.0289926
K05367	-0.00331966	-0.00258478	0.000462386	0.000606169
K09696	0.00331532	0.0015086	0.000461178	0.000206489
K00945.K02945.K03527	0.00330879	0.00218348	0.000459363	0.000432559
K05825	-0.00330473	0.00133878	0.000458236	0.000162616
K07787	0.00330074	-0.00146434	0.000457131	0.00019455
K01470	-0.00326573	-0.00423949	0.000447486	0.0016307
K06726	0.00326479	0.00102276	0.000447228	9.49061e-05
K10206.K14261	-0.00325032	-0.00710884	0.000443272	0.00458505
K00983	-0.00324507	-0.0019208	0.000441842	0.000334742
K16149	0.00323134	-0.0100037	0.000438109	0.00907966
K20488	0.00321803	0.00239146	0.00043451	0.00051889
K05813	0.00321606	-0.00036067	0.000433976	1.18023e-05
K00991	-0.00321087	0.011674	0.000432577	0.0123647
K01596.K01610	0.00321001	0.00406776	0.000432345	0.00150127
K00760.K15780	0.00320435	0.00130928	0.000430823	0.000155528
K02037.K02038	0.00319845	-0.00499335	0.000429236	0.0022622
K02446	0.00319714	-0.00110116	0.000428885	0.000110013
K18697	0.00318049	0.000764959	0.000424432	5.30913e-05
K18013	-0.0031644	-0.00248045	0.000420147	0.000558222
K02021.K11085	-0.00315131	5.46811e-06	0.000416678	2.71282e-09
K11073	-0.00314813	0.00334739	0.000415837	0.00101662
K02996	0.00314103	-0.00908493	0.000413963	0.00748843
K06204	0.00313776	-0.0032427	0.000413104	0.000954027
K16951	0.00313698	-0.00553663	0.000412897	0.00278124
K01207.K05349	-0.00313288	0.00099305	0.000411819	8.94726e-05
K19353	-0.0031183	0.00145927	0.000407994	0.000193206
K12527	-0.00310872	-0.00215017	0.000405491	0.000419463
K01838	0.00309857	-0.0175104	0.000402847	0.027819
K00852.K16328	0.00307949	0.00171501	0.000397903	0.000266858
K11004	-0.00307022	0.00285367	0.000395511	0.000738847
K01666	0.00306742	-0.0104497	0.000394788	0.00990725
K03088.K03091.K12296	0.0030633	0.00287112	0.000393729	0.000747914
K00901	0.00306253	-0.00161095	0.00039353	0.000235456
K02401.K13820	0.00304868	0.000962252	0.00038998	8.40089e-05
K02535	0.00304394	-0.00226154	0.000388768	0.000464041
K20530	-0.00304362	0.00474058	0.000388685	0.00203897
K03337	0.00303858	0.00748138	0.000387399	0.00507821
K11175	-0.00303784	0.0621132	0.000387211	0.350038
K01057	-0.00302784	0.000235018	0.000384666	5.01131e-06
K09988	-0.00302766	-2.79427e-05	0.000384622	7.08407e-08
K01195	0.0030216	-0.00340677	0.000383083	0.00105301
K01494	0.00299562	-0.00140583	0.000376524	0.000179313
K15633	0.0029884	0.00458545	0.00037471	0.0019077
K03471	0.00298045	0.000631121	0.000372721	3.61388e-05
K07658.K07668	0.00297768	0.00431707	0.000372027	0.00169093
K01042	0.00297466	0.000783823	0.000371271	5.5742e-05
K00728	-0.00296837	-0.00167035	0.000369703	0.00025314
K01159	-0.0029666	-0.00522708	0.000369264	0.00247893
K02009	0.00296229	0.00392865	0.000368192	0.00140034
K20107.K20108	-0.00295931	0.00290445	0.000367452	0.000765376
K00009	0.00295764	0.000212325	0.000367036	4.09027e-06
K02483.K07658.K07668	0.00295052	0.00279412	0.00036527	0.000708332
K00844	0.00294427	-0.0147638	0.000363725	0.0197764
K03743	0.00294113	-0.00137118	0.00036295	0.000170583
K01547	-0.00294101	0.0016099	0.00036292	0.00023515
K14731	0.00293904	0.00359949	0.000362433	0.00117552
K16950	0.00293689	-0.0107988	0.000361904	0.0105802
K02821	-0.00292905	-0.00061229	0.000359976	3.40143e-05
K02808.K02809.K02810	-0.00292896	-0.00217016	0.000359953	0.000427299
K03476	0.00292892	0.00187693	0.000359944	0.000319628
K13486	-0.00291942	0.000854032	0.000357613	6.61753e-05
K04751.K04752	0.00291793	8.46397e-05	0.000357245	6.49974e-07
K02390	0.00291721	-0.0129371	0.000357071	0.0151853
K01525	0.00291693	-0.00193681	0.000357001	0.000340347
K00674.K05822	0.00291097	0.00191485	0.000355545	0.000332672
K00010	-0.00290918	0.00344437	0.000355108	0.00107639
K11085	-0.00290784	-0.00260105	0.000354779	0.000613826
K19956	0.0029011	0.00166464	0.000353138	0.000251414
K02040	0.00289991	-0.0162744	0.000352847	0.0240303
K04077	-0.00289232	-0.00591494	0.000351003	0.0031743
K19081	0.0028916	0.00336145	0.000350828	0.00102518
K01753	0.00289058	0.000888928	0.000350581	7.16936e-05
K07652	0.0028881	0.00219302	0.000349979	0.000436346
K02371	-0.00288721	0.00946612	0.000349763	0.00813001
K05814	0.00288222	0.00218555	0.000348556	0.00043338
K01101.K02566	0.00288149	0.00162786	0.000348378	0.000240427
K02768.K02769.K02770.K02806	0.00287947	-0.00563604	0.00034789	0.00288201
K00793	-0.0028784	-0.0210424	0.000347632	0.0401735
K02424	0.0028746	0.000112957	0.000346715	1.15765e-06
K01489.K03474.K03595.K07042	0.00286412	0.00342643	0.000344191	0.0010652
K01823	0.00284976	-0.00029006	0.000340749	7.63351e-06
K01256.K08776	-0.00283996	9.7971e-05	0.000338409	8.70848e-07
K05306	-0.00283872	0.00167741	0.000338114	0.000255284
K00067.K01790	0.00282834	0.00343523	0.000335645	0.00107068
K01933	-0.00282286	0.00265935	0.000334347	0.000641652
K00842.K14155	0.00281844	-0.00845804	0.000333299	0.00649062
K00721.K00786	0.00281403	0.00189708	0.000332258	0.000326527
K00013	0.00281365	-0.00281661	0.000332167	0.00071978
K12972	0.00281295	-0.000377291	0.000332004	1.29152e-05
K13954.K19954	0.0028086	-0.0085814	0.000330976	0.00668134
K12960	-0.00280548	-0.0025293	0.000330241	0.000580426
K03885	-0.00280257	-0.00172421	0.000329558	0.000269728
K00196	0.0027869	0.00252559	0.000325883	0.000578724
K00930	0.00278566	-0.00241697	0.000325592	0.000530016
K00020.K00042	0.00278029	0.00144648	0.000324337	0.000189834
K00194	0.0027785	0.00314857	0.000323922	0.000899445
K02809.K02810	0.00277153	0.00199571	0.000322298	0.000361361
K01095	-0.00275713	-0.00287147	0.000318958	0.000748091
K01692	-0.00274941	7.70867e-06	0.000317174	5.39146e-09
K04566	-0.0027441	0.00937639	0.000315951	0.00797661
K01854	0.00273511	0.000946147	0.000313884	8.12204e-05
K02010.K11072	0.00273227	0.00267502	0.000313232	0.000649235
K15777	0.00273185	1.58949e-06	0.000313134	2.29226e-10
K01455	0.00273111	-0.0078314	0.000312965	0.00556449
K13075	0.00272203	-0.00945484	0.000310887	0.00811066
K01972	0.00271893	-0.000963207	0.000310181	8.41757e-05
K02535.K16363	0.00271156	0.000150274	0.0003085	2.04888e-06
K10193	-0.00270144	-0.00300594	0.000306202	0.000819799
K02394	0.00269266	-0.00302995	0.000304217	0.000832949
K01715	0.00269184	-0.000792461	0.000304031	5.69775e-05
K03335	0.00266998	0.00451042	0.000299113	0.00184578
K12554	-0.00266432	0.000485277	0.000297846	2.13661e-05
K00991.K12506	0.00266254	-0.000864239	0.000297448	6.77664e-05
K03753.K13818	0.00266092	0.00182796	0.000297085	0.000303165
K06989	-0.00265572	0.000130885	0.000295925	1.55426e-06
K01119	0.00265283	-0.00930326	0.000295283	0.00785268
K01791.K02851	0.0026403	0.00292137	0.0002925	0.000774322
K15921	-0.00263851	0.00177879	0.000292103	0.000287078
K00950.K13940	0.00263607	0.00242309	0.000291562	0.000532703
K01804	0.00263042	0.00394633	0.000290314	0.00141297
K03707	0.00262853	0.00178192	0.000289897	0.000288086
K21469	-0.00262699	3.86656e-05	0.000289557	1.35643e-07
K09474	-0.00261743	0.000523052	0.000287455	2.4822e-05
K09459	0.00260877	-0.00672629	0.000285555	0.00410487
K09812	-0.00260744	0.0128875	0.000285265	0.0150689
K00054.K00626	-0.00260618	-0.000668273	0.000284987	4.05186e-05
K01560.K07025	0.0026008	0.00662334	0.000283813	0.00398017
K07029	0.00260045	0.00101933	0.000283736	9.42699e-05
K00112	-0.00258465	-0.00117851	0.0002803	0.000126013
K05895	0.00258054	-0.00181814	0.000279409	0.000299919
K10914	0.00257156	-0.00107242	0.000277468	0.000104347
K02472	0.0025688	0.000248514	0.000276871	5.60338e-06
K18014	-0.0025684	-0.00130186	0.000276785	0.000153772
K00969.K09710	0.00256238	0.00139565	0.00027549	0.000176726
K03071	0.00255671	-0.00157096	0.000274272	0.000223911
K03274	0.00255516	-0.00316499	0.00027394	0.000908849
K13525	-0.00254958	0.00113637	0.000272744	0.000117162
K00980	0.00254821	0.000655114	0.000272452	3.89387e-05
K01902	0.00254224	-0.000812625	0.000271175	5.9914e-05
K02041	0.00254146	0.000910878	0.00027101	7.5278e-05
K02045	0.00253267	-0.000780535	0.000269139	5.52754e-05
K14379	-0.00253211	-0.000393456	0.000269019	1.40456e-05
K02626	-0.00253143	0.000339953	0.000268874	1.04854e-05
K00284	-0.00251866	-0.000621727	0.000266169	3.50708e-05
K00768	-0.00251777	0.00526588	0.000265981	0.00251588
K00132.K13922	0.00251142	0.00381627	0.000264641	0.00132138
K02231.K06167	-0.00251066	0.00083267	0.000264482	6.29061e-05
K02169.K09789	-0.00250444	-0.000926921	0.000263172	7.79531e-05
K11903	-0.00249828	0.00230232	0.00026188	0.000480927
K00040	-0.00249365	-0.00073716	0.00026091	4.93028e-05
K13789	0.00249048	0.0154695	0.000260247	0.0217119
K15772	-0.00248375	-0.00817763	0.000258842	0.0060674
K00795	0.0024777	-0.0020147	0.000257581	0.000368272
K16329	0.0024772	0.00199518	0.000257478	0.000361168
K01497	0.00247601	-0.00236828	0.000257231	0.000508876
K02843	0.00247553	0.00480398	0.000257131	0.00209387
K00941.K14153	0.00246406	0.00134261	0.000254754	0.000163548
K02775	-0.00246216	-0.000525348	0.000254361	2.50404e-05
K01903	0.002457	-0.000117145	0.000253296	1.24507e-06
K00595	-0.00245431	0.000287375	0.000252742	7.49284e-06
K14645	-0.00245393	0.00021654	0.000252663	4.25427e-06
K05934	0.00244264	0.000192303	0.000250343	3.3552e-06
K07464.K10844	-0.00243793	-0.00211951	0.000249379	0.000407585
K01771	-0.00243545	0.000836007	0.000248871	6.34114e-05
K03046	0.00243255	-0.00961465	0.000248279	0.00838715
K01053	0.00242893	-0.000451253	0.000247541	1.84751e-05
K09697	0.00242243	0.000999179	0.000246218	9.05804e-05
K01658.K01664	0.00242098	0.000298893	0.000245924	8.1055e-06
K00887.K00901	0.0024172	0.00632474	0.000245157	0.00362938
K00867	0.00241578	-0.000451404	0.000244869	1.84875e-05
K03582.K16898	-0.00241404	0.0098868	0.000244516	0.00886868
K17213	0.00241268	0.000638573	0.000244241	3.69972e-05
K00700.K01236	0.00241	0.00235781	0.000243697	0.000504388
K08311	0.00240441	-0.00205682	0.00024257	0.000383832
K13288	0.00240022	-0.00117736	0.000241725	0.000125766
K14260	0.00239139	0.00289476	0.000239948	0.000760279
K02456.K02650	-0.00238994	0.000476123	0.000239658	2.05677e-05
K02195	0.002382	-0.000681901	0.000238069	4.21881e-05
K07102	0.0023802	-0.00239782	0.000237708	0.000521652
K03469.K06993	0.00236443	0.00251674	0.000234569	0.000574678
K00805.K02523	0.00236268	-0.000879594	0.000234223	7.01959e-05
K00658	-0.00235197	0.000923642	0.000232103	7.74024e-05
K00831	0.00234428	0.00845333	0.000230588	0.0064834
K00245	0.0023421	-0.0021974	0.00023016	0.000438094
K06211	0.0023393	-0.00183258	0.00022961	0.000304699
K00161.K00166	-0.00233687	0.000573321	0.000229132	2.98225e-05
K11063	-0.0023368	-2.5816e-05	0.000229118	6.04679e-08
K00249	-0.00232724	0.000246373	0.000227249	5.50726e-06
K01990.K02003.K02068.K05685	-0.00232309	-3.2549e-05	0.000226439	9.61217e-08
K00766	0.00231561	-0.00109698	0.000224982	0.00010918
K02393	0.00231457	-0.0023104	0.000224781	0.000484309
K07665	0.00230832	0.00047881	0.000223567	2.08005e-05
K01909.K02078	0.0023083	0.00240187	0.000223563	0.000523415
K10119.K10202	-0.0023071	-0.0034543	0.000223332	0.0010826
K19286	-0.00230674	-0.00104513	0.000223263	9.91035e-05
K01181.K01198.K01209	-0.00229807	9.91247e-06	0.000221588	8.91479e-09
K02231	-0.00229406	-0.00884029	0.000220814	0.00709056
K01071	-0.00229182	0.00926919	0.000220383	0.00779527
K07025.K20866	0.0022911	-0.00384133	0.000220245	0.00133878
K09690	-0.00228999	0.00244031	0.000220031	0.000540303
K21672	0.0022892	0.00291032	0.000219879	0.000768473
K01091.K07025	0.00228377	-0.00614164	0.000218839	0.00342228
K00641	-0.00228331	-0.00208454	0.000218749	0.000394245
K03210	0.00227941	-0.00300568	0.000218003	0.000819658
K11263	-0.00227439	0.000870892	0.000217045	6.88138e-05
K11931	-0.00227008	-0.00111857	0.000216223	0.000113521
K01995	-0.00226836	0.00278767	0.000215894	0.000705068
K00760.K04075.K15780	0.002262	0.00556724	0.000214686	0.00281207
K04075.K15780	0.00226015	0.000798789	0.000214335	5.7891e-05
K15895	-0.00225804	0.00287969	0.000213935	0.000752381
K00368	-0.00225203	-0.000475993	0.000212798	2.05565e-05
K02456	-0.0022488	5.60246e-07	0.000212188	2.84777e-11
K03702	0.00223173	0.00297034	0.000208979	0.000800495
K02501	-0.00222929	-0.0086145	0.000208522	0.00673299
K03203.K12081	-0.0022287	0.0010393	0.000208411	9.80007e-05
K03043	0.00222536	-0.0090432	0.000207788	0.00741979
K00335.K18331	0.00222525	-0.00189657	0.000207767	0.000326351
K00246	0.00222164	-0.00212655	0.000207092	0.000410295
K07708	0.0022163	-0.001637	0.000206099	0.000243134
K07707	-0.00221019	-8.79619e-05	0.000204963	7.01998e-07
K02386	0.00220588	-0.00196339	0.000204165	0.000349751
K00042	0.00220575	0.0014135	0.000204142	0.000181274
K03702.K08999	0.00219387	0.000326647	0.000201948	9.68063e-06
K11179	0.0021812	-0.00174327	0.000199622	0.000275724
K06897	-0.00217809	-0.00401522	0.000199053	0.00146274
K13954	0.00217528	0.00102348	0.00019854	9.50398e-05
K13016	-0.00217306	-0.000874666	0.000198135	6.94116e-05
K09475.K09476.K11929.K14062	-0.00217194	0.00194817	0.000197932	0.000344351
K10012	0.00217185	-0.00291107	0.000197915	0.000768869
K02026.K05815	0.00217139	0.00190711	0.00019783	0.000329988
K01244	-0.0021712	-0.000210534	0.000197796	4.02154e-06
K07306.K07309.K07310.K07811.K07812.K08351	-0.00216822	0.00118655	0.000197254	0.000127737
K20461	0.00216667	0.00285639	0.000196971	0.000740255
K00336	-0.00216515	-0.00300208	0.000196696	0.000817698
K03195	-0.00216363	0.000958213	0.000196419	8.3305e-05
K08722	0.00215634	0.000456319	0.000195098	1.88923e-05
K00390.K00957	0.00215333	0.000266294	0.000194554	6.43383e-06
K01176.K01182.K01215	0.002151	0.00226862	0.000194133	0.000466952
K01736	-0.00215004	-0.00279375	0.000193959	0.000708148
K03736	-0.00214999	-0.000850572	0.000193951	6.56402e-05
K02077.K09815	0.00214509	-0.00400141	0.000193067	0.00145269
K00991.K21681	-0.00213806	-0.000180418	0.000191804	2.9533e-06
K10804	0.00213803	-0.0013841	0.0001918	0.000173812
K10548	-0.00213329	-0.000160944	0.000190949	2.35017e-06
K02769.K02793.K02794	-0.00213116	-0.00148955	0.000190567	0.000201307
K00766.K13497	-0.00213048	-0.00867103	0.000190447	0.00682164
K01788	0.00211749	0.0036483	0.000188131	0.00120762
K02007.K02009.K16915	-0.002114	0.000394584	0.000187512	1.41263e-05
K02025.K15771	0.00211393	-0.00727334	0.000187499	0.00479971
K15894	0.0021132	-0.00169294	0.00018737	0.000260034
K00851	0.00210676	0.000204593	0.000186229	3.79776e-06
K00067.K00789.K06210.K17917	-0.00210206	-0.000486001	0.000185399	2.143e-05
K01739.K01761.K10764	0.0021013	-0.00704912	0.000185265	0.00450834
K07307	-0.00210061	0.000516386	0.000185144	2.41934e-05
K00978	0.00210025	0.00316893	0.000185081	0.000911115
K02232	0.00209501	0.0020422	0.000184158	0.000378395
K01179.K12287.K13276	-0.00208627	0.000688336	0.000182625	4.29881e-05
K17234	0.00208546	0.000774139	0.000182483	5.43733e-05
K03779	0.00208494	0.000912498	0.000182392	7.5546e-05
K02783	0.00208266	0.000163712	0.000181992	2.43169e-06
K00390	0.00208095	-0.00389406	0.000181695	0.00137579
K00795.K02523.K13789	0.00207605	0.0025747	0.00018084	0.000601453
K01139	0.00206562	-0.0084066	0.000179027	0.00641192
K18675	0.00206512	-0.00298043	0.00017894	0.000805947
K01914	-0.00205552	0.00404369	0.000177281	0.00148355
K03841	0.00205514	-0.00121781	0.000177215	0.000134557
K20116.K20117.K20118	0.00204923	-0.000944545	0.000176197	8.09456e-05
K00969.K03574	0.0020477	-0.000355085	0.000175935	1.14396e-05
K00265.K00284	0.00204716	-0.00285647	0.000175841	0.000740297
K07701	0.0020433	-0.00476808	0.00017518	0.00206269
K10202	0.00204192	0.00132555	0.000174942	0.000159419
K08094	-0.0020411	-0.00115139	0.000174803	0.00012028
K02798.K02799.K02800	-0.00204067	-0.00093085	0.000174729	7.86152e-05
K08679	0.00204037	0.00131188	0.000174677	0.000156148
K00197	0.00203907	0.00227601	0.000174455	0.000469996
K03182	-0.00203424	-0.000254166	0.000173629	5.86116e-06
K02047	0.00202862	-0.000694884	0.00017267	4.38099e-05
K00919.K02528.K16924	0.0020242	0.000649759	0.00017192	3.83047e-05
K03196.K12083	-0.00202196	0.00114977	0.00017154	0.000119941
K01739	0.00201762	-0.000267475	0.000170803	6.49103e-06
K01176.K01200	-0.00201631	0.00114827	0.000170582	0.00011963
K01190.K01195	0.00201434	-0.000423635	0.000170249	1.62829e-05
K00833.K03851.K12256.K15372	0.00201349	0.00125517	0.000170104	0.00014294
K01990.K20459	0.00201153	0.00247827	0.000169774	0.000557242
K05780	0.00201135	0.000390687	0.000169744	1.38486e-05
K06166	0.00201135	0.000390687	0.000169744	1.38486e-05
K01181.K02027.K17315.K17318	-0.00200878	-0.000381541	0.000169309	1.32078e-05
K17076	0.00200712	0.000709571	0.00016903	4.56814e-05
K05939	-0.00200695	-0.000855687	0.000169002	6.64321e-05
K02040.K20276.K21449	-0.00200227	-0.00112366	0.000168214	0.000114556
K02781	-0.00199943	-0.00147907	0.000167738	0.000198483
K01599	-0.00198358	-0.0124227	0.00016509	0.0140017
K00383	-0.00198134	-0.000396788	0.000164716	1.42845e-05
K01431.K12251	0.00198131	1.49311e-05	0.000164711	2.02269e-08
K00156.K01652	-0.00197948	0.000324466	0.000164407	9.5518e-06
K01476	0.00197366	-0.00193068	0.000163441	0.000338195
K21011	-0.00197188	0.00118279	0.000163147	0.00012693
K02013.K09820	0.00197141	0.001414	0.000163069	0.000181404
K00138	0.00197121	0.00021628	0.000163036	4.24406e-06
K02027.K17318	-0.00197109	0.000996385	0.000163016	9.00745e-05
K01243.K03784.K11783	-0.00196612	0.000302147	0.000162196	8.28296e-06
K06045	-0.00196069	0.00057697	0.000161301	3.02033e-05
K11261	0.0019605	0.00335001	0.00016127	0.00101821
K02782.K02783	0.00195696	0.00014435	0.000160687	1.89053e-06
K11381	-0.00195233	0.00120121	0.000159928	0.000130914
K00041	0.00195023	0.0046183	0.000159584	0.00193513
K01183	-0.00194898	-0.0011702	0.000159379	0.000124242
K04786	-0.00194582	0.00264028	0.000158863	0.000632481
K01998.K11961	0.00193994	-0.00509358	0.000157905	0.00235393
K00991.K21030	0.00193559	0.00147756	0.000157198	0.000198079
K00963	0.00193303	0.00274631	0.000156781	0.000684302
K11051	0.00193164	0.00205611	0.000156556	0.000383566
K05964	0.0019295	0.000714681	0.00015621	4.63417e-05
K18866	0.00192944	0.00187779	0.0001562	0.000319921
K00968.K00980	0.00192832	-0.00116519	0.000156018	0.000123179
K03204.K12085	-0.00192752	0.00120225	0.00015589	0.00013114
K00616.K08314	-0.00191086	0.000370928	0.000153205	1.24832e-05
K02064	0.00190395	-0.00369013	0.0001521	0.00123547
K02474.K13015	-0.00190191	0.00162799	0.000151775	0.000240463
K14170	0.00189901	-0.000594242	0.000151311	3.20387e-05
K03406.K05874.K05875.K05876.K05877	-0.00189661	0.000971594	0.000150929	8.5648e-05
K02746	0.00189639	-0.000104607	0.000150894	9.92816e-07
K01255	0.00189464	0.000762631	0.000150617	5.27688e-05
K16371	0.00189327	0.000232609	0.000150399	4.90908e-06
K09698	0.00188682	0.00103771	0.000149376	9.77012e-05
K01716	0.00188611	-0.00164232	0.000149264	0.000244715
K07173	0.00188352	-0.00390109	0.000148853	0.00138077
K01840.K15778	-0.00188093	-8.74233e-05	0.000148444	6.93429e-07
K20460	0.0018788	0.00185441	0.000148108	0.000312004
K05592.K18692	0.00187753	0.00087645	0.000147907	6.9695e-05
K20345	-0.00187285	0.00844963	0.000147172	0.00647773
K06896	0.00186519	0.000903406	0.00014597	7.4048e-05
K01998	-0.00186474	0.00519219	0.0001459	0.00244595
K10112.K17240	0.00186141	0.00339986	0.00014538	0.00104874
K00068	0.00186094	0.000493348	0.000145306	2.20828e-05
K00318	-0.00185848	0.000450971	0.000144921	1.8452e-05
K01480	-0.00185657	0.00146443	0.000144624	0.000194575
K06151	-0.00185624	-0.000994651	0.000144573	8.97612e-05
K13017.K20429	-0.00185395	0.00739701	0.000144216	0.00496432
K01992.K11051	0.00184268	0.000467217	0.000142468	1.98054e-05
K15555	0.00183595	0.000891087	0.000141429	7.20424e-05
K01476.K01480	-0.00182216	-7.20689e-06	0.000139314	4.71242e-09
K00433.K01055	0.00182054	0.001271	0.000139065	0.000146567
K03573	0.00181938	-0.00272519	0.000138888	0.000673815
K22373	0.0018166	0.00137993	0.000138463	0.000172768
K01000	-0.0018126	-0.00788857	0.000137856	0.00564604
K02001	-0.0018107	0.000276769	0.000137567	6.94995e-06
K16012	0.00180534	-0.000539924	0.000136752	2.64492e-05
K01239.K10213	-0.00180326	-0.0023692	0.000136437	0.000509272
K02275	-0.00180118	-0.000716562	0.000136123	4.6586e-05
K01738.K17216	0.00179646	-0.00173797	0.00013541	0.000274051
K20391	-0.00179603	-0.00232687	0.000135345	0.000491237
K01928.K15792	-0.00179218	0.000670497	0.000134766	4.07888e-05
K01635	-0.00178239	-0.00110298	0.000133299	0.000110379
K02400	0.00178077	-0.00557945	0.000133056	0.00282442
K20862	0.00177975	-0.00178527	0.000132903	0.00028917
K01621	0.00177678	0.00130424	0.00013246	0.000154335
K08312	0.00177023	-0.00159853	0.000131486	0.00023184
K11963	-0.00176988	0.00254973	0.000131433	0.00058984
K01609	-0.00176553	0.0011983	0.000130789	0.00013028
K03415	-0.00175796	0.00105656	0.000129669	0.000101282
K03587.K08384	-0.00175525	-0.00528996	0.00012927	0.00253894
K06163	0.00174865	0.000453357	0.000128299	1.86478e-05
K01580	0.00174721	-0.00204827	0.000128088	0.000380648
K02072.K02073	0.00174504	0.000118974	0.00012777	1.28425e-06
K01876.K02434	0.00174405	-0.000907869	0.000127625	7.47814e-05
K00169	0.00174131	-0.000354916	0.000127224	1.14288e-05
K02391	0.00174115	-0.00191396	0.000127201	0.000332364
K01239	-0.00173787	-0.000898213	0.000126722	7.31992e-05
K01218.K19355	-0.00173485	-4.90813e-05	0.000126282	2.18565e-07
K00116	-0.00172394	-0.00176033	0.000124699	0.000281147
K05823	0.00171959	0.00122139	0.00012407	0.000135349
K03149	-0.00171705	-0.00103453	0.000123704	9.7104e-05
K00003.K07166	0.00171254	0.00139742	0.000123055	0.000177174
K03750.K07219	0.00171105	0.000345409	0.000122841	1.08247e-05
K13787	0.00170966	0.000434978	0.000122642	1.71665e-05
K05396	0.00170797	0.00116174	0.000122399	0.000122452
K17203	0.00170747	4.66157e-05	0.000122327	1.97156e-07
K00812.K14260.K14267	-0.00170173	0.00019788	0.000121506	3.55263e-06
K18120	0.001701	0.000296261	0.000121402	7.96334e-06
K03703	0.00169748	-0.00625875	0.0001209	0.00355404
K01910	0.0016973	0.000152915	0.000120874	2.12151e-06
K01075.K07107	0.00169491	-0.00147466	0.000120534	0.000197302
K18471	0.00169232	0.0013408	0.000120167	0.000163107
K19268	0.0016915	0.00184181	0.00012005	0.000307776
K06165	0.00168984	0.000489999	0.000119814	2.1784e-05
K02007.K02008	-0.00168918	0.00016862	0.000119722	2.57969e-06
K01198	0.0016869	-0.0110376	0.000119397	0.0110535
K02755.K02756.K02757.K02777	0.00168608	0.00172468	0.000119282	0.000269876
K03404.K03405	-0.00168406	-0.000908018	0.000118996	7.4806e-05
K01709.K01710	0.00168403	0.00195233	0.000118992	0.000345824
K11962	-0.00168368	0.00270475	0.000118942	0.000663745
K02768	-0.00168195	-0.000563694	0.000118699	2.88293e-05
K01176.K05343	0.00167973	0.0015491	0.000118385	0.000217725
K02230	-0.00167917	-0.000391529	0.000118307	1.39083e-05
K10914.K21564	-0.00167893	0.000549815	0.000118272	2.74271e-05
K02858.K14652	0.00167694	-0.00146515	0.000117993	0.000194765
K03823	-0.00167651	0.00397715	0.000117931	0.00143513
K00882.K16370	0.00167392	0.000712291	0.000117567	4.60322e-05
K03557	0.00167241	-0.000880458	0.000117355	7.0334e-05
K06013	-0.00166941	0.0082156	0.000116935	0.00612386
K07516	-0.00166885	-0.000463888	0.000116857	1.95242e-05
K03147	0.00166641	-0.00192321	0.000116516	0.000335583
K18431	0.00166631	0.00142818	0.000116502	0.000185062
K13010	0.00166524	0.00094625	0.000116352	8.1238e-05
K18890	0.00166144	-0.000121886	0.000115822	1.3479e-06
K12990	0.00166098	0.00266968	0.000115757	0.000646645
K02274	-0.00165854	-0.001442	0.000115417	0.000188659
K02477.K07707	0.00165778	-0.000459313	0.000115312	1.9141e-05
K01560.K07025.K08723	0.00165468	-0.000129368	0.00011488	1.51846e-06
K03975.K07126.K13963.K21012	-0.00165233	0.000290436	0.000114554	7.65328e-06
K16066	0.00165163	-0.00143433	0.000114457	0.000186657
K00560.K01271	0.00164971	0.00152126	0.000114191	0.000209968
K06147.K18893	-0.00164708	-7.73804e-05	0.000113828	5.43262e-07
K00689.K20276	-0.00164016	0.000257373	0.000112874	6.00998e-06
K01956	-0.00163988	-0.0236555	0.000112835	0.0507704
K00013.K00817.K01089.K01693	0.00163939	0.000396456	0.000112767	1.42606e-05
K13020	0.00163921	-0.000496709	0.000112743	2.23847e-05
K17716	-0.00163635	0.000579295	0.000112349	3.04471e-05
K02025.K10201.K15771	-0.00163414	-0.0038586	0.000112045	0.00135085
K18889	0.00163397	0.00270072	0.000112023	0.000661769
K02747	0.00163392	0.00094208	0.000112015	8.05235e-05
K14987	-0.0016326	0.000629263	0.000111835	3.59262e-05
K01710.K08678	0.00163255	-0.000225425	0.000111829	4.61053e-06
K01849	0.00163249	6.02e-05	0.00011182	3.28807e-07
K07104	-0.00163171	-1.23282e-05	0.000111713	1.37893e-08
K00215	0.00163071	-0.00618329	0.000111576	0.00346885
K01990.K11050	0.00163052	0.000362828	0.000111551	1.19439e-05
K00863.K05878	-0.00162997	0.000292286	0.000111475	7.75109e-06
K07122	0.00162964	-0.0015773	0.00011143	0.000225724
K10108.K15770	-0.00162942	0.00239838	0.0001114	0.000521893
K03087	0.00162826	-0.00149235	0.000111241	0.000202065
K02080.K02564	-0.00162776	0.000490337	0.000111172	2.18141e-05
K00384.K03671	-0.00162573	0.00186607	0.000110896	0.000315938
K22391	0.00162252	-0.00100819	0.000110458	9.22221e-05
K01887	-0.00162108	0.0151503	0.000110263	0.0208251
K03575	0.00161923	0.00108407	0.000110011	0.000106626
K00820.K02082	0.00161191	0.00193566	0.000109018	0.000339942
K01176.K01208	-0.001611	0.000873116	0.000108895	6.91657e-05
K01256	-0.0016078	0.00200291	0.000108463	0.000363974
K07777	0.00160728	-0.000259116	0.000108392	6.09165e-06
K00800.K00945.K03977.K13799	0.00160577	0.000436086	0.00010819	1.72541e-05
K00769	0.00160531	-0.00113145	0.000108128	0.000116149
K02749.K02750	-0.0016035	-0.000660716	0.000107884	3.96075e-05
K07645	0.00160218	-0.00141255	0.000107706	0.000181031
K00046.K00059	-0.0016019	0.000757203	0.000107669	5.20202e-05
K10212	0.0016019	0.000883299	0.000107668	7.07885e-05
K01096.K19302	0.0015982	0.000416764	0.000107172	1.5759e-05
K00230	0.00159735	3.94968e-05	0.000107058	1.41538e-07
K00604.K01462	0.00159652	0.00120793	0.000106947	0.000132383
K08093	-0.00159561	-0.000553769	0.000106825	2.7823e-05
K17235	0.00159333	0.000636695	0.000106519	3.67799e-05
K00163	-0.00159128	0.0011047	0.000106245	0.000110723
K16962	0.00159113	0.00324544	0.000106226	0.00095564
K08680	0.00158827	-9.66155e-05	0.000105844	8.46917e-07
K05847	-0.00158503	-0.00354609	0.000105413	0.0011409
K02399	0.00158396	-0.001534	0.00010527	0.0002135
K02773	-0.00158144	-0.00174004	0.000104935	0.000274704
K07260.K18866	0.00158093	0.00211262	0.000104868	0.00040494
K02006.K16787	0.00158066	0.000827237	0.000104832	6.2088e-05
K02339	0.0015744	-0.000643052	0.000104003	3.75179e-05
K05815	0.00157052	0.000930663	0.000103491	7.85837e-05
K01624.K03339	0.00156983	0.000809411	0.000103401	5.9441e-05
K05601	0.00156946	0.0037074	0.000103352	0.00124706
K01187.K01200	0.00156647	0.00269008	0.000102959	0.000656563
K11031	0.00156586	-0.000393796	0.000102878	1.40698e-05
K00239.K00244.K17363	0.00155869	0.00406853	0.000101938	0.00150183
K13677	0.00155789	0.001321	0.000101834	0.000158327
K01958	-0.00155287	-0.000130827	0.000101179	1.55289e-06
K01426	-0.0015525	0.00113063	0.00010113	0.00011598
K01478	-0.00155238	-0.000878573	0.000101114	7.00331e-05
K02109.K02113	0.00155183	0.000416999	0.000101043	1.57768e-05
K00164	0.00155063	-0.000810991	0.000100887	5.96732e-05
K03275	-0.00155049	-0.00119744	0.000100869	0.000130092
K00127	-0.00154957	0.00168194	0.000100749	0.000256665
K05973	-0.00154835	0.000183566	0.00010059	3.05727e-06
K02050.K15599	0.00154828	0.00121619	0.000100581	0.000134199
K00030.K07246	0.00154826	0.0011777	0.000100578	0.00012584
K01637	0.00154615	-0.000517614	0.000100305	2.43086e-05
K00231	-0.00154493	6.78898e-05	0.000100147	4.18174e-07
K20533	-0.00153971	-0.000726055	9.94703e-05	4.78284e-05
K00239.K00278	-0.00153727	0.00119405	9.91555e-05	0.000129358
K01867	0.00153562	-0.00272967	9.89433e-05	0.000676032
K00926	-0.00153329	-0.00539181	9.86436e-05	0.00263764
K07811.K07812	-0.00153328	0.000631943	9.86413e-05	3.62329e-05
K07795	-0.00153325	0.00101359	9.86384e-05	9.32129e-05
K00992	0.00153297	-0.00118674	9.86017e-05	0.000127778
K04771.K20276	-0.00152943	-0.00153128	9.81467e-05	0.000212743
K01990.K19340	-0.00152875	0.00227336	9.80596e-05	0.000468904
K01990.K06861	0.00152785	-0.00243666	9.79442e-05	0.000538689
K00171	0.00152758	0.000183756	9.79095e-05	3.06359e-06
K17236	0.0015254	0.000883429	9.76306e-05	7.08094e-05
K01438.K01439	-0.00152532	-0.00116637	9.76205e-05	0.00012343
K11960	-0.00152517	0.00214836	9.76006e-05	0.000418757
K10192	-0.00151952	-0.00257431	9.6879e-05	0.000601269
K01126.K01201	0.00151756	-0.000674019	9.66301e-05	4.12185e-05
K03594	-0.00151556	0.00385214	9.63752e-05	0.00134633
K01975.K03743	0.00151477	0.000543836	9.62747e-05	2.68339e-05
K06080	0.00151137	-0.00157936	9.58431e-05	0.000226313
K11050	0.00151099	0.00138236	9.57951e-05	0.000173377
K03587	-0.00150993	-0.0112734	9.56599e-05	0.0115307
K03194	-0.00150899	0.000828066	9.55418e-05	6.22124e-05
K00969.K01488	0.00150812	-0.00147392	9.54311e-05	0.000197104
K05816.K10112	0.00150752	0.00115916	9.53552e-05	0.000121908
K02337.K14162	0.00150289	0.00371573	9.47702e-05	0.00125266
K00772	0.0015006	0.00188626	9.44816e-05	0.000322814
K01006.K01007	-0.00150037	0.000893577	9.44528e-05	7.24454e-05
K05363.K11693	0.00149934	0.000135271	9.43236e-05	1.66018e-06
K00170	-0.00149601	0.00574238	9.39045e-05	0.00299179
K03200	-0.0014945	0.000266427	9.37147e-05	6.44026e-06
K02067.K06192	-0.00149305	0.000392801	9.35337e-05	1.39989e-05
K01667	0.00149001	0.00224785	9.31528e-05	0.00045844
K03583	0.00148635	-0.00286735	9.26961e-05	0.000745949
K16044	-0.00148526	-0.000618141	9.25604e-05	3.46675e-05
K03336	0.00148302	0.00186531	9.22806e-05	0.000315681
K01548	-0.00148235	0.00192013	9.2197e-05	0.000334508
K22468	-0.00147985	-0.000541409	9.18871e-05	2.65949e-05
K02793	-0.00147743	-0.00164345	9.15862e-05	0.000245054
K03390	0.00147681	-0.00399586	9.151e-05	0.00144867
K02341	0.00147506	0.0178431	9.12929e-05	0.0288861
K01683.K01684	-0.00147272	-0.00236504	9.10033e-05	0.000507487
K02055	0.00147103	0.000666652	9.07951e-05	4.03223e-05
K06162	0.00146834	7.05831e-05	9.0463e-05	4.52011e-07
K02194	0.00146228	-0.00140682	8.97184e-05	0.000179567
K02744	-0.00145841	-0.0020191	8.92431e-05	0.00036988
K03629	0.00145841	-0.00026163	8.92431e-05	6.21044e-06
K18940	0.00145422	0.000914224	8.87311e-05	7.5832e-05
K02445.K07783	-0.00145288	0.00152965	8.85679e-05	0.000212292
K02193	0.00145169	-0.00091309	8.84233e-05	7.5644e-05
K01795	-0.0014503	0.000459692	8.82541e-05	1.91726e-05
K00375.K05825	-0.00144036	-3.23748e-05	8.70484e-05	9.5096e-08
K01843.K19810	0.00144022	-0.00123096	8.70319e-05	0.000137478
K11904	0.00143824	0.00600801	8.67928e-05	0.00327498
K11180	-0.00143361	0.000430754	8.62344e-05	1.68347e-05
K02954	0.00143338	-0.00297921	8.62072e-05	0.000805283
K02784	0.00143213	-0.00114061	8.60565e-05	0.000118039
K01678.K03780	0.00143094	0.000790983	8.59135e-05	5.67652e-05
K08300	0.00143046	-0.00166521	8.58559e-05	0.000251586
K01035	0.00142657	0.00036648	8.53898e-05	1.21856e-05
K00172	0.00142564	0.00125293	8.52779e-05	0.00014243
K05881	0.0014225	-0.00105473	8.49029e-05	0.000100932
K10806	0.00142024	-5.69789e-05	8.46332e-05	2.94561e-07
K07668	0.00142008	0.000678977	8.46143e-05	4.18271e-05
K01784.K02473.K08678	-0.00141794	0.000389097	8.436e-05	1.37361e-05
K10544.K10547	0.00141773	-0.00257574	8.43348e-05	0.00060194
K01920	0.00140806	-0.000327485	8.31877e-05	9.73038e-06
K01479.K01480	0.00140578	-0.00142168	8.29191e-05	0.00018338
K03524.K04096	0.00140191	3.10075e-05	8.24632e-05	8.7233e-08
K07659	0.00140055	-0.000361651	8.2303e-05	1.18666e-05
K06998	0.00140025	0.000578263	8.22672e-05	3.03388e-05
K03735	-0.00139799	-0.00115976	8.20018e-05	0.000122034
K00759	0.00139717	-0.00605124	8.19063e-05	0.00332227
K01893	-0.00139457	0.00825422	8.16012e-05	0.00618159
K03414	0.00139027	-0.00152854	8.10992e-05	0.000211982
K02029.K02030.K10009	0.00138896	0.0024737	8.09459e-05	0.00055519
K07770	0.00138672	0.000791617	8.06853e-05	5.68562e-05
K00919.K16924	0.00138555	0.000610868	8.055e-05	3.38566e-05
K00394	0.00138377	0.000343913	8.03423e-05	1.07311e-05
K00806.K14215.K21273	0.00138342	0.000200358	8.03022e-05	3.64219e-06
K20487	0.00138068	0.00028777	7.99848e-05	7.51344e-06
K02567	0.00137607	-0.000873949	7.94515e-05	6.92979e-05
K01493	-0.00137553	-0.001245	7.93887e-05	0.000140633
K22305	0.00137469	0.00107541	7.92921e-05	0.000104929
K03079	-0.00137444	-0.000158554	7.92625e-05	2.28088e-06
K02453	0.00137181	0.0015925	7.89593e-05	0.000230095
K00395	0.00136573	0.000363142	7.82616e-05	1.19647e-05
K01588.K01945	0.00136387	0.000702219	7.80482e-05	4.47397e-05
K01460	0.00136375	-0.000770139	7.80342e-05	5.38129e-05
K07177	0.0013594	-9.11446e-05	7.75377e-05	7.53719e-07
K21064	0.00135922	0.0009286	7.75166e-05	7.82356e-05
K02031.K02032.K15583	0.00135665	0.00166383	7.7224e-05	0.000251169
K05964.K13927	-0.00135611	2.81158e-05	7.71626e-05	7.17211e-08
K01070	-0.00135564	-0.00189035	7.71096e-05	0.000324214
K07717	0.00135466	0.00113505	7.69983e-05	0.00011689
K03657.K06198	-0.0013517	-0.000114735	7.66621e-05	1.19436e-06
K02841.K02843	0.00134954	-0.000773818	7.64168e-05	5.43281e-05
K06016	-0.00134889	0.000212736	7.63428e-05	4.10611e-06
K00242	0.00134883	-0.000390687	7.63367e-05	1.38486e-05
K02029.K02030.K10036	-0.00134703	-0.000278139	7.61335e-05	7.01895e-06
K02028.K02029.K09972.K10004.K10010.K10038	-0.00134629	0.000715365	7.60493e-05	4.64305e-05
K02050.K15552.K15554	-0.00134349	-0.00270299	7.57332e-05	0.00066288
K16148	0.00134143	-0.000851394	7.55011e-05	6.57671e-05
K10543	0.0013413	-0.00218706	7.54866e-05	0.00043398
K02774	-0.00133821	-0.00145338	7.51396e-05	0.000191649
K03272.K21344	0.00133607	-0.000590276	7.48994e-05	3.16125e-05
K00381	-0.00133555	3.5104e-05	7.48408e-05	1.11805e-07
K00847.K03338	0.00133429	0.0035947	7.46995e-05	0.00117239
K10111	0.00133326	-0.00153687	7.45847e-05	0.0002143
K01226	0.00132922	0.00135792	7.41331e-05	0.000167299
K02477.K07705	0.00132157	-0.00036123	7.32822e-05	1.1839e-05
K01243.K03784.K09790.K11783	-0.00131867	0.000292276	7.29614e-05	7.75056e-06
K00288.K01938	0.00131787	0.00112088	7.28726e-05	0.000113989
K01784.K08679	0.00131641	-0.00428315	7.2711e-05	0.00166447
K10037	0.00131619	-2.71043e-05	7.26867e-05	6.66538e-08
K18350	0.00131575	0.00347711	7.26382e-05	0.00109694
K07784	0.00131478	0.00113193	7.25314e-05	0.000116249
K00297.K00547	0.00131033	0.00049301	7.20415e-05	2.20526e-05
K02054	0.0013102	0.000368202	7.20264e-05	1.23004e-05
K01673	-0.00130875	0.00438817	7.18677e-05	0.00174708
K02793.K02794	0.00130691	-0.000125	7.1665e-05	1.41765e-06
K02487.K06596	-0.00130478	0.000350374	7.14325e-05	1.11381e-05
K01710.K01784	0.00130413	-0.0058983	7.13604e-05	0.00315646
K11473	0.00130154	-0.00131244	7.10778e-05	0.00015628
K10555	0.00130007	0.000179602	7.09167e-05	2.92664e-06
K02591	0.00129803	0.000601637	7.06952e-05	3.2841e-05
K00484	-0.00129704	0.000812612	7.05876e-05	5.9912e-05
K00883	0.00129561	0.000827782	7.04318e-05	6.21698e-05
K01202	-0.00129498	0.000442135	7.03628e-05	1.77361e-05
K13895	0.0012945	-0.00107372	7.03109e-05	0.0001046
K01929.K15792	0.00129225	-0.000943363	7.00667e-05	8.0743e-05
K10006	0.00129159	0.000487874	6.99951e-05	2.15954e-05
K02031.K02034.K15583	0.00128479	-0.00601729	6.92596e-05	0.00328511
K11783	-0.00128346	-0.000127258	6.91167e-05	1.46933e-06
K20344	-0.00128202	-0.000332942	6.89618e-05	1.00574e-05
K07306	-0.00128097	0.000743136	6.88488e-05	5.01053e-05
K01176.K01226	0.00128039	0.00158662	6.87868e-05	0.000228398
K10211	-0.00127739	-0.000335917	6.84643e-05	1.02379e-05
K00823.K07250	0.00127413	-0.000446753	6.81153e-05	1.81085e-05
K10353	-0.00127366	-0.000425438	6.80655e-05	1.64218e-05
K20532	-0.00127182	0.0011394	6.78689e-05	0.000117787
K01644	-0.00127154	-3.16719e-05	6.78384e-05	9.10113e-08
K03462	0.00127052	-0.000221367	6.77302e-05	4.44603e-06
K01433	-0.0012687	-0.00436692	6.75359e-05	0.00173021
K01051.K10297.K18650	-0.00126614	-0.000349855	6.72641e-05	1.11051e-05
K05515.K21468	0.00126512	0.00367433	6.71554e-05	0.00122491
K01092.K05602	0.00126274	-0.000969414	6.69029e-05	8.5264e-05
K02551	-0.00126028	0.00629814	6.6643e-05	0.00359892
K00029	-0.00125818	-0.000890913	6.64212e-05	7.20141e-05
K02317	0.0012577	-0.00121699	6.63704e-05	0.000134377
K05988.K06882	-0.00125438	-0.00131083	6.60204e-05	0.000155899
K01183.K09992	0.00125357	-0.000444103	6.59351e-05	1.78943e-05
K00247	0.00125168	-0.00139351	6.57357e-05	0.000176184
K02050.K15552	0.00124622	-0.000604034	6.51638e-05	3.31033e-05
K13890	0.0012442	0.000341021	6.49525e-05	1.05514e-05
K13891	0.0012442	0.000341021	6.49525e-05	1.05514e-05
K05338.K06518	-0.0012433	0.000179458	6.48588e-05	2.92197e-06
K08963	-0.00124288	-0.00132072	6.48147e-05	0.00015826
K05988	0.00124212	-0.00452276	6.47357e-05	0.0018559
K10679	0.0012419	-0.000553298	6.47131e-05	2.77757e-05
K01991.K02237	0.00124153	0.000171779	6.4674e-05	2.67723e-06
K00625.K02028	0.0012403	0.000717281	6.45463e-05	4.66795e-05
K04487.K11717	0.00123898	-0.0082346	6.44094e-05	0.00615222
K01708	0.00123854	0.000238712	6.43635e-05	5.17006e-06
K01259	0.00123774	0.00144189	6.42802e-05	0.000188631
K00248.K00249.K20035	-0.00123461	0.000643771	6.39555e-05	3.7602e-05
K09693	-0.00123313	-0.0019859	6.38027e-05	0.000357818
K01729	0.0012317	0.00012406	6.36548e-05	1.3964e-06
K00302	-0.0012292	-0.000676392	6.33959e-05	4.15092e-05
K02746.K02795	0.00122582	0.00067975	6.30477e-05	4.19224e-05
K10557	0.00122379	2.26831e-05	6.28395e-05	4.66823e-08
K10547	-0.00122149	-0.00253439	6.26034e-05	0.000582765
K17398	-0.00122032	0.0007666	6.24839e-05	5.33193e-05
K02487.K06179.K06180.K06596	0.00121988	0.000318014	6.24389e-05	9.1757e-06
K14982	-0.00121938	0.000161406	6.23871e-05	2.36366e-06
K00821.K09251	0.00121731	-0.000753228	6.21757e-05	5.14754e-05
K16783	0.00121648	-0.00222463	6.20904e-05	0.000449016
K00303	-0.00121536	-0.00117606	6.19768e-05	0.000125489
K07250	0.00121464	0.0012564	6.19032e-05	0.00014322
K00962	0.00121439	0.00693031	6.18781e-05	0.00435766
K15876	-0.00121341	-0.000775445	6.1778e-05	5.45569e-05
K19285	0.00121325	0.0027688	6.17615e-05	0.000695552
K13498	0.00120978	-0.00161846	6.14086e-05	0.000237659
K01247	0.0012095	0.000257768	6.13806e-05	6.02844e-06
K15023	0.00120892	0.0014371	6.13217e-05	0.00018738
K00705.K06044	-0.00120582	0.000214044	6.10073e-05	4.15674e-06
K07768	0.00120385	-0.000103304	6.08086e-05	9.68228e-07
K02169	-0.00120265	-1.07342e-05	6.06867e-05	1.04541e-08
K01595	0.00120121	0.00057473	6.05416e-05	2.99692e-05
K00759.K03816	-0.00120115	0.00029117	6.05358e-05	7.69201e-06
K00812.K22457	-0.00120092	-0.000217782	6.05128e-05	4.30318e-06
K00691	-0.00119986	0.00190161	6.04055e-05	0.000328088
K02612	0.00119719	-0.000319953	6.01372e-05	9.28792e-06
K07669	0.00119559	-0.00358869	5.99763e-05	0.00116847
K13479	0.00119541	-0.00210191	5.99589e-05	0.000400844
K03150.K03650	0.00119256	-0.00190864	5.96736e-05	0.000330519
K00795.K13789	0.00119204	-0.000249803	5.96209e-05	5.66165e-06
K00847.K00852	-0.00119118	0.000102372	5.95352e-05	9.50845e-07
K02492.K07130	-0.00119014	0.000187025	5.94308e-05	3.17355e-06
K01624.K08302	-0.00119011	0.00329353	5.94281e-05	0.000984173
K02063	0.00118971	-0.00242932	5.93884e-05	0.000535448
K14645.K20276	-0.00118815	0.000368149	5.92329e-05	1.22969e-05
K03636	0.00118668	-0.0011863	5.90866e-05	0.000127684
K03181	0.00118581	-0.000461744	5.89993e-05	1.93442e-05
K10793	0.00118407	0.000647361	5.88268e-05	3.80225e-05
K01768.K07673.K07713	-0.00118164	0.00280582	5.85853e-05	0.000714278
K21028	0.00118101	0.000201318	5.85228e-05	3.67715e-06
K04765	0.00117884	-0.000836769	5.83082e-05	6.35271e-05
K01818	-0.0011767	0.00100997	5.80963e-05	9.25477e-05
K02798	0.00117667	-0.000154769	5.80938e-05	2.17328e-06
K05966.K13927	0.00117275	0.000989073	5.77072e-05	8.87573e-05
K00868.K00941.K14153	0.00117075	0.000273758	5.751e-05	6.79957e-06
K10039	0.00116627	-0.00056419	5.70714e-05	2.88801e-05
K01687.K22396	-0.00116537	0.000186244	5.69828e-05	3.1471e-06
K02196	0.00116457	-0.000485256	5.69048e-05	2.13643e-05
K00655.K00945	0.00116109	0.00146834	5.65649e-05	0.000195613
K01597	0.00115994	0.00022127	5.64529e-05	4.44214e-06
K02056.K10441.K10542.K10545.K10551	-0.00115877	0.000588847	5.63393e-05	3.14595e-05
K01791.K18429	0.00115733	0.000850138	5.61997e-05	6.55731e-05
K02496	0.00115708	0.000387144	5.61755e-05	1.35985e-05
K15634	0.00115596	-0.000229818	5.60661e-05	4.792e-06
K01790	0.00115572	-0.00742733	5.60437e-05	0.0050051
K03629.K07459	0.00115532	0.000188633	5.60044e-05	3.22837e-06
K02303	-0.00115503	0.00012565	5.59763e-05	1.43243e-06
K09936	0.00114708	0.00130502	5.52082e-05	0.000154518
K10986	0.00114425	0.000300842	5.49366e-05	8.21151e-06
K11645	-0.00114409	-0.00055597	5.49213e-05	2.80447e-05
K02790.K02791	0.00114369	0.000168847	5.48829e-05	2.58663e-06
K08321.K11645	0.00114349	-0.000134857	5.4863e-05	1.65004e-06
K07540	-0.00114039	-0.000295153	5.45664e-05	7.90392e-06
K08483.K11189.K11201	-0.00113816	0.000634094	5.43531e-05	3.648e-05
K01638	-0.00113776	0.000320862	5.43147e-05	9.34077e-06
K16850	0.00113651	0.00103571	5.41958e-05	9.7324e-05
K01190.K01202.K12308	-0.0011365	-0.000884257	5.41948e-05	7.09421e-05
K02610	0.00113525	-0.000309718	5.40753e-05	8.70323e-06
K01061	-0.00113228	0.000700221	5.37932e-05	4.44855e-05
K00956	0.00113053	-0.00051656	5.36271e-05	2.42097e-05
K00841	-0.00112944	-0.000790229	5.35231e-05	5.6657e-05
K02017.K11072	-0.00112937	1.99139e-05	5.3517e-05	3.59798e-08
K05275	0.00112807	-0.000166032	5.33934e-05	2.5011e-06
K07462	-0.00112713	0.00183395	5.33053e-05	0.000305158
K07544.K07749	-0.00112626	-0.000350418	5.32225e-05	1.11409e-05
K00059.K00076	0.00112484	0.00208706	5.30885e-05	0.0003952
K10805	0.00112399	-0.000463349	5.30084e-05	1.94789e-05
K00661.K04042	-0.00112219	0.00136734	5.28382e-05	0.000169629
K04835	0.00112129	0.00157227	5.27537e-05	0.000224285
K00952.K13522	0.00112053	-0.000789874	5.26825e-05	5.6606e-05
K01652.K16787	0.001119	-0.000743109	5.25388e-05	5.01017e-05
K02025.K05814	0.00111833	-0.000328934	5.24761e-05	9.81669e-06
K16651	0.00111808	-9.46962e-05	5.24519e-05	8.13604e-07
K10558	0.00111498	0.000129677	5.21618e-05	1.52571e-06
K01776.K02428	0.00111389	0.00253267	5.20594e-05	0.000581978
K12555	0.00111312	0.00067069	5.1988e-05	4.08123e-05
K01990.K09691	0.00111232	-0.000334605	5.19132e-05	1.01581e-05
K02011.K07271.K19872	-0.00111057	0.000303971	5.17497e-05	8.38322e-06
K01496	0.00110923	-0.00134747	5.16255e-05	0.000164736
K00554.K01770	0.00110885	0.000755713	5.15897e-05	5.18156e-05
K06879	0.0011082	-0.0016024	5.15293e-05	0.000232965
K01760	0.00110761	-0.00131808	5.14743e-05	0.000157627
K00823	-0.00110674	-0.00115864	5.13933e-05	0.000121798
K15856	0.00110196	-0.000230204	5.09505e-05	4.80808e-06
K07145	-0.0011018	0.000441136	5.09361e-05	1.7656e-05
K06928	0.0011007	0.00108999	5.08341e-05	0.000107793
K00123.K08348	-0.00109885	0.00048633	5.06632e-05	2.1459e-05
K03296.K07789.K18138	-0.00109882	0.000368123	5.06603e-05	1.22951e-05
K00852.K00874.K16328	0.00109851	0.000728727	5.06321e-05	4.81812e-05
K00087	-0.00109711	-0.00155845	5.05032e-05	0.000220361
K00263	0.00109698	0.000873098	5.04915e-05	6.91629e-05
K13014	0.00109599	8.43896e-06	5.03999e-05	6.46137e-09
K00019.K00059	0.00109519	-0.00301127	5.03262e-05	0.000822708
K01179.K20276	-0.00109327	-0.00109554	5.01506e-05	0.000108893
K17722	0.00109326	5.96071e-05	5.01489e-05	3.22361e-07
K15598	0.00109249	0.000737174	5.00791e-05	4.93046e-05
K00364	0.00109222	0.000493825	5.0054e-05	2.21256e-05
K06164	0.00109082	0.000220158	4.99254e-05	4.39761e-06
K00819	-0.00109026	-0.000544679	4.98742e-05	2.69171e-05
K05343	-0.00108823	0.000370904	4.96886e-05	1.24816e-05
K11175.K13713	0.00108813	-0.000478682	4.96797e-05	2.07894e-05
K08310	0.00108791	0.000337184	4.96597e-05	1.03153e-05
K00001.K13953	0.00108756	-0.000218915	4.96279e-05	4.34811e-06
K13529.K15051	-0.00108572	-0.0026115	4.94597e-05	0.000618766
K03657.K03658	-0.00108378	6.30457e-07	4.92832e-05	3.60627e-11
K02563	-0.00108348	-0.00146817	4.92564e-05	0.000195568
K00015	-0.00108207	-0.00186432	4.91277e-05	0.000315347
K03072.K03074.K12257	0.0010812	-0.000613525	4.90487e-05	3.41517e-05
K01222.K01232	-0.00108036	0.000182518	4.89729e-05	3.02245e-06
K02575	-0.0010777	0.000298659	4.87321e-05	8.09282e-06
K01630	0.00107755	0.00021548	4.8718e-05	4.2127e-06
K02032	-0.00107592	-0.00124247	4.85709e-05	0.000140062
K00560	-0.00107465	0.0102602	4.84568e-05	0.00955121
K10697	-0.0010737	0.000127355	4.83713e-05	1.47158e-06
K03713.K15580	0.00106976	0.000420383	4.80165e-05	1.60338e-05
K07714	-0.00106902	-0.00080243	4.79498e-05	5.842e-05
K02686	0.00106898	-0.000380526	4.79461e-05	1.31376e-05
K13953	-0.00106876	0.000212493	4.79266e-05	4.09674e-06
K05851	0.00106512	-0.000655901	4.76011e-05	3.90323e-05
K01239.K01243	-0.00106084	0.000533983	4.72195e-05	2.58704e-05
K00702	0.00105952	0.00135806	4.71014e-05	0.000167335
K01185.K01227	0.00105721	0.000593798	4.68967e-05	3.19907e-05
K00283	0.00105671	0.00122214	4.68522e-05	0.000135515
K02302.K02303	-0.00105643	0.000713168	4.68272e-05	4.61457e-05
K01560	0.00105601	0.00258074	4.67904e-05	0.000604276
K05341.K05343	-0.00105252	-0.00243239	4.6481e-05	0.000536803
K01581	0.00105053	0.00172131	4.63054e-05	0.000268821
K18353	-0.0010497	1.54135e-05	4.6233e-05	2.1555e-08
K00363	0.00104807	-0.000476746	4.60895e-05	2.06216e-05
K02028.K09972.K10041	0.00104575	-0.00050426	4.58854e-05	2.30705e-05
K01699.K06120	0.00104529	0.00133756	4.58451e-05	0.00016232
K02568	0.00104461	-0.000790722	4.57856e-05	5.67276e-05
K01483	0.00104225	-0.000249681	4.55789e-05	5.65614e-06
K03100.K06147.K13280	0.00104135	0.00121611	4.54999e-05	0.000134181
K02035.K13893	0.00104101	-0.000413937	4.54706e-05	1.55459e-05
K02745	-0.00104073	-0.000190771	4.54457e-05	3.30196e-06
K00899	0.00103868	0.0013802	4.52671e-05	0.000172834
K00558.K00571	-0.00103516	0.00154019	4.49604e-05	0.000215225
K15314	-0.00103367	0.000122355	4.48314e-05	1.35828e-06
K02496.K13543	0.00103342	-0.000554058	4.48094e-05	2.78521e-05
K10007	0.00103265	0.000558814	4.47431e-05	2.83323e-05
K02745.K02794	0.00103242	0.00012584	4.47229e-05	1.43677e-06
K02016.K21572	-0.00103223	9.17902e-05	4.47066e-05	7.64434e-07
K01466	0.00103101	0.00125404	4.46006e-05	0.000142682
K13542	0.00103035	-0.000550778	4.45437e-05	2.75233e-05
K08485.K11189	0.0010285	-0.000753247	4.43842e-05	5.14781e-05
K02454.K02504.K02652	0.00102836	-0.000788118	4.4372e-05	5.63547e-05
K11891.K12210	-0.00102711	-0.000157479	4.42644e-05	2.25007e-06
K00076	0.00102598	-0.000847519	4.41668e-05	6.51698e-05
K03404	-0.00102534	-0.000963073	4.41113e-05	8.41523e-05
K00611.K09065.K13252	0.00102527	0.00164747	4.41059e-05	0.000246253
K15896	-0.00102284	0.00088054	4.38967e-05	7.03471e-05
K01182.K05343	-0.00101925	0.000218864	4.35889e-05	4.34606e-06
K01450.K01462	0.00101797	-0.00101655	4.34796e-05	9.37574e-05
K03072.K03074	0.00101491	-0.000138828	4.3219e-05	1.74864e-06
K01087	0.0010101	-0.000469243	4.281e-05	1.99776e-05
K00639.K00652.K01906	0.00100931	0.000187853	4.27435e-05	3.20172e-06
K04771.K06910	-0.00100732	-4.15888e-06	4.25749e-05	1.56928e-09
K13277	-0.00100672	0.000404204	4.25242e-05	1.48235e-05
K01117	-0.00100664	-0.000127843	4.2517e-05	1.48285e-06
K01971	-0.00100526	0.000119757	4.24006e-05	1.30122e-06
K01236	-0.00100379	3.55541e-06	4.22769e-05	1.1469e-09
K04718	0.00100256	-0.000244253	4.21736e-05	5.41285e-06
K01429.K14048	0.00100103	-0.00579185	4.20449e-05	0.00304356
K01571.K01960.K03416.K20140	0.00100068	0.000302425	4.20156e-05	8.29816e-06
K00023	-0.00100062	0.000231971	4.20101e-05	4.88218e-06
K14083	-0.000998862	-0.000315512	4.18629e-05	9.03192e-06
K03638	0.000995675	1.15795e-05	4.15961e-05	1.21654e-08
K00355	0.000995495	-0.00134239	4.15812e-05	0.000163495
K02777	-0.000995365	-0.00162182	4.15703e-05	0.000238646
K10794	0.000994624	0.000441878	4.15084e-05	1.77154e-05
K00128.K00130	-0.0009916	-0.000153228	4.12564e-05	2.13021e-06
K10110	0.000991327	-0.000552459	4.12337e-05	2.76915e-05
K02029.K10009	0.000991255	-0.00077463	4.12277e-05	5.44422e-05
K00640.K03819	-0.000991118	-0.000112262	4.12163e-05	1.14344e-06
K02025.K10189	0.000989883	0.0011645	4.11136e-05	0.000123034
K21001	0.000989391	-0.00366534	4.10728e-05	0.00121892
K09823	0.000989206	-0.000561415	4.10574e-05	2.85966e-05
K10943	0.000987355	-0.00129012	4.09039e-05	0.00015101
K00009.K00040	0.000986431	0.000270551	4.08274e-05	6.6412e-06
K00013.K15509	0.000984583	0.000101583	4.06745e-05	9.3625e-07
K10843	0.000983346	-0.00352733	4.05724e-05	0.00112886
K03185.K18800	0.000982363	-0.000522325	4.04914e-05	2.4753e-05
K03532	0.000980874	-0.000746161	4.03687e-05	5.05142e-05
K07236	0.00098003	-0.000559057	4.02993e-05	2.83569e-05
K11907	0.000979691	-0.000787112	4.02714e-05	5.62109e-05
K02006.K16786.K16787	0.000978738	0.00113603	4.0193e-05	0.000117091
K17074	0.000978287	-0.000630004	4.01561e-05	3.60109e-05
K00805.K21275	0.000977304	0.000636152	4.00753e-05	3.67172e-05
K00041.K03453	-0.000976392	-0.00073352	4.00006e-05	4.8817e-05
K19267	0.000975109	3.53649e-05	3.98956e-05	1.13473e-07
K02002	-0.000974834	-0.000622084	3.9873e-05	3.51112e-05
K19668	-0.000974757	-0.000817152	3.98668e-05	6.05834e-05
K01147.K12573	0.000974744	-0.00317327	3.98657e-05	0.000913613
K02044	0.000972994	0.00105673	3.97227e-05	0.000101316
K01991.K02557.K07161.K07484.K13924.K20444.K21471	0.000972754	-0.00339654	3.97031e-05	0.0010467
K03464	-0.000971653	-0.000107672	3.96133e-05	1.05185e-06
K07657.K07658	-0.000968875	-0.0100435	3.93871e-05	0.00915204
K02257	0.000965865	-0.00123644	3.91427e-05	0.000138706
K00655.K07451	0.000965576	0.000705716	3.91193e-05	4.51864e-05
K01659	0.000965419	-0.000150767	3.91066e-05	2.06235e-06
K03470.K09765	0.000964424	-0.000190994	3.9026e-05	3.30967e-06
K01750	-0.000964396	-0.00144065	3.90237e-05	0.000188307
K02849	-0.000962145	0.00035681	3.88418e-05	1.15511e-05
K19508	-0.000961595	-0.000501282	3.87974e-05	2.27988e-05
K11211	0.00096079	-0.00117675	3.87325e-05	0.000125636
K02052.K11072	0.000959546	0.000272884	3.86322e-05	6.75622e-06
K07053.K20859	0.000957351	0.000443122	3.84557e-05	1.78154e-05
K01007.K02078	0.000957174	0.00120435	3.84415e-05	0.000131599
K00817.K04720	0.000956095	-0.000516566	3.83549e-05	2.42103e-05
K01577	0.000955996	-0.00059166	3.83469e-05	3.17608e-05
K20337	-0.000953704	-0.00014688	3.81633e-05	1.95737e-06
K01933.K11788	0.00095307	6.30798e-05	3.81126e-05	3.61017e-07
K01197.K18206.K21449	0.000952833	2.17643e-05	3.80936e-05	4.29772e-08
K01681.K20455	-0.000952771	0.000513085	3.80886e-05	2.38851e-05
K07670	0.000951195	-9.52865e-05	3.79628e-05	8.23778e-07
K01498.K11752	0.000951038	-0.000360734	3.79502e-05	1.18065e-05
K02031.K02032.K13892.K13896.K19229.K19230	-0.000950638	0.000507576	3.79183e-05	2.33749e-05
K02052.K11072.K11076	-0.000950638	0.000507576	3.79183e-05	2.33749e-05
K13921	0.000950387	0.000984689	3.78982e-05	8.79722e-05
K00568	0.000949823	-0.000737	3.78533e-05	4.92813e-05
K11076	0.000948234	-0.00139785	3.77267e-05	0.000177284
K01817	-0.000946842	0.00284835	3.76161e-05	0.000736097
K14977	0.000941493	0.000318747	3.71922e-05	9.21806e-06
K00814.K14260	-0.000940552	-0.000381776	3.71179e-05	1.32241e-05
K20881	0.000940426	-0.000361355	3.7108e-05	1.18472e-05
K07235	0.000940402	-0.000425998	3.71061e-05	1.6465e-05
K05352	0.000936915	0.00165451	3.68314e-05	0.000248362
K01916.K01950	0.000936603	-0.000164958	3.68069e-05	2.46884e-06
K00065	0.000936336	-0.000146533	3.67859e-05	1.94812e-06
K01906	0.000934792	0.00120337	3.66647e-05	0.000131385
K10537	0.000934718	-0.000201199	3.66589e-05	3.67282e-06
K00198	0.00093433	-0.000211891	3.66285e-05	4.07355e-06
K02030.K10439.K21084	-0.000933805	-5.91202e-05	3.65873e-05	3.17116e-07
K01746	0.000933123	0.00104925	3.65339e-05	9.98867e-05
K01990.K20490	0.000932891	0.00100033	3.65157e-05	9.07894e-05
K01270.K01274.K01439	0.000932162	0.000558086	3.64587e-05	2.82585e-05
K19221	0.000931412	-0.00426192	3.64001e-05	0.001648
K17363	-0.000931278	0.00012611	3.63896e-05	1.44293e-06
K05773	0.000930182	0.00125191	3.63039e-05	0.000142199
K05710	0.000930046	-0.000256547	3.62934e-05	5.97146e-06
K02276	-0.000929414	0.000491584	3.6244e-05	2.19251e-05
K07308	-0.000928428	-0.000578058	3.61672e-05	3.03173e-05
K05939.K08218	-0.000927261	0.000758809	3.60763e-05	5.22412e-05
K15554	0.000926836	0.000516125	3.60432e-05	2.41689e-05
K00758	-0.000925808	-0.000423716	3.59633e-05	1.62891e-05
K02455	-0.000925334	0.000816139	3.59265e-05	6.04333e-05
K01697.K01738	0.000923821	0.000351063	3.58092e-05	1.11819e-05
K02016.K06858	0.000922334	-0.000485492	3.56939e-05	2.13851e-05
K18349	0.000917674	0.000666552	3.53342e-05	4.03103e-05
K00571.K01126.K01176	0.000915639	-0.00174215	3.51777e-05	0.000275372
K00611.K09065	0.000915619	-0.000480542	3.51761e-05	2.09513e-05
K02049.K10831	0.000914521	-0.000337281	3.50918e-05	1.03212e-05
K01676.K01678	0.000914307	-0.000310017	3.50754e-05	8.72002e-06
K00322	0.000913964	-0.000418797	3.50491e-05	1.59131e-05
K05879	0.000912899	0.00240055	3.49674e-05	0.00052284
K19710	0.00091027	-0.000471	3.47663e-05	2.01275e-05
K07237	0.000907535	-0.000463978	3.45577e-05	1.95318e-05
K01657.K02500	0.000907225	-0.000274119	3.45341e-05	6.81751e-06
K18968	0.000905794	-0.000180405	3.44253e-05	2.95289e-06
K01178	-0.000904491	0.000204721	3.43263e-05	3.80254e-06
K00950.K00969.K06950	0.000904088	0.00175333	3.42957e-05	0.000278917
K02226.K22305	0.000903514	0.00156785	3.42522e-05	0.000223026
K00010.K16044	0.000900645	0.00255294	3.40349e-05	0.000591328
K07657.K18941	0.00090064	-0.0023872	3.40346e-05	0.00051704
K12341	0.000900237	0.000380603	3.40042e-05	1.31429e-05
K14153	0.00089996	-0.00122557	3.39832e-05	0.000136278
K01243	0.000899685	0.00896243	3.39624e-05	0.00728784
K01709	-0.000899667	-0.000237756	3.39611e-05	5.12873e-06
K09969	0.000899348	-0.000317767	3.3937e-05	9.16145e-06
K10938	-0.000897566	0.00105785	3.38027e-05	0.000101531
K10009	0.00089742	0.0007423	3.37917e-05	4.99927e-05
K00627.K01571.K02160	0.000896093	7.11482e-05	3.36918e-05	4.59278e-07
K01520.K13038	0.000895445	-0.000504522	3.36431e-05	2.30944e-05
K01941.K01961	0.000895436	0.000614127	3.36424e-05	3.42187e-05
K12687	-0.000894473	0.000410529	3.35701e-05	1.5291e-05
K03565.K19002	0.000894083	-0.000333836	3.35408e-05	1.01115e-05
K01091.K20862	-0.000893264	5.0384e-05	3.34794e-05	2.30321e-07
K02809.K02810.K02818.K02819	0.000893009	0.000759441	3.34603e-05	5.23281e-05
K00772.K03784	0.00089231	0.000779128	3.3408e-05	5.50764e-05
K01239.K12700	0.000889076	0.00064585	3.31662e-05	3.78452e-05
K03738.K19515	-0.00088751	-0.000391653	3.30495e-05	1.39171e-05
K11689	-0.000887221	0.0018391	3.3028e-05	0.000306874
K05522	0.000887082	-0.00028627	3.30176e-05	7.4353e-06
K11069	-0.00088702	0.00985791	3.3013e-05	0.00881693
K16960	-0.000886209	0.000785115	3.29527e-05	5.5926e-05
K13018	-0.000885039	-0.00150489	3.28657e-05	0.000205475
[truncated: 5,370 more rows]
