# Supplementary material for: A global phylogenomic and metabolic reconstruction of the large intestine bacterial community of domesticated cattle
Source: Microbiome. 2022 Sep 26;10:155. doi: 10.1186/s40168-022-01357-1 (PMC9511753; doi:10.1186/s40168-022-01357-1)
Supplement: Supplementary file 9 — Additional file 8: Table S8. Overview of the comparisons between groups of samples to identify differentially represented (DifRep) metabolic features. The four sheets present comparisons for the dairy cow samples coming from Theix (our study) separated in winter (Theix-winter) and summer samples (Theix-summer); and for the calf samples coming from the Salaheen et al. [31] study, separated into samples from animals fed exclusively milk (Salaheen-milk) and samples from calves that after the introduction of solid feed in their diets (Salaheen-solid). For each tab, from left to right, we present the metabolic pathway id; the pathway description; the number of enzymes of that pathway that were identified in the focal contigs. The rest of the columns present the number of predicted enzymes discovered in group-specific (winter-specific, summer-specific, solid-specific or milk-specific) MAGs identified by our analysis (i.e. MAGs that had >25% -for summer or solid group- or >10% -for milk or winter group- of their contigs DifRep; see also Results). [file 40168_2022_1357_MOESM8_ESM.xlsx]

## Sheet: Theix-winter
pathway ID	Description	total nr of unique KEGGs in winter group contigs	Bifidobacterium_like_1	Clostridiales_like_7	Bifidobacterium_angulatum_like_2	Ruminococcus_sp._JE7A12_like_84	Bifidobacterium_pseudocatenulatum_like_3
map02010	ABC transporters	14	17	32	25	21	28
map00040	Pentose and glucuronate interconversions	8	3	13	6	4	7
map02020	Two-component system	6	9	13	10	12	11
map00051	Fructose and mannose metabolism	4	2	12	2	1	4
map00030	Pentose phosphate pathway	3	8	7	12	6	12
map00270	Cysteine and methionine metabolism	3	15	13	14	12	15
map00500	Starch and sucrose metabolism	3	8	8	12	6	15
map00680	Methane metabolism	3	7	7	8	7	8
map00520	Amino sugar and nucleotide sugar metabolism	2	13	17	17	15	18
map00620	Pyruvate metabolism	2	8	9	8	9	8
map00730	Thiamine metabolism	2	7	12	4	8	8
map00020	Citrate cycle (TCA cycle)	1	4	3	5	4	5
map00052	Galactose metabolism	1	6	7	11	5	10
map00061	Fatty acid biosynthesis	1	1	7	3	4	3
map00260	Glycine, serine and threonine metabolism	1	9	11	14	7	15
map00300	Lysine biosynthesis	1	11	11	11	11	11
map00400	Phenylalanine, tyrosine and tryptophan biosynthesis	1	8	9	7	7	8
map00541	O-Antigen nucleotide sugar biosynthesis	1	9	3	6	9	4
map00550	Peptidoglycan biosynthesis	1	10	15	9	14	10
map00650	Butanoate metabolism	1	3	3	3	2	2
map00710	Carbon fixation in photosynthetic organisms	1	7	5	6	4	7
map00720	Carbon fixation pathways in prokaryotes	1	8	9	6	9	8
map00983	Drug metabolism - other enzymes	1	3	6	4	3	4
map02024	Quorum sensing	1	8	7	9	5	11
map03070	Bacterial secretion system	1	9	7	7	7	8
map00010	Glycolysis / Gluconeogenesis	0	8	9	10	9	11
map00190	Oxidative phosphorylation	0	10	13	10	7	10
map00195	Photosynthesis	0	7	8	7	0	7
map00220	Arginine biosynthesis	0	7	2	8	6	8
map00230	Purine metabolism	0	19	19	16	12	21
map00240	Pyrimidine metabolism	0	8	12	10	7	13
map00250	Alanine, aspartate and glutamate metabolism	0	7	7	11	5	9
map00280	Valine, leucine and isoleucine degradation	0	1	0	2	0	2
map00330	Arginine and proline metabolism	0	4	3	3	3	5
map00470	D-Amino acid metabolism	0	6	6	7	5	6
map00521	Streptomycin biosynthesis	0	5	0	3	0	3
map00540	Lipopolysaccharide biosynthesis	0	0	0	0	0	0
map00564	Glycerophospholipid metabolism	0	3	7	3	5	3
map00630	Glyoxylate and dicarboxylate metabolism	0	3	4	4	5	6
map00640	Propanoate metabolism	0	5	3	6	3	6
map00670	One carbon pool by folate	0	5	6	6	5	7
map00760	Nicotinate and nicotinamide metabolism	0	6	3	7	4	5
map00770	Pantothenate and CoA biosynthesis	0	5	6	7	3	7
map00790	Folate biosynthesis	0	3	1	3	2	3
map00900	Terpenoid backbone biosynthesis	0	4	6	5	7	5
map00970	Aminoacyl-tRNA biosynthesis	0	17	17	15	17	17
map03010	Ribosome	0	52	51	43	51	50
map03018	RNA degradation	0	7	7	7	6	7
map03030	DNA replication	0	13	10	13	10	13
map03060	Protein export	0	10	9	9	8	10
map03410	Base excision repair	0	6	8	5	5	6
map03420	Nucleotide excision repair	0	7	7	7	6	7
map03430	Mismatch repair	0	6	8	5	5	5
map03440	Homologous recombination	0	12	12	12	10	12

## Sheet: Theix-summer
pathway ID	Description	total nr of unique KEGGs in summer group contigs	Erysipelotrichaceae_like_1	Butyricimonas_like_1	Erysipelotrichaceae_like_2	Erysipelotrichaceae_like_3	Tenuifilum_thalassicum_like_3	Tenuifilum_thalassicum_like_4	Butyricimonas_like_2	Tenuifilum_thalassicum_like_8	Butyrivibrio_proteoclasticus_like_1	Erysipelotrichaceae_like_5	Ruminococcus_sp._JE7A12_like_20	Muribaculum_intestinale_like_16	Tenuifilum_thalassicum_like_31	Tenuifilum_thalassicum_like_32	Firmicutes_like_18	Firmicutes_like_19	Tenuifilum_thalassicum_like_37	Caproiciproducens_sp._NJN-50_like_12	Tenuifilum_thalassicum_like_40	Erysipelotrichaceae_like_16	Tenuifilum_thalassicum_like_47
map02010	ABC transporters	32	2	16	3	10	15	10	17	12	27	4	8	13	14	15	16	19	10	18	14	11	16
map02020	Two-component system	28	10	11	7	13	9	9	15	11	8	12	6	14	6	7	12	12	5	8	7	6	12
map00541	O-Antigen nucleotide sugar biosynthesis	18	2	16	1	1	11	16	15	9	11	2	7	12	17	18	2	3	14	10	18	1	14
map00190	Oxidative phosphorylation	16	0	12	0	0	12	12	12	12	9	0	9	22	11	11	9	9	11	2	11	7	12
map00520	Amino sugar and nucleotide sugar metabolism	16	6	19	4	5	12	19	20	14	16	5	18	13	16	16	11	10	14	16	16	10	16
map00620	Pyruvate metabolism	15	5	7	6	4	6	7	8	7	13	7	9	10	5	5	6	5	5	8	5	6	7
map00230	Purine metabolism	13	8	23	8	5	23	21	23	21	23	8	15	25	21	21	15	14	21	17	20	5	22
map03070	Bacterial secretion system	13	5	9	6	7	12	8	9	7	8	6	5	8	8	8	5	6	8	7	8	6	9
map00540	Lipopolysaccharide biosynthesis	12	0	16	0	0	8	14	15	15	0	0	0	10	17	17	0	0	17	0	17	0	15
map02024	Quorum sensing	12	7	6	9	7	4	6	6	6	8	7	6	5	5	5	4	5	5	5	5	1	5
map00270	Cysteine and methionine metabolism	10	1	8	2	2	8	9	8	8	18	2	14	12	11	10	12	11	9	12	9	2	9
map00240	Pyrimidine metabolism	9	9	15	10	9	19	12	13	11	17	10	6	18	13	12	16	13	11	9	11	7	12
map00010	Glycolysis / Gluconeogenesis	8	5	12	8	6	11	12	13	11	9	9	9	11	10	10	6	6	10	11	10	8	11
map00330	Arginine and proline metabolism	8	1	4	0	0	2	4	5	4	3	0	3	6	5	5	3	3	5	3	5	3	4
map00020	Citrate cycle (TCA cycle)	7	0	3	0	0	3	3	3	3	4	0	5	4	2	2	3	3	2	4	2	0	3
map00630	Glyoxylate and dicarboxylate metabolism	7	1	5	0	0	5	4	5	3	8	0	8	7	4	3	7	4	4	7	4	1	4
map00650	Butanoate metabolism	7	2	6	0	1	6	6	7	6	5	2	4	3	7	6	1	0	6	3	7	1	6
map00040	Pentose and glucuronate interconversions	6	1	2	2	1	3	1	2	1	1	1	13	2	2	2	5	2	1	4	2	2	2
map00051	Fructose and mannose metabolism	6	1	5	2	2	4	5	3	3	6	2	7	4	5	5	2	3	5	3	5	3	3
map00260	Glycine, serine and threonine metabolism	6	2	13	1	1	12	12	13	11	10	3	9	13	12	12	12	10	13	10	12	4	13
map00500	Starch and sucrose metabolism	6	0	5	1	0	5	6	7	5	11	3	9	8	3	4	7	6	4	9	4	4	5
map00790	Folate biosynthesis	6	1	6	0	0	6	6	7	5	7	0	3	4	5	5	4	4	5	1	5	1	6
map00470	D-Amino acid metabolism	5	5	3	0	2	6	4	3	3	8	4	5	6	5	4	3	6	4	5	4	4	3
map00640	Propanoate metabolism	5	3	8	2	1	5	7	7	7	7	3	6	4	6	6	4	2	6	3	6	2	7
map00680	Methane metabolism	5	4	6	3	3	7	6	6	6	7	6	7	9	7	7	7	5	7	7	7	2	6
map00720	Carbon fixation pathways in prokaryotes	5	4	8	3	4	9	8	8	8	10	5	6	12	8	8	5	5	8	8	8	2	8
map00900	Terpenoid backbone biosynthesis	5	2	9	0	1	9	8	9	8	8	2	7	9	9	9	8	8	9	6	9	5	9
map03060	Protein export	5	7	10	8	9	12	9	10	8	9	8	7	10	10	10	6	7	10	9	10	7	10
map03410	Base excision repair	5	6	6	6	6	6	6	6	6	10	7	7	6	6	6	10	9	5	5	6	10	6
map00061	Fatty acid biosynthesis	4	1	5	2	1	7	5	6	6	2	1	2	6	6	6	0	0	6	2	6	0	6
map00220	Arginine biosynthesis	4	3	4	0	0	3	4	4	4	7	0	7	6	4	4	1	0	4	6	4	1	4
map00250	Alanine, aspartate and glutamate metabolism	4	2	10	0	3	9	9	10	9	12	4	8	13	9	9	4	2	9	6	9	4	10
map00521	Streptomycin biosynthesis	4	1	6	0	0	5	4	4	2	5	1	4	5	5	5	0	1	4	5	5	1	6
map00564	Glycerophospholipid metabolism	4	3	6	4	4	6	6	6	6	9	5	4	7	6	6	5	4	6	7	6	7	7
map00710	Carbon fixation in photosynthetic organisms	4	5	7	7	5	7	7	7	7	5	5	4	6	6	6	4	4	6	5	6	4	7
map00030	Pentose phosphate pathway	3	4	6	3	2	6	6	6	5	5	3	6	6	6	6	8	4	6	7	6	4	5
map00760	Nicotinate and nicotinamide metabolism	3	0	7	0	1	7	7	8	7	5	5	7	8	9	7	5	5	7	7	7	4	7
map00970	Aminoacyl-tRNA biosynthesis	3	18	18	17	16	17	16	18	17	17	16	15	18	18	18	18	16	18	18	18	16	18
map00983	Drug metabolism - other enzymes	3	4	8	5	4	8	6	7	7	8	4	3	9	6	7	8	6	7	4	6	2	7
map03010	Ribosome	3	24	54	46	39	54	54	54	32	53	45	28	24	54	54	17	48	54	48	54	40	54
map00400	Phenylalanine, tyrosine and tryptophan biosynthesis	2	0	5	0	0	4	5	5	5	10	0	8	7	5	5	6	6	5	5	5	0	5
map00550	Peptidoglycan biosynthesis	2	14	13	7	12	13	13	13	12	15	14	13	11	14	14	13	14	14	11	14	13	13
map00670	One carbon pool by folate	2	3	7	2	2	6	7	7	7	7	2	5	8	8	7	7	7	7	7	7	2	7
map03018	RNA degradation	2	5	7	5	6	6	7	7	6	9	6	6	8	7	7	10	8	7	7	7	7	7
map00052	Galactose metabolism	1	1	4	1	1	7	4	4	4	10	1	9	5	4	4	7	5	3	9	4	4	4
map00730	Thiamine metabolism	1	4	9	3	4	10	9	10	9	6	4	5	6	9	9	6	7	9	6	9	6	9
map00770	Pantothenate and CoA biosynthesis	1	0	6	0	0	4	6	7	6	6	2	6	5	6	6	2	2	6	1	6	1	6
map03030	DNA replication	1	12	13	11	12	13	13	13	14	11	12	10	12	13	12	11	10	12	12	13	10	14
map03420	Nucleotide excision repair	1	7	7	5	7	7	6	7	6	7	7	7	6	7	7	6	7	7	5	7	5	7
map03430	Mismatch repair	1	8	8	7	8	8	7	7	7	7	8	7	8	9	9	6	8	8	5	8	6	7
map03440	Homologous recombination	1	12	13	12	12	13	13	13	13	12	12	13	13	13	13	10	13	12	12	13	11	13

## Sheet: Salaheen-milk
pathway ID	Description	total nr of unique KEGGs in milk group contigs	Firmicutes_like_16	Flintibacter_sp._KGMB00164_like_31	Coprococcus_comes_like_5	Flintibacter_sp._KGMB00164_like_33	Clostridiales_like_52	Bacteroides_like_20	Bacteroides_fragilis_like_3	Escherichia_coli_str._K-12_substr._MG1655_like_7
map02020	Two-component system	21	23	10	21	15	26	26	26	106
map02010	ABC transporters	16	43	44	28	49	51	22	23	123
map02024	Quorum sensing	10	15	8	12	9	16	6	9	30
map00520	Amino sugar and nucleotide sugar metabolism	5	13	17	16	17	15	22	25	28
map00630	Glyoxylate and dicarboxylate metabolism	5	9	5	6	6	7	10	9	18
map00010	Glycolysis / Gluconeogenesis	4	10	9	10	10	11	15	15	23
map03070	Bacterial secretion system	4	6	6	7	8	9	9	10	30
map00030	Pentose phosphate pathway	3	9	9	8	9	10	13	12	20
map00051	Fructose and mannose metabolism	3	10	3	4	4	9	16	11	18
map00260	Glycine, serine and threonine metabolism	3	12	10	11	10	11	17	17	20
map00330	Arginine and proline metabolism	3	7	7	8	7	8	7	9	14
map00040	Pentose and glucuronate interconversions	2	16	4	2	4	17	14	9	23
map00230	Purine metabolism	2	22	23	23	23	25	29	29	39
map00250	Alanine, aspartate and glutamate metabolism	2	12	9	13	9	12	17	17	17
map00470	D-Amino acid metabolism	2	7	5	7	5	7	7	7	10
map00500	Starch and sucrose metabolism	2	9	10	10	10	11	11	11	17
map00540	Lipopolysaccharide biosynthesis	2	1	0	0	0	1	11	13	17
map00541	O-Antigen nucleotide sugar biosynthesis	2	2	4	7	4	5	14	16	14
map00620	Pyruvate metabolism	2	13	11	10	12	14	12	13	27
map00790	Folate biosynthesis	2	4	4	5	5	4	10	10	17
map00020	Citrate cycle (TCA cycle)	1	4	4	4	3	4	8	8	13
map00052	Galactose metabolism	1	10	9	9	9	9	9	8	16
map00061	Fatty acid biosynthesis	1	7	6	7	6	7	8	8	9
map00190	Oxidative phosphorylation	1	20	11	16	10	20	30	30	38
map00240	Pyrimidine metabolism	1	15	14	14	15	15	17	19	28
map00270	Cysteine and methionine metabolism	1	15	16	14	16	17	15	17	23
map00640	Propanoate metabolism	1	7	5	3	6	6	9	9	18
map00650	Butanoate metabolism	1	3	3	3	5	3	5	5	13
map00680	Methane metabolism	1	8	7	8	8	7	11	11	14
map00730	Thiamine metabolism	1	9	13	9	12	10	10	9	12
map00760	Nicotinate and nicotinamide metabolism	1	9	5	9	5	9	11	9	9
map00970	Aminoacyl-tRNA biosynthesis	1	16	18	17	18	17	17	18	19
map00983	Drug metabolism - other enzymes	1	8	8	7	8	8	9	9	13
map03018	RNA degradation	1	11	11	11	11	11	10	9	15
map03030	DNA replication	1	9	11	11	12	11	14	14	16
map00195	Photosynthesis	0	8	8	8	8	8	8	8	8
map00220	Arginine biosynthesis	0	8	8	7	8	8	8	8	8
map00280	Valine, leucine and isoleucine degradation	0	0	1	0	2	0	4	4	6
map00300	Lysine biosynthesis	0	13	12	13	13	13	12	12	11
map00400	Phenylalanine, tyrosine and tryptophan biosynthesis	0	10	6	10	6	10	8	8	11
map00521	Streptomycin biosynthesis	0	0	4	1	4	3	8	7	6
map00550	Peptidoglycan biosynthesis	0	14	13	14	13	15	14	14	15
map00564	Glycerophospholipid metabolism	0	10	7	7	7	10	8	6	12
map00670	One carbon pool by folate	0	8	6	8	6	8	10	9	9
map00710	Carbon fixation in photosynthetic organisms	0	6	4	6	5	6	8	8	10
map00720	Carbon fixation pathways in prokaryotes	0	11	8	11	9	11	15	15	14
map00770	Pantothenate and CoA biosynthesis	0	5	6	5	7	8	9	9	15
map00900	Terpenoid backbone biosynthesis	0	7	7	7	8	7	9	9	12
map03010	Ribosome	0	21	33	24	53	50	19	54	54
map03060	Protein export	0	8	8	9	10	10	10	11	17
map03410	Base excision repair	0	8	9	9	10	8	9	9	12
map03420	Nucleotide excision repair	0	7	7	7	7	7	7	7	7
map03430	Mismatch repair	0	7	7	7	8	7	9	9	12
map03440	Homologous recombination	0	11	13	12	13	12	13	13	19

## Sheet: Salaheen-solid
pathway ID	Description	total nr of unique KEGGs in solid group contigs	Prevotella_enoeca_like_1	Paraprevotella_xylaniphila_like_7	Tenuifilum_thalassicum_like_15	Prevotella_enoeca_like_6	Prevotella_enoeca_like_8	Prevotella_like_10	Faecalibacterium_prausnitzii_like_4	Firmicutes_like_6	Flintibacter_sp._KGMB00164_like_21	Prevotella_enoeca_like_19	Intestinibaculum_porci_like_4	Coprococcus_comes_like_1	Prevotella_enoeca_like_20	Prevotella_like_42	Prevotella_enoeca_like_21	Prevotella_oris_like_1	Phocaeicola_coprophilus_like_8	Prevotella_enoeca_like_22	Alloprevotella_sp._E39_like_24	Sutterella_megalosphaeroides_like_13	Prevotella_like_45	Megamonas_funiformis_like_3	Megamonas_funiformis_like_4	Megasphaera_elsdenii_like_2	Muribaculum_intestinale_like_116	Clostridiales_like_49	Alloprevotella_sp._E39_like_31	Megamonas_funiformis_like_5	Alloprevotella_sp._E39_like_32	Paraprevotella_xylaniphila_like_19	Faecalibacterium_prausnitzii_like_35	Ruminococcus_sp._JE7A12_like_93	Faecalibaculum_rodentium_like_4	Prevotella_enoeca_like_28	Megasphaera_elsdenii_like_3	Clostridiales_like_51	Selenomonas_ruminantium_like_14	Alloprevotella_sp._E39_like_37	Prevotella_enoeca_like_29	Clostridiales_like_53	Prevotella_enoeca_like_36	Prevotella_enoeca_like_37	Prevotella_enoeca_like_38	Prevotella_enoeca_like_43	Prevotella_enoeca_like_45	Bacteroides_like_25	Clostridiales_like_97
map02010	ABC transporters	51	10	10	9	15	15	13	40	31	15	9	26	40	11	16	11	13	20	11	12	33	15	43	40	47	12	21	12	39	13	10	41	17	17	11	41	46	44	14	12	60	11	11	15	15	10	10	37
map02020	Two-component system	39	15	13	8	16	16	16	17	7	9	13	9	12	18	15	18	15	13	14	12	34	16	22	22	15	16	12	10	22	11	13	18	9	7	15	12	19	27	12	17	15	18	18	15	15	17	10	14
map00520	Amino sugar and nucleotide sugar metabolism	12	15	16	11	14	14	18	25	13	9	13	15	18	16	19	16	17	15	15	15	10	18	25	23	19	15	22	13	23	15	15	28	17	12	16	16	20	19	15	15	18	16	16	13	13	13	12	20
map00270	Cysteine and methionine metabolism	11	14	14	6	14	14	14	15	4	12	15	9	15	13	16	14	16	12	14	12	14	15	19	18	24	14	15	15	19	14	10	14	14	7	11	20	12	20	13	11	15	12	14	12	14	11	11	12
map00620	Pyruvate metabolism	11	5	10	8	11	10	10	12	7	9	10	10	15	9	9	9	9	10	8	10	7	8	11	11	15	10	12	10	10	10	10	11	11	10	9	12	11	10	9	9	11	8	9	11	11	8	9	13
map00500	Starch and sucrose metabolism	9	8	9	5	11	11	7	6	11	5	7	9	9	8	12	10	11	8	8	7	3	10	14	14	9	9	10	5	13	6	8	7	11	4	7	9	9	11	7	6	11	8	8	10	10	6	5	9
map00650	Butanoate metabolism	9	5	4	3	4	4	5	5	3	0	6	2	2	5	4	5	4	6	5	5	2	4	5	5	7	3	2	5	5	5	3	7	3	2	5	6	2	6	5	5	4	5	5	4	4	5	2	2
map02024	Quorum sensing	9	5	6	3	7	6	8	7	1	7	7	5	8	7	6	6	6	7	7	5	7	7	10	9	7	5	5	4	7	4	6	8	9	2	4	7	12	8	4	6	12	6	6	6	6	6	2	12
map00051	Fructose and mannose metabolism	7	10	10	3	8	8	10	7	8	2	8	4	10	7	7	7	8	8	9	6	3	10	17	12	8	6	6	6	12	6	9	7	8	5	5	3	4	10	6	8	6	7	7	8	8	6	6	6
map00010	Glycolysis / Gluconeogenesis	6	10	8	11	11	10	12	8	9	9	12	13	11	13	12	13	12	11	12	12	9	10	13	13	12	13	10	13	12	13	8	8	12	11	11	9	6	9	10	11	8	12	13	11	11	11	12	11
map00020	Citrate cycle (TCA cycle)	6	3	3	4	5	5	6	3	1	2	6	1	6	6	5	6	5	5	4	6	3	5	7	7	5	4	5	6	6	4	3	3	5	0	6	4	2	4	6	6	3	6	6	5	5	6	5	4
map00330	Arginine and proline metabolism	6	5	7	1	7	6	7	5	2	1	6	4	4	4	9	4	8	7	5	4	7	9	9	9	8	7	4	3	9	4	7	8	4	3	4	8	6	8	4	6	5	4	4	5	7	4	4	3
map00720	Carbon fixation pathways in prokaryotes	6	9	10	8	12	11	12	9	4	8	12	4	12	12	12	12	12	13	11	11	8	11	10	10	12	12	7	11	9	9	10	8	7	6	10	10	9	10	11	12	10	11	12	11	11	11	10	10
map00040	Pentose and glucuronate interconversions	5	10	6	4	3	3	11	11	4	3	5	2	6	4	9	4	9	4	10	2	5	10	15	11	4	2	12	2	10	3	5	12	10	3	3	3	9	9	2	6	8	3	4	3	3	4	4	2
map00052	Galactose metabolism	5	7	8	2	8	8	8	7	8	5	7	11	9	7	9	7	7	8	7	8	1	6	11	10	6	5	9	8	9	8	8	8	9	8	7	5	7	9	8	7	9	7	7	8	8	5	7	10
map00540	Lipopolysaccharide biosynthesis	5	12	11	6	10	10	10	3	0	0	6	0	1	7	11	7	11	10	12	11	16	11	9	9	14	12	0	9	9	8	11	3	0	0	6	14	0	13	11	6	0	7	7	11	10	7	7	0
map00541	O-Antigen nucleotide sugar biosynthesis	5	13	12	6	11	12	13	15	3	1	8	3	11	10	13	10	12	11	14	9	5	11	13	7	12	15	12	10	7	11	12	19	8	3	10	8	14	8	11	11	5	10	10	10	11	8	10	12
map00630	Glyoxylate and dicarboxylate metabolism	5	8	7	4	6	6	8	6	3	3	6	4	6	5	6	6	5	5	7	5	3	6	10	8	7	6	7	4	8	3	7	7	8	3	4	4	7	6	5	6	5	5	5	6	6	5	5	6
map00680	Methane metabolism	5	8	5	8	9	9	8	7	2	7	8	5	10	8	8	8	8	7	7	7	8	8	5	6	8	10	6	7	5	7	3	7	6	3	7	6	6	5	7	6	5	7	8	9	9	8	7	10
map00230	Purine metabolism	4	28	26	17	27	26	25	19	14	17	25	15	24	29	28	28	26	30	29	26	25	27	21	20	24	28	19	27	20	26	26	21	18	12	26	22	21	21	27	24	26	28	29	25	27	26	22	21
map00470	D-Amino acid metabolism	4	7	6	5	6	6	6	8	0	3	6	4	5	7	6	7	6	6	6	6	7	6	7	7	9	6	5	6	6	5	6	8	7	2	7	7	6	6	6	7	6	6	7	6	5	7	5	5
map00640	Propanoate metabolism	4	4	5	4	2	2	4	4	4	3	4	4	5	3	2	4	2	5	4	2	3	2	8	8	6	4	5	2	7	2	5	5	6	3	3	5	6	3	2	3	3	4	3	2	2	3	3	4
map00770	Pantothenate and CoA biosynthesis	4	8	9	3	9	9	8	5	1	2	7	2	6	5	8	5	8	9	8	8	4	8	10	11	10	8	5	5	11	7	5	6	5	4	8	10	6	7	8	4	6	4	5	9	9	4	3	6
map03060	Protein export	4	9	10	11	10	10	9	8	6	9	8	6	9	10	12	8	9	10	9	9	15	7	13	13	13	11	10	6	13	8	11	8	9	7	8	9	9	11	10	7	8	7	10	11	11	7	11	7
map03070	Bacterial secretion system	4	8	9	10	10	9	8	6	5	7	7	6	7	9	11	8	7	9	8	8	13	7	11	12	12	10	8	5	11	8	10	6	7	8	7	9	7	10	9	6	7	6	9	10	10	7	10	5
map00030	Pentose phosphate pathway	3	7	8	7	6	6	7	8	7	3	8	8	4	6	8	6	8	6	8	6	8	8	11	11	9	6	9	6	11	6	7	10	7	7	4	8	8	7	6	7	9	5	6	6	6	5	6	7
map00190	Oxidative phosphorylation	3	23	9	17	23	23	22	14	8	5	22	11	16	24	24	23	21	21	23	23	14	9	16	16	11	23	11	24	16	24	9	13	9	7	10	11	9	16	23	24	13	23	24	23	23	23	18	17
map00260	Glycine, serine and threonine metabolism	3	13	9	11	14	14	16	10	1	12	14	8	13	14	11	14	11	13	13	13	10	12	16	16	13	15	9	13	16	13	8	10	10	0	12	13	10	12	13	15	11	11	14	13	14	14	13	16
map00280	Valine, leucine and isoleucine degradation	3	4	3	2	1	1	2	1	0	1	2	1	1	2	1	2	1	3	4	2	0	1	5	5	4	4	0	2	4	2	2	2	1	2	2	3	0	2	2	2	0	1	2	1	1	1	2	1
map00730	Thiamine metabolism	3	9	6	5	5	5	8	5	6	5	7	7	11	9	8	9	8	10	9	8	11	8	9	9	12	9	6	7	7	7	6	7	7	6	8	9	7	9	9	6	9	9	9	6	5	6	9	12
map03410	Base excision repair	3	7	7	6	6	5	6	10	10	8	4	9	10	6	7	6	7	7	6	7	9	7	8	8	10	6	8	3	8	6	7	10	8	9	3	9	8	8	7	6	9	6	6	5	5	5	6	8
map00220	Arginine biosynthesis	2	3	7	2	7	7	7	7	1	1	7	4	8	3	6	3	6	7	2	7	5	7	7	7	8	7	7	7	7	7	7	7	7	1	3	7	8	7	7	8	8	3	3	7	7	3	7	9
map00240	Pyrimidine metabolism	2	15	14	15	16	17	15	13	12	13	13	11	14	17	16	17	16	17	17	14	16	14	16	14	16	17	12	15	14	11	15	14	8	9	16	15	12	16	15	13	15	16	16	15	16	17	16	11
map00300	Lysine biosynthesis	2	9	12	7	11	11	12	12	1	6	11	8	12	11	12	10	12	12	11	11	7	12	11	11	9	8	12	10	10	10	12	13	10	2	10	9	13	12	11	12	13	11	11	12	12	10	10	10
map00400	Phenylalanine, tyrosine and tryptophan biosynthesis	2	5	8	6	8	8	8	7	1	5	8	7	10	6	8	6	8	8	6	7	9	8	11	11	13	7	7	7	11	7	8	7	8	0	6	11	6	12	7	7	10	6	6	7	8	5	6	10
map00564	Glycerophospholipid metabolism	2	6	8	4	8	8	7	6	6	7	6	5	6	7	7	7	8	6	5	6	7	8	7	7	7	7	5	4	7	3	7	6	3	6	6	7	5	6	6	6	9	5	7	8	6	7	6	7
map00710	Carbon fixation in photosynthetic organisms	2	5	5	7	7	6	7	5	6	4	7	8	6	7	7	7	7	7	7	7	8	5	5	5	5	7	4	7	4	7	6	6	5	5	7	4	5	4	5	7	6	5	7	7	7	6	7	6
map00970	Aminoacyl-tRNA biosynthesis	2	17	18	18	17	18	17	18	17	13	15	13	18	18	16	18	17	18	18	18	19	16	18	18	19	18	17	17	18	17	18	18	16	16	14	16	17	18	18	16	14	18	18	17	17	16	17	13
map03030	DNA replication	2	13	14	11	13	11	13	10	11	12	13	13	12	14	14	14	14	13	14	13	14	14	13	12	13	14	11	10	12	12	14	10	13	11	11	11	10	12	14	11	10	13	14	13	12	14	13	11
map00061	Fatty acid biosynthesis	1	8	6	4	7	8	8	4	1	2	7	2	7	7	7	7	6	9	8	7	7	6	6	6	5	7	2	7	6	7	5	6	2	0	6	5	7	7	7	6	7	6	7	8	8	5	9	7
map00250	Alanine, aspartate and glutamate metabolism	1	12	12	5	12	12	12	11	3	5	11	7	10	9	12	9	12	11	12	11	9	14	12	12	11	13	11	11	12	11	12	11	11	5	8	11	11	12	11	12	8	8	9	12	12	9	8	9
map00790	Folate biosynthesis	1	8	6	4	6	5	6	2	0	1	6	5	7	6	6	7	5	9	8	7	11	5	8	7	13	8	4	5	7	4	6	2	4	3	6	11	4	9	7	7	6	7	8	6	5	5	5	7
map00900	Terpenoid backbone biosynthesis	1	7	9	9	8	8	9	7	4	5	8	6	6	8	9	8	9	9	9	8	8	8	7	7	6	9	6	6	6	6	9	7	5	5	7	5	7	7	8	9	7	8	8	8	9	8	8	7
map03010	Ribosome	1	53	20	53	52	24	54	24	48	26	33	39	36	54	54	27	24	26	54	49	53	17	53	53	48	53	53	52	53	52	48	42	51	46	35	12	24	41	45	29	46	23	50	53	52	16	47	46
map00195	Photosynthesis	0	8	0	8	8	8	8	8	7	4	8	4	6	8	8	8	8	0	8	8	8	0	8	8	8	8	0	8	8	8	0	6	8	7	0	8	6	8	8	8	7	8	8	8	8	8	8	7
map00521	Streptomycin biosynthesis	0	5	5	2	5	5	6	4	2	1	6	2	5	5	6	5	6	5	5	4	4	6	6	1	6	7	6	6	1	6	5	4	7	1	4	5	3	4	6	6	1	5	5	5	5	2	4	4
map00550	Peptidoglycan biosynthesis	0	13	14	13	12	11	14	14	0	12	13	12	14	14	14	14	14	13	14	14	12	14	13	13	13	12	13	12	13	11	14	14	14	10	14	13	13	13	14	14	15	14	14	12	12	14	12	12
map00670	One carbon pool by folate	0	9	8	5	8	8	10	7	2	6	7	4	8	8	8	9	8	8	9	9	5	8	8	8	7	9	8	9	8	7	8	7	6	3	7	7	6	7	9	9	7	9	9	7	7	9	7	8
map00760	Nicotinate and nicotinamide metabolism	0	9	9	6	8	8	9	3	4	5	8	3	6	9	9	8	8	8	9	8	5	7	9	7	7	8	7	6	6	7	9	3	7	2	6	8	6	4	8	7	9	9	9	8	8	7	6	3
map00983	Drug metabolism - other enzymes	0	8	9	8	8	9	7	6	5	7	7	5	7	9	8	9	8	7	9	9	5	7	8	7	7	9	5	8	7	6	9	7	3	3	8	7	6	7	9	8	7	8	9	8	9	8	8	5
map03018	RNA degradation	0	7	7	6	6	7	7	9	7	8	8	9	10	8	9	7	8	8	8	6	12	7	11	11	10	9	6	9	10	9	7	10	6	8	6	8	8	11	7	8	10	8	8	5	4	7	6	9
map03420	Nucleotide excision repair	0	7	7	7	7	6	7	7	7	7	7	6	7	7	7	7	7	7	7	7	7	7	7	7	7	7	6	6	6	6	7	7	7	7	4	7	7	6	7	7	6	7	7	7	7	7	7	6
map03430	Mismatch repair	0	8	8	8	8	6	8	6	7	7	7	7	8	9	8	8	8	7	8	9	9	8	9	9	9	8	7	6	9	9	7	7	8	8	8	8	7	8	9	8	7	6	9	9	8	7	8	7
map03440	Homologous recombination	0	13	13	13	13	11	13	11	11	13	11	12	12	13	13	13	14	13	13	13	15	13	14	14	14	14	13	8	13	11	13	13	14	11	11	13	12	13	13	13	12	11	13	11	13	11	13	12
[truncated: 3 more columns]
