# Supplementary material for: A global phylogenomic and metabolic reconstruction of the large intestine bacterial community of domesticated cattle
Source: Microbiome. 2022 Sep 26;10:155. doi: 10.1186/s40168-022-01357-1 (PMC9511753; doi:10.1186/s40168-022-01357-1)
Supplement: Supplementary file 10 — Additional file 9: Table S9. Distribution of metabolic functions with potential mutualistic benefits for the host in the groups of samples used for our formal comparisons and the common sequences. In each tab, we present the MAGs that contain relevant enzymes (based on KOs annotation) and the sum of the predicted enzymes identified under the column ‘total’. If the MAG (and by extension its enzymes) is also present in one of the focal groups of samples (i.e. [31]; milk or solid group, this study; summer or winter samples and the common sequences) this number also appears under the respective column (milk, solid, winter, summer or common). MAGs that we manually verified that carry all predicted KOs for the production of an endproduct (by visually inspecting to confirm the completeness) are highlighted in bold font. In each tab, we also present (to a small subtable to the left) the number of MAGs identified carrying enzymes in the focal groups of samples. In the acetate tab, we also present the MAGs that carry the predicted EC enzymes that would be required for acetate production (for an overview see Figure 1 of [124]). [file 40168_2022_1357_MOESM9_ESM.xlsx]

## Sheet: acetate
MAGs	EC 2.8.3.18 & EC 6.2.1.5	EC 6.2.1.13	EC 6.2.1.1	EC 2.3.1.8 & EC 2.7.2.1	milk	solid	winter	summer	core	total
Phascolarctobacterium_faecium_like_15		yes
Rickettsiales_endosymbiont_of_Stachyamoeba_lipophora_like_1		yes
Staphylococcus_like_1			yes			7				7
Jeotgalicoccus_like_1			yes							5
Jeotgalicoccus_like_2			yes							5
Abiotrophia_defectiva_like_1										4
Anaerotignum_propionicum_like_17				yes						4
Anaerotignum_propionicum_like_21				yes				4	4	4
Corynebacterium_efficiens_like_1	yes			yes						4
Corynebacterium_humireducens_like_1				yes						4
Corynebacterium_humireducens_like_2	yes			yes						4
Corynebacterium_humireducens_like_3				yes						4
Corynebacterium_maris_like_1	yes			yes			4			4
Corynebacterium_maris_like_2	yes			yes						4
Corynebacterium_maris_like_3	yes			yes						4
Corynebacterium_xerosis_like_1			yes	yes			4			4
Enterococcus_hirae_like_1			yes					4		4
Enterococcus_like_1			yes					4	4	4
Halomonas_sp._PGE1_like_1			yes	yes						4
Kurthia_zopfii_like_1	yes	yes	yes							4
Nesterenkonia_sp._NBAIMH1_like_1	yes		yes							4
Oligella_ureolytica_like_1	yes		yes							4
Oligella_ureolytica_like_2	yes		yes							4
Oligella_ureolytica_like_3	yes		yes							4
Oligella_ureolytica_like_4	yes		yes							4
Ornithobacterium_rhinotracheale_like_1			yes	yes						4
Ornithobacterium_rhinotracheale_like_2			yes	yes						4
Simiduia_agarivorans_like_1			yes							4
Treponema_brennaborense_like_12			yes	yes						4
Acinetobacter_like_1			yes							3
Akkermansia_muciniphila_like_2			yes	yes						3
Butyrivibrio_proteoclasticus_like_1				yes				3		3
Clostridiales_like_33			yes	yes						3
Clostridiales_like_37				yes						3
Clostridiales_like_39				yes						3
Clostridiales_like_40				yes						3
Clostridiales_like_51				yes		3				3
Clostridium_perfringens_like_1				yes				3		3
Corynebacterium_marinum_like_1	yes			yes						3
Enterobacteriaceae_like_1	yes		yes							3
Enterobacteriaceae_like_2	yes		yes							3
Enterobacteriaceae_like_3	yes		yes							3
Enterobacteriaceae_like_4	yes		yes							3
Enterobacteriaceae_like_5	yes		yes							3
Enterobacteriaceae_like_6	yes		yes							3
Enterobacteriaceae_like_7	yes		yes							3
Enterococcus_cecorum_like_1			yes		3					3
Enterococcus_like_3			yes							3
Erysipelotrichaceae_like_16								3	3	3
Escherichia_coli_str._K-12_substr._MG1655_like_1	yes		yes							3
Escherichia_coli_str._K-12_substr._MG1655_like_10	yes		yes							3
Escherichia_coli_str._K-12_substr._MG1655_like_2	yes		yes		3					3
Escherichia_coli_str._K-12_substr._MG1655_like_3	yes		yes							3
Escherichia_coli_str._K-12_substr._MG1655_like_4	yes		yes							3
Escherichia_coli_str._K-12_substr._MG1655_like_5	yes		yes							3
Escherichia_coli_str._K-12_substr._MG1655_like_6	yes		yes							3
Escherichia_coli_str._K-12_substr._MG1655_like_7	yes		yes		3				3	3
Escherichia_coli_str._K-12_substr._MG1655_like_8	yes		yes							3
Escherichia_coli_str._K-12_substr._MG1655_like_9	yes		yes							3
Faecalibaculum_rodentium_like_1				yes						3
Faecalibaculum_rodentium_like_3				yes						3
Faecalibaculum_rodentium_like_4				yes		3				3
Faecalibaculum_rodentium_like_5				yes						3
Faecalibaculum_rodentium_like_6				yes						3
Faecalibaculum_rodentium_like_7				yes		3				3
Flavonifractor_plautii_like_5				yes						3
Gallibacterium_anatis_like_1			yes	yes	3					3
Gallibacterium_anatis_like_2			yes	yes						3
Gallibacterium_anatis_like_3			yes	yes						3
Gallibacterium_anatis_like_4			yes	yes						3
Hungatella_hathewayi_like_1				yes						3
Intestinibaculum_porci_like_4						3		3		3
Intestinibaculum_porci_like_7										3
Intestinimonas_butyriciproducens_like_4			yes	yes		3				3
Intestinimonas_butyriciproducens_like_6			yes	yes						3
Lactobacillus_curvatus_like_1										3
Lactobacillus_curvatus_like_2										3
Lactobacillus_johnsonii_like_1									3	3
Lactobacillus_like_3										3
Lactobacillus_like_4										3
Lactobacillus_sakei_like_1										3
Lactobacillus_sakei_like_2										3
Lactobacillus_sakei_like_3										3
Ligilactobacillus_salivarius_like_1										3
Ligilactobacillus_salivarius_like_2										3
Ligilactobacillus_salivarius_like_3										3
Ligilactobacillus_salivarius_like_4										3
Microbacterium_sp._A18JL241_like_1			yes	yes				3		3
Ornithinimicrobium_sp._AMA3305_like_1			yes	yes						3
Pelistega_sp._NLN63_like_1	yes		yes							3
Pseudohongiella_spirulinae_like_1			yes							3
Psychrobacter_like_1			yes							3
Ruminococcus_albus_like_17			yes							3
Ruminococcus_albus_like_19			yes				3			3
Ruminococcus_like_15			yes							3
Ruminococcus_sp._JE7A12_like_115			yes					3		3
Ruminococcus_sp._JE7A12_like_13			yes	yes				3		3
Ruminococcus_sp._JE7A12_like_40			yes	yes				3		3
Ruminococcus_sp._JE7A12_like_62			yes	yes						3
Ruminococcus_sp._JE7A12_like_64			yes	yes						3
Stenotrophomonas_like_1	yes		yes						3	3
Tenuifilum_thalassicum_like_51				yes						3
Tessaracoccus_flavus_like_1	yes		yes	yes						3
Tessaracoccus_flavus_like_2	yes		yes	yes						3
Treponema_brennaborense_like_11			yes	yes						3
Treponema_brennaborense_like_3			yes							3
Treponema_brennaborense_like_7			yes	yes						3
Treponema_socranskii_like_36			yes	yes						3
Treponema_succinifaciens_like_17			yes	yes						3
Treponema_succinifaciens_like_30			yes	yes						3
Treponema_succinifaciens_like_31			yes	yes						3
Treponema_succinifaciens_like_32			yes	yes						3
Treponema_succinifaciens_like_34			yes	yes						3
Treponema_succinifaciens_like_35			yes	yes						3
Treponema_succinifaciens_like_36			yes	yes						3
Treponema_succinifaciens_like_37			yes	yes						3
Treponema_succinifaciens_like_40			yes	yes						3
Treponema_succinifaciens_like_41			yes	yes						3
Treponema_succinifaciens_like_46			yes	yes						3
Treponema_succinifaciens_like_47			yes	yes						3
Treponema_succinifaciens_like_48			yes	yes						3
Treponema_succinifaciens_like_7			yes	yes						3
Veillonella_like_2				yes						3
Acidaminococcus_fermentans_like_1				yes						2
Acidaminococcus_fermentans_like_2				yes						2
Acidaminococcus_fermentans_like_3										2
Acidaminococcus_fermentans_like_4				yes						2
Acidaminococcus_fermentans_like_5				yes						2
Acidaminococcus_fermentans_like_6				yes		2				2
Akkermansia_muciniphila_like_1			yes	yes		2				2
Alistipes_communis_like_1										2
Alistipes_communis_like_2				yes						2
Alistipes_indistinctus_like_1				yes						2
Alistipes_indistinctus_like_10				yes		2				2
Alistipes_indistinctus_like_11				yes						2
Alistipes_indistinctus_like_2										2
Alistipes_indistinctus_like_3				yes						2
Alistipes_indistinctus_like_4										2
Alistipes_indistinctus_like_5				yes						2
Alistipes_indistinctus_like_6										2
Alistipes_indistinctus_like_7										2
Alistipes_indistinctus_like_9				yes						2
Alistipes_like_1										2
Alistipes_like_10										2
Alistipes_like_101										2
Alistipes_like_102				yes				2	2	2
Alistipes_like_103								2		2
Alistipes_like_104										2
Alistipes_like_106									2	2
Alistipes_like_107										2
Alistipes_like_108							2			2
Alistipes_like_109										2
Alistipes_like_11										2
Alistipes_like_110										2
Alistipes_like_111										2
Alistipes_like_113										2
Alistipes_like_114										2
Alistipes_like_117							2			2
Alistipes_like_118								2		2
Alistipes_like_119										2
Alistipes_like_12										2
Alistipes_like_120									2	2
Alistipes_like_121							2			2
Alistipes_like_122										2
Alistipes_like_123									2	2
Alistipes_like_124										2
Alistipes_like_125										2
Alistipes_like_126										2
Alistipes_like_127										2
Alistipes_like_128										2
Alistipes_like_129							2			2
Alistipes_like_13										2
Alistipes_like_130										2
Alistipes_like_131										2
Alistipes_like_132										2
Alistipes_like_134							2			2
Alistipes_like_135						2			2	2
Alistipes_like_136										2
Alistipes_like_137										2
Alistipes_like_138										2
Alistipes_like_139										2
Alistipes_like_14										2
Alistipes_like_141							2			2
Alistipes_like_142							2			2
Alistipes_like_143										2
Alistipes_like_145										2
Alistipes_like_148										2
Alistipes_like_151										2
Alistipes_like_153							2			2
Alistipes_like_155										2
Alistipes_like_17										2
Alistipes_like_18										2
Alistipes_like_19							2			2
Alistipes_like_20										2
Alistipes_like_21										2
Alistipes_like_23										2
Alistipes_like_24										2
Alistipes_like_25							2			2
Alistipes_like_26										2
Alistipes_like_28										2
Alistipes_like_29										2
Alistipes_like_30										2
Alistipes_like_31										2
Alistipes_like_32										2
Alistipes_like_33							2			2
Alistipes_like_34										2
Alistipes_like_36							2			2
Alistipes_like_37							2		2	2
Alistipes_like_38										2
Alistipes_like_39										2
Alistipes_like_4										2
Alistipes_like_40							2			2
Alistipes_like_41										2
Alistipes_like_42										2
Alistipes_like_43						2				2
Alistipes_like_44							2			2
Alistipes_like_45										2
Alistipes_like_46							2			2
Alistipes_like_47										2
Alistipes_like_48										2
Alistipes_like_49										2
Alistipes_like_5										2
Alistipes_like_51										2
Alistipes_like_52										2
Alistipes_like_54										2
Alistipes_like_55										2
Alistipes_like_56										2
Alistipes_like_57										2
Alistipes_like_58									2	2
Alistipes_like_59								2		2
Alistipes_like_6										2
Alistipes_like_60										2
Alistipes_like_62										2
Alistipes_like_64										2
Alistipes_like_65										2
Alistipes_like_66										2
Alistipes_like_67										2
Alistipes_like_68										2
Alistipes_like_69										2
Alistipes_like_7										2
Alistipes_like_71										2
Alistipes_like_72										2
Alistipes_like_73										2
Alistipes_like_76										2
Alistipes_like_79										2
Alistipes_like_8										2
Alistipes_like_80										2
Alistipes_like_81										2
Alistipes_like_82										2
Alistipes_like_83										2
Alistipes_like_84						2			2	2
Alistipes_like_85										2
Alistipes_like_86										2
Alistipes_like_88										2
Alistipes_like_9										2
Alistipes_like_91										2
Alistipes_like_93								2		2
Alistipes_like_94									2	2
Alistipes_like_95						2			2	2
Alistipes_like_97										2
Alistipes_like_98										2
Alistipes_like_99										2
Alistipes_megaguti_like_1										2
Aminipila_sp._JN-39_like_1				yes						2
Aminipila_sp._JN-39_like_2				yes						2
Anaerocolumna_sp._CBA3638_like_4			yes	yes				2		2
Anaerocolumna_sp._CBA3638_like_5										2
Anaerocolumna_sp._CBA3638_like_6				yes					2	2
Anaerocolumna_sp._CBA3638_like_7				yes						2
Anaerotignum_propionicum_like_10			yes	yes						2
Anaerotignum_propionicum_like_11			yes	yes						2
Anaerotignum_propionicum_like_12				yes				2	2	2
Anaerotignum_propionicum_like_13				yes					2	2
Anaerotignum_propionicum_like_14				yes						2
Anaerotignum_propionicum_like_15				yes						2
Anaerotignum_propionicum_like_16				yes		2				2
Anaerotignum_propionicum_like_18			yes	yes					2	2
Anaerotignum_propionicum_like_19			yes	yes						2
Anaerotignum_propionicum_like_2			yes	yes						2
Anaerotignum_propionicum_like_20			yes	yes			2		2	2
Anaerotignum_propionicum_like_22			yes	yes						2
Anaerotignum_propionicum_like_24			yes	yes						2
Anaerotignum_propionicum_like_25			yes	yes						2
Anaerotignum_propionicum_like_27			yes	yes						2
Anaerotignum_propionicum_like_28			yes	yes						2
Anaerotignum_propionicum_like_3			yes	yes						2
Anaerotignum_propionicum_like_4			yes	yes						2
Anaerotignum_propionicum_like_5			yes	yes			2			2
Anaerotignum_propionicum_like_6			yes	yes						2
Anaerotignum_propionicum_like_7				yes		2			2	2
Anaerotignum_propionicum_like_8			yes	yes						2
Anaerotignum_propionicum_like_9			yes	yes						2
Bacteroidales_like_1				yes						2
Bacteroidales_like_11				yes		2			2	2
Bacteroidales_like_15										2
Bacteroidales_like_18										2
Bacteroidales_like_2				yes						2
Bacteroidales_like_21										2
Bacteroidales_like_29				yes						2
Bacteroidales_like_3				yes						2
Bacteroidales_like_30				yes					2	2
Bacteroidales_like_31				yes		2			2	2
Bacteroidales_like_32				yes						2
Bacteroidales_like_37										2
Bacteroidales_like_5				yes					2	2
Bacteroidales_like_6				yes					2	2
Bacteroides_like_12						2				2
Bacteroides_like_14										2
Bacteroides_like_15				yes						2
Bacteroides_like_18										2
Bacteroides_like_19						2				2
Bacteroides_like_2				yes						2
Bacteroides_like_21				yes						2
Bacteroides_like_23				yes						2
Bacteroides_like_25						2				2
Bacteroides_like_26										2
Bacteroides_like_27										2
Bacteroides_like_3				yes					2	2
Bacteroides_like_5										2
Bacteroides_like_8				yes		2				2
Bacteroides_like_9										2
Barnesiella_viscericola_like_16				yes						2
Barnesiella_viscericola_like_17				yes						2
Barnesiella_viscericola_like_18				yes						2
Barnesiella_viscericola_like_2				yes						2
Barnesiella_viscericola_like_3				yes						2
Barnesiella_viscericola_like_4				yes						2
Bifidobacterium_angulatum_like_1				yes						2
Bifidobacterium_angulatum_like_10				yes						2
Bifidobacterium_angulatum_like_11				yes						2
Bifidobacterium_angulatum_like_12				yes						2
Bifidobacterium_angulatum_like_13				yes						2
Bifidobacterium_angulatum_like_14				yes						2
Bifidobacterium_angulatum_like_15				yes						2
Bifidobacterium_angulatum_like_16				yes						2
Bifidobacterium_angulatum_like_17				yes						2
Bifidobacterium_angulatum_like_18				yes						2
Bifidobacterium_angulatum_like_19				yes						2
Bifidobacterium_angulatum_like_2				yes			2			2
Bifidobacterium_angulatum_like_20				yes						2
Bifidobacterium_angulatum_like_22				yes						2
Bifidobacterium_angulatum_like_23				yes						2
Bifidobacterium_angulatum_like_24				yes						2
Bifidobacterium_angulatum_like_25				yes						2
Bifidobacterium_angulatum_like_3				yes						2
Bifidobacterium_angulatum_like_4				yes						2
Bifidobacterium_angulatum_like_6				yes			2			2
Bifidobacterium_angulatum_like_7				yes						2
Bifidobacterium_angulatum_like_8				yes						2
Bifidobacterium_angulatum_like_9				yes						2
Bifidobacterium_longum_like_1				yes						2
Bifidobacterium_longum_like_2				yes						2
Bifidobacterium_longum_like_3				yes			2			2
Bifidobacterium_longum_like_4										2
Bifidobacterium_pseudolongum_like_29				yes						2
Bifidobacterium_thermophilum_like_1				yes						2
Bifidobacterium_thermophilum_like_2				yes			2			2
Bifidobacterium_thermophilum_like_3				yes			2			2
Bifidobacterium_thermophilum_like_4				yes			2			2
Blautia_argi_like_1				yes						2
Blautia_argi_like_2				yes	2					2
Blautia_argi_like_3				yes						2
Blautia_argi_like_6			yes	yes						2
Blautia_hansenii_like_1				yes						2
Blautia_hansenii_like_2				yes		2			2	2
Blautia_like_2				yes						2
Bulleidia_sp._zg-1006_like_1				yes						2
Bulleidia_sp._zg-1006_like_2				yes						2
Bulleidia_sp._zg-1006_like_3				yes						2
Bulleidia_sp._zg-1006_like_4				yes						2
Bulleidia_sp._zg-1006_like_5				yes						2
Bulleidia_sp._zg-1006_like_6				yes						2
Butyricimonas_like_2								2		2
Butyricimonas_like_4								2		2
Butyricimonas_like_5								2		2
Candidatus_Campylobacter_infans_like_1				yes						2
Caproiciproducens_sp._NJN-50_like_10			yes	yes					2	2
Caproiciproducens_sp._NJN-50_like_13			yes							2
Caproiciproducens_sp._NJN-50_like_14			yes	yes				2		2
Caproiciproducens_sp._NJN-50_like_15			yes							2
Caproiciproducens_sp._NJN-50_like_16			yes	yes						2
Caproiciproducens_sp._NJN-50_like_3			yes	yes						2
Caproiciproducens_sp._NJN-50_like_4			yes	yes						2
Caproiciproducens_sp._NJN-50_like_5			yes	yes		2	2			2
Caproiciproducens_sp._NJN-50_like_6			yes	yes						2
Caproiciproducens_sp._NJN-50_like_7			yes	yes						2
Christensenella_minuta_like_2			yes							2
Christensenella_sp._Marseille-P3954_like_1			yes	yes						2
Christensenella_sp._Marseille-P3954_like_7				yes						2
Clostridiales_like_1			yes	yes						2
Clostridiales_like_10			yes							2
Clostridiales_like_100				yes						2
Clostridiales_like_101				yes						2
Clostridiales_like_11				yes						2
Clostridiales_like_13			yes							2
Clostridiales_like_14			yes							2
Clostridiales_like_15			yes							2
Clostridiales_like_16				yes			2			2
Clostridiales_like_18				yes						2
Clostridiales_like_2			yes	yes						2
Clostridiales_like_20				yes		2				2
Clostridiales_like_22			yes			2				2
Clostridiales_like_24				yes						2
Clostridiales_like_28			yes			2				2
Clostridiales_like_29			yes							2
Clostridiales_like_3			yes	yes						2
Clostridiales_like_31			yes	yes						2
Clostridiales_like_34				yes		2				2
Clostridiales_like_35				yes						2
Clostridiales_like_4			yes				2			2
Clostridiales_like_41				yes						2
Clostridiales_like_42				yes						2
Clostridiales_like_43			yes							2
Clostridiales_like_44			yes			2				2
Clostridiales_like_46				yes						2
Clostridiales_like_47				yes						2
Clostridiales_like_5			yes	yes						2
Clostridiales_like_50				yes	2					2
Clostridiales_like_52				yes	2					2
Clostridiales_like_54			yes				2		2	2
Clostridiales_like_57			yes						2	2
Clostridiales_like_58			yes							2
Clostridiales_like_59				yes						2
Clostridiales_like_6			yes	yes						2
Clostridiales_like_60			yes	yes						2
Clostridiales_like_62			yes	yes						2
Clostridiales_like_63			yes							2
Clostridiales_like_65			yes							2
Clostridiales_like_66			yes							2
Clostridiales_like_70				yes						2
Clostridiales_like_71				yes						2
Clostridiales_like_73			yes							2
Clostridiales_like_75			yes	yes			2			2
Clostridiales_like_76			yes							2
Clostridiales_like_8			yes	yes						2
Clostridiales_like_81			yes							2
Clostridiales_like_83			yes							2
Clostridiales_like_84				yes					2	2
Clostridiales_like_85			yes	yes						2
Clostridiales_like_87			yes							2
Clostridiales_like_89				yes				2	2	2
Clostridiales_like_90				yes						2
Clostridiales_like_94			yes							2
Clostridiales_like_95				yes						2
Clostridiales_like_98				yes						2
Clostridiales_like_99			yes							2
Clostridium_isatidis_like_1			yes	yes						2
Clostridium_sp._SY8519_like_1				yes						2
Collinsella_aerofaciens_like_1				yes						2
Collinsella_aerofaciens_like_2				yes				2		2
Collinsella_aerofaciens_like_3				yes		2				2
Coprobacter_sp._2CBH44_like_1				yes				2		2
Coprococcus_comes_like_1						2				2
Coprococcus_comes_like_2				yes	2	2				2
Coprococcus_comes_like_4				yes		2				2
Coprococcus_comes_like_6				yes						2
Desulfovibrio_like_1		yes	yes	yes	2					2
Desulfovibrio_like_2		yes	yes	yes						2
Desulfovibrio_like_3		yes	yes	yes						2
Desulfovibrio_piger_like_1			yes	yes						2
Desulfovibrio_piger_like_2		yes	yes	yes						2
Desulfovibrio_piger_like_3		yes	yes	yes						2
Desulfovibrio_piger_like_4			yes	yes						2
Desulfovibrio_piger_like_5			yes	yes					2	2
Desulfovibrio_piger_like_6			yes	yes						2
Desulfovibrio_piger_like_7			yes	yes						2
Eggerthella_sp._YY7918_like_1			yes	yes					2	2
Eggerthella_sp._YY7918_like_2			yes	yes						2
Empedobacter_brevis_like_1			yes							2
Enterococcus_like_2			yes							2
Erysipelothrix_rhusiopathiae_like_2				yes						2
Erysipelotrichaceae_like_11										2
Erysipelotrichaceae_like_12										2
Erysipelotrichaceae_like_18										2
Escherichia_coli_str._K-12_substr._MG1655_like_11	yes		yes							2
Ethanoligenens_harbinense_like_1			yes	yes						2
Ethanoligenens_harbinense_like_2				yes						2
Ethanoligenens_harbinense_like_4			yes					2		2
Ethanoligenens_harbinense_like_6			yes						2	2
Faecalibacterium_prausnitzii_like_11				yes		2				2
Faecalibacterium_prausnitzii_like_13				yes		2				2
Faecalibacterium_prausnitzii_like_16				yes						2
Faecalibacterium_prausnitzii_like_19				yes	2					2
Faecalibacterium_prausnitzii_like_20				yes		2				2
Faecalibacterium_prausnitzii_like_27				yes						2
Faecalibacterium_prausnitzii_like_28				yes						2
Faecalibacterium_prausnitzii_like_31				yes	2					2
Faecalibacterium_prausnitzii_like_32				yes						2
Faecalibacterium_prausnitzii_like_34										2
Faecalibacterium_prausnitzii_like_35				yes		2				2
Faecalibacterium_prausnitzii_like_36				yes		2				2
Faecalibacterium_prausnitzii_like_4				yes		2				2
Faecalibaculum_rodentium_like_2				yes		2				2
Fibrobacter_succinogenes_like_1			yes							2
Fibrobacter_succinogenes_like_10			yes							2
Fibrobacter_succinogenes_like_11			yes			2				2
Fibrobacter_succinogenes_like_12			yes							2
Fibrobacter_succinogenes_like_13			yes							2
Fibrobacter_succinogenes_like_14			yes							2
Fibrobacter_succinogenes_like_15			yes							2
Fibrobacter_succinogenes_like_16			yes							2
Fibrobacter_succinogenes_like_17			yes							2
Fibrobacter_succinogenes_like_18			yes							2
Fibrobacter_succinogenes_like_19			yes							2
Fibrobacter_succinogenes_like_2			yes					2		2
Fibrobacter_succinogenes_like_20			yes							2
Fibrobacter_succinogenes_like_21			yes							2
Fibrobacter_succinogenes_like_22			yes							2
Fibrobacter_succinogenes_like_23			yes							2
Fibrobacter_succinogenes_like_24			yes							2
Fibrobacter_succinogenes_like_25			yes							2
Fibrobacter_succinogenes_like_26			yes							2
Fibrobacter_succinogenes_like_27			yes							2
Fibrobacter_succinogenes_like_28			yes							2
Fibrobacter_succinogenes_like_29			yes							2
Fibrobacter_succinogenes_like_3			yes							2
Fibrobacter_succinogenes_like_30			yes							2
Fibrobacter_succinogenes_like_31			yes							2
Fibrobacter_succinogenes_like_32			yes							2
Fibrobacter_succinogenes_like_33			yes							2
Fibrobacter_succinogenes_like_34			yes							2
Fibrobacter_succinogenes_like_35			yes							2
Fibrobacter_succinogenes_like_36			yes							2
Fibrobacter_succinogenes_like_37			yes							2
Fibrobacter_succinogenes_like_38			yes							2
Fibrobacter_succinogenes_like_39			yes							2
Fibrobacter_succinogenes_like_4			yes							2
Fibrobacter_succinogenes_like_40			yes							2
Fibrobacter_succinogenes_like_41			yes	yes						2
Fibrobacter_succinogenes_like_42			yes							2
Fibrobacter_succinogenes_like_43			yes							2
Fibrobacter_succinogenes_like_5			yes					2		2
Fibrobacter_succinogenes_like_6			yes							2
Fibrobacter_succinogenes_like_7			yes							2
Fibrobacter_succinogenes_like_8			yes							2
Fibrobacter_succinogenes_like_9			yes							2
Firmicutes_like_10								2		2
Firmicutes_like_12										2
Firmicutes_like_14				yes						2
Firmicutes_like_16				yes	2					2
Firmicutes_like_17								2		2
Firmicutes_like_18								2		2
Firmicutes_like_19								2		2
Firmicutes_like_7										2
Firmicutes_like_8										2
Flavobacterium_sp._xlx-214_like_1			yes							2
Flavobacterium_sp._xlx-214_like_2			yes							2
Flavobacterium_sp._xlx-214_like_3			yes							2
Flavobacterium_sp._xlx-214_like_4			yes							2
Flavonifractor_plautii_like_3				yes						2
Flintibacter_sp._KGMB00164_like_1			yes	yes						2
Flintibacter_sp._KGMB00164_like_11			yes							2
Flintibacter_sp._KGMB00164_like_13			yes							2
Flintibacter_sp._KGMB00164_like_16				yes						2
Flintibacter_sp._KGMB00164_like_2			yes	yes					2	2
Flintibacter_sp._KGMB00164_like_24			yes							2
Flintibacter_sp._KGMB00164_like_26			yes	yes						2
Flintibacter_sp._KGMB00164_like_32						2				2
Flintibacter_sp._KGMB00164_like_33				yes	2					2
Flintibacter_sp._KGMB00164_like_34			yes	yes						2
Flintibacter_sp._KGMB00164_like_37										2
Flintibacter_sp._KGMB00164_like_44			yes							2
Flintibacter_sp._KGMB00164_like_45			yes							2
Flintibacter_sp._KGMB00164_like_46			yes							2
Flintibacter_sp._KGMB00164_like_48			yes							2
Flintibacter_sp._KGMB00164_like_49			yes							2
Flintibacter_sp._KGMB00164_like_50			yes	yes					2	2
Flintibacter_sp._KGMB00164_like_51			yes	yes						2
Flintibacter_sp._KGMB00164_like_6			yes	yes					2	2
Flintibacter_sp._KGMB00164_like_7			yes	yes						2
Hungateiclostridium_clariflavum_like_1			yes	yes						2
Hungateiclostridium_clariflavum_like_10			yes	yes				2		2
Hungateiclostridium_clariflavum_like_13			yes	yes						2
Hungateiclostridium_clariflavum_like_14			yes	yes						2
Hungateiclostridium_clariflavum_like_15			yes	yes						2
Hungateiclostridium_clariflavum_like_16			yes	yes			2			2
Hungateiclostridium_clariflavum_like_17			yes	yes						2
Hungateiclostridium_clariflavum_like_2			yes	yes						2
Hungateiclostridium_clariflavum_like_3			yes	yes				2		2
Hungateiclostridium_clariflavum_like_7			yes	yes						2
Hungateiclostridium_clariflavum_like_9			yes	yes						2
Hungateiclostridium_thermocellum_like_2			yes	yes				2		2
Intestinibaculum_porci_like_10										2
Intestinibaculum_porci_like_11						2		2		2
Intestinibaculum_porci_like_2										2
Intestinibaculum_porci_like_3						2		2		2
Intestinibaculum_porci_like_5										2
Intestinibaculum_porci_like_6										2
Intestinibaculum_porci_like_8										2
Intestinibaculum_porci_like_9										2
Intestinimonas_butyriciproducens_like_1			yes	yes						2
Kiritimatiella_glycovorans_like_2				yes						2
Lachnospiraceae_like_1				yes	2					2
Lachnospiraceae_like_2				yes						2
Lachnospiraceae_like_3				yes	2					2
Lachnospiraceae_like_4				yes						2
Lactobacillus_like_1										2
Lactobacillus_like_2										2
Lactobacillus_nenjiangensis_like_1										2
Ligilactobacillus_agilis_like_1										2
Ligilactobacillus_agilis_like_2										2
Ligilactobacillus_agilis_like_3										2
Limosilactobacillus_reuteri_like_1							2			2
Limosilactobacillus_reuteri_like_2										2
Magnetospirillum_sp._XM-1_like_1				yes						2
Megamonas_funiformis_like_2	yes					2				2
Megamonas_funiformis_like_3	yes					2				2
Megamonas_funiformis_like_4	yes					2				2
Megamonas_funiformis_like_5	yes					2				2
Megamonas_funiformis_like_6	yes					2				2
Megasphaera_elsdenii_like_1										2
Megasphaera_elsdenii_like_2				yes		2				2
Megasphaera_elsdenii_like_3				yes		2				2
Muribaculum_intestinale_like_126				yes			2			2
Muribaculum_intestinale_like_140				yes			2			2
Muribaculum_intestinale_like_144				yes			2			2
Muribaculum_intestinale_like_162				yes						2
Muribaculum_intestinale_like_58			yes	yes						2
Olsenella_uli_like_1				yes		2		2		2
Olsenella_uli_like_2				yes						2
Olsenella_uli_like_3				yes						2
Olsenella_uli_like_4				yes						2
Olsenella_uli_like_5				yes		2		2		2
Olsenella_uli_like_6				yes						2
Olsenella_uli_like_7				yes						2
Olsenella_uli_like_8				yes						2
Oscillospiraceae_like_4				yes						2
Paludibacter_propionicigenes_like_1				yes						2
Paludibacter_propionicigenes_like_11				yes						2
Paludibacter_propionicigenes_like_13				yes						2
Paludibacter_propionicigenes_like_14				yes					2	2
Paludibacter_propionicigenes_like_15				yes						2
Paludibacter_propionicigenes_like_16				yes					2	2
Paludibacter_propionicigenes_like_17				yes						2
Paludibacter_propionicigenes_like_19				yes						2
Paludibacter_propionicigenes_like_2				yes						2
Paludibacter_propionicigenes_like_22				yes						2
Paludibacter_propionicigenes_like_23				yes						2
Paludibacter_propionicigenes_like_24				yes						2
Paludibacter_propionicigenes_like_25				yes						2
Paludibacter_propionicigenes_like_26				yes						2
Paludibacter_propionicigenes_like_28				yes				2		2
Paludibacter_propionicigenes_like_29				yes						2
Paludibacter_propionicigenes_like_3				yes						2
Paludibacter_propionicigenes_like_30				yes			2			2
Paludibacter_propionicigenes_like_31				yes		2		2		2
Paludibacter_propionicigenes_like_32				yes		2			2	2
Paludibacter_propionicigenes_like_33				yes						2
Paludibacter_propionicigenes_like_34				yes						2
Paludibacter_propionicigenes_like_35				yes						2
Paludibacter_propionicigenes_like_36				yes					2	2
Paludibacter_propionicigenes_like_38				yes						2
Paludibacter_propionicigenes_like_40				yes						2
Paludibacter_propionicigenes_like_41				yes				2		2
Paludibacter_propionicigenes_like_42				yes						2
Paludibacter_propionicigenes_like_43				yes						2
Paludibacter_propionicigenes_like_44				yes				2		2
Paludibacter_propionicigenes_like_45				yes						2
Paludibacter_propionicigenes_like_48				yes						2
Paludibacter_propionicigenes_like_49				yes						2
Paludibacter_propionicigenes_like_50				yes						2
Paludibacter_propionicigenes_like_51				yes						2
Paludibacter_propionicigenes_like_52				yes						2
Paludibacter_propionicigenes_like_7				yes					2	2
Paludibacter_propionicigenes_like_9				yes						2
Paraprevotella_xylaniphila_like_12				yes				2		2
Paraprevotella_xylaniphila_like_14				yes						2
Paraprevotella_xylaniphila_like_2				yes		2				2
Paraprevotella_xylaniphila_like_20				yes				2		2
Paraprevotella_xylaniphila_like_21				yes						2
Paraprevotella_xylaniphila_like_22				yes		2				2
Paraprevotella_xylaniphila_like_28				yes				2		2
Paraprevotella_xylaniphila_like_29				yes		2			2	2
Paraprevotella_xylaniphila_like_32				yes					2	2
Paraprevotella_xylaniphila_like_35				yes						2
Paraprevotella_xylaniphila_like_37				yes		2				2
Paraprevotella_xylaniphila_like_38				yes		2				2
Paraprevotella_xylaniphila_like_39				yes						2
Paraprevotella_xylaniphila_like_4				yes		2				2
Paraprevotella_xylaniphila_like_5				yes						2
Pararhodospirillum_photometricum_like_1				yes						2
Persicimonas_caeni_like_1			yes							2
Phascolarctobacterium_faecium_like_1								2		2
Phascolarctobacterium_faecium_like_10				yes						2
Phascolarctobacterium_faecium_like_11				yes						2
Phascolarctobacterium_faecium_like_12				yes						2
Phascolarctobacterium_faecium_like_16				yes						2
Phascolarctobacterium_faecium_like_18										2
Phascolarctobacterium_faecium_like_19				yes						2
Phascolarctobacterium_faecium_like_2				yes						2
Phascolarctobacterium_faecium_like_20				yes						2
Phascolarctobacterium_faecium_like_21				yes		2				2
Phascolarctobacterium_faecium_like_22				yes						2
Phascolarctobacterium_faecium_like_23				yes						2
Phascolarctobacterium_faecium_like_24				yes						2
Phascolarctobacterium_faecium_like_25				yes						2
Phascolarctobacterium_faecium_like_26				yes						2
Phascolarctobacterium_faecium_like_27				yes						2
Phascolarctobacterium_faecium_like_28				yes						2
Phascolarctobacterium_faecium_like_29				yes						2
Phascolarctobacterium_faecium_like_3				yes						2
Phascolarctobacterium_faecium_like_30				yes		2				2
Phascolarctobacterium_faecium_like_31				yes						2
Phascolarctobacterium_faecium_like_32				yes						2
Phascolarctobacterium_faecium_like_35				yes						2
Phascolarctobacterium_faecium_like_36				yes						2
Phascolarctobacterium_faecium_like_37				yes						2
Phascolarctobacterium_faecium_like_4										2
Phascolarctobacterium_faecium_like_6				yes						2
Phascolarctobacterium_faecium_like_7				yes						2
Phascolarctobacterium_faecium_like_8				yes						2
Phascolarctobacterium_faecium_like_9				yes						2
Phocaeicola_dorei_like_1				yes						2
Pseudobutyrivibrio_xylanivorans_like_1				yes		2				2
Pseudobutyrivibrio_xylanivorans_like_2				yes						2
Pseudoclostridium_thermosuccinogenes_like_2			yes	yes						2
Pseudoclostridium_thermosuccinogenes_like_4			yes	yes						2
Pseudoclostridium_thermosuccinogenes_like_6			yes	yes						2
Pseudoclostridium_thermosuccinogenes_like_8			yes	yes						2
Pseudomonas_sp._C27(2019)_like_1	yes		yes							2
Pseudomonas_sp._C27(2019)_like_2	yes		yes							2
Rhodospirillum_rubrum_like_1				yes						2
Rhodospirillum_rubrum_like_2				yes						2
Rhodospirillum_rubrum_like_3				yes				2		2
Rhodospirillum_rubrum_like_4				yes						2
Rhodospirillum_rubrum_like_5				yes						2
Rhodospirillum_rubrum_like_6				yes						2
Rhodospirillum_rubrum_like_7				yes						2
Rhodospirillum_rubrum_like_8				yes						2
Rhodospirillum_rubrum_like_9				yes				2		2
Roseburia_hominis_like_3				yes						2
Roseburia_intestinalis_like_11				yes						2
Roseburia_intestinalis_like_12				yes						2
Roseburia_intestinalis_like_13				yes						2
Roseburia_intestinalis_like_14				yes						2
Roseburia_intestinalis_like_17				yes						2
Roseburia_intestinalis_like_18			yes	yes						2
Roseburia_intestinalis_like_19				yes						2
Roseburia_intestinalis_like_2				yes		2				2
Roseburia_intestinalis_like_23				yes						2
Roseburia_intestinalis_like_24				yes						2
Roseburia_intestinalis_like_3				yes						2
Roseburia_intestinalis_like_6				yes						2
Roseburia_intestinalis_like_7				yes						2
Roseburia_intestinalis_like_8				yes						2
Roseburia_intestinalis_like_9				yes						2
Ruminococcaceae_like_13			yes					2		2
Ruminococcus_albus_like_13			yes							2
Ruminococcus_albus_like_14			yes	yes				2		2
Ruminococcus_albus_like_15			yes							2
Ruminococcus_albus_like_18			yes							2
Ruminococcus_albus_like_20			yes							2
Ruminococcus_albus_like_21			yes							2
Ruminococcus_albus_like_4			yes					2		2
Ruminococcus_like_11			yes				2			2
Ruminococcus_like_12			yes				2			2
Ruminococcus_like_13			yes							2
Ruminococcus_like_14			yes	yes						2
Ruminococcus_like_17			yes						2	2
Ruminococcus_like_19			yes							2
Ruminococcus_like_20			yes							2
Ruminococcus_like_21			yes	yes						2
Ruminococcus_like_22			yes							2
Ruminococcus_like_23			yes					2		2
Ruminococcus_like_24			yes							2
Ruminococcus_like_26			yes	yes						2
Ruminococcus_like_4			yes	yes						2
Ruminococcus_like_9			yes	yes						2
Ruminococcus_sp._JE7A12_like_1			yes	yes						2
Ruminococcus_sp._JE7A12_like_10			yes							2
Ruminococcus_sp._JE7A12_like_100				yes				2		2
Ruminococcus_sp._JE7A12_like_101			yes							2
Ruminococcus_sp._JE7A12_like_102			yes							2
Ruminococcus_sp._JE7A12_like_105			yes	yes						2
Ruminococcus_sp._JE7A12_like_106				yes						2
Ruminococcus_sp._JE7A12_like_108			yes	yes				2		2
Ruminococcus_sp._JE7A12_like_109				yes						2
Ruminococcus_sp._JE7A12_like_11			yes	yes						2
Ruminococcus_sp._JE7A12_like_111			yes							2
Ruminococcus_sp._JE7A12_like_114				yes						2
Ruminococcus_sp._JE7A12_like_116				yes				2		2
Ruminococcus_sp._JE7A12_like_118			yes							2
Ruminococcus_sp._JE7A12_like_120			yes							2
Ruminococcus_sp._JE7A12_like_121			yes							2
Ruminococcus_sp._JE7A12_like_122			yes				2			2
Ruminococcus_sp._JE7A12_like_124			yes	yes						2
Ruminococcus_sp._JE7A12_like_129			yes							2
Ruminococcus_sp._JE7A12_like_130			yes							2
Ruminococcus_sp._JE7A12_like_131			yes	yes						2
Ruminococcus_sp._JE7A12_like_132			yes							2
Ruminococcus_sp._JE7A12_like_133			yes							2
Ruminococcus_sp._JE7A12_like_134			yes	yes						2
Ruminococcus_sp._JE7A12_like_135			yes							2
Ruminococcus_sp._JE7A12_like_136				yes						2
Ruminococcus_sp._JE7A12_like_137			yes							2
Ruminococcus_sp._JE7A12_like_138			yes							2
Ruminococcus_sp._JE7A12_like_139			yes							2
Ruminococcus_sp._JE7A12_like_140			yes	yes		2				2
Ruminococcus_sp._JE7A12_like_141			yes							2
Ruminococcus_sp._JE7A12_like_142			yes							2
Ruminococcus_sp._JE7A12_like_143			yes	yes						2
Ruminococcus_sp._JE7A12_like_144			yes	yes						2
Ruminococcus_sp._JE7A12_like_146			yes	yes						2
Ruminococcus_sp._JE7A12_like_147			yes	yes						2
Ruminococcus_sp._JE7A12_like_15			yes							2
Ruminococcus_sp._JE7A12_like_150			yes				2			2
Ruminococcus_sp._JE7A12_like_151			yes	yes						2
Ruminococcus_sp._JE7A12_like_154				yes						2
Ruminococcus_sp._JE7A12_like_158			yes	yes						2
Ruminococcus_sp._JE7A12_like_159				yes						2
Ruminococcus_sp._JE7A12_like_160			yes	yes						2
Ruminococcus_sp._JE7A12_like_161			yes	yes						2
Ruminococcus_sp._JE7A12_like_162				yes						2
Ruminococcus_sp._JE7A12_like_163			yes	yes						2
Ruminococcus_sp._JE7A12_like_164				yes						2
Ruminococcus_sp._JE7A12_like_17			yes	yes						2
Ruminococcus_sp._JE7A12_like_19			yes							2
Ruminococcus_sp._JE7A12_like_21			yes							2
Ruminococcus_sp._JE7A12_like_22			yes	yes				2		2
Ruminococcus_sp._JE7A12_like_25			yes							2
Ruminococcus_sp._JE7A12_like_27			yes	yes				2		2
Ruminococcus_sp._JE7A12_like_34			yes	yes						2
Ruminococcus_sp._JE7A12_like_35			yes	yes		2				2
Ruminococcus_sp._JE7A12_like_36			yes			2				2
Ruminococcus_sp._JE7A12_like_4			yes	yes						2
Ruminococcus_sp._JE7A12_like_45				yes						2
Ruminococcus_sp._JE7A12_like_53			yes	yes						2
Ruminococcus_sp._JE7A12_like_6			yes	yes						2
Ruminococcus_sp._JE7A12_like_69			yes	yes						2
Ruminococcus_sp._JE7A12_like_7			yes							2
Ruminococcus_sp._JE7A12_like_70			yes	yes						2
Ruminococcus_sp._JE7A12_like_73			yes	yes						2
Ruminococcus_sp._JE7A12_like_74				yes						2
Ruminococcus_sp._JE7A12_like_75			yes	yes						2
Ruminococcus_sp._JE7A12_like_76			yes	yes	2	2			2	2
Ruminococcus_sp._JE7A12_like_8			yes	yes			2			2
Ruminococcus_sp._JE7A12_like_84			yes				2			2
Ruminococcus_sp._JE7A12_like_88			yes	yes	2					2
Ruminococcus_sp._JE7A12_like_9			yes							2
Ruminococcus_sp._JE7A12_like_95			yes	yes		2				2
Ruminococcus_sp._JE7A12_like_99			yes	yes				2		2
Selenomonas_ruminantium_like_10	yes									2
Selenomonas_ruminantium_like_12	yes					2				2
Selenomonas_ruminantium_like_13	yes					2				2
Selenomonas_ruminantium_like_14	yes					2			2	2
Selenomonas_ruminantium_like_7	yes									2
Streptococcus_like_1										2
Streptococcus_like_2										2
Streptococcus_like_4								2		2
Tenuifilum_thalassicum_like_10				yes		2	2		2	2
Tenuifilum_thalassicum_like_12				yes		2				2
Tenuifilum_thalassicum_like_13										2
Tenuifilum_thalassicum_like_14				yes						2
Tenuifilum_thalassicum_like_15						2				2
Tenuifilum_thalassicum_like_16				yes						2
Tenuifilum_thalassicum_like_17										2
Tenuifilum_thalassicum_like_18										2
Tenuifilum_thalassicum_like_19				yes						2
Tenuifilum_thalassicum_like_2							2	2		2
Tenuifilum_thalassicum_like_20				yes						2
Tenuifilum_thalassicum_like_25										2
Tenuifilum_thalassicum_like_28				yes						2
Tenuifilum_thalassicum_like_29								2		2
Tenuifilum_thalassicum_like_33										2
Tenuifilum_thalassicum_like_35								2		2
Tenuifilum_thalassicum_like_39									2	2
Tenuifilum_thalassicum_like_41										2
Tenuifilum_thalassicum_like_44										2
Tenuifilum_thalassicum_like_45								2		2
Tenuifilum_thalassicum_like_52				yes						2
Tenuifilum_thalassicum_like_53				yes						2
Tenuifilum_thalassicum_like_54						2				2
Tenuifilum_thalassicum_like_6										2
Tenuifilum_thalassicum_like_9								2		2
Treponema_brennaborense_like_1			yes	yes				2		2
Treponema_brennaborense_like_13			yes	yes						2
Treponema_brennaborense_like_14				yes						2
Treponema_brennaborense_like_2			yes	yes			2	2		2
Treponema_brennaborense_like_4			yes	yes			2	2		2
Treponema_brennaborense_like_6			yes	yes						2
Treponema_brennaborense_like_8			yes	yes				2		2
Treponema_socranskii_like_1			yes	yes			2			2
Treponema_socranskii_like_10			yes	yes				2		2
Treponema_socranskii_like_11			yes	yes						2
Treponema_socranskii_like_12			yes	yes						2
Treponema_socranskii_like_13			yes	yes						2
Treponema_socranskii_like_14			yes	yes						2
Treponema_socranskii_like_15			yes	yes						2
Treponema_socranskii_like_16			yes	yes						2
Treponema_socranskii_like_17			yes	yes						2
Treponema_socranskii_like_18			yes	yes						2
Treponema_socranskii_like_19			yes	yes						2
Treponema_socranskii_like_2			yes	yes			2			2
Treponema_socranskii_like_20			yes	yes						2
Treponema_socranskii_like_21			yes	yes						2
Treponema_socranskii_like_22			yes	yes						2
Treponema_socranskii_like_23			yes	yes						2
Treponema_socranskii_like_24			yes	yes						2
Treponema_socranskii_like_25			yes	yes						2
Treponema_socranskii_like_26			yes	yes						2
Treponema_socranskii_like_27			yes	yes						2
Treponema_socranskii_like_28			yes	yes						2
Treponema_socranskii_like_29			yes	yes						2
Treponema_socranskii_like_3			yes	yes						2
Treponema_socranskii_like_30			yes	yes						2
Treponema_socranskii_like_31			yes	yes						2
Treponema_socranskii_like_32			yes	yes						2
Treponema_socranskii_like_33			yes	yes						2
Treponema_socranskii_like_34			yes	yes						2
Treponema_socranskii_like_35			yes	yes						2
Treponema_socranskii_like_37			yes	yes						2
Treponema_socranskii_like_38			yes	yes						2
Treponema_socranskii_like_39			yes	yes						2
Treponema_socranskii_like_4			yes	yes						2
Treponema_socranskii_like_40			yes	yes						2
Treponema_socranskii_like_41			yes	yes						2
Treponema_socranskii_like_42			yes	yes						2
Treponema_socranskii_like_43			yes	yes						2
Treponema_socranskii_like_44			yes	yes						2
Treponema_socranskii_like_45			yes	yes						2
Treponema_socranskii_like_46			yes	yes						2
Treponema_socranskii_like_47			yes	yes				2		2
Treponema_socranskii_like_48			yes	yes						2
Treponema_socranskii_like_49			yes	yes				2	2	2
Treponema_socranskii_like_5			yes	yes			2			2
Treponema_socranskii_like_50			yes	yes						2
Treponema_socranskii_like_51			yes	yes						2
Treponema_socranskii_like_52			yes	yes						2
Treponema_socranskii_like_53			yes	yes			2	2		2
Treponema_socranskii_like_55			yes	yes			2	2		2
Treponema_socranskii_like_56			yes	yes						2
Treponema_socranskii_like_57			yes	yes						2
Treponema_socranskii_like_58			yes							2
Treponema_socranskii_like_59			yes	yes						2
Treponema_socranskii_like_6			yes	yes						2
Treponema_socranskii_like_60			yes	yes						2
Treponema_socranskii_like_61			yes	yes						2
Treponema_socranskii_like_63			yes	yes						2
Treponema_socranskii_like_65			yes	yes						2
Treponema_socranskii_like_66			yes	yes						2
Treponema_socranskii_like_67			yes	yes						2
Treponema_socranskii_like_68			yes	yes						2
Treponema_socranskii_like_69			yes	yes						2
Treponema_socranskii_like_70			yes	yes						2
Treponema_socranskii_like_9			yes	yes				2		2
Treponema_succinifaciens_like_1			yes	yes						2
Treponema_succinifaciens_like_10			yes	yes						2
Treponema_succinifaciens_like_11			yes	yes						2
Treponema_succinifaciens_like_12			yes	yes						2
Treponema_succinifaciens_like_13			yes	yes						2
Treponema_succinifaciens_like_14			yes	yes						2
Treponema_succinifaciens_like_15			yes	yes						2
Treponema_succinifaciens_like_16			yes	yes						2
Treponema_succinifaciens_like_18			yes	yes						2
Treponema_succinifaciens_like_19			yes	yes						2
Treponema_succinifaciens_like_2			yes	yes						2
Treponema_succinifaciens_like_20			yes	yes						2
Treponema_succinifaciens_like_21			yes	yes				2		2
Treponema_succinifaciens_like_22			yes	yes						2
Treponema_succinifaciens_like_24			yes	yes				2		2
Treponema_succinifaciens_like_25			yes	yes						2
Treponema_succinifaciens_like_26			yes	yes				2	2	2
Treponema_succinifaciens_like_27			yes	yes						2
Treponema_succinifaciens_like_28			yes							2
Treponema_succinifaciens_like_29			yes	yes						2
Treponema_succinifaciens_like_3			yes	yes						2
Treponema_succinifaciens_like_33			yes	yes						2
Treponema_succinifaciens_like_38			yes	yes						2
Treponema_succinifaciens_like_4			yes	yes						2
Treponema_succinifaciens_like_43			yes	yes						2
Treponema_succinifaciens_like_44			yes	yes			2			2
Treponema_succinifaciens_like_45			yes	yes						2
Treponema_succinifaciens_like_5			yes	yes				2		2
Treponema_succinifaciens_like_6			yes	yes						2
Treponema_succinifaciens_like_8			yes	yes						2
Treponema_succinifaciens_like_9			yes	yes						2
Turicibacter_like_2				yes				2		2
Turicibacter_like_3				yes				2		2
Turicibacter_like_4				yes						2
Turicibacter_like_5				yes						2
Turicibacter_like_6				yes						2
unclassified_Alistipes_like_2										2
unclassified_Alistipes_like_6										2
unclassified_Campylobacter_like_1				yes						2
unclassified_Campylobacter_like_2				yes						2
unclassified_Campylobacter_like_3				yes				2		2
unclassified_Citricoccus_like_1			yes	yes				2		2
Veillonella_like_1				yes						2
Acetobacter_sp._KACC_21233_like_1			yes						1	1
Acetobacter_sp._KACC_21233_like_2			yes							1
Acholeplasma_brassicae_like_1								1		1
Acholeplasma_brassicae_like_2										1
Acholeplasma_brassicae_like_3										1
Acholeplasma_brassicae_like_4				yes						1
Acholeplasma_brassicae_like_5				yes						1
Acholeplasma_brassicae_like_6				yes				1		1
Alistipes_communis_like_3										1
Alistipes_indistinctus_like_8				yes						1
Alistipes_like_100								1		1
Alistipes_like_105										1
Alistipes_like_112										1
Alistipes_like_115							1			1
Alistipes_like_116										1
Alistipes_like_133										1
Alistipes_like_140										1
Alistipes_like_144										1
Alistipes_like_146										1
Alistipes_like_147						1		1		1
Alistipes_like_149							1			1
Alistipes_like_15										1
Alistipes_like_150										1
Alistipes_like_152							1			1
Alistipes_like_154										1
Alistipes_like_16										1
Alistipes_like_2										1
Alistipes_like_22										1
Alistipes_like_27										1
Alistipes_like_3										1
Alistipes_like_35										1
Alistipes_like_50										1
Alistipes_like_53										1
Alistipes_like_61										1
Alistipes_like_63										1
Alistipes_like_70										1
Alistipes_like_74										1
Alistipes_like_75										1
Alistipes_like_77										1
Alistipes_like_78										1
Alistipes_like_87										1
Alistipes_like_89						1				1
Alistipes_like_90										1
Alistipes_like_92										1
Alistipes_like_96										1
Alkalitalea_saponilacus_like_1				yes		1				1
Alkalitalea_saponilacus_like_2				yes				1		1
Alloprevotella_sp._E39_like_1				yes						1
Alloprevotella_sp._E39_like_10				yes						1
Alloprevotella_sp._E39_like_11				yes		1				1
Alloprevotella_sp._E39_like_12				yes		1				1
Alloprevotella_sp._E39_like_13				yes		1				1
Alloprevotella_sp._E39_like_14				yes						1
Alloprevotella_sp._E39_like_15				yes						1
Alloprevotella_sp._E39_like_16				yes		1				1
Alloprevotella_sp._E39_like_17				yes						1
Alloprevotella_sp._E39_like_18				yes						1
Alloprevotella_sp._E39_like_19				yes		1				1
Alloprevotella_sp._E39_like_2				yes						1
Alloprevotella_sp._E39_like_20				yes		1				1
Alloprevotella_sp._E39_like_21				yes						1
Alloprevotella_sp._E39_like_22				yes		1				1
Alloprevotella_sp._E39_like_23				yes		1		1		1
Alloprevotella_sp._E39_like_24				yes		1				1
Alloprevotella_sp._E39_like_25				yes				1	1	1
Alloprevotella_sp._E39_like_26				yes					1	1
Alloprevotella_sp._E39_like_27				yes					1	1
Alloprevotella_sp._E39_like_28				yes			1			1
Alloprevotella_sp._E39_like_3				yes						1
Alloprevotella_sp._E39_like_30				yes						1
Alloprevotella_sp._E39_like_33				yes		1				1
Alloprevotella_sp._E39_like_35				yes						1
Alloprevotella_sp._E39_like_36				yes		1		1		1
Alloprevotella_sp._E39_like_37				yes		1				1
Alloprevotella_sp._E39_like_38				yes						1
Alloprevotella_sp._E39_like_39				yes		1				1
Alloprevotella_sp._E39_like_4				yes						1
Alloprevotella_sp._E39_like_40				yes		1				1
Alloprevotella_sp._E39_like_41				yes		1		1		1
Alloprevotella_sp._E39_like_42				yes		1				1
Alloprevotella_sp._E39_like_43				yes						1
Alloprevotella_sp._E39_like_44				yes						1
Alloprevotella_sp._E39_like_45				yes						1
Alloprevotella_sp._E39_like_46				yes						1
Alloprevotella_sp._E39_like_47				yes		1				1
Alloprevotella_sp._E39_like_48				yes		1				1
Alloprevotella_sp._E39_like_49				yes		1			1	1
Alloprevotella_sp._E39_like_5				yes		1	1			1
Alloprevotella_sp._E39_like_50				yes		1				1
Alloprevotella_sp._E39_like_51				yes						1
Alloprevotella_sp._E39_like_52				yes						1
Alloprevotella_sp._E39_like_53				yes						1
Alloprevotella_sp._E39_like_54				yes		1				1
Alloprevotella_sp._E39_like_55				yes		1				1
Alloprevotella_sp._E39_like_56				yes		1				1
Alloprevotella_sp._E39_like_57				yes		1				1
Alloprevotella_sp._E39_like_6				yes		1				1
Alloprevotella_sp._E39_like_7				yes		1				1
Alloprevotella_sp._E39_like_8				yes		1				1
Alloprevotella_sp._E39_like_9				yes						1
Altibacter_sp._ALE3EI_like_1										1
Aminipila_sp._JN-39_like_3				yes				1		1
Aminipila_sp._JN-39_like_4				yes						1
Aminipila_sp._JN-39_like_5				yes				1	1	1
Anaerocolumna_sp._CBA3638_like_1				yes						1
Anaerocolumna_sp._CBA3638_like_2				yes						1
Anaerocolumna_sp._CBA3638_like_3				yes		1				1
Anaerotignum_propionicum_like_23				yes						1
Anaerotignum_propionicum_like_26			yes							1
Bacteroidales_like_10										1
Bacteroidales_like_12				yes						1
Bacteroidales_like_13				yes		1				1
Bacteroidales_like_14				yes		1				1
Bacteroidales_like_16				yes						1
Bacteroidales_like_17				yes						1
Bacteroidales_like_19				yes						1
Bacteroidales_like_20				yes						1
Bacteroidales_like_22				yes						1
Bacteroidales_like_23				yes					1	1
Bacteroidales_like_24				yes						1
Bacteroidales_like_25				yes	1					1
Bacteroidales_like_26				yes						1
Bacteroidales_like_27				yes					1	1
Bacteroidales_like_28						1			1	1
Bacteroidales_like_33				yes						1
Bacteroidales_like_34				yes				1		1
Bacteroidales_like_35				yes						1
Bacteroidales_like_36				yes						1
Bacteroidales_like_38				yes						1
Bacteroidales_like_4				yes				1		1
Bacteroidales_like_40				yes						1
Bacteroidales_like_41				yes				1		1
Bacteroidales_like_42				yes						1
Bacteroidales_like_43				yes						1
Bacteroidales_like_44				yes						1
Bacteroidales_like_45				yes					1	1
Bacteroidales_like_46				yes						1
Bacteroidales_like_7				yes		1				1
Bacteroidales_like_8				yes						1
Bacteroidales_like_9				yes						1
Bacteroides_fragilis_like_1				yes						1
Bacteroides_fragilis_like_2				yes						1
Bacteroides_fragilis_like_3				yes	1				1	1
Bacteroides_like_1				yes						1
Bacteroides_like_10				yes						1
Bacteroides_like_11				yes						1
Bacteroides_like_13				yes						1
Bacteroides_like_16				yes						1
Bacteroides_like_17				yes	1					1
Bacteroides_like_20				yes	1					1
Bacteroides_like_24				yes						1
Bacteroides_like_4						1				1
Bacteroides_like_6										1
Bacteroides_like_7						1				1
Bacteroides_sp._CBA7301_like_1				yes	1					1
Barnesiella_viscericola_like_1										1
Barnesiella_viscericola_like_10				yes						1
Barnesiella_viscericola_like_11				yes		1				1
Barnesiella_viscericola_like_12				yes		1				1
Barnesiella_viscericola_like_13				yes						1
Barnesiella_viscericola_like_14				yes						1
Barnesiella_viscericola_like_15				yes						1
Barnesiella_viscericola_like_19				yes						1
Barnesiella_viscericola_like_20				yes						1
Barnesiella_viscericola_like_21				yes						1
Barnesiella_viscericola_like_22				yes		1				1
Barnesiella_viscericola_like_23				yes						1
Barnesiella_viscericola_like_24				yes						1
Barnesiella_viscericola_like_25				yes						1
Barnesiella_viscericola_like_26				yes						1
Barnesiella_viscericola_like_5				yes						1
Barnesiella_viscericola_like_6				yes						1
Barnesiella_viscericola_like_7				yes		1				1
Barnesiella_viscericola_like_8				yes						1
Barnesiella_viscericola_like_9				yes						1
Bifidobacterium_angulatum_like_21				yes						1
Bifidobacterium_angulatum_like_5										1
Bifidobacterium_choerinum_like_4				yes			1			1
Bifidobacterium_like_1				yes			1			1
Bifidobacterium_like_2				yes						1
Bifidobacterium_like_3				yes			1			1
Bifidobacterium_pseudocatenulatum_like_1				yes		1	1			1
Bifidobacterium_pseudocatenulatum_like_2				yes						1
Bifidobacterium_pseudocatenulatum_like_3				yes			1			1
Bifidobacterium_pseudocatenulatum_like_4				yes						1
Bifidobacterium_pseudolongum_like_1				yes						1
Bifidobacterium_pseudolongum_like_10				yes						1
Bifidobacterium_pseudolongum_like_11				yes						1
Bifidobacterium_pseudolongum_like_13				yes						1
Bifidobacterium_pseudolongum_like_14				yes						1
Bifidobacterium_pseudolongum_like_15				yes						1
Bifidobacterium_pseudolongum_like_16				yes						1
Bifidobacterium_pseudolongum_like_17				yes						1
Bifidobacterium_pseudolongum_like_18				yes						1
Bifidobacterium_pseudolongum_like_19				yes						1
Bifidobacterium_pseudolongum_like_2				yes						1
Bifidobacterium_pseudolongum_like_20				yes						1
Bifidobacterium_pseudolongum_like_21				yes						1
Bifidobacterium_pseudolongum_like_22				yes						1
Bifidobacterium_pseudolongum_like_23				yes						1
Bifidobacterium_pseudolongum_like_24				yes						1
Bifidobacterium_pseudolongum_like_25				yes						1
Bifidobacterium_pseudolongum_like_26				yes						1
Bifidobacterium_pseudolongum_like_27				yes						1
Bifidobacterium_pseudolongum_like_28				yes						1
Bifidobacterium_pseudolongum_like_3				yes						1
Bifidobacterium_pseudolongum_like_30				yes						1
Bifidobacterium_pseudolongum_like_31				yes						1
Bifidobacterium_pseudolongum_like_32				yes						1
Bifidobacterium_pseudolongum_like_33				yes						1
Bifidobacterium_pseudolongum_like_34				yes						1
Bifidobacterium_pseudolongum_like_35				yes						1
Bifidobacterium_pseudolongum_like_36				yes						1
Bifidobacterium_pseudolongum_like_37				yes						1
Bifidobacterium_pseudolongum_like_38				yes						1
Bifidobacterium_pseudolongum_like_39				yes						1
Bifidobacterium_pseudolongum_like_4				yes						1
Bifidobacterium_pseudolongum_like_40				yes						1
Bifidobacterium_pseudolongum_like_41				yes						1
Bifidobacterium_pseudolongum_like_42				yes						1
Bifidobacterium_pseudolongum_like_43				yes						1
Bifidobacterium_pseudolongum_like_44				yes						1
Bifidobacterium_pseudolongum_like_45				yes						1
Bifidobacterium_pseudolongum_like_46				yes						1
Bifidobacterium_pseudolongum_like_47				yes						1
Bifidobacterium_pseudolongum_like_48				yes						1
Bifidobacterium_pseudolongum_like_49				yes						1
Bifidobacterium_pseudolongum_like_5				yes						1
Bifidobacterium_pseudolongum_like_50				yes						1
Bifidobacterium_pseudolongum_like_51				yes						1
Bifidobacterium_pseudolongum_like_52				yes						1
Bifidobacterium_pseudolongum_like_53				yes						1
Bifidobacterium_pseudolongum_like_54				yes						1
Bifidobacterium_pseudolongum_like_55				yes						1
Bifidobacterium_pseudolongum_like_56				yes						1
Bifidobacterium_pseudolongum_like_57				yes						1
Bifidobacterium_pseudolongum_like_58				yes						1
Bifidobacterium_pseudolongum_like_59				yes						1
Bifidobacterium_pseudolongum_like_6				yes						1
Bifidobacterium_pseudolongum_like_60				yes						1
Bifidobacterium_pseudolongum_like_62				yes						1
Bifidobacterium_pseudolongum_like_63				yes						1
Bifidobacterium_pseudolongum_like_64				yes						1
Bifidobacterium_pseudolongum_like_65				yes						1
Bifidobacterium_pseudolongum_like_66				yes						1
Bifidobacterium_pseudolongum_like_67				yes						1
Bifidobacterium_pseudolongum_like_68				yes						1
Bifidobacterium_pseudolongum_like_69				yes						1
Bifidobacterium_pseudolongum_like_7				yes						1
Bifidobacterium_pseudolongum_like_70				yes						1
Bifidobacterium_pseudolongum_like_72				yes						1
Bifidobacterium_pseudolongum_like_73				yes						1
Bifidobacterium_pseudolongum_like_8				yes						1
Bifidobacterium_pseudolongum_like_9				yes						1
Blautia_argi_like_4				yes						1
Blautia_argi_like_5										1
Blautia_like_1				yes			1		1	1
Butyricimonas_like_1								1		1
Butyricimonas_like_3										1
Butyrivibrio_proteoclasticus_like_2				yes		1				1
Butyrivibrio_proteoclasticus_like_3				yes						1
Butyrivibrio_proteoclasticus_like_5				yes						1
Caproiciproducens_sp._NJN-50_like_1										1
Caproiciproducens_sp._NJN-50_like_11										1
Caproiciproducens_sp._NJN-50_like_12			yes					1		1
Caproiciproducens_sp._NJN-50_like_2				yes						1
Caproiciproducens_sp._NJN-50_like_8				yes						1
Caproiciproducens_sp._NJN-50_like_9				yes				1		1
Christensenella_minuta_like_1				yes			1			1
Christensenella_minuta_like_3				yes			1			1
Christensenella_minuta_like_4				yes			1	1		1
Christensenella_sp._Marseille-P3954_like_10				yes						1
Christensenella_sp._Marseille-P3954_like_2				yes						1
Christensenella_sp._Marseille-P3954_like_3				yes						1
Christensenella_sp._Marseille-P3954_like_4				yes						1
Christensenella_sp._Marseille-P3954_like_5				yes						1
Christensenella_sp._Marseille-P3954_like_6				yes						1
Christensenella_sp._Marseille-P3954_like_8				yes						1
Christensenella_sp._Marseille-P3954_like_9			yes						1	1
Clostridiales_like_12				yes						1
Clostridiales_like_17				yes				1		1
Clostridiales_like_19										1
Clostridiales_like_21										1
Clostridiales_like_23										1
Clostridiales_like_25				yes				1		1
Clostridiales_like_26										1
Clostridiales_like_27										1
Clostridiales_like_30										1
Clostridiales_like_32				yes						1
Clostridiales_like_36				yes						1
Clostridiales_like_38			yes							1
Clostridiales_like_45			yes				1			1
Clostridiales_like_48						1				1
Clostridiales_like_49						1				1
Clostridiales_like_53						1				1
Clostridiales_like_55										1
Clostridiales_like_56				yes				1		1
Clostridiales_like_61										1
Clostridiales_like_64				yes				1		1
Clostridiales_like_67				yes						1
Clostridiales_like_68				yes						1
Clostridiales_like_69			yes							1
Clostridiales_like_7							1			1
Clostridiales_like_72										1
Clostridiales_like_74				yes		1				1
Clostridiales_like_77				yes						1
Clostridiales_like_78				yes			1			1
Clostridiales_like_79				yes						1
Clostridiales_like_80				yes						1
Clostridiales_like_82				yes						1
Clostridiales_like_86				yes						1
Clostridiales_like_88				yes				1		1
Clostridiales_like_9							1			1
Clostridiales_like_91				yes						1
Clostridiales_like_92				yes						1
Clostridiales_like_93				yes		1				1
Clostridiales_like_96				yes						1
Clostridiales_like_97						1				1
Coprococcus_comes_like_5				yes	1					1
Coprococcus_comes_like_7				yes						1
Coprococcus_comes_like_8				yes						1
Coprococcus_comes_like_9				yes					1	1
Dialister_like_3	yes									1
Elusimicrobium_minutum_like_1								1		1
Elusimicrobium_minutum_like_2										1
Elusimicrobium_minutum_like_3										1
Elusimicrobium_minutum_like_5								1		1
Elusimicrobium_minutum_like_6										1
Elusimicrobium_minutum_like_7										1
Elusimicrobium_minutum_like_9										1
Erysipelothrix_larvae_like_1										1
Erysipelothrix_rhusiopathiae_like_1										1
Erysipelotrichaceae_like_1				yes				1		1
Erysipelotrichaceae_like_10				yes				1		1
Erysipelotrichaceae_like_13				yes				1		1
Erysipelotrichaceae_like_14				yes		1		1		1
Erysipelotrichaceae_like_15				yes						1
Erysipelotrichaceae_like_17				yes				1		1
Erysipelotrichaceae_like_19				yes						1
Erysipelotrichaceae_like_2								1		1
Erysipelotrichaceae_like_3				yes				1		1
Erysipelotrichaceae_like_4								1		1
Erysipelotrichaceae_like_5				yes				1		1
Erysipelotrichaceae_like_6				yes				1		1
Erysipelotrichaceae_like_7				yes				1		1
Erysipelotrichaceae_like_8								1		1
Erysipelotrichaceae_like_9								1		1
Ethanoligenens_harbinense_like_3				yes						1
Ethanoligenens_harbinense_like_5								1		1
Ethanoligenens_harbinense_like_7			yes				1			1
Faecalibacterium_prausnitzii_like_1				yes						1
Faecalibacterium_prausnitzii_like_10				yes						1
Faecalibacterium_prausnitzii_like_12				yes						1
Faecalibacterium_prausnitzii_like_14				yes						1
Faecalibacterium_prausnitzii_like_15				yes						1
Faecalibacterium_prausnitzii_like_17				yes						1
Faecalibacterium_prausnitzii_like_2				yes						1
Faecalibacterium_prausnitzii_like_21				yes						1
Faecalibacterium_prausnitzii_like_22				yes						1
Faecalibacterium_prausnitzii_like_23									1	1
Faecalibacterium_prausnitzii_like_24				yes						1
Faecalibacterium_prausnitzii_like_25										1
Faecalibacterium_prausnitzii_like_26				yes						1
Faecalibacterium_prausnitzii_like_29										1
Faecalibacterium_prausnitzii_like_3				yes						1
Faecalibacterium_prausnitzii_like_30				yes			1			1
Faecalibacterium_prausnitzii_like_33				yes						1
Faecalibacterium_prausnitzii_like_37				yes		1				1
Faecalibacterium_prausnitzii_like_38				yes						1
Faecalibacterium_prausnitzii_like_39				yes						1
Faecalibacterium_prausnitzii_like_40				yes						1
Faecalibacterium_prausnitzii_like_41				yes						1
Faecalibacterium_prausnitzii_like_42				yes					1	1
Faecalibacterium_prausnitzii_like_43				yes						1
Faecalibacterium_prausnitzii_like_6				yes						1
Faecalibacterium_prausnitzii_like_7				yes						1
Faecalibacterium_prausnitzii_like_8				yes						1
Faecalibacterium_prausnitzii_like_9				yes						1
Firmicutes_like_1				yes						1
Firmicutes_like_11				yes		1				1
Firmicutes_like_13										1
Firmicutes_like_15										1
Firmicutes_like_2				yes						1
Firmicutes_like_20						1		1		1
Firmicutes_like_3		yes								1
Firmicutes_like_4				yes						1
Firmicutes_like_5				yes						1
Firmicutes_like_6				yes		1				1
Firmicutes_like_9										1
Flavonifractor_plautii_like_1				yes		1	1		1	1
Flavonifractor_plautii_like_2				yes						1
Flavonifractor_plautii_like_4				yes						1
Flavonifractor_plautii_like_6				yes						1
Flavonifractor_plautii_like_7				yes		1			1	1
Flintibacter_sp._KGMB00164_like_10				yes						1
Flintibacter_sp._KGMB00164_like_12				yes						1
Flintibacter_sp._KGMB00164_like_14										1
Flintibacter_sp._KGMB00164_like_15				yes		1	1			1
Flintibacter_sp._KGMB00164_like_17				yes					1	1
Flintibacter_sp._KGMB00164_like_18				yes						1
Flintibacter_sp._KGMB00164_like_19										1
Flintibacter_sp._KGMB00164_like_20				yes					1	1
Flintibacter_sp._KGMB00164_like_21				yes		1	1			1
Flintibacter_sp._KGMB00164_like_22				yes						1
Flintibacter_sp._KGMB00164_like_23				yes			1		1	1
Flintibacter_sp._KGMB00164_like_25				yes					1	1
Flintibacter_sp._KGMB00164_like_27				yes		1				1
Flintibacter_sp._KGMB00164_like_28				yes			1		1	1
Flintibacter_sp._KGMB00164_like_29				yes		1	1			1
Flintibacter_sp._KGMB00164_like_3				yes			1			1
Flintibacter_sp._KGMB00164_like_30				yes						1
Flintibacter_sp._KGMB00164_like_31				yes	1				1	1
Flintibacter_sp._KGMB00164_like_35				yes					1	1
Flintibacter_sp._KGMB00164_like_36				yes					1	1
Flintibacter_sp._KGMB00164_like_38				yes					1	1
Flintibacter_sp._KGMB00164_like_39									1	1
Flintibacter_sp._KGMB00164_like_4				yes			1		1	1
Flintibacter_sp._KGMB00164_like_40				yes					1	1
Flintibacter_sp._KGMB00164_like_41				yes					1	1
Flintibacter_sp._KGMB00164_like_42				yes						1
Flintibacter_sp._KGMB00164_like_43				yes			1			1
Flintibacter_sp._KGMB00164_like_47				yes						1
Flintibacter_sp._KGMB00164_like_5				yes			1			1
Flintibacter_sp._KGMB00164_like_8				yes						1
Flintibacter_sp._KGMB00164_like_9						1				1
Hungateiclostridium_clariflavum_like_11				yes						1
Hungateiclostridium_clariflavum_like_12				yes				1		1
Hungateiclostridium_clariflavum_like_5				yes						1
Hungateiclostridium_clariflavum_like_6				yes						1
Hungateiclostridium_clariflavum_like_8				yes						1
Hungateiclostridium_thermocellum_like_1				yes						1
Hungatella_hathewayi_like_2				yes	1	1	1		1	1
Intestinibaculum_porci_like_1				yes		1				1
Intestinibaculum_porci_like_12				yes						1
Intestinimonas_butyriciproducens_like_2							1		1	1
Intestinimonas_butyriciproducens_like_3				yes		1				1
Intestinimonas_butyriciproducens_like_5				yes					1	1
Kiritimatiella_glycovorans_like_1				yes						1
Lachnospira_eligens_like_1				yes						1
Lachnospira_eligens_like_2				yes				1		1
Lachnospira_eligens_like_3				yes						1
Lachnospira_eligens_like_4				yes						1
Lachnospira_eligens_like_5				yes						1
Massilistercora_timonensis_like_1				yes				1	1	1
Megamonas_funiformis_like_1	yes					1				1
Muribaculum_intestinale_like_1				yes						1
Muribaculum_intestinale_like_100				yes						1
Muribaculum_intestinale_like_101				yes						1
Muribaculum_intestinale_like_102				yes						1
Muribaculum_intestinale_like_103				yes						1
Muribaculum_intestinale_like_104				yes						1
Muribaculum_intestinale_like_105				yes						1
Muribaculum_intestinale_like_106				yes						1
Muribaculum_intestinale_like_107				yes		1				1
Muribaculum_intestinale_like_108				yes		1				1
Muribaculum_intestinale_like_109				yes		1				1
Muribaculum_intestinale_like_11				yes						1
Muribaculum_intestinale_like_110				yes						1
Muribaculum_intestinale_like_111				yes						1
Muribaculum_intestinale_like_112				yes						1
Muribaculum_intestinale_like_113				yes		1				1
Muribaculum_intestinale_like_114				yes						1
Muribaculum_intestinale_like_115				yes						1
Muribaculum_intestinale_like_116				yes		1			1	1
Muribaculum_intestinale_like_117				yes						1
Muribaculum_intestinale_like_118				yes		1				1
Muribaculum_intestinale_like_119				yes						1
Muribaculum_intestinale_like_12				yes		1				1
Muribaculum_intestinale_like_120				yes		1			1	1
Muribaculum_intestinale_like_121				yes		1				1
Muribaculum_intestinale_like_122				yes		1				1
Muribaculum_intestinale_like_123				yes						1
Muribaculum_intestinale_like_125				yes				1		1
Muribaculum_intestinale_like_127				yes						1
Muribaculum_intestinale_like_128				yes						1
Muribaculum_intestinale_like_129				yes				1		1
Muribaculum_intestinale_like_13				yes						1
Muribaculum_intestinale_like_130				yes						1
Muribaculum_intestinale_like_131				yes		1				1
Muribaculum_intestinale_like_132				yes						1
Muribaculum_intestinale_like_133				yes						1
Muribaculum_intestinale_like_134				yes		1			1	1
Muribaculum_intestinale_like_135				yes						1
Muribaculum_intestinale_like_136				yes						1
Muribaculum_intestinale_like_138				yes						1
Muribaculum_intestinale_like_139				yes						1
Muribaculum_intestinale_like_14				yes						1
Muribaculum_intestinale_like_141				yes						1
Muribaculum_intestinale_like_142				yes						1
Muribaculum_intestinale_like_143				yes				1		1
Muribaculum_intestinale_like_145				yes						1
Muribaculum_intestinale_like_146				yes						1
Muribaculum_intestinale_like_147				yes		1				1
Muribaculum_intestinale_like_148				yes						1
Muribaculum_intestinale_like_149				yes						1
Muribaculum_intestinale_like_15				yes						1
Muribaculum_intestinale_like_150				yes		1				1
Muribaculum_intestinale_like_151				yes						1
Muribaculum_intestinale_like_152				yes						1
Muribaculum_intestinale_like_153				yes						1
Muribaculum_intestinale_like_154				yes						1
Muribaculum_intestinale_like_155				yes			1			1
Muribaculum_intestinale_like_156				yes						1
Muribaculum_intestinale_like_157				yes						1
Muribaculum_intestinale_like_158				yes						1
Muribaculum_intestinale_like_159				yes						1
Muribaculum_intestinale_like_16				yes				1		1
Muribaculum_intestinale_like_160				yes						1
Muribaculum_intestinale_like_161				yes						1
Muribaculum_intestinale_like_163				yes						1
Muribaculum_intestinale_like_164				yes						1
Muribaculum_intestinale_like_165				yes						1
Muribaculum_intestinale_like_166				yes		1				1
Muribaculum_intestinale_like_167				yes		1				1
Muribaculum_intestinale_like_168				yes			1			1
Muribaculum_intestinale_like_169				yes		1				1
Muribaculum_intestinale_like_17				yes						1
Muribaculum_intestinale_like_170				yes						1
Muribaculum_intestinale_like_172				yes						1
Muribaculum_intestinale_like_173				yes						1
Muribaculum_intestinale_like_174				yes						1
Muribaculum_intestinale_like_175				yes						1
Muribaculum_intestinale_like_176				yes						1
Muribaculum_intestinale_like_177				yes						1
Muribaculum_intestinale_like_18				yes						1
Muribaculum_intestinale_like_19				yes						1
Muribaculum_intestinale_like_2				yes						1
Muribaculum_intestinale_like_20				yes						1
Muribaculum_intestinale_like_21				yes		1				1
Muribaculum_intestinale_like_22				yes						1
Muribaculum_intestinale_like_23				yes						1
Muribaculum_intestinale_like_24				yes						1
Muribaculum_intestinale_like_25				yes						1
Muribaculum_intestinale_like_26				yes						1
Muribaculum_intestinale_like_27				yes						1
Muribaculum_intestinale_like_28				yes						1
Muribaculum_intestinale_like_29				yes						1
Muribaculum_intestinale_like_3				yes						1
Muribaculum_intestinale_like_30				yes						1
Muribaculum_intestinale_like_31				yes						1
Muribaculum_intestinale_like_32				yes						1
Muribaculum_intestinale_like_33				yes						1
Muribaculum_intestinale_like_34				yes		1		1	1	1
Muribaculum_intestinale_like_35				yes						1
Muribaculum_intestinale_like_36				yes						1
Muribaculum_intestinale_like_37				yes						1
Muribaculum_intestinale_like_38				yes						1
Muribaculum_intestinale_like_39				yes						1
Muribaculum_intestinale_like_4				yes			1			1
Muribaculum_intestinale_like_40				yes		1				1
Muribaculum_intestinale_like_41				yes						1
Muribaculum_intestinale_like_42				yes						1
Muribaculum_intestinale_like_43				yes						1
Muribaculum_intestinale_like_44				yes						1
Muribaculum_intestinale_like_45				yes						1
Muribaculum_intestinale_like_46				yes						1
Muribaculum_intestinale_like_47				yes		1				1
Muribaculum_intestinale_like_48				yes						1
Muribaculum_intestinale_like_49				yes						1
Muribaculum_intestinale_like_5				yes						1
Muribaculum_intestinale_like_50				yes						1
Muribaculum_intestinale_like_51				yes						1
Muribaculum_intestinale_like_52				yes						1
Muribaculum_intestinale_like_53				yes						1
Muribaculum_intestinale_like_54				yes						1
Muribaculum_intestinale_like_55				yes						1
Muribaculum_intestinale_like_56				yes						1
Muribaculum_intestinale_like_57				yes						1
Muribaculum_intestinale_like_59				yes						1
Muribaculum_intestinale_like_6				yes						1
Muribaculum_intestinale_like_60				yes						1
Muribaculum_intestinale_like_61				yes						1
Muribaculum_intestinale_like_62				yes						1
Muribaculum_intestinale_like_63				yes		1				1
Muribaculum_intestinale_like_64				yes						1
Muribaculum_intestinale_like_65				yes						1
Muribaculum_intestinale_like_66				yes						1
Muribaculum_intestinale_like_67				yes						1
Muribaculum_intestinale_like_68				yes						1
Muribaculum_intestinale_like_69				yes						1
Muribaculum_intestinale_like_7				yes		1				1
Muribaculum_intestinale_like_70				yes						1
Muribaculum_intestinale_like_71				yes		1				1
Muribaculum_intestinale_like_72				yes						1
Muribaculum_intestinale_like_73				yes						1
Muribaculum_intestinale_like_75				yes						1
Muribaculum_intestinale_like_77				yes						1
Muribaculum_intestinale_like_78				yes						1
Muribaculum_intestinale_like_79				yes						1
Muribaculum_intestinale_like_8				yes		1				1
Muribaculum_intestinale_like_80				yes						1
Muribaculum_intestinale_like_81				yes		1				1
Muribaculum_intestinale_like_82				yes						1
Muribaculum_intestinale_like_83				yes						1
Muribaculum_intestinale_like_84				yes						1
Muribaculum_intestinale_like_85				yes						1
Muribaculum_intestinale_like_86				yes						1
Muribaculum_intestinale_like_87				yes						1
Muribaculum_intestinale_like_88				yes						1
Muribaculum_intestinale_like_89				yes						1
Muribaculum_intestinale_like_9				yes						1
Muribaculum_intestinale_like_90				yes						1
Muribaculum_intestinale_like_91				yes						1
Muribaculum_intestinale_like_92				yes						1
Muribaculum_intestinale_like_93				yes						1
Muribaculum_intestinale_like_94				yes						1
Muribaculum_intestinale_like_95				yes						1
Muribaculum_intestinale_like_96				yes						1
Muribaculum_intestinale_like_97				yes						1
Muribaculum_intestinale_like_98				yes						1
Muribaculum_intestinale_like_99				yes						1
Odoribacter_splanchnicus_like_1				yes						1
Odoribacter_splanchnicus_like_10				yes						1
Odoribacter_splanchnicus_like_11				yes						1
Odoribacter_splanchnicus_like_12										1
Odoribacter_splanchnicus_like_13				yes						1
Odoribacter_splanchnicus_like_14				yes						1
Odoribacter_splanchnicus_like_15				yes						1
Odoribacter_splanchnicus_like_16				yes				1		1
Odoribacter_splanchnicus_like_17				yes						1
Odoribacter_splanchnicus_like_18				yes						1
Odoribacter_splanchnicus_like_2				yes						1
Odoribacter_splanchnicus_like_3				yes						1
Odoribacter_splanchnicus_like_4				yes						1
Odoribacter_splanchnicus_like_5				yes						1
Odoribacter_splanchnicus_like_6				yes						1
Odoribacter_splanchnicus_like_7				yes						1
Odoribacter_splanchnicus_like_8				yes						1
Odoribacter_splanchnicus_like_9				yes						1
Oscillospiraceae_like_1				yes						1
Oscillospiraceae_like_3				yes						1
Paludibacter_propionicigenes_like_10				yes						1
Paludibacter_propionicigenes_like_12				yes						1
Paludibacter_propionicigenes_like_18				yes						1
Paludibacter_propionicigenes_like_20				yes						1
Paludibacter_propionicigenes_like_21				yes						1
Paludibacter_propionicigenes_like_27				yes						1
Paludibacter_propionicigenes_like_37				yes						1
Paludibacter_propionicigenes_like_39				yes						1
Paludibacter_propionicigenes_like_4				yes						1
Paludibacter_propionicigenes_like_46				yes						1
Paludibacter_propionicigenes_like_47				yes				1		1
Paludibacter_propionicigenes_like_5				yes			1			1
Paludibacter_propionicigenes_like_53				yes						1
Paludibacter_propionicigenes_like_54				yes						1
Paludibacter_propionicigenes_like_55				yes						1
Paludibacter_propionicigenes_like_6				yes			1			1
Paludibacter_propionicigenes_like_8				yes						1
Parabacteroides_like_1				yes	1					1
Parabacteroides_like_2				yes	1					1
Parabacteroides_like_3				yes	1					1
Parabacteroides_like_4				yes						1
Paraprevotella_xylaniphila_like_1				yes		1				1
Paraprevotella_xylaniphila_like_10				yes						1
Paraprevotella_xylaniphila_like_11				yes						1
Paraprevotella_xylaniphila_like_13				yes		1				1
Paraprevotella_xylaniphila_like_15				yes		1				1
Paraprevotella_xylaniphila_like_16				yes						1
Paraprevotella_xylaniphila_like_17				yes						1
Paraprevotella_xylaniphila_like_18				yes						1
Paraprevotella_xylaniphila_like_19				yes		1				1
Paraprevotella_xylaniphila_like_23				yes						1
Paraprevotella_xylaniphila_like_24				yes		1		1	1	1
Paraprevotella_xylaniphila_like_26				yes					1	1
Paraprevotella_xylaniphila_like_27				yes		1		1		1
Paraprevotella_xylaniphila_like_3				yes		1				1
Paraprevotella_xylaniphila_like_30				yes					1	1
Paraprevotella_xylaniphila_like_31				yes					1	1
Paraprevotella_xylaniphila_like_33				yes						1
Paraprevotella_xylaniphila_like_34				yes						1
Paraprevotella_xylaniphila_like_36				yes						1
Paraprevotella_xylaniphila_like_6				yes						1
Paraprevotella_xylaniphila_like_7				yes		1				1
Paraprevotella_xylaniphila_like_8				yes						1
Paraprevotella_xylaniphila_like_9				yes						1
Persicimonas_caeni_like_2										1
Phascolarctobacterium_faecium_like_13	yes									1
Phascolarctobacterium_faecium_like_14	yes									1
Phascolarctobacterium_faecium_like_17	yes									1
Phascolarctobacterium_faecium_like_33				yes						1
Phascolarctobacterium_faecium_like_34				yes						1
Phascolarctobacterium_faecium_like_5				yes						1
Phocaeicola_coprophilus_like_1				yes						1
Phocaeicola_coprophilus_like_10				yes						1
Phocaeicola_coprophilus_like_11				yes		1		1		1
Phocaeicola_coprophilus_like_12				yes						1
Phocaeicola_coprophilus_like_13				yes						1
Phocaeicola_coprophilus_like_14				yes						1
Phocaeicola_coprophilus_like_15				yes		1			1	1
Phocaeicola_coprophilus_like_2				yes						1
Phocaeicola_coprophilus_like_3				yes						1
Phocaeicola_coprophilus_like_4				yes						1
Phocaeicola_coprophilus_like_5				yes		1				1
Phocaeicola_coprophilus_like_6				yes		1				1
Phocaeicola_coprophilus_like_7				yes						1
Phocaeicola_coprophilus_like_8				yes		1				1
Phocaeicola_coprophilus_like_9				yes						1
Prevotella_dentalis_like_1				yes						1
Prevotella_dentalis_like_10				yes						1
Prevotella_dentalis_like_2				yes						1
Prevotella_dentalis_like_3				yes						1
Prevotella_dentalis_like_4				yes						1
Prevotella_dentalis_like_5				yes						1
Prevotella_dentalis_like_6				yes						1
Prevotella_dentalis_like_7				yes						1
Prevotella_dentalis_like_8				yes						1
Prevotella_dentalis_like_9				yes		1				1
Prevotella_denticola_like_1				yes						1
Prevotella_enoeca_like_1				yes		1				1
Prevotella_enoeca_like_10				yes						1
Prevotella_enoeca_like_11				yes						1
Prevotella_enoeca_like_12				yes		1				1
Prevotella_enoeca_like_13				yes						1
Prevotella_enoeca_like_14				yes						1
Prevotella_enoeca_like_15				yes						1
Prevotella_enoeca_like_16				yes						1
Prevotella_enoeca_like_17				yes		1				1
Prevotella_enoeca_like_18				yes						1
Prevotella_enoeca_like_19				yes		1				1
Prevotella_enoeca_like_2				yes		1				1
Prevotella_enoeca_like_20				yes		1				1
Prevotella_enoeca_like_21				yes		1			1	1
Prevotella_enoeca_like_22				yes		1				1
Prevotella_enoeca_like_23				yes						1
Prevotella_enoeca_like_24				yes						1
Prevotella_enoeca_like_25				yes		1				1
Prevotella_enoeca_like_26				yes						1
Prevotella_enoeca_like_27				yes						1
Prevotella_enoeca_like_28				yes		1				1
Prevotella_enoeca_like_29				yes		1				1
Prevotella_enoeca_like_3				yes						1
Prevotella_enoeca_like_30				yes		1				1
Prevotella_enoeca_like_31				yes						1
Prevotella_enoeca_like_32				yes		1				1
Prevotella_enoeca_like_33				yes						1
Prevotella_enoeca_like_34				yes						1
Prevotella_enoeca_like_35				yes						1
Prevotella_enoeca_like_36				yes		1				1
Prevotella_enoeca_like_37				yes		1				1
Prevotella_enoeca_like_38				yes		1				1
Prevotella_enoeca_like_39				yes		1	1			1
Prevotella_enoeca_like_4				yes		1				1
Prevotella_enoeca_like_40				yes		1				1
Prevotella_enoeca_like_41				yes		1				1
Prevotella_enoeca_like_42				yes		1				1
Prevotella_enoeca_like_43				yes		1	1			1
Prevotella_enoeca_like_44				yes		1				1
Prevotella_enoeca_like_45				yes		1				1
Prevotella_enoeca_like_46				yes						1
Prevotella_enoeca_like_47				yes						1
Prevotella_enoeca_like_48				yes		1				1
Prevotella_enoeca_like_49				yes						1
Prevotella_enoeca_like_6				yes		1				1
Prevotella_enoeca_like_7				yes						1
Prevotella_enoeca_like_8				yes		1				1
Prevotella_enoeca_like_9				yes						1
Prevotella_like_1				yes		1				1
Prevotella_like_10				yes		1				1
Prevotella_like_11				yes						1
Prevotella_like_13				yes						1
Prevotella_like_14				yes						1
Prevotella_like_15				yes						1
Prevotella_like_16				yes						1
Prevotella_like_17				yes						1
Prevotella_like_18				yes						1
Prevotella_like_19				yes						1
Prevotella_like_2				yes		1				1
Prevotella_like_20				yes						1
Prevotella_like_21				yes						1
Prevotella_like_22				yes		1	1			1
Prevotella_like_23				yes						1
Prevotella_like_24				yes						1
Prevotella_like_25				yes						1
Prevotella_like_26				yes						1
Prevotella_like_27				yes		1			1	1
Prevotella_like_28				yes						1
Prevotella_like_29				yes						1
Prevotella_like_3				yes						1
Prevotella_like_30				yes						1
Prevotella_like_31				yes						1
Prevotella_like_33				yes						1
Prevotella_like_34				yes		1				1
Prevotella_like_35				yes						1
Prevotella_like_36				yes		1				1
Prevotella_like_38				yes						1
Prevotella_like_39				yes						1
Prevotella_like_4				yes						1
Prevotella_like_40				yes						1
Prevotella_like_41				yes		1				1
Prevotella_like_42				yes		1				1
Prevotella_like_43				yes						1
Prevotella_like_44				yes						1
Prevotella_like_45				yes		1				1
Prevotella_like_46				yes						1
Prevotella_like_47				yes						1
Prevotella_like_48				yes		1				1
Prevotella_like_49				yes						1
Prevotella_like_5				yes						1
Prevotella_like_50				yes						1
Prevotella_like_51				yes						1
Prevotella_like_52				yes						1
Prevotella_like_53				yes		1				1
Prevotella_like_54				yes						1
Prevotella_like_55				yes						1
Prevotella_like_56				yes		1			1	1
Prevotella_like_57				yes						1
Prevotella_like_58				yes						1
Prevotella_like_59				yes						1
Prevotella_like_6				yes						1
Prevotella_like_60				yes						1
Prevotella_like_61				yes						1
Prevotella_like_62				yes						1
Prevotella_like_63				yes						1
Prevotella_like_64				yes		1				1
Prevotella_like_66				yes						1
Prevotella_like_67				yes						1
Prevotella_like_7				yes						1
Prevotella_like_8				yes						1
Prevotella_like_9				yes						1
Prevotella_oris_like_1				yes		1				1
Pseudoclostridium_thermosuccinogenes_like_1			yes				1			1
Pseudoclostridium_thermosuccinogenes_like_3				yes						1
Pseudoclostridium_thermosuccinogenes_like_5				yes						1
Pseudoclostridium_thermosuccinogenes_like_7				yes						1
Pseudoclostridium_thermosuccinogenes_like_9				yes						1
Pseudomonas_sp._C27(2019)_like_3	yes									1
Roseburia_hominis_like_1				yes						1
Roseburia_hominis_like_2				yes		1				1
Roseburia_hominis_like_4										1
Roseburia_hominis_like_5				yes						1
Roseburia_hominis_like_6				yes		1				1
Roseburia_hominis_like_7				yes						1
Roseburia_hominis_like_8				yes				1		1
Roseburia_hominis_like_9				yes						1
Roseburia_intestinalis_like_1				yes			1			1
Roseburia_intestinalis_like_10				yes						1
Roseburia_intestinalis_like_15				yes						1
Roseburia_intestinalis_like_16				yes						1
Roseburia_intestinalis_like_20				yes				1		1
Roseburia_intestinalis_like_21				yes				1		1
Roseburia_intestinalis_like_25				yes						1
Roseburia_intestinalis_like_4				yes						1
Roseburia_intestinalis_like_5				yes		1		1		1
Ruminococcaceae_like_1				yes						1
Ruminococcaceae_like_10							1			1
Ruminococcaceae_like_11							1			1
Ruminococcaceae_like_12							1			1
Ruminococcaceae_like_2										1
Ruminococcaceae_like_3				yes		1				1
Ruminococcaceae_like_4										1
Ruminococcaceae_like_5										1
Ruminococcaceae_like_6										1
Ruminococcaceae_like_7										1
Ruminococcaceae_like_8										1
Ruminococcaceae_like_9						1				1
Ruminococcus_albus_like_10				yes						1
Ruminococcus_albus_like_11				yes		1				1
Ruminococcus_albus_like_12										1
Ruminococcus_albus_like_16				yes						1
Ruminococcus_albus_like_2				yes			1			1
Ruminococcus_albus_like_3				yes						1
Ruminococcus_albus_like_5				yes				1		1
Ruminococcus_albus_like_6				yes						1
Ruminococcus_albus_like_7				yes						1
Ruminococcus_albus_like_8				yes						1
Ruminococcus_albus_like_9										1
Ruminococcus_like_1				yes						1
Ruminococcus_like_10				yes						1
Ruminococcus_like_16										1
Ruminococcus_like_18								1		1
Ruminococcus_like_2										1
Ruminococcus_like_25				yes						1
Ruminococcus_like_3				yes						1
Ruminococcus_like_5										1
Ruminococcus_like_6				yes						1
Ruminococcus_like_7				yes						1
Ruminococcus_like_8										1
Ruminococcus_sp._JE7A12_like_103										1
Ruminococcus_sp._JE7A12_like_104				yes						1
Ruminococcus_sp._JE7A12_like_107				yes						1
Ruminococcus_sp._JE7A12_like_110				yes						1
Ruminococcus_sp._JE7A12_like_112				yes						1
Ruminococcus_sp._JE7A12_like_113				yes				1	1	1
Ruminococcus_sp._JE7A12_like_117				yes						1
Ruminococcus_sp._JE7A12_like_119										1
Ruminococcus_sp._JE7A12_like_12				yes			1	1		1
Ruminococcus_sp._JE7A12_like_123								1		1
Ruminococcus_sp._JE7A12_like_125				yes						1
Ruminococcus_sp._JE7A12_like_126										1
Ruminococcus_sp._JE7A12_like_127				yes						1
Ruminococcus_sp._JE7A12_like_128				yes				1		1
Ruminococcus_sp._JE7A12_like_14				yes						1
Ruminococcus_sp._JE7A12_like_145				yes						1
Ruminococcus_sp._JE7A12_like_148				yes						1
Ruminococcus_sp._JE7A12_like_149				yes						1
Ruminococcus_sp._JE7A12_like_152				yes			1		1	1
Ruminococcus_sp._JE7A12_like_153										1
Ruminococcus_sp._JE7A12_like_155				yes						1
Ruminococcus_sp._JE7A12_like_156				yes				1		1
Ruminococcus_sp._JE7A12_like_157			yes							1
Ruminococcus_sp._JE7A12_like_16										1
Ruminococcus_sp._JE7A12_like_18						1	1			1
Ruminococcus_sp._JE7A12_like_2				yes						1
Ruminococcus_sp._JE7A12_like_20								1		1
Ruminococcus_sp._JE7A12_like_23										1
Ruminococcus_sp._JE7A12_like_24										1
Ruminococcus_sp._JE7A12_like_26						1				1
Ruminococcus_sp._JE7A12_like_28				yes						1
Ruminococcus_sp._JE7A12_like_3				yes			1			1
Ruminococcus_sp._JE7A12_like_30				yes						1
Ruminococcus_sp._JE7A12_like_31										1
Ruminococcus_sp._JE7A12_like_32										1
Ruminococcus_sp._JE7A12_like_33										1
Ruminococcus_sp._JE7A12_like_37										1
Ruminococcus_sp._JE7A12_like_38										1
Ruminococcus_sp._JE7A12_like_39										1
Ruminococcus_sp._JE7A12_like_41										1
Ruminococcus_sp._JE7A12_like_42										1
Ruminococcus_sp._JE7A12_like_43										1
Ruminococcus_sp._JE7A12_like_44										1
Ruminococcus_sp._JE7A12_like_46				yes						1
Ruminococcus_sp._JE7A12_like_47						1				1
Ruminococcus_sp._JE7A12_like_48				yes						1
Ruminococcus_sp._JE7A12_like_49										1
Ruminococcus_sp._JE7A12_like_5				yes						1
Ruminococcus_sp._JE7A12_like_50				yes						1
Ruminococcus_sp._JE7A12_like_51										1
Ruminococcus_sp._JE7A12_like_52						1				1
Ruminococcus_sp._JE7A12_like_54										1
Ruminococcus_sp._JE7A12_like_55										1
Ruminococcus_sp._JE7A12_like_56						1		1		1
Ruminococcus_sp._JE7A12_like_57				yes						1
Ruminococcus_sp._JE7A12_like_58										1
Ruminococcus_sp._JE7A12_like_59										1
Ruminococcus_sp._JE7A12_like_60				yes						1
Ruminococcus_sp._JE7A12_like_61										1
Ruminococcus_sp._JE7A12_like_63										1
Ruminococcus_sp._JE7A12_like_65										1
Ruminococcus_sp._JE7A12_like_66										1
Ruminococcus_sp._JE7A12_like_67				yes				1		1
Ruminococcus_sp._JE7A12_like_68				yes						1
Ruminococcus_sp._JE7A12_like_71				yes						1
Ruminococcus_sp._JE7A12_like_72				yes						1
Ruminococcus_sp._JE7A12_like_77										1
Ruminococcus_sp._JE7A12_like_78				yes		1				1
Ruminococcus_sp._JE7A12_like_80						1				1
Ruminococcus_sp._JE7A12_like_81										1
Ruminococcus_sp._JE7A12_like_82						1				1
Ruminococcus_sp._JE7A12_like_83						1				1
Ruminococcus_sp._JE7A12_like_85										1
Ruminococcus_sp._JE7A12_like_86										1
Ruminococcus_sp._JE7A12_like_87						1			1	1
Ruminococcus_sp._JE7A12_like_89				yes						1
Ruminococcus_sp._JE7A12_like_90				yes		1				1
Ruminococcus_sp._JE7A12_like_91						1				1
Ruminococcus_sp._JE7A12_like_92										1
Ruminococcus_sp._JE7A12_like_93						1				1
Ruminococcus_sp._JE7A12_like_94						1			1	1
Ruminococcus_sp._JE7A12_like_96				yes						1
Ruminococcus_sp._JE7A12_like_97						1	1			1
Ruminococcus_sp._JE7A12_like_98			yes							1
Sanguibacter_keddieii_like_1				yes						1
Sanguibacter_keddieii_like_2				yes						1
Selenomonas_ruminantium_like_1	yes									1
Selenomonas_ruminantium_like_11	yes					1				1
Selenomonas_ruminantium_like_16	yes					1				1
Selenomonas_ruminantium_like_2	yes									1
Selenomonas_ruminantium_like_3	yes									1
Selenomonas_ruminantium_like_4	yes									1
Selenomonas_ruminantium_like_5	yes									1
Selenomonas_ruminantium_like_6	yes									1
Selenomonas_ruminantium_like_8	yes									1
Selenomonas_ruminantium_like_9	yes									1
Slackia_heliotrinireducens_like_1				yes				1	1	1
Sphaerochaeta_pleomorpha_like_1				yes				1		1
Sphaerochaeta_pleomorpha_like_2				yes						1
Sphaerochaeta_pleomorpha_like_3				yes				1		1
Streptococcus_like_3								1	1	1
Succinivibrio_dextrinosolvens_like_4										1
Succinivibrio_dextrinosolvens_like_8										1
Tenuifilum_thalassicum_like_1								1		1
Tenuifilum_thalassicum_like_11								1		1
Tenuifilum_thalassicum_like_21										1
Tenuifilum_thalassicum_like_22										1
Tenuifilum_thalassicum_like_23										1
Tenuifilum_thalassicum_like_24										1
Tenuifilum_thalassicum_like_26										1
Tenuifilum_thalassicum_like_27										1
Tenuifilum_thalassicum_like_3								1		1
Tenuifilum_thalassicum_like_30								1		1
Tenuifilum_thalassicum_like_31								1		1
Tenuifilum_thalassicum_like_32								1		1
Tenuifilum_thalassicum_like_34										1
Tenuifilum_thalassicum_like_36										1
Tenuifilum_thalassicum_like_37								1		1
Tenuifilum_thalassicum_like_38								1		1
Tenuifilum_thalassicum_like_4								1		1
Tenuifilum_thalassicum_like_40								1		1
Tenuifilum_thalassicum_like_42								1		1
Tenuifilum_thalassicum_like_43								1		1
Tenuifilum_thalassicum_like_46							1			1
Tenuifilum_thalassicum_like_47						1		1		1
Tenuifilum_thalassicum_like_48								1		1
Tenuifilum_thalassicum_like_49								1		1
Tenuifilum_thalassicum_like_5								1		1
Tenuifilum_thalassicum_like_50								1		1
Tenuifilum_thalassicum_like_55								1	1	1
Tenuifilum_thalassicum_like_7						1		1		1
Tenuifilum_thalassicum_like_8								1		1
Thermogutta_terrifontis_like_1		yes					1			1
Thiomicrorhabdus_sp._G1_like_1			yes							1
[truncated: 24 more rows]

## Sheet: succinate2prop
MAGs	milk	solid	winter	summer	core	total				milk	solid	winter	summer
Ornithinimicrobium_sp._AMA3305_like_1						8			MAGs carrying enzymes	29	243	100	150
Dialister_like_3						7
Megamonas_funiformis_like_1		7				7
Megamonas_funiformis_like_2		7				7
Megamonas_funiformis_like_3		7				7
Megamonas_funiformis_like_4		7				7
Megamonas_funiformis_like_6		7				7
Phascolarctobacterium_faecium_like_14						7
Phascolarctobacterium_faecium_like_17						7
Selenomonas_ruminantium_like_1						7
Selenomonas_ruminantium_like_11		7				7
Selenomonas_ruminantium_like_2						7
Selenomonas_ruminantium_like_4						7
Selenomonas_ruminantium_like_5						7
Selenomonas_ruminantium_like_8						7
Empedobacter_brevis_like_1						6
Kurthia_zopfii_like_1						6
Megamonas_funiformis_like_5		6				6
Ornithobacterium_rhinotracheale_like_1						6
Ornithobacterium_rhinotracheale_like_2						6
Selenomonas_ruminantium_like_10						6
Selenomonas_ruminantium_like_16		6				6
Selenomonas_ruminantium_like_6						6
Selenomonas_ruminantium_like_9						6
Tessaracoccus_flavus_like_2						6
Altibacter_sp._ALE3EI_like_1						5
Bacteroides_fragilis_like_2						5
Bacteroides_fragilis_like_3	5				5	5
Bacteroides_like_20	5					5
Bacteroides_sp._CBA7301_like_1	5					5
Corynebacterium_efficiens_like_1						5
Enterobacteriaceae_like_1						5
Enterobacteriaceae_like_2						5
Enterobacteriaceae_like_4						5
Enterobacteriaceae_like_5						5
Enterobacteriaceae_like_6						5
Enterobacteriaceae_like_7						5
Escherichia_coli_str._K-12_substr._MG1655_like_10						5
Escherichia_coli_str._K-12_substr._MG1655_like_11						5
Escherichia_coli_str._K-12_substr._MG1655_like_2	5					5
Escherichia_coli_str._K-12_substr._MG1655_like_3						5
Escherichia_coli_str._K-12_substr._MG1655_like_4						5
Escherichia_coli_str._K-12_substr._MG1655_like_5						5
Escherichia_coli_str._K-12_substr._MG1655_like_6						5
Escherichia_coli_str._K-12_substr._MG1655_like_7	5				5	5
Escherichia_coli_str._K-12_substr._MG1655_like_8						5
Escherichia_coli_str._K-12_substr._MG1655_like_9						5
Flavobacterium_sp._xlx-214_like_1						5
Flavobacterium_sp._xlx-214_like_3						5
Halomonas_sp._PGE1_like_1						5
Nesterenkonia_sp._NBAIMH1_like_1						5
Persicimonas_caeni_like_1						5
Phascolarctobacterium_faecium_like_11						5
Phascolarctobacterium_faecium_like_12						5
Phascolarctobacterium_faecium_like_19						5
Phascolarctobacterium_faecium_like_2						5
Phascolarctobacterium_faecium_like_20						5
Phascolarctobacterium_faecium_like_21		5				5
Phascolarctobacterium_faecium_like_22						5
Phascolarctobacterium_faecium_like_23						5
Phascolarctobacterium_faecium_like_25						5
Phascolarctobacterium_faecium_like_26						5
Phascolarctobacterium_faecium_like_27						5
Phascolarctobacterium_faecium_like_28						5
Phascolarctobacterium_faecium_like_29						5
Phascolarctobacterium_faecium_like_3						5
Phascolarctobacterium_faecium_like_30		5				5
Phascolarctobacterium_faecium_like_31						5
Phascolarctobacterium_faecium_like_32						5
Phascolarctobacterium_faecium_like_35						5
Phascolarctobacterium_faecium_like_37						5
Phascolarctobacterium_faecium_like_4						5
Phascolarctobacterium_faecium_like_6						5
Phascolarctobacterium_faecium_like_9						5
Tessaracoccus_flavus_like_1						5
Bacteroides_fragilis_like_1						4
Corynebacterium_xerosis_like_1			4			4
Dialister_like_4		4				4
Enterobacteriaceae_like_3						4
Escherichia_coli_str._K-12_substr._MG1655_like_1						4
Flavobacterium_sp._xlx-214_like_2						4
Flavobacterium_sp._xlx-214_like_4						4
Gallibacterium_anatis_like_1	4					4
Gallibacterium_anatis_like_2						4
Gallibacterium_anatis_like_3						4
Gallibacterium_anatis_like_4						4
Jeotgalicoccus_like_1						4
Jeotgalicoccus_like_2						4
Microbacterium_sp._A18JL241_like_1				4		4
Muribaculum_intestinale_like_58						4
Pelistega_sp._NLN63_like_1						4
Phascolarctobacterium_faecium_like_13						4
Phascolarctobacterium_faecium_like_18						4
Phascolarctobacterium_faecium_like_24						4
Psychrobacter_like_1						4
Selenomonas_ruminantium_like_15						4
Selenomonas_ruminantium_like_3						4
Simiduia_agarivorans_like_1						4
Staphylococcus_like_1		4				4
Stenotrophomonas_like_1					4	4
Thiomicrorhabdus_sp._G1_like_1						4
unclassified_Citricoccus_like_1				4		4
Veillonella_like_1						4
Veillonella_like_2						4
Acinetobacter_like_1						3
Alistipes_communis_like_3						3
Alistipes_indistinctus_like_8						3
Alistipes_indistinctus_like_9						3
Alistipes_like_1						3
Alistipes_like_10						3
Alistipes_like_101						3
Alistipes_like_102				3	3	3
Alistipes_like_103				3		3
Alistipes_like_104						3
Alistipes_like_105						3
Alistipes_like_106					3	3
Alistipes_like_107						3
Alistipes_like_108			3			3
Alistipes_like_109						3
Alistipes_like_11						3
Alistipes_like_110						3
Alistipes_like_111						3
Alistipes_like_112						3
Alistipes_like_113						3
Alistipes_like_114						3
Alistipes_like_115			3			3
Alistipes_like_116						3
Alistipes_like_117			3			3
Alistipes_like_118				3		3
Alistipes_like_119						3
Alistipes_like_12						3
Alistipes_like_120					3	3
Alistipes_like_121			3			3
Alistipes_like_123					3	3
Alistipes_like_124						3
Alistipes_like_125						3
Alistipes_like_126						3
Alistipes_like_127						3
Alistipes_like_128						3
Alistipes_like_129			3			3
Alistipes_like_13						3
Alistipes_like_130						3
Alistipes_like_131						3
Alistipes_like_132						3
Alistipes_like_133						3
Alistipes_like_134			3			3
Alistipes_like_135		3			3	3
Alistipes_like_137						3
Alistipes_like_138						3
Alistipes_like_139						3
Alistipes_like_14						3
Alistipes_like_140						3
Alistipes_like_141			3			3
Alistipes_like_142			3			3
Alistipes_like_143						3
Alistipes_like_144						3
Alistipes_like_145						3
Alistipes_like_147		3		3		3
Alistipes_like_148						3
Alistipes_like_149			3			3
Alistipes_like_15						3
Alistipes_like_150						3
Alistipes_like_152			3			3
Alistipes_like_153			3			3
Alistipes_like_154						3
Alistipes_like_155						3
Alistipes_like_16						3
Alistipes_like_17						3
Alistipes_like_18						3
Alistipes_like_19			3			3
Alistipes_like_2						3
Alistipes_like_21						3
Alistipes_like_22						3
Alistipes_like_23						3
Alistipes_like_24						3
Alistipes_like_25			3			3
Alistipes_like_26						3
Alistipes_like_27						3
Alistipes_like_28						3
Alistipes_like_29						3
Alistipes_like_3						3
Alistipes_like_30						3
Alistipes_like_31						3
Alistipes_like_32						3
Alistipes_like_33			3			3
Alistipes_like_34						3
Alistipes_like_35						3
Alistipes_like_36			3			3
Alistipes_like_38						3
Alistipes_like_39						3
Alistipes_like_4						3
Alistipes_like_42						3
Alistipes_like_44			3			3
Alistipes_like_45						3
Alistipes_like_46			3			3
Alistipes_like_47						3
Alistipes_like_48						3
Alistipes_like_49						3
Alistipes_like_5						3
Alistipes_like_50						3
Alistipes_like_51						3
Alistipes_like_52						3
Alistipes_like_53						3
Alistipes_like_54						3
Alistipes_like_55						3
Alistipes_like_56						3
Alistipes_like_57						3
Alistipes_like_58					3	3
Alistipes_like_59				3		3
Alistipes_like_6						3
Alistipes_like_60						3
Alistipes_like_61						3
Alistipes_like_62						3
Alistipes_like_64						3
Alistipes_like_65						3
Alistipes_like_66						3
Alistipes_like_67						3
Alistipes_like_68						3
Alistipes_like_69						3
Alistipes_like_7						3
Alistipes_like_70						3
Alistipes_like_71						3
Alistipes_like_72						3
Alistipes_like_73						3
Alistipes_like_74						3
Alistipes_like_75						3
Alistipes_like_76						3
Alistipes_like_77						3
Alistipes_like_78						3
Alistipes_like_79						3
Alistipes_like_8						3
Alistipes_like_82						3
Alistipes_like_83						3
Alistipes_like_84		3			3	3
Alistipes_like_85						3
Alistipes_like_86						3
Alistipes_like_87						3
Alistipes_like_88						3
Alistipes_like_89		3				3
Alistipes_like_9						3
Alistipes_like_90						3
Alistipes_like_91						3
Alistipes_like_93				3		3
Alistipes_like_94					3	3
Alistipes_like_95		3			3	3
Alistipes_like_96						3
Alistipes_like_97						3
Alistipes_like_98						3
Alistipes_like_99						3
Anaerotignum_propionicum_like_20			3		3	3
Bacteroidales_like_10						3
Bacteroidales_like_12						3
Bacteroidales_like_13		3				3
Bacteroidales_like_14		3				3
Bacteroidales_like_16						3
Bacteroidales_like_2						3
Bacteroidales_like_20						3
Bacteroidales_like_22						3
Bacteroidales_like_23					3	3
Bacteroidales_like_25	3					3
Bacteroidales_like_26						3
Bacteroidales_like_28		3			3	3
Bacteroidales_like_29						3
Bacteroidales_like_3						3
Bacteroidales_like_31		3			3	3
Bacteroidales_like_32						3
Bacteroidales_like_34				3		3
Bacteroidales_like_35						3
Bacteroidales_like_36						3
Bacteroidales_like_39						3
Bacteroidales_like_4				3		3
Bacteroidales_like_40						3
Bacteroidales_like_41				3		3
Bacteroidales_like_42						3
Bacteroidales_like_43						3
Bacteroidales_like_46						3
Bacteroidales_like_5					3	3
Bacteroidales_like_6					3	3
Bacteroidales_like_9						3
Bacteroides_like_1						3
Bacteroides_like_10						3
Bacteroides_like_11						3
Bacteroides_like_13						3
Bacteroides_like_15						3
Bacteroides_like_17	3					3
Bacteroides_like_2						3
Bacteroides_like_21						3
Bacteroides_like_22						3
Bacteroides_like_23						3
Bacteroides_like_24						3
Barnesiella_viscericola_like_1						3
Barnesiella_viscericola_like_11		3				3
Barnesiella_viscericola_like_12		3				3
Barnesiella_viscericola_like_13						3
Barnesiella_viscericola_like_14						3
Barnesiella_viscericola_like_16						3
Barnesiella_viscericola_like_17						3
Barnesiella_viscericola_like_18						3
Barnesiella_viscericola_like_19						3
Barnesiella_viscericola_like_2						3
Barnesiella_viscericola_like_20						3
Barnesiella_viscericola_like_21						3
Barnesiella_viscericola_like_22		3				3
Barnesiella_viscericola_like_23						3
Barnesiella_viscericola_like_24						3
Barnesiella_viscericola_like_25						3
Barnesiella_viscericola_like_26						3
Barnesiella_viscericola_like_3						3
Barnesiella_viscericola_like_4						3
Barnesiella_viscericola_like_6						3
Barnesiella_viscericola_like_8						3
Barnesiella_viscericola_like_9						3
Bifidobacterium_angulatum_like_1						3
Bifidobacterium_angulatum_like_10						3
Bifidobacterium_angulatum_like_11						3
Bifidobacterium_angulatum_like_12						3
Bifidobacterium_angulatum_like_13						3
Bifidobacterium_angulatum_like_14						3
Bifidobacterium_angulatum_like_15						3
Bifidobacterium_angulatum_like_16						3
Bifidobacterium_angulatum_like_17						3
Bifidobacterium_angulatum_like_18						3
Bifidobacterium_angulatum_like_19						3
Bifidobacterium_angulatum_like_2			3			3
Bifidobacterium_angulatum_like_20						3
Bifidobacterium_angulatum_like_21						3
Bifidobacterium_angulatum_like_22						3
Bifidobacterium_angulatum_like_23						3
Bifidobacterium_angulatum_like_24						3
Bifidobacterium_angulatum_like_25						3
Bifidobacterium_angulatum_like_3						3
Bifidobacterium_angulatum_like_4						3
Bifidobacterium_angulatum_like_5						3
Bifidobacterium_angulatum_like_6			3			3
Bifidobacterium_angulatum_like_7						3
Bifidobacterium_angulatum_like_8						3
Bifidobacterium_angulatum_like_9						3
Bifidobacterium_choerinum_like_1			3			3
Bifidobacterium_choerinum_like_2						3
Bifidobacterium_choerinum_like_3						3
Bifidobacterium_choerinum_like_4			3			3
Bifidobacterium_like_1			3			3
Bifidobacterium_like_2						3
Bifidobacterium_longum_like_1						3
Bifidobacterium_longum_like_2						3
Bifidobacterium_longum_like_3			3			3
Bifidobacterium_longum_like_4						3
Bifidobacterium_pseudocatenulatum_like_1		3	3			3
Bifidobacterium_pseudocatenulatum_like_2						3
Bifidobacterium_pseudocatenulatum_like_3			3			3
Bifidobacterium_pseudocatenulatum_like_4						3
Bifidobacterium_pseudolongum_like_1						3
Bifidobacterium_pseudolongum_like_10						3
Bifidobacterium_pseudolongum_like_11						3
Bifidobacterium_pseudolongum_like_12						3
Bifidobacterium_pseudolongum_like_13						3
Bifidobacterium_pseudolongum_like_14						3
Bifidobacterium_pseudolongum_like_15						3
Bifidobacterium_pseudolongum_like_16						3
Bifidobacterium_pseudolongum_like_17						3
Bifidobacterium_pseudolongum_like_18						3
Bifidobacterium_pseudolongum_like_19						3
Bifidobacterium_pseudolongum_like_2						3
Bifidobacterium_pseudolongum_like_20						3
Bifidobacterium_pseudolongum_like_21						3
Bifidobacterium_pseudolongum_like_22						3
Bifidobacterium_pseudolongum_like_23						3
Bifidobacterium_pseudolongum_like_24						3
Bifidobacterium_pseudolongum_like_25						3
Bifidobacterium_pseudolongum_like_26						3
Bifidobacterium_pseudolongum_like_27						3
Bifidobacterium_pseudolongum_like_28						3
Bifidobacterium_pseudolongum_like_29						3
Bifidobacterium_pseudolongum_like_3						3
Bifidobacterium_pseudolongum_like_31						3
Bifidobacterium_pseudolongum_like_32						3
Bifidobacterium_pseudolongum_like_33						3
Bifidobacterium_pseudolongum_like_34						3
Bifidobacterium_pseudolongum_like_35						3
Bifidobacterium_pseudolongum_like_36						3
Bifidobacterium_pseudolongum_like_37						3
Bifidobacterium_pseudolongum_like_38						3
Bifidobacterium_pseudolongum_like_39						3
Bifidobacterium_pseudolongum_like_4						3
Bifidobacterium_pseudolongum_like_40						3
Bifidobacterium_pseudolongum_like_41						3
Bifidobacterium_pseudolongum_like_42						3
Bifidobacterium_pseudolongum_like_43						3
Bifidobacterium_pseudolongum_like_44						3
Bifidobacterium_pseudolongum_like_45						3
Bifidobacterium_pseudolongum_like_46						3
Bifidobacterium_pseudolongum_like_47						3
Bifidobacterium_pseudolongum_like_48						3
Bifidobacterium_pseudolongum_like_49						3
Bifidobacterium_pseudolongum_like_5						3
Bifidobacterium_pseudolongum_like_50						3
Bifidobacterium_pseudolongum_like_51						3
Bifidobacterium_pseudolongum_like_52						3
Bifidobacterium_pseudolongum_like_53						3
Bifidobacterium_pseudolongum_like_54						3
Bifidobacterium_pseudolongum_like_55						3
Bifidobacterium_pseudolongum_like_56						3
Bifidobacterium_pseudolongum_like_57						3
Bifidobacterium_pseudolongum_like_58						3
Bifidobacterium_pseudolongum_like_59						3
Bifidobacterium_pseudolongum_like_6						3
Bifidobacterium_pseudolongum_like_60						3
Bifidobacterium_pseudolongum_like_61						3
Bifidobacterium_pseudolongum_like_62						3
Bifidobacterium_pseudolongum_like_63						3
Bifidobacterium_pseudolongum_like_64						3
Bifidobacterium_pseudolongum_like_65						3
Bifidobacterium_pseudolongum_like_66						3
Bifidobacterium_pseudolongum_like_67						3
Bifidobacterium_pseudolongum_like_68						3
Bifidobacterium_pseudolongum_like_69						3
Bifidobacterium_pseudolongum_like_7						3
Bifidobacterium_pseudolongum_like_70						3
Bifidobacterium_pseudolongum_like_71						3
Bifidobacterium_pseudolongum_like_72						3
Bifidobacterium_pseudolongum_like_73						3
Bifidobacterium_pseudolongum_like_74						3
Bifidobacterium_pseudolongum_like_8						3
Bifidobacterium_pseudolongum_like_9						3
Bifidobacterium_thermophilum_like_1						3
Bifidobacterium_thermophilum_like_2			3			3
Bifidobacterium_thermophilum_like_3			3			3
Bifidobacterium_thermophilum_like_4			3			3
Butyricimonas_like_1				3		3
Butyricimonas_like_2				3		3
Butyricimonas_like_5				3		3
Clostridiales_like_9			3			3
Coprobacter_sp._2CBH44_like_1				3		3
Corynebacterium_humireducens_like_2						3
Corynebacterium_marinum_like_1						3
Corynebacterium_maris_like_1			3			3
Corynebacterium_maris_like_2						3
Corynebacterium_maris_like_3						3
Dialister_like_1		3				3
Dialister_like_2		3				3
Fibrobacter_succinogenes_like_25						3
Fibrobacter_succinogenes_like_39						3
Muribaculum_intestinale_like_10						3
Muribaculum_intestinale_like_101						3
Muribaculum_intestinale_like_102						3
Muribaculum_intestinale_like_103						3
Muribaculum_intestinale_like_104						3
Muribaculum_intestinale_like_105						3
Muribaculum_intestinale_like_107		3				3
Muribaculum_intestinale_like_108		3				3
Muribaculum_intestinale_like_109		3				3
Muribaculum_intestinale_like_11						3
Muribaculum_intestinale_like_110						3
Muribaculum_intestinale_like_111						3
Muribaculum_intestinale_like_112						3
Muribaculum_intestinale_like_113		3				3
Muribaculum_intestinale_like_114						3
Muribaculum_intestinale_like_115						3
Muribaculum_intestinale_like_116		3			3	3
Muribaculum_intestinale_like_117						3
Muribaculum_intestinale_like_118		3				3
Muribaculum_intestinale_like_119						3
Muribaculum_intestinale_like_120		3			3	3
Muribaculum_intestinale_like_121		3				3
Muribaculum_intestinale_like_122		3				3
Muribaculum_intestinale_like_123						3
Muribaculum_intestinale_like_124						3
Muribaculum_intestinale_like_125				3		3
Muribaculum_intestinale_like_126			3			3
Muribaculum_intestinale_like_127						3
Muribaculum_intestinale_like_128						3
Muribaculum_intestinale_like_129				3		3
Muribaculum_intestinale_like_13						3
Muribaculum_intestinale_like_130						3
Muribaculum_intestinale_like_133						3
Muribaculum_intestinale_like_134		3			3	3
Muribaculum_intestinale_like_135						3
Muribaculum_intestinale_like_136						3
Muribaculum_intestinale_like_137						3
Muribaculum_intestinale_like_138						3
Muribaculum_intestinale_like_139						3
Muribaculum_intestinale_like_14						3
Muribaculum_intestinale_like_140			3			3
Muribaculum_intestinale_like_141						3
Muribaculum_intestinale_like_142						3
Muribaculum_intestinale_like_143				3		3
Muribaculum_intestinale_like_145						3
Muribaculum_intestinale_like_146						3
Muribaculum_intestinale_like_148						3
Muribaculum_intestinale_like_149						3
Muribaculum_intestinale_like_15						3
Muribaculum_intestinale_like_150		3				3
Muribaculum_intestinale_like_151						3
Muribaculum_intestinale_like_152						3
Muribaculum_intestinale_like_153						3
Muribaculum_intestinale_like_154						3
Muribaculum_intestinale_like_155			3			3
Muribaculum_intestinale_like_156						3
Muribaculum_intestinale_like_157						3
Muribaculum_intestinale_like_159						3
Muribaculum_intestinale_like_16				3		3
Muribaculum_intestinale_like_160						3
Muribaculum_intestinale_like_161						3
Muribaculum_intestinale_like_162						3
Muribaculum_intestinale_like_163						3
Muribaculum_intestinale_like_164						3
Muribaculum_intestinale_like_165						3
Muribaculum_intestinale_like_166		3				3
Muribaculum_intestinale_like_167		3				3
Muribaculum_intestinale_like_168			3			3
Muribaculum_intestinale_like_169		3				3
Muribaculum_intestinale_like_17						3
Muribaculum_intestinale_like_170						3
Muribaculum_intestinale_like_171						3
Muribaculum_intestinale_like_172						3
Muribaculum_intestinale_like_173						3
Muribaculum_intestinale_like_174						3
Muribaculum_intestinale_like_175						3
Muribaculum_intestinale_like_176						3
Muribaculum_intestinale_like_18						3
Muribaculum_intestinale_like_19						3
Muribaculum_intestinale_like_20						3
Muribaculum_intestinale_like_21		3				3
Muribaculum_intestinale_like_22						3
Muribaculum_intestinale_like_23						3
Muribaculum_intestinale_like_24						3
Muribaculum_intestinale_like_25						3
Muribaculum_intestinale_like_27						3
Muribaculum_intestinale_like_28						3
Muribaculum_intestinale_like_29						3
Muribaculum_intestinale_like_3						3
Muribaculum_intestinale_like_30						3
Muribaculum_intestinale_like_32						3
Muribaculum_intestinale_like_33						3
Muribaculum_intestinale_like_34		3		3	3	3
Muribaculum_intestinale_like_35						3
Muribaculum_intestinale_like_36						3
Muribaculum_intestinale_like_37						3
Muribaculum_intestinale_like_38						3
Muribaculum_intestinale_like_39						3
Muribaculum_intestinale_like_4			3			3
Muribaculum_intestinale_like_40		3				3
Muribaculum_intestinale_like_41						3
Muribaculum_intestinale_like_42						3
Muribaculum_intestinale_like_43						3
Muribaculum_intestinale_like_44						3
Muribaculum_intestinale_like_45						3
Muribaculum_intestinale_like_46						3
Muribaculum_intestinale_like_47		3				3
Muribaculum_intestinale_like_48						3
Muribaculum_intestinale_like_49						3
Muribaculum_intestinale_like_5						3
Muribaculum_intestinale_like_50						3
Muribaculum_intestinale_like_51						3
Muribaculum_intestinale_like_52						3
Muribaculum_intestinale_like_53						3
Muribaculum_intestinale_like_54						3
Muribaculum_intestinale_like_56						3
Muribaculum_intestinale_like_57						3
Muribaculum_intestinale_like_59						3
Muribaculum_intestinale_like_6						3
Muribaculum_intestinale_like_60						3
Muribaculum_intestinale_like_61						3
Muribaculum_intestinale_like_62						3
Muribaculum_intestinale_like_63		3				3
Muribaculum_intestinale_like_65						3
Muribaculum_intestinale_like_67						3
Muribaculum_intestinale_like_68						3
Muribaculum_intestinale_like_69						3
Muribaculum_intestinale_like_7		3				3
Muribaculum_intestinale_like_70						3
Muribaculum_intestinale_like_71		3				3
Muribaculum_intestinale_like_72						3
Muribaculum_intestinale_like_74						3
Muribaculum_intestinale_like_75						3
Muribaculum_intestinale_like_76						3
Muribaculum_intestinale_like_77						3
Muribaculum_intestinale_like_78						3
Muribaculum_intestinale_like_79						3
Muribaculum_intestinale_like_8		3				3
Muribaculum_intestinale_like_80						3
Muribaculum_intestinale_like_81		3				3
Muribaculum_intestinale_like_82						3
Muribaculum_intestinale_like_84						3
Muribaculum_intestinale_like_85						3
Muribaculum_intestinale_like_86						3
Muribaculum_intestinale_like_87						3
Muribaculum_intestinale_like_89						3
Muribaculum_intestinale_like_9						3
Muribaculum_intestinale_like_90						3
Muribaculum_intestinale_like_91						3
Muribaculum_intestinale_like_92						3
Muribaculum_intestinale_like_93						3
Muribaculum_intestinale_like_94						3
Muribaculum_intestinale_like_95						3
Muribaculum_intestinale_like_96						3
Muribaculum_intestinale_like_97						3
Muribaculum_intestinale_like_98						3
Muribaculum_intestinale_like_99						3
Odoribacter_splanchnicus_like_1						3
Odoribacter_splanchnicus_like_10						3
Odoribacter_splanchnicus_like_11						3
Odoribacter_splanchnicus_like_12						3
Odoribacter_splanchnicus_like_13						3
Odoribacter_splanchnicus_like_14						3
Odoribacter_splanchnicus_like_15						3
Odoribacter_splanchnicus_like_16				3		3
Odoribacter_splanchnicus_like_17						3
Odoribacter_splanchnicus_like_18						3
Odoribacter_splanchnicus_like_2						3
Odoribacter_splanchnicus_like_3						3
Odoribacter_splanchnicus_like_4						3
Odoribacter_splanchnicus_like_5						3
Odoribacter_splanchnicus_like_7						3
Odoribacter_splanchnicus_like_8						3
Odoribacter_splanchnicus_like_9						3
Oligella_ureolytica_like_1						3
Oligella_ureolytica_like_2						3
Oligella_ureolytica_like_3						3
Oligella_ureolytica_like_4						3
Paludibacter_propionicigenes_like_1						3
Paludibacter_propionicigenes_like_11						3
Paludibacter_propionicigenes_like_12						3
Paludibacter_propionicigenes_like_14					3	3
Paludibacter_propionicigenes_like_15						3
Paludibacter_propionicigenes_like_16					3	3
Paludibacter_propionicigenes_like_17						3
Paludibacter_propionicigenes_like_18						3
Paludibacter_propionicigenes_like_19						3
Paludibacter_propionicigenes_like_2						3
Paludibacter_propionicigenes_like_21						3
Paludibacter_propionicigenes_like_22						3
Paludibacter_propionicigenes_like_23						3
Paludibacter_propionicigenes_like_27						3
Paludibacter_propionicigenes_like_28				3		3
Paludibacter_propionicigenes_like_29						3
Paludibacter_propionicigenes_like_3						3
Paludibacter_propionicigenes_like_30			3			3
Paludibacter_propionicigenes_like_31		3		3		3
Paludibacter_propionicigenes_like_33						3
Paludibacter_propionicigenes_like_35						3
Paludibacter_propionicigenes_like_36					3	3
Paludibacter_propionicigenes_like_38						3
Paludibacter_propionicigenes_like_4						3
Paludibacter_propionicigenes_like_41				3		3
Paludibacter_propionicigenes_like_42						3
Paludibacter_propionicigenes_like_43						3
Paludibacter_propionicigenes_like_44				3		3
Paludibacter_propionicigenes_like_45						3
Paludibacter_propionicigenes_like_46						3
Paludibacter_propionicigenes_like_47				3		3
Paludibacter_propionicigenes_like_48						3
Paludibacter_propionicigenes_like_49						3
Paludibacter_propionicigenes_like_5			3			3
Paludibacter_propionicigenes_like_50						3
Paludibacter_propionicigenes_like_51						3
Paludibacter_propionicigenes_like_52						3
Paludibacter_propionicigenes_like_6			3			3
Paludibacter_propionicigenes_like_7					3	3
Paludibacter_propionicigenes_like_8						3
Paludibacter_propionicigenes_like_9						3
Parabacteroides_like_1	3					3
Parabacteroides_like_2	3					3
Parabacteroides_like_3	3					3
Parabacteroides_like_4						3
Paraprevotella_xylaniphila_like_1		3				3
Paraprevotella_xylaniphila_like_10						3
Paraprevotella_xylaniphila_like_15		3				3
Paraprevotella_xylaniphila_like_16						3
Paraprevotella_xylaniphila_like_17						3
Paraprevotella_xylaniphila_like_19		3				3
Paraprevotella_xylaniphila_like_2		3				3
Paraprevotella_xylaniphila_like_20				3		3
Paraprevotella_xylaniphila_like_23						3
Paraprevotella_xylaniphila_like_24		3		3	3	3
Paraprevotella_xylaniphila_like_25		3			3	3
Paraprevotella_xylaniphila_like_26					3	3
Paraprevotella_xylaniphila_like_27		3		3		3
Paraprevotella_xylaniphila_like_28				3		3
Paraprevotella_xylaniphila_like_29		3			3	3
Paraprevotella_xylaniphila_like_3		3				3
Paraprevotella_xylaniphila_like_30					3	3
Paraprevotella_xylaniphila_like_31					3	3
Paraprevotella_xylaniphila_like_32					3	3
Paraprevotella_xylaniphila_like_33						3
Paraprevotella_xylaniphila_like_34						3
Paraprevotella_xylaniphila_like_36						3
Paraprevotella_xylaniphila_like_37		3				3
Paraprevotella_xylaniphila_like_39						3
Paraprevotella_xylaniphila_like_4		3				3
Paraprevotella_xylaniphila_like_5						3
Paraprevotella_xylaniphila_like_6						3
Paraprevotella_xylaniphila_like_7		3				3
Paraprevotella_xylaniphila_like_8						3
Persicimonas_caeni_like_2						3
Phascolarctobacterium_faecium_like_10						3
Phascolarctobacterium_faecium_like_15						3
Phascolarctobacterium_faecium_like_16						3
Phascolarctobacterium_faecium_like_7						3
Phascolarctobacterium_faecium_like_8						3
Phocaeicola_coprophilus_like_1						3
Phocaeicola_coprophilus_like_10						3
Phocaeicola_coprophilus_like_11		3		3		3
Phocaeicola_coprophilus_like_12						3
Phocaeicola_coprophilus_like_13						3
Phocaeicola_coprophilus_like_14						3
Phocaeicola_coprophilus_like_15		3			3	3
Phocaeicola_coprophilus_like_2						3
Phocaeicola_coprophilus_like_3						3
Phocaeicola_coprophilus_like_4						3
Phocaeicola_coprophilus_like_5		3				3
Phocaeicola_coprophilus_like_7						3
Phocaeicola_coprophilus_like_8		3				3
Phocaeicola_coprophilus_like_9						3
Phocaeicola_dorei_like_1						3
Prevotella_enoeca_like_1		3				3
Prevotella_enoeca_like_22		3				3
Prevotella_like_1		3				3
Prevotella_like_22		3	3			3
Prevotella_like_27		3			3	3
Prevotella_like_31						3
Prevotella_like_36		3				3
Prevotella_like_39						3
Prevotella_like_41		3				3
Prevotella_like_49						3
Prevotella_like_65						3
Pseudohongiella_spirulinae_like_1						3
Pseudomonas_sp._C27(2019)_like_1						3
Pseudomonas_sp._C27(2019)_like_2						3
Roseburia_intestinalis_like_18						3
Ruminococcaceae_like_10			3			3
Sanguibacter_keddieii_like_1						3
Sanguibacter_keddieii_like_2						3
Selenomonas_ruminantium_like_12		3				3
Selenomonas_ruminantium_like_13		3				3
Selenomonas_ruminantium_like_14		3			3	3
Succinivibrio_dextrinosolvens_like_1			3			3
Succinivibrio_dextrinosolvens_like_10		3				3
Succinivibrio_dextrinosolvens_like_11						3
Succinivibrio_dextrinosolvens_like_2						3
Succinivibrio_dextrinosolvens_like_3						3
Succinivibrio_dextrinosolvens_like_4						3
Succinivibrio_dextrinosolvens_like_7						3
Succinivibrio_dextrinosolvens_like_8						3
Succinivibrio_dextrinosolvens_like_9						3
Sutterella_megalosphaeroides_like_11						3
Sutterella_megalosphaeroides_like_12					3	3
Sutterella_megalosphaeroides_like_14						3
Sutterella_megalosphaeroides_like_15						3
Sutterella_megalosphaeroides_like_16	3					3
Sutterella_megalosphaeroides_like_17		3				3
Sutterella_megalosphaeroides_like_9		3				3
Tenuifilum_thalassicum_like_1				3		3
Tenuifilum_thalassicum_like_11				3		3
Tenuifilum_thalassicum_like_12		3				3
Tenuifilum_thalassicum_like_2			3	3		3
Tenuifilum_thalassicum_like_21						3
Tenuifilum_thalassicum_like_22						3
Tenuifilum_thalassicum_like_24						3
Tenuifilum_thalassicum_like_25						3
Tenuifilum_thalassicum_like_26						3
Tenuifilum_thalassicum_like_27						3
Tenuifilum_thalassicum_like_29				3		3
Tenuifilum_thalassicum_like_3				3		3
Tenuifilum_thalassicum_like_30				3		3
Tenuifilum_thalassicum_like_31				3		3
Tenuifilum_thalassicum_like_32				3		3
Tenuifilum_thalassicum_like_33						3
Tenuifilum_thalassicum_like_34						3
Tenuifilum_thalassicum_like_35				3		3
Tenuifilum_thalassicum_like_36						3
Tenuifilum_thalassicum_like_37				3		3
Tenuifilum_thalassicum_like_38				3		3
Tenuifilum_thalassicum_like_39					3	3
Tenuifilum_thalassicum_like_4				3		3
Tenuifilum_thalassicum_like_40				3		3
Tenuifilum_thalassicum_like_41						3
Tenuifilum_thalassicum_like_42				3		3
Tenuifilum_thalassicum_like_44						3
Tenuifilum_thalassicum_like_47		3		3		3
Tenuifilum_thalassicum_like_48				3		3
Tenuifilum_thalassicum_like_49				3		3
Tenuifilum_thalassicum_like_5				3		3
Tenuifilum_thalassicum_like_50				3		3
Tenuifilum_thalassicum_like_51						3
Tenuifilum_thalassicum_like_55				3	3	3
Tenuifilum_thalassicum_like_6						3
Tenuifilum_thalassicum_like_7		3		3		3
Tenuifilum_thalassicum_like_8				3		3
Tenuifilum_thalassicum_like_9				3		3
Tolumonas_auensis_like_1						3
Tolumonas_auensis_like_10						3
Tolumonas_auensis_like_11						3
Tolumonas_auensis_like_2						3
Tolumonas_auensis_like_4						3
Tolumonas_auensis_like_5						3
Tolumonas_auensis_like_6						3
Tolumonas_auensis_like_7						3
Tolumonas_auensis_like_8						3
Tolumonas_auensis_like_9						3
unclassified_Alistipes_like_1						3
unclassified_Alistipes_like_3						3
unclassified_Alistipes_like_4		3			3	3
unclassified_Alistipes_like_5						3
unclassified_Duncaniella_like_2						3
unclassified_Duncaniella_like_3						3
Acetobacter_sp._KACC_21233_like_1					2	2
Acetobacter_sp._KACC_21233_like_2						2
Akkermansia_muciniphila_like_1		2				2
Akkermansia_muciniphila_like_2						2
Alistipes_like_100				2		2
Alistipes_like_122						2
Alistipes_like_136						2
Alistipes_like_146						2
Alistipes_like_20						2
Alistipes_like_37			2		2	2
Alistipes_like_40			2			2
Alistipes_like_41						2
Alistipes_like_80						2
Alistipes_like_81						2
Alistipes_like_92						2
Anaerocolumna_sp._CBA3638_like_4				2		2
Anaerotignum_propionicum_like_10						2
Anaerotignum_propionicum_like_11						2
Anaerotignum_propionicum_like_18					2	2
Anaerotignum_propionicum_like_19						2
Anaerotignum_propionicum_like_2						2
Anaerotignum_propionicum_like_22						2
Anaerotignum_propionicum_like_24						2
Anaerotignum_propionicum_like_25						2
Anaerotignum_propionicum_like_27						2
Anaerotignum_propionicum_like_28						2
Anaerotignum_propionicum_like_3						2
Anaerotignum_propionicum_like_4						2
Anaerotignum_propionicum_like_5			2			2
Anaerotignum_propionicum_like_6						2
Anaerotignum_propionicum_like_8						2
Anaerotignum_propionicum_like_9						2
Bacteroidales_like_1						2
Bacteroidales_like_17						2
Bacteroidales_like_19						2
Bacteroidales_like_24						2
Bacteroidales_like_27					2	2
Bacteroidales_like_38						2
Bacteroidales_like_44						2
Bacteroides_like_16						2
Barnesiella_viscericola_like_10						2
Barnesiella_viscericola_like_15						2
Barnesiella_viscericola_like_5						2
Barnesiella_viscericola_like_7		2				2
Blautia_argi_like_6						2
Butyricimonas_like_3						2
Butyricimonas_like_4				2		2
Caproiciproducens_sp._NJN-50_like_10					2	2
Caproiciproducens_sp._NJN-50_like_12				2		2
Caproiciproducens_sp._NJN-50_like_16						2
Caproiciproducens_sp._NJN-50_like_3						2
Caproiciproducens_sp._NJN-50_like_4						2
Caproiciproducens_sp._NJN-50_like_5		2	2			2
Caproiciproducens_sp._NJN-50_like_6						2
Caproiciproducens_sp._NJN-50_like_7						2
Chlamydia_pecorum_like_1						2
Christensenella_minuta_like_2						2
Christensenella_sp._Marseille-P3954_like_1						2
Christensenella_sp._Marseille-P3954_like_6						2
Christensenella_sp._Marseille-P3954_like_9					2	2
Clostridiales_like_13						2
Clostridiales_like_14						2
Clostridiales_like_22		2				2
Clostridiales_like_28		2				2
Clostridiales_like_29						2
Clostridiales_like_3						2
Clostridiales_like_31						2
Clostridiales_like_33						2
Clostridiales_like_38						2
Clostridiales_like_4			2			2
Clostridiales_like_43						2
Clostridiales_like_44		2				2
Clostridiales_like_5						2
Clostridiales_like_57					2	2
Clostridiales_like_6						2
Clostridiales_like_60						2
Clostridiales_like_62						2
Clostridiales_like_73						2
Clostridiales_like_75			2			2
Clostridiales_like_8						2
Clostridiales_like_81						2
Clostridiales_like_85						2
Clostridium_isatidis_like_1						2
Desulfovibrio_piger_like_1						2
Desulfovibrio_piger_like_2						2
Desulfovibrio_piger_like_3						2
Desulfovibrio_piger_like_4						2
Desulfovibrio_piger_like_5					2	2
Desulfovibrio_piger_like_6						2
Desulfovibrio_piger_like_7						2
Eggerthella_sp._YY7918_like_1					2	2
Eggerthella_sp._YY7918_like_2						2
Enterococcus_cecorum_like_1	2					2
Enterococcus_hirae_like_1				2		2
Enterococcus_like_1				2	2	2
Enterococcus_like_2						2
Enterococcus_like_3						2
Ethanoligenens_harbinense_like_4				2		2
Ethanoligenens_harbinense_like_6					2	2
Ethanoligenens_harbinense_like_7			2			2
Fibrobacter_succinogenes_like_1						2
Fibrobacter_succinogenes_like_10						2
Fibrobacter_succinogenes_like_11		2				2
Fibrobacter_succinogenes_like_12						2
Fibrobacter_succinogenes_like_13						2
Fibrobacter_succinogenes_like_14						2
Fibrobacter_succinogenes_like_15						2
Fibrobacter_succinogenes_like_16						2
Fibrobacter_succinogenes_like_17						2
Fibrobacter_succinogenes_like_18						2
Fibrobacter_succinogenes_like_19						2
Fibrobacter_succinogenes_like_2				2		2
Fibrobacter_succinogenes_like_20						2
Fibrobacter_succinogenes_like_21						2
Fibrobacter_succinogenes_like_22						2
Fibrobacter_succinogenes_like_23						2
Fibrobacter_succinogenes_like_24						2
Fibrobacter_succinogenes_like_26						2
Fibrobacter_succinogenes_like_27						2
Fibrobacter_succinogenes_like_28						2
Fibrobacter_succinogenes_like_29						2
Fibrobacter_succinogenes_like_3						2
Fibrobacter_succinogenes_like_30						2
Fibrobacter_succinogenes_like_31						2
Fibrobacter_succinogenes_like_32						2
Fibrobacter_succinogenes_like_33						2
Fibrobacter_succinogenes_like_34						2
Fibrobacter_succinogenes_like_35						2
Fibrobacter_succinogenes_like_36						2
Fibrobacter_succinogenes_like_37						2
Fibrobacter_succinogenes_like_38						2
Fibrobacter_succinogenes_like_4						2
Fibrobacter_succinogenes_like_40						2
Fibrobacter_succinogenes_like_41						2
Fibrobacter_succinogenes_like_42						2
Fibrobacter_succinogenes_like_43						2
Fibrobacter_succinogenes_like_5				2		2
Fibrobacter_succinogenes_like_6						2
Fibrobacter_succinogenes_like_7						2
Fibrobacter_succinogenes_like_8						2
Fibrobacter_succinogenes_like_9						2
Flavonifractor_plautii_like_5						2
Flintibacter_sp._KGMB00164_like_1						2
Flintibacter_sp._KGMB00164_like_11						2
Flintibacter_sp._KGMB00164_like_13						2
Flintibacter_sp._KGMB00164_like_2					2	2
Flintibacter_sp._KGMB00164_like_26						2
Flintibacter_sp._KGMB00164_like_34						2
Flintibacter_sp._KGMB00164_like_44						2
Flintibacter_sp._KGMB00164_like_45						2
Flintibacter_sp._KGMB00164_like_46						2
Flintibacter_sp._KGMB00164_like_48						2
Flintibacter_sp._KGMB00164_like_49						2
Flintibacter_sp._KGMB00164_like_51						2
Flintibacter_sp._KGMB00164_like_6					2	2
Hungateiclostridium_clariflavum_like_1						2
Hungateiclostridium_clariflavum_like_10				2		2
Hungateiclostridium_clariflavum_like_13						2
Hungateiclostridium_clariflavum_like_14						2
Hungateiclostridium_clariflavum_like_15						2
Hungateiclostridium_clariflavum_like_16			2			2
Hungateiclostridium_clariflavum_like_17						2
Hungateiclostridium_clariflavum_like_2						2
Hungateiclostridium_clariflavum_like_3				2		2
Hungateiclostridium_clariflavum_like_9						2
Hungateiclostridium_thermocellum_like_2				2		2
Intestinimonas_butyriciproducens_like_1						2
Intestinimonas_butyriciproducens_like_4		2				2
Intestinimonas_butyriciproducens_like_6						2
Magnetospirillum_sp._XM-1_like_1						2
Muribaculum_intestinale_like_1						2
Muribaculum_intestinale_like_100						2
Muribaculum_intestinale_like_106						2
Muribaculum_intestinale_like_12		2				2
Muribaculum_intestinale_like_131		2				2
Muribaculum_intestinale_like_132						2
Muribaculum_intestinale_like_144			2			2
Muribaculum_intestinale_like_147		2				2
Muribaculum_intestinale_like_158						2
Muribaculum_intestinale_like_177						2
Muribaculum_intestinale_like_2						2
Muribaculum_intestinale_like_26						2
Muribaculum_intestinale_like_31						2
Muribaculum_intestinale_like_55						2
Muribaculum_intestinale_like_64						2
Muribaculum_intestinale_like_66						2
Muribaculum_intestinale_like_73						2
Muribaculum_intestinale_like_83						2
Muribaculum_intestinale_like_88						2
Odoribacter_splanchnicus_like_6						2
Paludibacter_propionicigenes_like_13						2
Paludibacter_propionicigenes_like_32		2			2	2
Paraprevotella_xylaniphila_like_12				2		2
Paraprevotella_xylaniphila_like_13		2				2
Paraprevotella_xylaniphila_like_18						2
Paraprevotella_xylaniphila_like_21						2
Paraprevotella_xylaniphila_like_22		2				2
Paraprevotella_xylaniphila_like_35						2
Paraprevotella_xylaniphila_like_38		2				2
Pararhodospirillum_photometricum_like_1						2
Phascolarctobacterium_faecium_like_33						2
Phascolarctobacterium_faecium_like_36						2
Phascolarctobacterium_faecium_like_5						2
Phocaeicola_coprophilus_like_6		2				2
Prevotella_like_11						2
Prevotella_like_12						2
Prevotella_like_16						2
Prevotella_like_18						2
Prevotella_like_2		2				2
Prevotella_like_20						2
Prevotella_like_25						2
Prevotella_like_28						2
Prevotella_like_3						2
Prevotella_like_34		2				2
Prevotella_like_37		2				2
Prevotella_like_57						2
Prevotella_like_6						2
Prevotella_like_60						2
Prevotella_like_61						2
Prevotella_like_63						2
Prevotella_like_67						2
Prevotella_like_8						2
Pseudoclostridium_thermosuccinogenes_like_1			2			2
Pseudoclostridium_thermosuccinogenes_like_2						2
Pseudoclostridium_thermosuccinogenes_like_4						2
Pseudoclostridium_thermosuccinogenes_like_6						2
Pseudoclostridium_thermosuccinogenes_like_8						2
Pseudomonas_sp._C27(2019)_like_3						2
Rhodospirillum_rubrum_like_1						2
Rhodospirillum_rubrum_like_2						2
Rhodospirillum_rubrum_like_3				2		2
Rhodospirillum_rubrum_like_4						2
Rhodospirillum_rubrum_like_5						2
Rhodospirillum_rubrum_like_6						2
Rhodospirillum_rubrum_like_7						2
Rhodospirillum_rubrum_like_8						2
Rhodospirillum_rubrum_like_9				2		2
Roseburia_hominis_like_8				2		2
Ruminococcaceae_like_13				2		2
Ruminococcus_albus_like_13						2
Ruminococcus_albus_like_14				2		2
Ruminococcus_albus_like_15						2
Ruminococcus_albus_like_17						2
Ruminococcus_albus_like_18						2
Ruminococcus_albus_like_19			2			2
Ruminococcus_albus_like_20						2
Ruminococcus_albus_like_21						2
Ruminococcus_albus_like_4				2		2
Ruminococcus_like_11			2			2
Ruminococcus_like_12			2			2
Ruminococcus_like_13						2
Ruminococcus_like_14						2
Ruminococcus_like_15						2
Ruminococcus_like_17					2	2
Ruminococcus_like_19						2
Ruminococcus_like_20						2
Ruminococcus_like_21						2
Ruminococcus_like_22						2
Ruminococcus_like_23				2		2
Ruminococcus_like_24						2
Ruminococcus_like_26						2
Ruminococcus_like_4						2
Ruminococcus_sp._JE7A12_like_1						2
Ruminococcus_sp._JE7A12_like_101						2
Ruminococcus_sp._JE7A12_like_105						2
Ruminococcus_sp._JE7A12_like_108				2		2
Ruminococcus_sp._JE7A12_like_11						2
Ruminococcus_sp._JE7A12_like_115				2		2
Ruminococcus_sp._JE7A12_like_118						2
Ruminococcus_sp._JE7A12_like_120						2
Ruminococcus_sp._JE7A12_like_121						2
Ruminococcus_sp._JE7A12_like_124						2
Ruminococcus_sp._JE7A12_like_129						2
Ruminococcus_sp._JE7A12_like_130						2
Ruminococcus_sp._JE7A12_like_133						2
Ruminococcus_sp._JE7A12_like_134						2
Ruminococcus_sp._JE7A12_like_135						2
Ruminococcus_sp._JE7A12_like_137						2
Ruminococcus_sp._JE7A12_like_138						2
Ruminococcus_sp._JE7A12_like_139						2
Ruminococcus_sp._JE7A12_like_141						2
Ruminococcus_sp._JE7A12_like_142						2
Ruminococcus_sp._JE7A12_like_143						2
Ruminococcus_sp._JE7A12_like_144						2
Ruminococcus_sp._JE7A12_like_146						2
Ruminococcus_sp._JE7A12_like_15						2
Ruminococcus_sp._JE7A12_like_150			2			2
Ruminococcus_sp._JE7A12_like_151						2
Ruminococcus_sp._JE7A12_like_158						2
Ruminococcus_sp._JE7A12_like_160						2
Ruminococcus_sp._JE7A12_like_161						2
Ruminococcus_sp._JE7A12_like_163						2
Ruminococcus_sp._JE7A12_like_19						2
Ruminococcus_sp._JE7A12_like_21						2
Ruminococcus_sp._JE7A12_like_25						2
Ruminococcus_sp._JE7A12_like_27				2		2
Ruminococcus_sp._JE7A12_like_34						2
Ruminococcus_sp._JE7A12_like_35		2				2
Ruminococcus_sp._JE7A12_like_36		2				2
Ruminococcus_sp._JE7A12_like_4						2
Ruminococcus_sp._JE7A12_like_40				2		2
Ruminococcus_sp._JE7A12_like_53						2
Ruminococcus_sp._JE7A12_like_6						2
Ruminococcus_sp._JE7A12_like_62						2
Ruminococcus_sp._JE7A12_like_64						2
Ruminococcus_sp._JE7A12_like_69						2
Ruminococcus_sp._JE7A12_like_7						2
Ruminococcus_sp._JE7A12_like_70						2
Ruminococcus_sp._JE7A12_like_73						2
Ruminococcus_sp._JE7A12_like_75						2
Ruminococcus_sp._JE7A12_like_76	2	2			2	2
Ruminococcus_sp._JE7A12_like_8			2			2
Ruminococcus_sp._JE7A12_like_84			2			2
Ruminococcus_sp._JE7A12_like_88	2					2
Ruminococcus_sp._JE7A12_like_9						2
Ruminococcus_sp._JE7A12_like_95		2				2
Ruminococcus_sp._JE7A12_like_98						2
Ruminococcus_sp._JE7A12_like_99				2		2
Selenomonas_ruminantium_like_7						2
Succinivibrio_dextrinosolvens_like_6						2
Tenuifilum_thalassicum_like_23						2
Tenuifilum_thalassicum_like_43				2		2
Tenuifilum_thalassicum_like_45				2		2
Tenuifilum_thalassicum_like_46			2			2
Tenuifilum_thalassicum_like_56						2
Tolumonas_auensis_like_3						2
Treponema_brennaborense_like_13						2
Treponema_brennaborense_like_2			2	2		2
Treponema_brennaborense_like_3						2
Treponema_brennaborense_like_4			2	2		2
Treponema_brennaborense_like_6						2
Treponema_succinifaciens_like_26				2	2	2
unclassified_Campylobacter_like_1						2
unclassified_Campylobacter_like_2						2
unclassified_Campylobacter_like_3				2		2
unclassified_Duncaniella_like_1						2
Abiotrophia_defectiva_like_1						1
Acholeplasma_brassicae_like_1				1		1
Acholeplasma_brassicae_like_3						1
Acholeplasma_brassicae_like_4						1
Acholeplasma_brassicae_like_6				1		1
Acidaminococcus_fermentans_like_1						1
Acidaminococcus_fermentans_like_2						1
Acidaminococcus_fermentans_like_3						1
Acidaminococcus_fermentans_like_4						1
Acidaminococcus_fermentans_like_5						1
Acidaminococcus_fermentans_like_6		1				1
Alistipes_indistinctus_like_1						1
Alistipes_indistinctus_like_10		1				1
Alistipes_indistinctus_like_11						1
Alistipes_like_151						1
Alistipes_like_63						1
Alistipes_megaguti_like_1						1
Alkalitalea_saponilacus_like_1		1				1
Alkalitalea_saponilacus_like_2				1		1
Alloprevotella_sp._E39_like_1						1
Alloprevotella_sp._E39_like_10						1
Alloprevotella_sp._E39_like_11		1				1
Alloprevotella_sp._E39_like_12		1				1
Alloprevotella_sp._E39_like_13		1				1
Alloprevotella_sp._E39_like_14						1
Alloprevotella_sp._E39_like_16		1				1
Alloprevotella_sp._E39_like_17						1
Alloprevotella_sp._E39_like_18						1
Alloprevotella_sp._E39_like_19		1				1
Alloprevotella_sp._E39_like_2						1
Alloprevotella_sp._E39_like_21						1
Alloprevotella_sp._E39_like_23		1		1		1
Alloprevotella_sp._E39_like_24		1				1
Alloprevotella_sp._E39_like_25				1	1	1
Alloprevotella_sp._E39_like_26					1	1
Alloprevotella_sp._E39_like_27					1	1
Alloprevotella_sp._E39_like_28			1			1
Alloprevotella_sp._E39_like_29		1				1
Alloprevotella_sp._E39_like_3						1
Alloprevotella_sp._E39_like_30						1
Alloprevotella_sp._E39_like_31		1				1
Alloprevotella_sp._E39_like_32		1				1
Alloprevotella_sp._E39_like_33		1				1
Alloprevotella_sp._E39_like_34						1
Alloprevotella_sp._E39_like_35						1
Alloprevotella_sp._E39_like_36		1		1		1
Alloprevotella_sp._E39_like_37		1				1
Alloprevotella_sp._E39_like_38						1
Alloprevotella_sp._E39_like_39		1				1
Alloprevotella_sp._E39_like_4						1
Alloprevotella_sp._E39_like_40		1				1
Alloprevotella_sp._E39_like_41		1		1		1
Alloprevotella_sp._E39_like_42		1				1
Alloprevotella_sp._E39_like_43						1
Alloprevotella_sp._E39_like_44						1
Alloprevotella_sp._E39_like_45						1
Alloprevotella_sp._E39_like_46						1
Alloprevotella_sp._E39_like_47		1				1
Alloprevotella_sp._E39_like_48		1				1
Alloprevotella_sp._E39_like_49		1			1	1
Alloprevotella_sp._E39_like_5		1	1			1
Alloprevotella_sp._E39_like_50		1				1
Alloprevotella_sp._E39_like_51						1
Alloprevotella_sp._E39_like_52						1
Alloprevotella_sp._E39_like_53						1
Alloprevotella_sp._E39_like_54		1				1
Alloprevotella_sp._E39_like_55		1				1
Alloprevotella_sp._E39_like_56		1				1
Alloprevotella_sp._E39_like_57		1				1
Alloprevotella_sp._E39_like_6		1				1
Alloprevotella_sp._E39_like_7		1				1
Alloprevotella_sp._E39_like_8		1				1
Alloprevotella_sp._E39_like_9						1
Aminipila_sp._JN-39_like_1						1
Aminipila_sp._JN-39_like_2						1
Aminipila_sp._JN-39_like_3				1		1
Aminipila_sp._JN-39_like_4						1
Aminipila_sp._JN-39_like_5				1	1	1
Anaerocolumna_sp._CBA3638_like_1						1
Anaerocolumna_sp._CBA3638_like_2						1
Anaerocolumna_sp._CBA3638_like_5						1
Anaerocolumna_sp._CBA3638_like_6					1	1
Anaerocolumna_sp._CBA3638_like_7						1
Anaerotignum_propionicum_like_1						1
Anaerotignum_propionicum_like_12				1	1	1
Anaerotignum_propionicum_like_13					1	1
Anaerotignum_propionicum_like_14						1
Anaerotignum_propionicum_like_15						1
Anaerotignum_propionicum_like_16		1				1
Anaerotignum_propionicum_like_17						1
Anaerotignum_propionicum_like_21				1	1	1
Anaerotignum_propionicum_like_23						1
Anaerotignum_propionicum_like_26						1
Anaerotignum_propionicum_like_7		1			1	1
Bacteroidales_like_18						1
Bacteroidales_like_21						1
Bacteroidales_like_30					1	1
Bacteroidales_like_33						1
Bacteroidales_like_45					1	1
Bacteroidales_like_7		1				1
Bacteroidales_like_8						1
Bacteroides_like_12		1				1
Bacteroides_like_14						1
Bacteroides_like_18						1
Bacteroides_like_19		1				1
Bacteroides_like_25		1				1
Bacteroides_like_26						1
Bacteroides_like_27						1
Bacteroides_like_3					1	1
Bacteroides_like_4		1				1
Bacteroides_like_5						1
Bacteroides_like_6						1
Bacteroides_like_7		1				1
Bacteroides_like_8		1				1
Bacteroides_like_9						1
Blautia_argi_like_1						1
Blautia_argi_like_2	1					1
Blautia_argi_like_3						1
Blautia_argi_like_4						1
Blautia_argi_like_5						1
Blautia_hansenii_like_1						1
Blautia_hansenii_like_2		1			1	1
Blautia_like_1			1		1	1
Blautia_like_2						1
Bulleidia_sp._zg-1006_like_2						1
Bulleidia_sp._zg-1006_like_4						1
Butyrivibrio_proteoclasticus_like_1				1		1
Butyrivibrio_proteoclasticus_like_3						1
Butyrivibrio_proteoclasticus_like_4						1
Butyrivibrio_proteoclasticus_like_5						1
Candidatus_Campylobacter_infans_like_1						1
Caproiciproducens_sp._NJN-50_like_1						1
Caproiciproducens_sp._NJN-50_like_11						1
Caproiciproducens_sp._NJN-50_like_13						1
Caproiciproducens_sp._NJN-50_like_14				1		1
Caproiciproducens_sp._NJN-50_like_15						1
Caproiciproducens_sp._NJN-50_like_2						1
Caproiciproducens_sp._NJN-50_like_9				1		1
Christensenella_minuta_like_1			1			1
Christensenella_minuta_like_4			1	1		1
Christensenella_sp._Marseille-P3954_like_10						1
Christensenella_sp._Marseille-P3954_like_2						1
Christensenella_sp._Marseille-P3954_like_3						1
Christensenella_sp._Marseille-P3954_like_4						1
Christensenella_sp._Marseille-P3954_like_5						1
Christensenella_sp._Marseille-P3954_like_7						1
Christensenella_sp._Marseille-P3954_like_8						1
Clostridiales_like_1						1
Clostridiales_like_10						1
Clostridiales_like_100						1
Clostridiales_like_101						1
Clostridiales_like_11						1
Clostridiales_like_12						1
Clostridiales_like_15						1
Clostridiales_like_16			1			1
Clostridiales_like_17				1		1
Clostridiales_like_18						1
Clostridiales_like_19						1
Clostridiales_like_2						1
Clostridiales_like_20		1				1
Clostridiales_like_21						1
Clostridiales_like_23						1
Clostridiales_like_24						1
Clostridiales_like_25				1		1
Clostridiales_like_27						1
Clostridiales_like_32						1
Clostridiales_like_34		1				1
Clostridiales_like_35						1
Clostridiales_like_36						1
Clostridiales_like_37						1
Clostridiales_like_39						1
Clostridiales_like_40						1
Clostridiales_like_41						1
Clostridiales_like_42						1
Clostridiales_like_45			1			1
Clostridiales_like_46						1
Clostridiales_like_47						1
Clostridiales_like_48		1				1
Clostridiales_like_49		1				1
Clostridiales_like_50	1					1
Clostridiales_like_52	1					1
Clostridiales_like_53		1				1
Clostridiales_like_54			1		1	1
Clostridiales_like_55						1
Clostridiales_like_58						1
Clostridiales_like_59						1
Clostridiales_like_61						1
Clostridiales_like_63						1
Clostridiales_like_64				1		1
Clostridiales_like_65						1
Clostridiales_like_66						1
Clostridiales_like_67						1
Clostridiales_like_68						1
Clostridiales_like_69						1
Clostridiales_like_70						1
Clostridiales_like_71						1
Clostridiales_like_76						1
Clostridiales_like_77						1
Clostridiales_like_78			1			1
Clostridiales_like_79						1
Clostridiales_like_80						1
Clostridiales_like_83						1
Clostridiales_like_84					1	1
Clostridiales_like_86						1
Clostridiales_like_87						1
Clostridiales_like_88				1		1
Clostridiales_like_89				1	1	1
Clostridiales_like_90						1
Clostridiales_like_91						1
Clostridiales_like_92						1
Clostridiales_like_93		1				1
Clostridiales_like_94						1
Clostridiales_like_95						1
Clostridiales_like_96						1
Clostridiales_like_97		1				1
Clostridiales_like_98						1
Clostridiales_like_99						1
Clostridium_perfringens_like_1				1		1
Clostridium_sp._SY8519_like_1						1
Coprococcus_comes_like_1		1				1
Coprococcus_comes_like_2	1	1				1
Coprococcus_comes_like_3						1
Coprococcus_comes_like_4		1				1
Coprococcus_comes_like_5	1					1
Coprococcus_comes_like_6						1
Coprococcus_comes_like_7						1
Coprococcus_comes_like_8						1
Coprococcus_comes_like_9					1	1
Corynebacterium_humireducens_like_1						1
Corynebacterium_humireducens_like_3						1
Desulfovibrio_like_1	1					1
Desulfovibrio_like_2						1
Desulfovibrio_like_3						1
Dialister_pneumosintes_like_1		1				1
Elusimicrobium_minutum_like_11				1		1
Elusimicrobium_minutum_like_4				1		1
Elusimicrobium_minutum_like_5				1		1
Elusimicrobium_minutum_like_8						1
Elusimicrobium_minutum_like_9						1
Erysipelotrichaceae_like_12						1
Ethanoligenens_harbinense_like_1						1
Ethanoligenens_harbinense_like_2						1
Ethanoligenens_harbinense_like_3						1
Ethanoligenens_harbinense_like_5				1		1
Faecalibacterium_prausnitzii_like_1						1
Faecalibacterium_prausnitzii_like_10						1
Faecalibacterium_prausnitzii_like_11		1				1
Faecalibacterium_prausnitzii_like_12						1
Faecalibacterium_prausnitzii_like_13		1				1
Faecalibacterium_prausnitzii_like_14						1
Faecalibacterium_prausnitzii_like_15						1
Faecalibacterium_prausnitzii_like_16						1
Faecalibacterium_prausnitzii_like_17						1
Faecalibacterium_prausnitzii_like_19	1					1
Faecalibacterium_prausnitzii_like_2						1
Faecalibacterium_prausnitzii_like_20		1				1
Faecalibacterium_prausnitzii_like_21						1
Faecalibacterium_prausnitzii_like_22						1
Faecalibacterium_prausnitzii_like_23					1	1
Faecalibacterium_prausnitzii_like_24						1
Faecalibacterium_prausnitzii_like_26						1
Faecalibacterium_prausnitzii_like_27						1
Faecalibacterium_prausnitzii_like_28						1
Faecalibacterium_prausnitzii_like_29						1
Faecalibacterium_prausnitzii_like_3						1
Faecalibacterium_prausnitzii_like_30			1			1
Faecalibacterium_prausnitzii_like_31	1					1
Faecalibacterium_prausnitzii_like_32						1
Faecalibacterium_prausnitzii_like_33						1
Faecalibacterium_prausnitzii_like_34						1
Faecalibacterium_prausnitzii_like_35		1				1
Faecalibacterium_prausnitzii_like_36		1				1
Faecalibacterium_prausnitzii_like_37		1				1
Faecalibacterium_prausnitzii_like_38						1
Faecalibacterium_prausnitzii_like_39						1
Faecalibacterium_prausnitzii_like_4		1				1
Faecalibacterium_prausnitzii_like_40						1
Faecalibacterium_prausnitzii_like_41						1
Faecalibacterium_prausnitzii_like_42					1	1
Faecalibacterium_prausnitzii_like_43						1
Faecalibacterium_prausnitzii_like_5						1
Faecalibacterium_prausnitzii_like_6						1
Faecalibacterium_prausnitzii_like_7						1
Faecalibacterium_prausnitzii_like_8						1
Faecalibacterium_prausnitzii_like_9						1
Firmicutes_like_15						1
Firmicutes_like_16	1					1
Firmicutes_like_18				1		1
Firmicutes_like_19				1		1
Firmicutes_like_9						1
Flavonifractor_plautii_like_1		1	1		1	1
Flavonifractor_plautii_like_2						1
Flavonifractor_plautii_like_4						1
Flavonifractor_plautii_like_7		1			1	1
Flintibacter_sp._KGMB00164_like_10						1
Flintibacter_sp._KGMB00164_like_12						1
Flintibacter_sp._KGMB00164_like_14						1
Flintibacter_sp._KGMB00164_like_15		1	1			1
Flintibacter_sp._KGMB00164_like_16						1
Flintibacter_sp._KGMB00164_like_17					1	1
Flintibacter_sp._KGMB00164_like_18						1
Flintibacter_sp._KGMB00164_like_19						1
Flintibacter_sp._KGMB00164_like_21		1	1			1
Flintibacter_sp._KGMB00164_like_22						1
Flintibacter_sp._KGMB00164_like_23			1		1	1
Flintibacter_sp._KGMB00164_like_24						1
Flintibacter_sp._KGMB00164_like_25					1	1
Flintibacter_sp._KGMB00164_like_27		1				1
Flintibacter_sp._KGMB00164_like_29		1	1			1
Flintibacter_sp._KGMB00164_like_3			1			1
Flintibacter_sp._KGMB00164_like_30						1
Flintibacter_sp._KGMB00164_like_31	1				1	1
Flintibacter_sp._KGMB00164_like_32		1				1
Flintibacter_sp._KGMB00164_like_33	1					1
Flintibacter_sp._KGMB00164_like_35					1	1
Flintibacter_sp._KGMB00164_like_36					1	1
Flintibacter_sp._KGMB00164_like_37						1
Flintibacter_sp._KGMB00164_like_38					1	1
Flintibacter_sp._KGMB00164_like_4			1		1	1
Flintibacter_sp._KGMB00164_like_40					1	1
Flintibacter_sp._KGMB00164_like_41					1	1
Flintibacter_sp._KGMB00164_like_42						1
Flintibacter_sp._KGMB00164_like_43			1			1
Flintibacter_sp._KGMB00164_like_47						1
Flintibacter_sp._KGMB00164_like_50					1	1
Flintibacter_sp._KGMB00164_like_7						1
Flintibacter_sp._KGMB00164_like_8						1
Flintibacter_sp._KGMB00164_like_9		1				1
Hungateiclostridium_clariflavum_like_11						1
Hungateiclostridium_clariflavum_like_12				1		1
Hungateiclostridium_clariflavum_like_4						1
Hungateiclostridium_clariflavum_like_5						1
Hungateiclostridium_clariflavum_like_6						1
Hungateiclostridium_clariflavum_like_7						1
Hungateiclostridium_clariflavum_like_8						1
Hungatella_hathewayi_like_1						1
Hungatella_hathewayi_like_2	1	1	1		1	1
Intestinibaculum_porci_like_10						1
Intestinibaculum_porci_like_11		1		1		1
Intestinibaculum_porci_like_2						1
Intestinibaculum_porci_like_3		1		1		1
Intestinibaculum_porci_like_8						1
Intestinibaculum_porci_like_9						1
Intestinimonas_butyriciproducens_like_2			1		1	1
Intestinimonas_butyriciproducens_like_3		1				1
Intestinimonas_butyriciproducens_like_5					1	1
Kiritimatiella_glycovorans_like_1						1
Kiritimatiella_glycovorans_like_2						1
Lachnospira_eligens_like_1						1
Lachnospira_eligens_like_2				1		1
Lachnospira_eligens_like_3						1
Lachnospira_eligens_like_4						1
Lachnospira_eligens_like_5						1
Lachnospiraceae_like_1	1					1
Lachnospiraceae_like_3	1					1
Lachnospiraceae_like_4						1
Lactobacillus_curvatus_like_1						1
Lactobacillus_nenjiangensis_like_1						1
Lactobacillus_sakei_like_1						1
Lactobacillus_sakei_like_2						1
Lactobacillus_sakei_like_3						1
Ligilactobacillus_salivarius_like_3						1
Ligilactobacillus_salivarius_like_4						1
Massilistercora_timonensis_like_1				1	1	1
Megasphaera_elsdenii_like_1						1
Megasphaera_elsdenii_like_2		1				1
Megasphaera_elsdenii_like_3		1				1
Oscillospiraceae_like_1						1
Oscillospiraceae_like_2		1				1
Oscillospiraceae_like_3						1
Oscillospiraceae_like_4						1
Paludibacter_propionicigenes_like_10						1
Paludibacter_propionicigenes_like_20						1
Paludibacter_propionicigenes_like_24						1
Paludibacter_propionicigenes_like_25						1
Paludibacter_propionicigenes_like_26						1
Paludibacter_propionicigenes_like_34						1
Paludibacter_propionicigenes_like_37						1
Paludibacter_propionicigenes_like_40						1
Paludibacter_propionicigenes_like_53						1
Paludibacter_propionicigenes_like_54						1
Paludibacter_propionicigenes_like_55						1
Paraprevotella_xylaniphila_like_11						1
Paraprevotella_xylaniphila_like_14						1
Paraprevotella_xylaniphila_like_9						1
Phascolarctobacterium_faecium_like_1				1		1
Phascolarctobacterium_faecium_like_34						1
Prevotella_dentalis_like_1						1
Prevotella_dentalis_like_10						1
Prevotella_dentalis_like_2						1
Prevotella_dentalis_like_3						1
Prevotella_dentalis_like_4						1
Prevotella_dentalis_like_5						1
Prevotella_dentalis_like_6						1
Prevotella_dentalis_like_7						1
Prevotella_dentalis_like_8						1
Prevotella_dentalis_like_9		1				1
Prevotella_denticola_like_1						1
Prevotella_denticola_like_2		1				1
Prevotella_enoeca_like_10						1
Prevotella_enoeca_like_11						1
Prevotella_enoeca_like_12		1				1
Prevotella_enoeca_like_13						1
Prevotella_enoeca_like_14						1
Prevotella_enoeca_like_15						1
Prevotella_enoeca_like_16						1
Prevotella_enoeca_like_17		1				1
Prevotella_enoeca_like_18						1
Prevotella_enoeca_like_19		1				1
Prevotella_enoeca_like_2		1				1
Prevotella_enoeca_like_20		1				1
Prevotella_enoeca_like_21		1			1	1
Prevotella_enoeca_like_24						1
Prevotella_enoeca_like_25		1				1
Prevotella_enoeca_like_26						1
Prevotella_enoeca_like_27						1
Prevotella_enoeca_like_28		1				1
Prevotella_enoeca_like_29		1				1
Prevotella_enoeca_like_3						1
Prevotella_enoeca_like_30		1				1
Prevotella_enoeca_like_31						1
Prevotella_enoeca_like_32		1				1
Prevotella_enoeca_like_33						1
Prevotella_enoeca_like_34						1
Prevotella_enoeca_like_35						1
Prevotella_enoeca_like_36		1				1
Prevotella_enoeca_like_37		1				1
Prevotella_enoeca_like_38		1				1
Prevotella_enoeca_like_39		1	1			1
Prevotella_enoeca_like_4		1				1
Prevotella_enoeca_like_40		1				1
Prevotella_enoeca_like_41		1				1
Prevotella_enoeca_like_42		1				1
Prevotella_enoeca_like_43		1	1			1
Prevotella_enoeca_like_44		1				1
Prevotella_enoeca_like_45		1				1
Prevotella_enoeca_like_46						1
Prevotella_enoeca_like_47						1
Prevotella_enoeca_like_48		1				1
Prevotella_enoeca_like_49						1
Prevotella_enoeca_like_5						1
Prevotella_enoeca_like_6		1				1
Prevotella_enoeca_like_7						1
Prevotella_enoeca_like_8		1				1
Prevotella_enoeca_like_9						1
Prevotella_like_10		1				1
Prevotella_like_13						1
Prevotella_like_14						1
Prevotella_like_15						1
Prevotella_like_17						1
Prevotella_like_19						1
Prevotella_like_21						1
Prevotella_like_23						1
Prevotella_like_26						1
Prevotella_like_29						1
Prevotella_like_30						1
Prevotella_like_32						1
Prevotella_like_33						1
Prevotella_like_35						1
Prevotella_like_38						1
Prevotella_like_4						1
Prevotella_like_40						1
Prevotella_like_42		1				1
Prevotella_like_43						1
Prevotella_like_44						1
Prevotella_like_45		1				1
Prevotella_like_46						1
Prevotella_like_47						1
Prevotella_like_48		1				1
Prevotella_like_5						1
Prevotella_like_50						1
Prevotella_like_51						1
Prevotella_like_52						1
Prevotella_like_53		1				1
Prevotella_like_54						1
Prevotella_like_55						1
Prevotella_like_56		1			1	1
Prevotella_like_58						1
Prevotella_like_59						1
Prevotella_like_62						1
Prevotella_like_64		1				1
Prevotella_like_66						1
Prevotella_like_9						1
Prevotella_oris_like_1		1				1
Pseudobutyrivibrio_xylanivorans_like_1		1				1
Pseudobutyrivibrio_xylanivorans_like_2						1
Pseudoclostridium_thermosuccinogenes_like_3						1
Pseudoclostridium_thermosuccinogenes_like_7						1
Pseudoclostridium_thermosuccinogenes_like_9						1
Rickettsiales_endosymbiont_of_Stachyamoeba_lipophora_like_1				1		1
Roseburia_hominis_like_1						1
Roseburia_hominis_like_2		1				1
Roseburia_hominis_like_3						1
Roseburia_hominis_like_4						1
Roseburia_hominis_like_5						1
Roseburia_hominis_like_6		1				1
Roseburia_hominis_like_7						1
Roseburia_hominis_like_9						1
Roseburia_intestinalis_like_1			1			1
Roseburia_intestinalis_like_10						1
Roseburia_intestinalis_like_11						1
Roseburia_intestinalis_like_12						1
Roseburia_intestinalis_like_13						1
Roseburia_intestinalis_like_14						1
Roseburia_intestinalis_like_15						1
Roseburia_intestinalis_like_16						1
Roseburia_intestinalis_like_17						1
Roseburia_intestinalis_like_19						1
Roseburia_intestinalis_like_2		1				1
Roseburia_intestinalis_like_20				1		1
Roseburia_intestinalis_like_21				1		1
Roseburia_intestinalis_like_22				1	1	1
Roseburia_intestinalis_like_23						1
Roseburia_intestinalis_like_24						1
Roseburia_intestinalis_like_25						1
Roseburia_intestinalis_like_3						1
Roseburia_intestinalis_like_4						1
Roseburia_intestinalis_like_5		1		1		1
Roseburia_intestinalis_like_6						1
Roseburia_intestinalis_like_7						1
Roseburia_intestinalis_like_8						1
Roseburia_intestinalis_like_9						1
Ruminococcaceae_like_1						1
Ruminococcaceae_like_11			1			1
Ruminococcaceae_like_12			1			1
Ruminococcaceae_like_3		1				1
Ruminococcaceae_like_4						1
Ruminococcaceae_like_5						1
Ruminococcaceae_like_6						1
Ruminococcaceae_like_7						1
Ruminococcaceae_like_8						1
Ruminococcaceae_like_9		1				1
Ruminococcus_albus_like_1				1		1
Ruminococcus_albus_like_10						1
Ruminococcus_albus_like_11		1				1
Ruminococcus_albus_like_12						1
Ruminococcus_albus_like_16						1
Ruminococcus_albus_like_2			1			1
Ruminococcus_albus_like_3						1
Ruminococcus_albus_like_5				1		1
Ruminococcus_albus_like_6						1
Ruminococcus_albus_like_7						1
Ruminococcus_albus_like_8						1
Ruminococcus_albus_like_9						1
Ruminococcus_like_1						1
Ruminococcus_like_10						1
Ruminococcus_like_16						1
Ruminococcus_like_2						1
Ruminococcus_like_25						1
Ruminococcus_like_3						1
Ruminococcus_like_5						1
Ruminococcus_like_6						1
Ruminococcus_like_7						1
Ruminococcus_like_8						1
Ruminococcus_like_9						1
Ruminococcus_sp._JE7A12_like_10						1
Ruminococcus_sp._JE7A12_like_102						1
Ruminococcus_sp._JE7A12_like_103						1
Ruminococcus_sp._JE7A12_like_104						1
Ruminococcus_sp._JE7A12_like_106						1
Ruminococcus_sp._JE7A12_like_107						1
Ruminococcus_sp._JE7A12_like_109						1
Ruminococcus_sp._JE7A12_like_110						1
Ruminococcus_sp._JE7A12_like_111						1
Ruminococcus_sp._JE7A12_like_112						1
Ruminococcus_sp._JE7A12_like_113				1	1	1
Ruminococcus_sp._JE7A12_like_114						1
Ruminococcus_sp._JE7A12_like_116				1		1
Ruminococcus_sp._JE7A12_like_117						1
Ruminococcus_sp._JE7A12_like_122			1			1
Ruminococcus_sp._JE7A12_like_125						1
Ruminococcus_sp._JE7A12_like_126						1
Ruminococcus_sp._JE7A12_like_127						1
Ruminococcus_sp._JE7A12_like_13				1		1
Ruminococcus_sp._JE7A12_like_131						1
Ruminococcus_sp._JE7A12_like_132						1
Ruminococcus_sp._JE7A12_like_136						1
Ruminococcus_sp._JE7A12_like_14						1
Ruminococcus_sp._JE7A12_like_140		1				1
Ruminococcus_sp._JE7A12_like_145						1
Ruminococcus_sp._JE7A12_like_147						1
Ruminococcus_sp._JE7A12_like_149						1
Ruminococcus_sp._JE7A12_like_152			1		1	1
Ruminococcus_sp._JE7A12_like_153						1
Ruminococcus_sp._JE7A12_like_154						1
Ruminococcus_sp._JE7A12_like_156				1		1
Ruminococcus_sp._JE7A12_like_157						1
Ruminococcus_sp._JE7A12_like_159						1
Ruminococcus_sp._JE7A12_like_16						1
Ruminococcus_sp._JE7A12_like_162						1
Ruminococcus_sp._JE7A12_like_17						1
Ruminococcus_sp._JE7A12_like_18		1	1			1
Ruminococcus_sp._JE7A12_like_2						1
Ruminococcus_sp._JE7A12_like_20				1		1
Ruminococcus_sp._JE7A12_like_22				1		1
Ruminococcus_sp._JE7A12_like_24						1
Ruminococcus_sp._JE7A12_like_26		1				1
Ruminococcus_sp._JE7A12_like_28						1
Ruminococcus_sp._JE7A12_like_29						1
Ruminococcus_sp._JE7A12_like_3			1			1
Ruminococcus_sp._JE7A12_like_30						1
Ruminococcus_sp._JE7A12_like_31						1
Ruminococcus_sp._JE7A12_like_32						1
Ruminococcus_sp._JE7A12_like_33						1
Ruminococcus_sp._JE7A12_like_37						1
Ruminococcus_sp._JE7A12_like_38						1
Ruminococcus_sp._JE7A12_like_39						1
Ruminococcus_sp._JE7A12_like_41						1
Ruminococcus_sp._JE7A12_like_43						1
Ruminococcus_sp._JE7A12_like_44						1
Ruminococcus_sp._JE7A12_like_45						1
Ruminococcus_sp._JE7A12_like_47		1				1
Ruminococcus_sp._JE7A12_like_48						1
Ruminococcus_sp._JE7A12_like_49						1
Ruminococcus_sp._JE7A12_like_5						1
Ruminococcus_sp._JE7A12_like_50						1
Ruminococcus_sp._JE7A12_like_52		1				1
Ruminococcus_sp._JE7A12_like_54						1
Ruminococcus_sp._JE7A12_like_55						1
Ruminococcus_sp._JE7A12_like_56		1		1		1
Ruminococcus_sp._JE7A12_like_58						1
Ruminococcus_sp._JE7A12_like_59						1
Ruminococcus_sp._JE7A12_like_61						1
Ruminococcus_sp._JE7A12_like_65						1
Ruminococcus_sp._JE7A12_like_66						1
Ruminococcus_sp._JE7A12_like_67				1		1
Ruminococcus_sp._JE7A12_like_68						1
Ruminococcus_sp._JE7A12_like_71						1
Ruminococcus_sp._JE7A12_like_72						1
Ruminococcus_sp._JE7A12_like_74						1
Ruminococcus_sp._JE7A12_like_77						1
Ruminococcus_sp._JE7A12_like_78		1				1
Ruminococcus_sp._JE7A12_like_79						1
Ruminococcus_sp._JE7A12_like_80		1				1
Ruminococcus_sp._JE7A12_like_81						1
Ruminococcus_sp._JE7A12_like_82		1				1
Ruminococcus_sp._JE7A12_like_85						1
Ruminococcus_sp._JE7A12_like_86						1
Ruminococcus_sp._JE7A12_like_87		1			1	1
Ruminococcus_sp._JE7A12_like_89						1
Ruminococcus_sp._JE7A12_like_90		1				1
Ruminococcus_sp._JE7A12_like_91		1				1
Ruminococcus_sp._JE7A12_like_92						1
Ruminococcus_sp._JE7A12_like_93		1				1
Ruminococcus_sp._JE7A12_like_94		1			1	1
Ruminococcus_sp._JE7A12_like_96						1
Streptococcus_like_1						1
Streptococcus_like_2						1
Streptococcus_like_3				1	1	1
Streptococcus_like_4				1		1
Sutterella_megalosphaeroides_like_1						1
Sutterella_megalosphaeroides_like_13		1			1	1
Sutterella_megalosphaeroides_like_18						1
Sutterella_megalosphaeroides_like_2						1
Sutterella_megalosphaeroides_like_3						1
Sutterella_megalosphaeroides_like_4						1
Sutterella_megalosphaeroides_like_5						1
Sutterella_megalosphaeroides_like_6						1
Sutterella_megalosphaeroides_like_7						1
Sutterella_megalosphaeroides_like_8						1
Tenuifilum_thalassicum_like_10		1	1		1	1
Tenuifilum_thalassicum_like_13						1
Tenuifilum_thalassicum_like_14						1
Tenuifilum_thalassicum_like_15		1				1
Tenuifilum_thalassicum_like_16						1
Tenuifilum_thalassicum_like_19						1
Tenuifilum_thalassicum_like_28						1
Tenuifilum_thalassicum_like_52						1
Tenuifilum_thalassicum_like_53						1
Tenuifilum_thalassicum_like_54		1				1
Treponema_brennaborense_like_1				1		1
Treponema_brennaborense_like_10						1
Treponema_brennaborense_like_11						1
Treponema_brennaborense_like_12						1
Treponema_brennaborense_like_14						1
Treponema_brennaborense_like_5						1
Treponema_brennaborense_like_7						1
Treponema_brennaborense_like_8				1		1
Treponema_brennaborense_like_9						1
Treponema_socranskii_like_1			1			1
Treponema_socranskii_like_10				1		1
Treponema_socranskii_like_11						1
Treponema_socranskii_like_12						1
Treponema_socranskii_like_13						1
Treponema_socranskii_like_14						1
Treponema_socranskii_like_15						1
Treponema_socranskii_like_16						1
Treponema_socranskii_like_17						1
Treponema_socranskii_like_18						1
Treponema_socranskii_like_19						1
Treponema_socranskii_like_2			1			1
Treponema_socranskii_like_20						1
Treponema_socranskii_like_21						1
Treponema_socranskii_like_22						1
Treponema_socranskii_like_23						1
Treponema_socranskii_like_24						1
Treponema_socranskii_like_25						1
Treponema_socranskii_like_26						1
Treponema_socranskii_like_27						1
Treponema_socranskii_like_28						1
Treponema_socranskii_like_29						1
Treponema_socranskii_like_3						1
Treponema_socranskii_like_30						1
Treponema_socranskii_like_31						1
Treponema_socranskii_like_32						1
Treponema_socranskii_like_33						1
Treponema_socranskii_like_34						1
Treponema_socranskii_like_35						1
Treponema_socranskii_like_36						1
Treponema_socranskii_like_37						1
Treponema_socranskii_like_38						1
Treponema_socranskii_like_39						1
Treponema_socranskii_like_4						1
Treponema_socranskii_like_40						1
Treponema_socranskii_like_41						1
Treponema_socranskii_like_42						1
Treponema_socranskii_like_43						1
Treponema_socranskii_like_44						1
Treponema_socranskii_like_45						1
Treponema_socranskii_like_46						1
Treponema_socranskii_like_47				1		1
Treponema_socranskii_like_48						1
Treponema_socranskii_like_49				1	1	1
Treponema_socranskii_like_5			1			1
Treponema_socranskii_like_50						1
Treponema_socranskii_like_51						1
Treponema_socranskii_like_52						1
Treponema_socranskii_like_53			1	1		1
Treponema_socranskii_like_55			1	1		1
Treponema_socranskii_like_56						1
Treponema_socranskii_like_57						1
Treponema_socranskii_like_58						1
Treponema_socranskii_like_59						1
Treponema_socranskii_like_6						1
Treponema_socranskii_like_60						1
Treponema_socranskii_like_61						1
Treponema_socranskii_like_63						1
Treponema_socranskii_like_65						1
Treponema_socranskii_like_66						1
Treponema_socranskii_like_67						1
Treponema_socranskii_like_68						1
Treponema_socranskii_like_69						1
Treponema_socranskii_like_70						1
Treponema_socranskii_like_9				1		1
Treponema_succinifaciens_like_1						1
Treponema_succinifaciens_like_10						1
Treponema_succinifaciens_like_11						1
Treponema_succinifaciens_like_12						1
Treponema_succinifaciens_like_13						1
Treponema_succinifaciens_like_14						1
Treponema_succinifaciens_like_15						1
Treponema_succinifaciens_like_16						1
Treponema_succinifaciens_like_17						1
Treponema_succinifaciens_like_18						1
Treponema_succinifaciens_like_19						1
Treponema_succinifaciens_like_2						1
Treponema_succinifaciens_like_20						1
Treponema_succinifaciens_like_21				1		1
Treponema_succinifaciens_like_22						1
Treponema_succinifaciens_like_24				1		1
Treponema_succinifaciens_like_25						1
Treponema_succinifaciens_like_27						1
Treponema_succinifaciens_like_28						1
Treponema_succinifaciens_like_29						1
Treponema_succinifaciens_like_3						1
Treponema_succinifaciens_like_30						1
Treponema_succinifaciens_like_31						1
Treponema_succinifaciens_like_32						1
Treponema_succinifaciens_like_33						1
Treponema_succinifaciens_like_34						1
Treponema_succinifaciens_like_35						1
Treponema_succinifaciens_like_36						1
Treponema_succinifaciens_like_37						1
Treponema_succinifaciens_like_38						1
Treponema_succinifaciens_like_4						1
Treponema_succinifaciens_like_40						1
Treponema_succinifaciens_like_41						1
Treponema_succinifaciens_like_43						1
Treponema_succinifaciens_like_44			1			1
Treponema_succinifaciens_like_45						1
Treponema_succinifaciens_like_46						1
Treponema_succinifaciens_like_47						1
Treponema_succinifaciens_like_48						1
Treponema_succinifaciens_like_5				1		1
Treponema_succinifaciens_like_6						1
Treponema_succinifaciens_like_7						1
Treponema_succinifaciens_like_8						1
Treponema_succinifaciens_like_9						1
Turicibacter_like_2				1		1
Turicibacter_like_3				1		1
Turicibacter_like_5						1
unclassified_Absiella_like_1				1		1
unclassified_Alistipes_like_2						1
unclassified_Alistipes_like_6						1
unclassified_Synechococcus_like_1				1		1

## Sheet: glyceron2propanediol
MAGs	milk	solid	winter	summer	core	total			milk	solid	winter	summer
Clostridiales_like_42						4		MAGs carrying enzymes	27	147	65	118
Clostridiales_like_47						4
Coprococcus_comes_like_6						4
Enterobacteriaceae_like_1						4
Enterobacteriaceae_like_4						4
Enterobacteriaceae_like_5						4
Enterobacteriaceae_like_6						4
Enterobacteriaceae_like_7						4
Escherichia_coli_str._K-12_substr._MG1655_like_2	4					4
Escherichia_coli_str._K-12_substr._MG1655_like_3						4
Escherichia_coli_str._K-12_substr._MG1655_like_4						4
Escherichia_coli_str._K-12_substr._MG1655_like_5						4
Escherichia_coli_str._K-12_substr._MG1655_like_7	4				4	4
Escherichia_coli_str._K-12_substr._MG1655_like_8						4
Escherichia_coli_str._K-12_substr._MG1655_like_9						4
Firmicutes_like_16	4					4
Lachnospiraceae_like_1	4					4
Lachnospiraceae_like_2						4
Bacteroidales_like_26						3
Bacteroides_fragilis_like_1						3
Bacteroides_fragilis_like_2						3
Bacteroides_fragilis_like_3	3				3	3
Bacteroides_like_16						3
Bacteroides_like_20	3					3
Bacteroides_sp._CBA7301_like_1	3					3
Butyrivibrio_proteoclasticus_like_1				3		3
Clostridiales_like_32						3
Clostridiales_like_34		3				3
Clostridiales_like_35						3
Clostridiales_like_45			3			3
Clostridiales_like_51		3				3
Clostridiales_like_52	3					3
Coprococcus_comes_like_2	3	3				3
Coprococcus_comes_like_4		3				3
Enterobacteriaceae_like_2						3
Enterobacteriaceae_like_3						3
Enterococcus_like_1				3	3	3
Erysipelotrichaceae_like_9				3		3
Escherichia_coli_str._K-12_substr._MG1655_like_1						3
Escherichia_coli_str._K-12_substr._MG1655_like_10						3
Escherichia_coli_str._K-12_substr._MG1655_like_11						3
Escherichia_coli_str._K-12_substr._MG1655_like_6						3
Faecalibacterium_prausnitzii_like_23					3	3
Faecalibacterium_prausnitzii_like_26						3
Faecalibacterium_prausnitzii_like_29						3
Faecalibacterium_prausnitzii_like_30			3			3
Faecalibacterium_prausnitzii_like_32						3
Faecalibacterium_prausnitzii_like_33						3
Faecalibacterium_prausnitzii_like_34						3
Faecalibacterium_prausnitzii_like_37		3				3
Flavonifractor_plautii_like_1		3	3		3	3
Flintibacter_sp._KGMB00164_like_1						3
Flintibacter_sp._KGMB00164_like_39					3	3
Hungatella_hathewayi_like_1						3
Hungatella_hathewayi_like_2	3	3	3		3	3
Lachnospiraceae_like_4						3
Megamonas_funiformis_like_2		3				3
Megamonas_funiformis_like_3		3				3
Megamonas_funiformis_like_4		3				3
Megamonas_funiformis_like_5		3				3
Paraprevotella_xylaniphila_like_9						3
Pseudoclostridium_thermosuccinogenes_like_8						3
Ruminococcaceae_like_4						3
Ruminococcaceae_like_6						3
Ruminococcaceae_like_7						3
Ruminococcaceae_like_8						3
Ruminococcus_sp._JE7A12_like_1						3
Ruminococcus_sp._JE7A12_like_146						3
Ruminococcus_sp._JE7A12_like_27				3		3
Ruminococcus_sp._JE7A12_like_3			3			3
Ruminococcus_sp._JE7A12_like_53						3
Ruminococcus_sp._JE7A12_like_80		3				3
Acidaminococcus_fermentans_like_5						2
Alistipes_indistinctus_like_9						2
Alistipes_like_116						2
Alistipes_like_47						2
Alistipes_like_50						2
Alistipes_like_53						2
Alistipes_like_61						2
Alistipes_like_66						2
Alistipes_like_67						2
Alistipes_like_68						2
Alistipes_like_70						2
Alistipes_like_72						2
Alistipes_like_74						2
Alistipes_like_75						2
Alistipes_like_83						2
Alistipes_like_85						2
Alistipes_like_86						2
Alistipes_like_87						2
Alistipes_like_88						2
Alistipes_like_98						2
Anaerocolumna_sp._CBA3638_like_3		2				2
Anaerotignum_propionicum_like_12				2	2	2
Anaerotignum_propionicum_like_13					2	2
Anaerotignum_propionicum_like_14						2
Anaerotignum_propionicum_like_15						2
Anaerotignum_propionicum_like_16		2				2
Anaerotignum_propionicum_like_17						2
Anaerotignum_propionicum_like_21				2	2	2
Anaerotignum_propionicum_like_7		2			2	2
Bacteroidales_like_23					2	2
Bacteroidales_like_34				2		2
Bacteroidales_like_35						2
Bacteroidales_like_38						2
Bacteroidales_like_4				2		2
Bacteroidales_like_43						2
Bacteroidales_like_44						2
Bacteroidales_like_46						2
Bacteroides_like_1						2
Bacteroides_like_10						2
Bacteroides_like_11						2
Bacteroides_like_17	2					2
Blautia_argi_like_2	2					2
Blautia_argi_like_3						2
Blautia_argi_like_4						2
Blautia_argi_like_5						2
Blautia_argi_like_6						2
Butyricimonas_like_1				2		2
Butyricimonas_like_2				2		2
Butyricimonas_like_3						2
Butyricimonas_like_5				2		2
Caproiciproducens_sp._NJN-50_like_10					2	2
Caproiciproducens_sp._NJN-50_like_13						2
Caproiciproducens_sp._NJN-50_like_3						2
Caproiciproducens_sp._NJN-50_like_4						2
Caproiciproducens_sp._NJN-50_like_5		2	2			2
Caproiciproducens_sp._NJN-50_like_6						2
Caproiciproducens_sp._NJN-50_like_7						2
Clostridiales_like_10						2
Clostridiales_like_13						2
Clostridiales_like_14						2
Clostridiales_like_15						2
Clostridiales_like_19						2
Clostridiales_like_21						2
Clostridiales_like_22		2				2
Clostridiales_like_23						2
Clostridiales_like_24						2
Clostridiales_like_26						2
Clostridiales_like_27						2
Clostridiales_like_28		2				2
Clostridiales_like_29						2
Clostridiales_like_3						2
Clostridiales_like_30						2
Clostridiales_like_31						2
Clostridiales_like_38						2
Clostridiales_like_43						2
Clostridiales_like_44		2				2
Clostridiales_like_46						2
Clostridiales_like_48		2				2
Clostridiales_like_49		2				2
Clostridiales_like_5						2
Clostridiales_like_50	2					2
Clostridiales_like_56				2		2
Clostridiales_like_60						2
Clostridiales_like_61						2
Clostridiales_like_62						2
Clostridiales_like_64				2		2
Clostridiales_like_75			2			2
Clostridiales_like_8						2
Clostridiales_like_85						2
Clostridiales_like_9			2			2
Clostridiales_like_93		2				2
Clostridium_sp._SY8519_like_1						2
Ethanoligenens_harbinense_like_1						2
Ethanoligenens_harbinense_like_4				2		2
Ethanoligenens_harbinense_like_6					2	2
Faecalibacterium_prausnitzii_like_13		2				2
Faecalibacterium_prausnitzii_like_16						2
Faecalibacterium_prausnitzii_like_19	2					2
Faecalibacterium_prausnitzii_like_20		2				2
Faecalibacterium_prausnitzii_like_27						2
Faecalibacterium_prausnitzii_like_28						2
Faecalibacterium_prausnitzii_like_35		2				2
Faecalibacterium_prausnitzii_like_4		2				2
Firmicutes_like_1						2
Firmicutes_like_11		2				2
Firmicutes_like_13						2
Firmicutes_like_18				2		2
Firmicutes_like_2						2
Firmicutes_like_20		2		2		2
Firmicutes_like_3						2
Firmicutes_like_4						2
Firmicutes_like_5						2
Firmicutes_like_6		2				2
Flavonifractor_plautii_like_2						2
Flavonifractor_plautii_like_3						2
Flavonifractor_plautii_like_5						2
Flavonifractor_plautii_like_6						2
Flavonifractor_plautii_like_7		2			2	2
Flintibacter_sp._KGMB00164_like_11						2
Flintibacter_sp._KGMB00164_like_13						2
Flintibacter_sp._KGMB00164_like_14						2
Flintibacter_sp._KGMB00164_like_2					2	2
Flintibacter_sp._KGMB00164_like_24						2
Flintibacter_sp._KGMB00164_like_3			2			2
Flintibacter_sp._KGMB00164_like_34						2
Flintibacter_sp._KGMB00164_like_37						2
Flintibacter_sp._KGMB00164_like_40					2	2
Flintibacter_sp._KGMB00164_like_41					2	2
Flintibacter_sp._KGMB00164_like_44						2
Flintibacter_sp._KGMB00164_like_45						2
Flintibacter_sp._KGMB00164_like_46						2
Flintibacter_sp._KGMB00164_like_48						2
Flintibacter_sp._KGMB00164_like_49						2
Gallibacterium_anatis_like_1	2					2
Gallibacterium_anatis_like_2						2
Gallibacterium_anatis_like_3						2
Gallibacterium_anatis_like_4						2
Hungateiclostridium_clariflavum_like_10				2		2
Hungateiclostridium_clariflavum_like_12				2		2
Hungateiclostridium_clariflavum_like_14						2
Intestinibaculum_porci_like_10						2
Intestinibaculum_porci_like_11		2		2		2
Intestinibaculum_porci_like_2						2
Intestinibaculum_porci_like_3		2		2		2
Intestinibaculum_porci_like_8						2
Intestinibaculum_porci_like_9						2
Intestinimonas_butyriciproducens_like_1						2
Intestinimonas_butyriciproducens_like_3		2				2
Lachnospira_eligens_like_1						2
Lachnospira_eligens_like_2				2		2
Lachnospira_eligens_like_5						2
Lachnospiraceae_like_3	2					2
Massilistercora_timonensis_like_1				2	2	2
Megamonas_funiformis_like_1		2				2
Megamonas_funiformis_like_6		2				2
Muribaculum_intestinale_like_105						2
Muribaculum_intestinale_like_124						2
Muribaculum_intestinale_like_125				2		2
Muribaculum_intestinale_like_169		2				2
Muribaculum_intestinale_like_34		2		2	2	2
Muribaculum_intestinale_like_40		2				2
Muribaculum_intestinale_like_44						2
Muribaculum_intestinale_like_50						2
Muribaculum_intestinale_like_69						2
Muribaculum_intestinale_like_78						2
Muribaculum_intestinale_like_81		2				2
Muribaculum_intestinale_like_99						2
Odoribacter_splanchnicus_like_13						2
Odoribacter_splanchnicus_like_15						2
Odoribacter_splanchnicus_like_16				2		2
Odoribacter_splanchnicus_like_17						2
Odoribacter_splanchnicus_like_3						2
Odoribacter_splanchnicus_like_4						2
Odoribacter_splanchnicus_like_9						2
Oscillospiraceae_like_1						2
Paludibacter_propionicigenes_like_44				2		2
Parabacteroides_like_1	2					2
Parabacteroides_like_2	2					2
Parabacteroides_like_4						2
Paraprevotella_xylaniphila_like_10						2
Paraprevotella_xylaniphila_like_11						2
Paraprevotella_xylaniphila_like_15		2				2
Paraprevotella_xylaniphila_like_16						2
Paraprevotella_xylaniphila_like_17						2
Paraprevotella_xylaniphila_like_18						2
Paraprevotella_xylaniphila_like_6						2
Paraprevotella_xylaniphila_like_8						2
Phocaeicola_coprophilus_like_11		2		2		2
Phocaeicola_coprophilus_like_14						2
Phocaeicola_coprophilus_like_15		2			2	2
Phocaeicola_coprophilus_like_5		2				2
Phocaeicola_coprophilus_like_9						2
Pseudobutyrivibrio_xylanivorans_like_1		2				2
Pseudobutyrivibrio_xylanivorans_like_2						2
Roseburia_hominis_like_3						2
Roseburia_intestinalis_like_11						2
Roseburia_intestinalis_like_12						2
Roseburia_intestinalis_like_13						2
Roseburia_intestinalis_like_14						2
Roseburia_intestinalis_like_15						2
Roseburia_intestinalis_like_16						2
Roseburia_intestinalis_like_17						2
Roseburia_intestinalis_like_18						2
Roseburia_intestinalis_like_20				2		2
Roseburia_intestinalis_like_4						2
Roseburia_intestinalis_like_5		2		2		2
Roseburia_intestinalis_like_6						2
Roseburia_intestinalis_like_7						2
Roseburia_intestinalis_like_8						2
Roseburia_intestinalis_like_9						2
Ruminococcaceae_like_11			2			2
Ruminococcaceae_like_12			2			2
Ruminococcaceae_like_13				2		2
Ruminococcaceae_like_2						2
Ruminococcaceae_like_5						2
Ruminococcaceae_like_9		2				2
Ruminococcus_albus_like_13						2
Ruminococcus_albus_like_17						2
Ruminococcus_like_11			2			2
Ruminococcus_like_13						2
Ruminococcus_like_15						2
Ruminococcus_like_17					2	2
Ruminococcus_like_18				2		2
Ruminococcus_like_22						2
Ruminococcus_like_23				2		2
Ruminococcus_like_24						2
Ruminococcus_sp._JE7A12_like_102						2
Ruminococcus_sp._JE7A12_like_11						2
Ruminococcus_sp._JE7A12_like_111						2
Ruminococcus_sp._JE7A12_like_116				2		2
Ruminococcus_sp._JE7A12_like_118						2
Ruminococcus_sp._JE7A12_like_119						2
Ruminococcus_sp._JE7A12_like_121						2
Ruminococcus_sp._JE7A12_like_122			2			2
Ruminococcus_sp._JE7A12_like_123				2		2
Ruminococcus_sp._JE7A12_like_126						2
Ruminococcus_sp._JE7A12_like_129						2
Ruminococcus_sp._JE7A12_like_138						2
Ruminococcus_sp._JE7A12_like_139						2
Ruminococcus_sp._JE7A12_like_142						2
Ruminococcus_sp._JE7A12_like_144						2
Ruminococcus_sp._JE7A12_like_151						2
Ruminococcus_sp._JE7A12_like_156				2		2
Ruminococcus_sp._JE7A12_like_16						2
Ruminococcus_sp._JE7A12_like_164						2
Ruminococcus_sp._JE7A12_like_17						2
Ruminococcus_sp._JE7A12_like_20				2		2
Ruminococcus_sp._JE7A12_like_23						2
Ruminococcus_sp._JE7A12_like_25						2
Ruminococcus_sp._JE7A12_like_30						2
Ruminococcus_sp._JE7A12_like_32						2
Ruminococcus_sp._JE7A12_like_35		2				2
Ruminococcus_sp._JE7A12_like_36		2				2
Ruminococcus_sp._JE7A12_like_39						2
Ruminococcus_sp._JE7A12_like_4						2
Ruminococcus_sp._JE7A12_like_42						2
Ruminococcus_sp._JE7A12_like_43						2
Ruminococcus_sp._JE7A12_like_44						2
Ruminococcus_sp._JE7A12_like_48						2
Ruminococcus_sp._JE7A12_like_50						2
Ruminococcus_sp._JE7A12_like_59						2
Ruminococcus_sp._JE7A12_like_60						2
Ruminococcus_sp._JE7A12_like_63						2
Ruminococcus_sp._JE7A12_like_65						2
Ruminococcus_sp._JE7A12_like_73						2
Ruminococcus_sp._JE7A12_like_74						2
Ruminococcus_sp._JE7A12_like_77						2
Ruminococcus_sp._JE7A12_like_79						2
Ruminococcus_sp._JE7A12_like_81						2
Ruminococcus_sp._JE7A12_like_82		2				2
Ruminococcus_sp._JE7A12_like_86						2
Ruminococcus_sp._JE7A12_like_89						2
Ruminococcus_sp._JE7A12_like_9						2
Ruminococcus_sp._JE7A12_like_91		2				2
Ruminococcus_sp._JE7A12_like_92						2
Ruminococcus_sp._JE7A12_like_93		2				2
Ruminococcus_sp._JE7A12_like_94		2			2	2
Ruminococcus_sp._JE7A12_like_97		2	2			2
Selenomonas_ruminantium_like_10						2
Selenomonas_ruminantium_like_12		2				2
Selenomonas_ruminantium_like_13		2				2
Selenomonas_ruminantium_like_14		2			2	2
Selenomonas_ruminantium_like_7						2
Sutterella_megalosphaeroides_like_1						2
Sutterella_megalosphaeroides_like_10						2
Sutterella_megalosphaeroides_like_13		2			2	2
Sutterella_megalosphaeroides_like_18						2
Sutterella_megalosphaeroides_like_19						2
Sutterella_megalosphaeroides_like_2						2
Sutterella_megalosphaeroides_like_20						2
Sutterella_megalosphaeroides_like_3						2
Sutterella_megalosphaeroides_like_4						2
Sutterella_megalosphaeroides_like_5						2
Sutterella_megalosphaeroides_like_6						2
Sutterella_megalosphaeroides_like_8						2
Tenuifilum_thalassicum_like_2			2	2		2
Tenuifilum_thalassicum_like_25						2
Tenuifilum_thalassicum_like_33						2
Tenuifilum_thalassicum_like_35				2		2
Tenuifilum_thalassicum_like_4				2		2
Tenuifilum_thalassicum_like_44						2
Tenuifilum_thalassicum_like_45				2		2
Tenuifilum_thalassicum_like_46			2			2
Tenuifilum_thalassicum_like_47		2		2		2
Tenuifilum_thalassicum_like_50				2		2
Tenuifilum_thalassicum_like_6						2
Tenuifilum_thalassicum_like_8				2		2
Tenuifilum_thalassicum_like_9				2		2
Thermogutta_terrifontis_like_1			2			2
Treponema_brennaborense_like_5						2
unclassified_Alistipes_like_1						2
unclassified_Alistipes_like_3						2
unclassified_Alistipes_like_5						2
Veillonella_like_1						2
Veillonella_like_2						2
Abiotrophia_defectiva_like_1						1
Acholeplasma_brassicae_like_2						1
Acidaminococcus_fermentans_like_1						1
Acidaminococcus_fermentans_like_2						1
Acidaminococcus_fermentans_like_3						1
Acidaminococcus_fermentans_like_4						1
Acidaminococcus_fermentans_like_6		1				1
Alistipes_communis_like_1						1
Alistipes_communis_like_2						1
Alistipes_communis_like_3						1
Alistipes_indistinctus_like_1						1
Alistipes_indistinctus_like_10		1				1
Alistipes_indistinctus_like_11						1
Alistipes_indistinctus_like_2						1
Alistipes_indistinctus_like_3						1
Alistipes_indistinctus_like_4						1
Alistipes_indistinctus_like_5						1
Alistipes_indistinctus_like_6						1
Alistipes_indistinctus_like_7						1
Alistipes_like_1						1
Alistipes_like_100				1		1
Alistipes_like_101						1
Alistipes_like_102				1	1	1
Alistipes_like_105						1
Alistipes_like_107						1
Alistipes_like_108			1			1
Alistipes_like_109						1
Alistipes_like_11						1
Alistipes_like_110						1
Alistipes_like_113						1
Alistipes_like_114						1
Alistipes_like_115			1			1
Alistipes_like_119						1
Alistipes_like_12						1
Alistipes_like_120					1	1
Alistipes_like_121			1			1
Alistipes_like_122						1
Alistipes_like_123					1	1
Alistipes_like_124						1
Alistipes_like_125						1
Alistipes_like_127						1
Alistipes_like_128						1
Alistipes_like_129			1			1
Alistipes_like_130						1
Alistipes_like_131						1
Alistipes_like_132						1
Alistipes_like_134			1			1
Alistipes_like_136						1
Alistipes_like_137						1
Alistipes_like_138						1
Alistipes_like_139						1
Alistipes_like_14						1
Alistipes_like_140						1
Alistipes_like_141			1			1
Alistipes_like_143						1
Alistipes_like_144						1
Alistipes_like_145						1
Alistipes_like_147		1		1		1
Alistipes_like_148						1
Alistipes_like_149			1			1
Alistipes_like_15						1
Alistipes_like_150						1
Alistipes_like_151						1
Alistipes_like_152			1			1
Alistipes_like_153			1			1
Alistipes_like_154						1
Alistipes_like_17						1
Alistipes_like_18						1
Alistipes_like_19			1			1
Alistipes_like_2						1
Alistipes_like_21						1
Alistipes_like_22						1
Alistipes_like_25			1			1
Alistipes_like_26						1
Alistipes_like_3						1
Alistipes_like_32						1
Alistipes_like_33			1			1
Alistipes_like_34						1
Alistipes_like_37			1		1	1
Alistipes_like_38						1
Alistipes_like_39						1
Alistipes_like_40			1			1
Alistipes_like_43		1				1
Alistipes_like_5						1
Alistipes_like_57						1
Alistipes_like_59				1		1
Alistipes_like_6						1
Alistipes_like_63						1
Alistipes_like_76						1
Alistipes_like_77						1
Alistipes_like_78						1
Alistipes_like_8						1
Alistipes_like_82						1
Alistipes_like_9						1
Alistipes_like_90						1
Alistipes_like_94					1	1
Alistipes_like_95		1			1	1
Alistipes_like_96						1
Alistipes_like_97						1
Alistipes_like_99						1
Alistipes_megaguti_like_1						1
Alkalitalea_saponilacus_like_1		1				1
Alkalitalea_saponilacus_like_2				1		1
Alloprevotella_sp._E39_like_1						1
Alloprevotella_sp._E39_like_2						1
Alloprevotella_sp._E39_like_25				1	1	1
Alloprevotella_sp._E39_like_3						1
Alloprevotella_sp._E39_like_4						1
Alloprevotella_sp._E39_like_42		1				1
Aminipila_sp._JN-39_like_3				1		1
Aminipila_sp._JN-39_like_4						1
Aminipila_sp._JN-39_like_5				1	1	1
Anaerocolumna_sp._CBA3638_like_1						1
Anaerocolumna_sp._CBA3638_like_2						1
Anaerocolumna_sp._CBA3638_like_4				1		1
Anaerocolumna_sp._CBA3638_like_5						1
Anaerocolumna_sp._CBA3638_like_6					1	1
Anaerocolumna_sp._CBA3638_like_7						1
Anaerotignum_propionicum_like_1						1
Anaerotignum_propionicum_like_11						1
Anaerotignum_propionicum_like_19						1
Anaerotignum_propionicum_like_2						1
Anaerotignum_propionicum_like_20			1		1	1
Anaerotignum_propionicum_like_23						1
Anaerotignum_propionicum_like_24						1
Anaerotignum_propionicum_like_25						1
Anaerotignum_propionicum_like_26						1
Anaerotignum_propionicum_like_27						1
Anaerotignum_propionicum_like_28						1
Anaerotignum_propionicum_like_3						1
Anaerotignum_propionicum_like_4						1
Anaerotignum_propionicum_like_5			1			1
Anaerotignum_propionicum_like_6						1
Anaerotignum_propionicum_like_8						1
Anaerotignum_propionicum_like_9						1
Bacteroidales_like_1						1
Bacteroidales_like_13		1				1
Bacteroidales_like_14		1				1
Bacteroidales_like_15						1
Bacteroidales_like_16						1
Bacteroidales_like_18						1
Bacteroidales_like_25	1					1
Bacteroidales_like_28		1			1	1
Bacteroidales_like_29						1
Bacteroidales_like_3						1
Bacteroidales_like_31		1			1	1
Bacteroidales_like_32						1
Bacteroidales_like_36						1
Bacteroidales_like_39						1
Bacteroidales_like_40						1
Bacteroidales_like_41				1		1
Bacteroidales_like_42						1
Bacteroidales_like_9						1
Bacteroides_like_13						1
Bacteroides_like_14						1
Bacteroides_like_18						1
Bacteroides_like_19		1				1
Bacteroides_like_25		1				1
Bacteroides_like_26						1
Bacteroides_like_27						1
Bacteroides_like_4		1				1
Bacteroides_like_5						1
Bacteroides_like_6						1
Bacteroides_like_7		1				1
Bacteroides_like_8		1				1
Bacteroides_like_9						1
Barnesiella_viscericola_like_10						1
Barnesiella_viscericola_like_13						1
Barnesiella_viscericola_like_15						1
Barnesiella_viscericola_like_16						1
Barnesiella_viscericola_like_17						1
Barnesiella_viscericola_like_5						1
Barnesiella_viscericola_like_6						1
Barnesiella_viscericola_like_9						1
Blautia_argi_like_1						1
Blautia_hansenii_like_1						1
Blautia_hansenii_like_2		1			1	1
Blautia_like_1			1		1	1
Blautia_like_2						1
Bulleidia_sp._zg-1006_like_2						1
Butyricimonas_like_4				1		1
Butyrivibrio_proteoclasticus_like_2		1				1
Butyrivibrio_proteoclasticus_like_3						1
Butyrivibrio_proteoclasticus_like_4						1
Butyrivibrio_proteoclasticus_like_5						1
Caproiciproducens_sp._NJN-50_like_11						1
Caproiciproducens_sp._NJN-50_like_12				1		1
Caproiciproducens_sp._NJN-50_like_14				1		1
Caproiciproducens_sp._NJN-50_like_2						1
Christensenella_minuta_like_1			1			1
Christensenella_minuta_like_4			1	1		1
Christensenella_sp._Marseille-P3954_like_10						1
Christensenella_sp._Marseille-P3954_like_2						1
Christensenella_sp._Marseille-P3954_like_3						1
Christensenella_sp._Marseille-P3954_like_4						1
Christensenella_sp._Marseille-P3954_like_6						1
Christensenella_sp._Marseille-P3954_like_7						1
Christensenella_sp._Marseille-P3954_like_9					1	1
Clostridiales_like_1						1
Clostridiales_like_100						1
Clostridiales_like_101						1
Clostridiales_like_11						1
Clostridiales_like_12						1
Clostridiales_like_16			1			1
Clostridiales_like_18						1
Clostridiales_like_2						1
Clostridiales_like_20		1				1
Clostridiales_like_25				1		1
Clostridiales_like_33						1
Clostridiales_like_36						1
Clostridiales_like_37						1
Clostridiales_like_39						1
Clostridiales_like_4			1			1
Clostridiales_like_40						1
Clostridiales_like_41						1
Clostridiales_like_53		1				1
Clostridiales_like_54			1		1	1
Clostridiales_like_55						1
Clostridiales_like_57					1	1
Clostridiales_like_58						1
Clostridiales_like_59						1
Clostridiales_like_6						1
Clostridiales_like_63						1
Clostridiales_like_66						1
Clostridiales_like_67						1
Clostridiales_like_68						1
Clostridiales_like_69						1
Clostridiales_like_7			1			1
Clostridiales_like_70						1
Clostridiales_like_71						1
Clostridiales_like_72						1
Clostridiales_like_74		1				1
Clostridiales_like_76						1
Clostridiales_like_77						1
Clostridiales_like_78			1			1
Clostridiales_like_79						1
Clostridiales_like_81						1
Clostridiales_like_82						1
Clostridiales_like_83						1
Clostridiales_like_84					1	1
Clostridiales_like_86						1
Clostridiales_like_87						1
Clostridiales_like_88				1		1
Clostridiales_like_89				1	1	1
Clostridiales_like_90						1
Clostridiales_like_91						1
Clostridiales_like_92						1
Clostridiales_like_94						1
Clostridiales_like_95						1
Clostridiales_like_97		1				1
Clostridiales_like_98						1
Clostridiales_like_99						1
Clostridium_perfringens_like_1				1		1
Collinsella_aerofaciens_like_1						1
Collinsella_aerofaciens_like_2				1		1
Collinsella_aerofaciens_like_3		1				1
Coprobacter_sp._2CBH44_like_1				1		1
Coprococcus_comes_like_1		1				1
Coprococcus_comes_like_5	1					1
Coprococcus_comes_like_7						1
Coprococcus_comes_like_9					1	1
Dialister_like_1		1				1
Dialister_like_2		1				1
Dialister_like_3						1
Dialister_like_4		1				1
Empedobacter_brevis_like_1						1
Enterococcus_cecorum_like_1	1					1
Enterococcus_hirae_like_1				1		1
Enterococcus_like_2						1
Enterococcus_like_3						1
Erysipelotrichaceae_like_10				1		1
Erysipelotrichaceae_like_12						1
Erysipelotrichaceae_like_13				1		1
Erysipelotrichaceae_like_14		1		1		1
Erysipelotrichaceae_like_15						1
Erysipelotrichaceae_like_17				1		1
Erysipelotrichaceae_like_18						1
Erysipelotrichaceae_like_19						1
Erysipelotrichaceae_like_4				1		1
Erysipelotrichaceae_like_7				1		1
Ethanoligenens_harbinense_like_2						1
Ethanoligenens_harbinense_like_3						1
Ethanoligenens_harbinense_like_5				1		1
Ethanoligenens_harbinense_like_7			1			1
Faecalibacterium_prausnitzii_like_1						1
Faecalibacterium_prausnitzii_like_10						1
Faecalibacterium_prausnitzii_like_11		1				1
Faecalibacterium_prausnitzii_like_12						1
Faecalibacterium_prausnitzii_like_14						1
Faecalibacterium_prausnitzii_like_15						1
Faecalibacterium_prausnitzii_like_17						1
Faecalibacterium_prausnitzii_like_18						1
Faecalibacterium_prausnitzii_like_2						1
Faecalibacterium_prausnitzii_like_22						1
Faecalibacterium_prausnitzii_like_24						1
Faecalibacterium_prausnitzii_like_25						1
Faecalibacterium_prausnitzii_like_3						1
Faecalibacterium_prausnitzii_like_31	1					1
Faecalibacterium_prausnitzii_like_36		1				1
Faecalibacterium_prausnitzii_like_38						1
Faecalibacterium_prausnitzii_like_39						1
Faecalibacterium_prausnitzii_like_40						1
Faecalibacterium_prausnitzii_like_41						1
Faecalibacterium_prausnitzii_like_42					1	1
Faecalibacterium_prausnitzii_like_43						1
Faecalibacterium_prausnitzii_like_5						1
Faecalibacterium_prausnitzii_like_6						1
Faecalibacterium_prausnitzii_like_7						1
Faecalibacterium_prausnitzii_like_8						1
Faecalibacterium_prausnitzii_like_9						1
Fibrobacter_succinogenes_like_24						1
Firmicutes_like_10				1		1
Firmicutes_like_12						1
Firmicutes_like_14						1
Firmicutes_like_19				1		1
Firmicutes_like_7						1
Firmicutes_like_8						1
Firmicutes_like_9						1
Flavonifractor_plautii_like_4						1
Flintibacter_sp._KGMB00164_like_10						1
Flintibacter_sp._KGMB00164_like_12						1
Flintibacter_sp._KGMB00164_like_15		1	1			1
Flintibacter_sp._KGMB00164_like_16						1
Flintibacter_sp._KGMB00164_like_17					1	1
Flintibacter_sp._KGMB00164_like_18						1
Flintibacter_sp._KGMB00164_like_19						1
Flintibacter_sp._KGMB00164_like_20					1	1
Flintibacter_sp._KGMB00164_like_21		1	1			1
Flintibacter_sp._KGMB00164_like_22						1
Flintibacter_sp._KGMB00164_like_23			1		1	1
Flintibacter_sp._KGMB00164_like_25					1	1
Flintibacter_sp._KGMB00164_like_26						1
Flintibacter_sp._KGMB00164_like_27		1				1
Flintibacter_sp._KGMB00164_like_28			1		1	1
Flintibacter_sp._KGMB00164_like_30						1
Flintibacter_sp._KGMB00164_like_31	1				1	1
Flintibacter_sp._KGMB00164_like_32		1				1
Flintibacter_sp._KGMB00164_like_33	1					1
Flintibacter_sp._KGMB00164_like_35					1	1
Flintibacter_sp._KGMB00164_like_36					1	1
Flintibacter_sp._KGMB00164_like_38					1	1
Flintibacter_sp._KGMB00164_like_4			1		1	1
Flintibacter_sp._KGMB00164_like_42						1
Flintibacter_sp._KGMB00164_like_43			1			1
Flintibacter_sp._KGMB00164_like_47						1
Flintibacter_sp._KGMB00164_like_5			1			1
Flintibacter_sp._KGMB00164_like_50					1	1
Flintibacter_sp._KGMB00164_like_51						1
Flintibacter_sp._KGMB00164_like_6					1	1
Flintibacter_sp._KGMB00164_like_7						1
Flintibacter_sp._KGMB00164_like_8						1
Flintibacter_sp._KGMB00164_like_9		1				1
Halomonas_sp._PGE1_like_1						1
Hungateiclostridium_clariflavum_like_1						1
Hungateiclostridium_clariflavum_like_11						1
Hungateiclostridium_clariflavum_like_15						1
Hungateiclostridium_clariflavum_like_16			1			1
Hungateiclostridium_clariflavum_like_17						1
Hungateiclostridium_clariflavum_like_2						1
Hungateiclostridium_clariflavum_like_3				1		1
Hungateiclostridium_clariflavum_like_4						1
Hungateiclostridium_clariflavum_like_5						1
Hungateiclostridium_clariflavum_like_6						1
Hungateiclostridium_clariflavum_like_7						1
Hungateiclostridium_clariflavum_like_8						1
Hungateiclostridium_clariflavum_like_9						1
Hungateiclostridium_thermocellum_like_2				1		1
Intestinibaculum_porci_like_1		1				1
Intestinibaculum_porci_like_12						1
Intestinibaculum_porci_like_4		1		1		1
Intestinibaculum_porci_like_5						1
Intestinibaculum_porci_like_7						1
Intestinimonas_butyriciproducens_like_2			1		1	1
Intestinimonas_butyriciproducens_like_4		1				1
Intestinimonas_butyriciproducens_like_5					1	1
Intestinimonas_butyriciproducens_like_6						1
Kiritimatiella_glycovorans_like_2						1
Kurthia_zopfii_like_1						1
Lachnospira_eligens_like_3						1
Lactobacillus_curvatus_like_1						1
Lactobacillus_curvatus_like_2						1
Lactobacillus_nenjiangensis_like_1						1
Lactobacillus_sakei_like_1						1
Lactobacillus_sakei_like_2						1
Lactobacillus_sakei_like_3						1
Ligilactobacillus_agilis_like_1						1
Ligilactobacillus_agilis_like_2						1
Ligilactobacillus_agilis_like_3						1
Ligilactobacillus_salivarius_like_1						1
Ligilactobacillus_salivarius_like_3						1
Ligilactobacillus_salivarius_like_4						1
Limosilactobacillus_reuteri_like_1			1			1
Limosilactobacillus_reuteri_like_2						1
Megasphaera_elsdenii_like_1						1
Megasphaera_elsdenii_like_2		1				1
Megasphaera_elsdenii_like_3		1				1
Muribaculum_intestinale_like_100						1
Muribaculum_intestinale_like_106						1
Muribaculum_intestinale_like_109		1				1
Muribaculum_intestinale_like_112						1
Muribaculum_intestinale_like_113		1				1
Muribaculum_intestinale_like_121		1				1
Muribaculum_intestinale_like_122		1				1
Muribaculum_intestinale_like_131		1				1
Muribaculum_intestinale_like_151						1
Muribaculum_intestinale_like_161						1
Muribaculum_intestinale_like_167		1				1
Muribaculum_intestinale_like_174						1
Muribaculum_intestinale_like_177						1
Muribaculum_intestinale_like_22						1
Muribaculum_intestinale_like_24						1
Muribaculum_intestinale_like_26						1
Muribaculum_intestinale_like_29						1
Muribaculum_intestinale_like_49						1
Muribaculum_intestinale_like_60						1
Muribaculum_intestinale_like_66						1
Muribaculum_intestinale_like_67						1
Muribaculum_intestinale_like_77						1
Muribaculum_intestinale_like_79						1
Muribaculum_intestinale_like_84						1
Muribaculum_intestinale_like_85						1
Muribaculum_intestinale_like_86						1
Muribaculum_intestinale_like_90						1
Odoribacter_splanchnicus_like_1						1
Odoribacter_splanchnicus_like_10						1
Odoribacter_splanchnicus_like_11						1
Odoribacter_splanchnicus_like_12						1
Odoribacter_splanchnicus_like_14						1
Odoribacter_splanchnicus_like_18						1
Odoribacter_splanchnicus_like_2						1
Odoribacter_splanchnicus_like_5						1
Odoribacter_splanchnicus_like_6						1
Odoribacter_splanchnicus_like_7						1
Odoribacter_splanchnicus_like_8						1
Oligella_ureolytica_like_2						1
Oligella_ureolytica_like_3						1
Oligella_ureolytica_like_4						1
Olsenella_uli_like_1		1		1		1
Olsenella_uli_like_2						1
Olsenella_uli_like_3						1
Olsenella_uli_like_4						1
Olsenella_uli_like_5		1		1		1
Olsenella_uli_like_6						1
Olsenella_uli_like_7						1
Olsenella_uli_like_8						1
Ornithobacterium_rhinotracheale_like_1						1
Ornithobacterium_rhinotracheale_like_2						1
Oscillospiraceae_like_2		1				1
Oscillospiraceae_like_3						1
Oscillospiraceae_like_4						1
Paludibacter_propionicigenes_like_12						1
Paludibacter_propionicigenes_like_14					1	1
Paludibacter_propionicigenes_like_15						1
Paludibacter_propionicigenes_like_17						1
Paludibacter_propionicigenes_like_2						1
Paludibacter_propionicigenes_like_27						1
Paludibacter_propionicigenes_like_28				1		1
Paludibacter_propionicigenes_like_29						1
Paludibacter_propionicigenes_like_30			1			1
Paludibacter_propionicigenes_like_31		1		1		1
Paludibacter_propionicigenes_like_33						1
Paludibacter_propionicigenes_like_35						1
Paludibacter_propionicigenes_like_38						1
Paludibacter_propionicigenes_like_4						1
Paludibacter_propionicigenes_like_41				1		1
Paludibacter_propionicigenes_like_42						1
Paludibacter_propionicigenes_like_45						1
Paludibacter_propionicigenes_like_46						1
Paludibacter_propionicigenes_like_47				1		1
Paludibacter_propionicigenes_like_48						1
Paludibacter_propionicigenes_like_49						1
Paludibacter_propionicigenes_like_5			1			1
Paludibacter_propionicigenes_like_51						1
Paludibacter_propionicigenes_like_52						1
Paludibacter_propionicigenes_like_53						1
Paludibacter_propionicigenes_like_54						1
Paludibacter_propionicigenes_like_55						1
Paludibacter_propionicigenes_like_6			1			1
Paludibacter_propionicigenes_like_8						1
Paludibacter_propionicigenes_like_9						1
Parabacteroides_like_3	1					1
Paraprevotella_xylaniphila_like_1		1				1
Paraprevotella_xylaniphila_like_12				1		1
Paraprevotella_xylaniphila_like_14						1
Paraprevotella_xylaniphila_like_19		1				1
Paraprevotella_xylaniphila_like_2		1				1
Paraprevotella_xylaniphila_like_20				1		1
Paraprevotella_xylaniphila_like_21						1
Paraprevotella_xylaniphila_like_23						1
Paraprevotella_xylaniphila_like_27		1		1		1
Paraprevotella_xylaniphila_like_28				1		1
Paraprevotella_xylaniphila_like_29		1			1	1
Paraprevotella_xylaniphila_like_30					1	1
Paraprevotella_xylaniphila_like_31					1	1
Paraprevotella_xylaniphila_like_33						1
Paraprevotella_xylaniphila_like_34						1
Paraprevotella_xylaniphila_like_35						1
Paraprevotella_xylaniphila_like_36						1
Paraprevotella_xylaniphila_like_38		1				1
Paraprevotella_xylaniphila_like_4		1				1
Paraprevotella_xylaniphila_like_5						1
Paraprevotella_xylaniphila_like_7		1				1
Parolsenella_catena_like_1		1		1		1
Pelistega_sp._NLN63_like_1						1
Persicimonas_caeni_like_1						1
Phascolarctobacterium_faecium_like_1				1		1
Phascolarctobacterium_faecium_like_18						1
Phascolarctobacterium_faecium_like_20						1
Phascolarctobacterium_faecium_like_21		1				1
Phascolarctobacterium_faecium_like_22						1
Phascolarctobacterium_faecium_like_24						1
Phascolarctobacterium_faecium_like_33						1
Phascolarctobacterium_faecium_like_34						1
Phascolarctobacterium_faecium_like_37						1
Phocaeicola_coprophilus_like_1						1
Phocaeicola_coprophilus_like_10						1
Phocaeicola_coprophilus_like_12						1
Phocaeicola_coprophilus_like_13						1
Phocaeicola_coprophilus_like_2						1
Phocaeicola_coprophilus_like_3						1
Phocaeicola_coprophilus_like_4						1
Phocaeicola_coprophilus_like_6		1				1
Phocaeicola_coprophilus_like_7						1
Phocaeicola_coprophilus_like_8		1				1
Phocaeicola_dorei_like_1						1
Prevotella_denticola_like_1						1
Prevotella_denticola_like_2		1				1
Prevotella_enoeca_like_10						1
Prevotella_enoeca_like_12		1				1
Prevotella_enoeca_like_13						1
Prevotella_enoeca_like_14						1
Prevotella_enoeca_like_15						1
Prevotella_enoeca_like_16						1
Prevotella_enoeca_like_18						1
Prevotella_enoeca_like_19		1				1
Prevotella_enoeca_like_21		1			1	1
Prevotella_enoeca_like_24						1
Prevotella_enoeca_like_3						1
Prevotella_enoeca_like_31						1
Prevotella_enoeca_like_35						1
Prevotella_enoeca_like_36		1				1
Prevotella_enoeca_like_40		1				1
Prevotella_enoeca_like_41		1				1
Prevotella_enoeca_like_46						1
Prevotella_enoeca_like_47						1
Prevotella_enoeca_like_5						1
Prevotella_enoeca_like_7						1
Prevotella_enoeca_like_9						1
Prevotella_like_10		1				1
Prevotella_like_13						1
Prevotella_like_14						1
Prevotella_like_15						1
Prevotella_like_17						1
Prevotella_like_19						1
Prevotella_like_21						1
Prevotella_like_24						1
Prevotella_like_26						1
Prevotella_like_29						1
Prevotella_like_3						1
Prevotella_like_30						1
Prevotella_like_32						1
Prevotella_like_33						1
Prevotella_like_35						1
Prevotella_like_38						1
Prevotella_like_4						1
Prevotella_like_40						1
Prevotella_like_43						1
Prevotella_like_44						1
Prevotella_like_46						1
Prevotella_like_47						1
Prevotella_like_49						1
Prevotella_like_5						1
Prevotella_like_50						1
Prevotella_like_51						1
Prevotella_like_52						1
Prevotella_like_54						1
Prevotella_like_55						1
Prevotella_like_56		1			1	1
Prevotella_like_58						1
Prevotella_like_62						1
Prevotella_like_64		1				1
Prevotella_like_66						1
Prevotella_like_7						1
Prevotella_like_9						1
Pseudoclostridium_thermosuccinogenes_like_1			1			1
Pseudoclostridium_thermosuccinogenes_like_2						1
Pseudoclostridium_thermosuccinogenes_like_6						1
Pseudomonas_sp._C27(2019)_like_2						1
Psychrobacter_like_1						1
Rhodospirillum_rubrum_like_3				1		1
Rhodospirillum_rubrum_like_4						1
Rhodospirillum_rubrum_like_6						1
Rhodospirillum_rubrum_like_8						1
Roseburia_hominis_like_1						1
Roseburia_hominis_like_2		1				1
Roseburia_hominis_like_4						1
Roseburia_hominis_like_5						1
Roseburia_hominis_like_6		1				1
Roseburia_hominis_like_7						1
Roseburia_hominis_like_8				1		1
Roseburia_hominis_like_9						1
Roseburia_intestinalis_like_1			1			1
Roseburia_intestinalis_like_10						1
Roseburia_intestinalis_like_19						1
Roseburia_intestinalis_like_2		1				1
Roseburia_intestinalis_like_21				1		1
Roseburia_intestinalis_like_22				1	1	1
Roseburia_intestinalis_like_23						1
Roseburia_intestinalis_like_24						1
Roseburia_intestinalis_like_25						1
Roseburia_intestinalis_like_3						1
Ruminococcaceae_like_1						1
Ruminococcaceae_like_10			1			1
Ruminococcaceae_like_3		1				1
Ruminococcus_albus_like_1				1		1
Ruminococcus_albus_like_12						1
Ruminococcus_albus_like_15						1
Ruminococcus_albus_like_18						1
Ruminococcus_albus_like_19			1			1
Ruminococcus_albus_like_2			1			1
Ruminococcus_albus_like_20						1
Ruminococcus_albus_like_3						1
Ruminococcus_albus_like_4				1		1
Ruminococcus_albus_like_5				1		1
Ruminococcus_albus_like_9						1
Ruminococcus_like_1						1
Ruminococcus_like_10						1
Ruminococcus_like_12			1			1
Ruminococcus_like_14						1
Ruminococcus_like_16						1
Ruminococcus_like_19						1
Ruminococcus_like_2						1
Ruminococcus_like_20						1
Ruminococcus_like_21						1
Ruminococcus_like_25						1
Ruminococcus_like_26						1
Ruminococcus_like_3						1
Ruminococcus_like_4						1
Ruminococcus_like_5						1
Ruminococcus_like_6						1
Ruminococcus_like_7						1
Ruminococcus_like_8						1
Ruminococcus_like_9						1
Ruminococcus_sp._JE7A12_like_10						1
Ruminococcus_sp._JE7A12_like_101						1
Ruminococcus_sp._JE7A12_like_103						1
Ruminococcus_sp._JE7A12_like_104						1
Ruminococcus_sp._JE7A12_like_105						1
Ruminococcus_sp._JE7A12_like_106						1
Ruminococcus_sp._JE7A12_like_107						1
Ruminococcus_sp._JE7A12_like_109						1
Ruminococcus_sp._JE7A12_like_110						1
Ruminococcus_sp._JE7A12_like_112						1
Ruminococcus_sp._JE7A12_like_113				1	1	1
Ruminococcus_sp._JE7A12_like_114						1
Ruminococcus_sp._JE7A12_like_115				1		1
Ruminococcus_sp._JE7A12_like_120						1
Ruminococcus_sp._JE7A12_like_124						1
Ruminococcus_sp._JE7A12_like_128				1		1
Ruminococcus_sp._JE7A12_like_13				1		1
Ruminococcus_sp._JE7A12_like_130						1
Ruminococcus_sp._JE7A12_like_132						1
Ruminococcus_sp._JE7A12_like_135						1
Ruminococcus_sp._JE7A12_like_136						1
Ruminococcus_sp._JE7A12_like_137						1
Ruminococcus_sp._JE7A12_like_141						1
Ruminococcus_sp._JE7A12_like_149						1
Ruminococcus_sp._JE7A12_like_15						1
Ruminococcus_sp._JE7A12_like_150			1			1
Ruminococcus_sp._JE7A12_like_152			1		1	1
Ruminococcus_sp._JE7A12_like_153						1
Ruminococcus_sp._JE7A12_like_154						1
Ruminococcus_sp._JE7A12_like_158						1
Ruminococcus_sp._JE7A12_like_159						1
Ruminococcus_sp._JE7A12_like_162						1
Ruminococcus_sp._JE7A12_like_18		1	1			1
Ruminococcus_sp._JE7A12_like_19						1
Ruminococcus_sp._JE7A12_like_21						1
Ruminococcus_sp._JE7A12_like_22				1		1
Ruminococcus_sp._JE7A12_like_24						1
Ruminococcus_sp._JE7A12_like_28						1
Ruminococcus_sp._JE7A12_like_31						1
Ruminococcus_sp._JE7A12_like_33						1
Ruminococcus_sp._JE7A12_like_34						1
Ruminococcus_sp._JE7A12_like_37						1
Ruminococcus_sp._JE7A12_like_38						1
Ruminococcus_sp._JE7A12_like_40				1		1
Ruminococcus_sp._JE7A12_like_41						1
Ruminococcus_sp._JE7A12_like_45						1
Ruminococcus_sp._JE7A12_like_47		1				1
Ruminococcus_sp._JE7A12_like_49						1
Ruminococcus_sp._JE7A12_like_5						1
Ruminococcus_sp._JE7A12_like_51						1
Ruminococcus_sp._JE7A12_like_54						1
Ruminococcus_sp._JE7A12_like_55						1
Ruminococcus_sp._JE7A12_like_56		1		1		1
Ruminococcus_sp._JE7A12_like_58						1
Ruminococcus_sp._JE7A12_like_61						1
Ruminococcus_sp._JE7A12_like_67				1		1
Ruminococcus_sp._JE7A12_like_69						1
Ruminococcus_sp._JE7A12_like_70						1
Ruminococcus_sp._JE7A12_like_75						1
Ruminococcus_sp._JE7A12_like_76	1	1			1	1
Ruminococcus_sp._JE7A12_like_83		1				1
Ruminococcus_sp._JE7A12_like_85						1
Ruminococcus_sp._JE7A12_like_87		1			1	1
Ruminococcus_sp._JE7A12_like_88	1					1
Ruminococcus_sp._JE7A12_like_90		1				1
Ruminococcus_sp._JE7A12_like_95		1				1
Ruminococcus_sp._JE7A12_like_99				1		1
Selenomonas_ruminantium_like_1						1
Selenomonas_ruminantium_like_11		1				1
Selenomonas_ruminantium_like_2						1
Selenomonas_ruminantium_like_3						1
Selenomonas_ruminantium_like_4						1
Selenomonas_ruminantium_like_5						1
Selenomonas_ruminantium_like_6						1
Selenomonas_ruminantium_like_8						1
Selenomonas_ruminantium_like_9						1
Slackia_heliotrinireducens_like_1				1	1	1
Sphaerochaeta_pleomorpha_like_1				1		1
Sphaerochaeta_pleomorpha_like_2						1
Sphaerochaeta_pleomorpha_like_3				1		1
Streptococcus_like_1						1
Succinivibrio_dextrinosolvens_like_11						1
Succinivibrio_dextrinosolvens_like_4						1
Succinivibrio_dextrinosolvens_like_6						1
Succinivibrio_dextrinosolvens_like_7						1
Succinivibrio_dextrinosolvens_like_9						1
Sutterella_megalosphaeroides_like_12					1	1
Sutterella_megalosphaeroides_like_21						1
Sutterella_megalosphaeroides_like_7						1
Tenuifilum_thalassicum_like_12		1				1
Tenuifilum_thalassicum_like_15		1				1
Tenuifilum_thalassicum_like_16						1
Tenuifilum_thalassicum_like_17						1
Tenuifilum_thalassicum_like_18						1
Tenuifilum_thalassicum_like_19						1
Tenuifilum_thalassicum_like_20						1
Tenuifilum_thalassicum_like_21						1
Tenuifilum_thalassicum_like_22						1
Tenuifilum_thalassicum_like_24						1
Tenuifilum_thalassicum_like_26						1
Tenuifilum_thalassicum_like_27						1
Tenuifilum_thalassicum_like_31				1		1
Tenuifilum_thalassicum_like_32				1		1
Tenuifilum_thalassicum_like_34						1
Tenuifilum_thalassicum_like_36						1
Tenuifilum_thalassicum_like_37				1		1
Tenuifilum_thalassicum_like_40				1		1
Tenuifilum_thalassicum_like_48				1		1
Tenuifilum_thalassicum_like_49				1		1
Tenuifilum_thalassicum_like_51						1
Tenuifilum_thalassicum_like_52						1
Tenuifilum_thalassicum_like_54		1				1
Tenuifilum_thalassicum_like_55				1	1	1
Tolumonas_auensis_like_10						1
Tolumonas_auensis_like_2						1
Tolumonas_auensis_like_4						1
Tolumonas_auensis_like_7						1
Treponema_brennaborense_like_14						1
Treponema_socranskii_like_3						1
Treponema_succinifaciens_like_12						1
Treponema_succinifaciens_like_13						1
Treponema_succinifaciens_like_14						1
Treponema_succinifaciens_like_19						1
Treponema_succinifaciens_like_20						1
Treponema_succinifaciens_like_21				1		1
Treponema_succinifaciens_like_28						1
Treponema_succinifaciens_like_29						1
Treponema_succinifaciens_like_30						1
Treponema_succinifaciens_like_31						1
Treponema_succinifaciens_like_32						1
Treponema_succinifaciens_like_34						1
Treponema_succinifaciens_like_35						1
Treponema_succinifaciens_like_36						1
Treponema_succinifaciens_like_37						1
Treponema_succinifaciens_like_40						1
Treponema_succinifaciens_like_41						1
Treponema_succinifaciens_like_43						1
Treponema_succinifaciens_like_44			1			1
Treponema_succinifaciens_like_45						1
Treponema_succinifaciens_like_46						1
Treponema_succinifaciens_like_47						1
Treponema_succinifaciens_like_48						1
unclassified_Absiella_like_1				1		1
unclassified_Absiella_like_2				1	1	1
unclassified_Alistipes_like_2						1
unclassified_Alistipes_like_4		1			1	1
unclassified_Alistipes_like_6						1

## Sheet: propanediol2prop
MAGs	milk	solid	winter	summer	core	total			milk	solid	winter	summer
Enterobacteriaceae_like_6						6		MAGs carrying enzymes	12	17	28	39
Enterobacteriaceae_like_7						6
Escherichia_coli_str._K-12_substr._MG1655_like_11						6
Lactobacillus_sakei_like_1						4
Lactobacillus_sakei_like_2						4
Lactobacillus_sakei_like_3						4
Limosilactobacillus_reuteri_like_1			4			4
Veillonella_like_1						4
Veillonella_like_2						4
Limosilactobacillus_reuteri_like_2						3
Enterobacteriaceae_like_1						2
Enterobacteriaceae_like_2						2
Enterobacteriaceae_like_3						2
Enterobacteriaceae_like_4						2
Enterobacteriaceae_like_5						2
Escherichia_coli_str._K-12_substr._MG1655_like_1						2
Escherichia_coli_str._K-12_substr._MG1655_like_10						2
Escherichia_coli_str._K-12_substr._MG1655_like_2	2					2
Escherichia_coli_str._K-12_substr._MG1655_like_3						2
Escherichia_coli_str._K-12_substr._MG1655_like_4						2
Escherichia_coli_str._K-12_substr._MG1655_like_5						2
Escherichia_coli_str._K-12_substr._MG1655_like_6						2
Escherichia_coli_str._K-12_substr._MG1655_like_7	2				2	2
Escherichia_coli_str._K-12_substr._MG1655_like_8						2
Escherichia_coli_str._K-12_substr._MG1655_like_9						2
Halomonas_sp._PGE1_like_1						2
Hungateiclostridium_clariflavum_like_15						2
Lactobacillus_johnsonii_like_1					2	2
Nesterenkonia_sp._NBAIMH1_like_1						2
Ornithinimicrobium_sp._AMA3305_like_1						2
Psychrobacter_like_1						2
Simiduia_agarivorans_like_1						2
Stenotrophomonas_like_1					2	2
Tessaracoccus_flavus_like_1						2
Acetobacter_sp._KACC_21233_like_1					1	1
Acetobacter_sp._KACC_21233_like_2						1
Acinetobacter_like_1						1
Akkermansia_muciniphila_like_1		1				1
Akkermansia_muciniphila_like_2						1
Anaerocolumna_sp._CBA3638_like_4				1		1
Anaerotignum_propionicum_like_10						1
Anaerotignum_propionicum_like_11						1
Anaerotignum_propionicum_like_18					1	1
Anaerotignum_propionicum_like_19						1
Anaerotignum_propionicum_like_2						1
Anaerotignum_propionicum_like_20			1		1	1
Anaerotignum_propionicum_like_22						1
Anaerotignum_propionicum_like_24						1
Anaerotignum_propionicum_like_25						1
Anaerotignum_propionicum_like_26						1
Anaerotignum_propionicum_like_27						1
Anaerotignum_propionicum_like_28						1
Anaerotignum_propionicum_like_3						1
Anaerotignum_propionicum_like_4						1
Anaerotignum_propionicum_like_5			1			1
Anaerotignum_propionicum_like_6						1
Anaerotignum_propionicum_like_8						1
Anaerotignum_propionicum_like_9						1
Blautia_argi_like_6						1
Caproiciproducens_sp._NJN-50_like_10					1	1
Caproiciproducens_sp._NJN-50_like_12				1		1
Caproiciproducens_sp._NJN-50_like_13						1
Caproiciproducens_sp._NJN-50_like_14				1		1
Caproiciproducens_sp._NJN-50_like_15						1
Caproiciproducens_sp._NJN-50_like_16						1
Caproiciproducens_sp._NJN-50_like_3						1
Caproiciproducens_sp._NJN-50_like_4						1
Caproiciproducens_sp._NJN-50_like_5		1	1			1
Caproiciproducens_sp._NJN-50_like_6						1
Caproiciproducens_sp._NJN-50_like_7						1
Christensenella_minuta_like_2						1
Christensenella_sp._Marseille-P3954_like_1						1
Christensenella_sp._Marseille-P3954_like_9					1	1
Clostridiales_like_1						1
Clostridiales_like_10						1
Clostridiales_like_13						1
Clostridiales_like_14						1
Clostridiales_like_15						1
Clostridiales_like_2						1
Clostridiales_like_22		1				1
Clostridiales_like_28		1				1
Clostridiales_like_29						1
Clostridiales_like_3						1
Clostridiales_like_31						1
Clostridiales_like_33						1
Clostridiales_like_38						1
Clostridiales_like_4			1			1
Clostridiales_like_42						1
Clostridiales_like_43						1
Clostridiales_like_44		1				1
Clostridiales_like_45			1			1
Clostridiales_like_46						1
Clostridiales_like_47						1
Clostridiales_like_5						1
Clostridiales_like_50	1					1
Clostridiales_like_52	1					1
Clostridiales_like_54			1		1	1
Clostridiales_like_57					1	1
Clostridiales_like_58						1
Clostridiales_like_6						1
Clostridiales_like_60						1
Clostridiales_like_62						1
Clostridiales_like_63						1
Clostridiales_like_65						1
Clostridiales_like_66						1
Clostridiales_like_69						1
Clostridiales_like_73						1
Clostridiales_like_75			1			1
Clostridiales_like_76						1
Clostridiales_like_8						1
Clostridiales_like_81						1
Clostridiales_like_83						1
Clostridiales_like_85						1
Clostridiales_like_87						1
Clostridiales_like_94						1
Clostridiales_like_99						1
Clostridium_isatidis_like_1						1
Coprococcus_comes_like_8						1
Corynebacterium_xerosis_like_1			1			1
Desulfovibrio_like_1	1					1
Desulfovibrio_like_2						1
Desulfovibrio_like_3						1
Desulfovibrio_piger_like_1						1
Desulfovibrio_piger_like_2						1
Desulfovibrio_piger_like_3						1
Desulfovibrio_piger_like_4						1
Desulfovibrio_piger_like_5					1	1
Desulfovibrio_piger_like_6						1
Desulfovibrio_piger_like_7						1
Eggerthella_sp._YY7918_like_1					1	1
Eggerthella_sp._YY7918_like_2						1
Empedobacter_brevis_like_1						1
Enterococcus_cecorum_like_1	1					1
Enterococcus_hirae_like_1				1		1
Enterococcus_like_1				1	1	1
Enterococcus_like_2						1
Enterococcus_like_3						1
Ethanoligenens_harbinense_like_1						1
Ethanoligenens_harbinense_like_4				1		1
Ethanoligenens_harbinense_like_6					1	1
Ethanoligenens_harbinense_like_7			1			1
Fibrobacter_succinogenes_like_1						1
Fibrobacter_succinogenes_like_10						1
Fibrobacter_succinogenes_like_11		1				1
Fibrobacter_succinogenes_like_12						1
Fibrobacter_succinogenes_like_13						1
Fibrobacter_succinogenes_like_14						1
Fibrobacter_succinogenes_like_15						1
Fibrobacter_succinogenes_like_16						1
Fibrobacter_succinogenes_like_17						1
Fibrobacter_succinogenes_like_18						1
Fibrobacter_succinogenes_like_19						1
Fibrobacter_succinogenes_like_2				1		1
Fibrobacter_succinogenes_like_20						1
Fibrobacter_succinogenes_like_21						1
Fibrobacter_succinogenes_like_22						1
Fibrobacter_succinogenes_like_23						1
Fibrobacter_succinogenes_like_24						1
Fibrobacter_succinogenes_like_25						1
Fibrobacter_succinogenes_like_26						1
Fibrobacter_succinogenes_like_27						1
Fibrobacter_succinogenes_like_28						1
Fibrobacter_succinogenes_like_29						1
Fibrobacter_succinogenes_like_3						1
Fibrobacter_succinogenes_like_30						1
Fibrobacter_succinogenes_like_31						1
Fibrobacter_succinogenes_like_32						1
Fibrobacter_succinogenes_like_33						1
Fibrobacter_succinogenes_like_34						1
Fibrobacter_succinogenes_like_35						1
Fibrobacter_succinogenes_like_36						1
Fibrobacter_succinogenes_like_37						1
Fibrobacter_succinogenes_like_38						1
Fibrobacter_succinogenes_like_39						1
Fibrobacter_succinogenes_like_4						1
Fibrobacter_succinogenes_like_40						1
Fibrobacter_succinogenes_like_41						1
Fibrobacter_succinogenes_like_42						1
Fibrobacter_succinogenes_like_43						1
Fibrobacter_succinogenes_like_5				1		1
Fibrobacter_succinogenes_like_6						1
Fibrobacter_succinogenes_like_7						1
Fibrobacter_succinogenes_like_8						1
Fibrobacter_succinogenes_like_9						1
Firmicutes_like_16	1					1
Flavobacterium_sp._xlx-214_like_1						1
Flavobacterium_sp._xlx-214_like_2						1
Flavobacterium_sp._xlx-214_like_3						1
Flavobacterium_sp._xlx-214_like_4						1
Flavonifractor_plautii_like_1		1	1		1	1
Flavonifractor_plautii_like_2						1
Flavonifractor_plautii_like_5						1
Flavonifractor_plautii_like_7		1			1	1
Flintibacter_sp._KGMB00164_like_1						1
Flintibacter_sp._KGMB00164_like_11						1
Flintibacter_sp._KGMB00164_like_13						1
Flintibacter_sp._KGMB00164_like_2					1	1
Flintibacter_sp._KGMB00164_like_24						1
Flintibacter_sp._KGMB00164_like_26						1
Flintibacter_sp._KGMB00164_like_34						1
Flintibacter_sp._KGMB00164_like_44						1
Flintibacter_sp._KGMB00164_like_45						1
Flintibacter_sp._KGMB00164_like_46						1
Flintibacter_sp._KGMB00164_like_48						1
Flintibacter_sp._KGMB00164_like_49						1
Flintibacter_sp._KGMB00164_like_50					1	1
Flintibacter_sp._KGMB00164_like_51						1
Flintibacter_sp._KGMB00164_like_6					1	1
Flintibacter_sp._KGMB00164_like_7						1
Gallibacterium_anatis_like_1	1					1
Gallibacterium_anatis_like_2						1
Gallibacterium_anatis_like_3						1
Gallibacterium_anatis_like_4						1
Hungateiclostridium_clariflavum_like_1						1
Hungateiclostridium_clariflavum_like_10				1		1
Hungateiclostridium_clariflavum_like_13						1
Hungateiclostridium_clariflavum_like_14						1
Hungateiclostridium_clariflavum_like_16			1			1
Hungateiclostridium_clariflavum_like_17						1
Hungateiclostridium_clariflavum_like_2						1
Hungateiclostridium_clariflavum_like_3				1		1
Hungateiclostridium_clariflavum_like_7						1
Hungateiclostridium_clariflavum_like_9						1
Hungateiclostridium_thermocellum_like_2				1		1
Intestinimonas_butyriciproducens_like_1						1
Intestinimonas_butyriciproducens_like_4		1				1
Intestinimonas_butyriciproducens_like_6						1
Jeotgalicoccus_like_1						1
Jeotgalicoccus_like_2						1
Kurthia_zopfii_like_1						1
Lachnospiraceae_like_1	1					1
Lachnospiraceae_like_2						1
Lachnospiraceae_like_3	1					1
Megasphaera_elsdenii_like_2		1				1
Megasphaera_elsdenii_like_3		1				1
Microbacterium_sp._A18JL241_like_1				1		1
Muribaculum_intestinale_like_58						1
Oligella_ureolytica_like_1						1
Oligella_ureolytica_like_2						1
Oligella_ureolytica_like_3						1
Oligella_ureolytica_like_4						1
Ornithobacterium_rhinotracheale_like_1						1
Ornithobacterium_rhinotracheale_like_2						1
Pelistega_sp._NLN63_like_1						1
Persicimonas_caeni_like_1						1
Pseudoclostridium_thermosuccinogenes_like_1			1			1
Pseudoclostridium_thermosuccinogenes_like_2						1
Pseudoclostridium_thermosuccinogenes_like_4						1
Pseudoclostridium_thermosuccinogenes_like_6						1
Pseudoclostridium_thermosuccinogenes_like_8						1
Pseudohongiella_spirulinae_like_1						1
Pseudomonas_sp._C27(2019)_like_1						1
Pseudomonas_sp._C27(2019)_like_2						1
Roseburia_intestinalis_like_18						1
Ruminococcaceae_like_13				1		1
Ruminococcus_albus_like_13						1
Ruminococcus_albus_like_14				1		1
Ruminococcus_albus_like_15						1
Ruminococcus_albus_like_17						1
Ruminococcus_albus_like_18						1
Ruminococcus_albus_like_19			1			1
Ruminococcus_albus_like_20						1
Ruminococcus_albus_like_21						1
Ruminococcus_albus_like_4				1		1
Ruminococcus_like_11			1			1
Ruminococcus_like_12			1			1
Ruminococcus_like_13						1
Ruminococcus_like_14						1
Ruminococcus_like_15						1
Ruminococcus_like_17					1	1
Ruminococcus_like_19						1
Ruminococcus_like_20						1
Ruminococcus_like_21						1
Ruminococcus_like_22						1
Ruminococcus_like_23				1		1
Ruminococcus_like_24						1
Ruminococcus_like_26						1
Ruminococcus_like_4						1
Ruminococcus_like_9						1
Ruminococcus_sp._JE7A12_like_1						1
Ruminococcus_sp._JE7A12_like_10						1
Ruminococcus_sp._JE7A12_like_101						1
Ruminococcus_sp._JE7A12_like_102						1
Ruminococcus_sp._JE7A12_like_105						1
Ruminococcus_sp._JE7A12_like_108				1		1
Ruminococcus_sp._JE7A12_like_11						1
Ruminococcus_sp._JE7A12_like_111						1
Ruminococcus_sp._JE7A12_like_115				1		1
Ruminococcus_sp._JE7A12_like_118						1
Ruminococcus_sp._JE7A12_like_120						1
Ruminococcus_sp._JE7A12_like_121						1
Ruminococcus_sp._JE7A12_like_122			1			1
Ruminococcus_sp._JE7A12_like_124						1
Ruminococcus_sp._JE7A12_like_129						1
Ruminococcus_sp._JE7A12_like_13				1		1
Ruminococcus_sp._JE7A12_like_130						1
Ruminococcus_sp._JE7A12_like_131						1
Ruminococcus_sp._JE7A12_like_132						1
Ruminococcus_sp._JE7A12_like_133						1
Ruminococcus_sp._JE7A12_like_134						1
Ruminococcus_sp._JE7A12_like_135						1
Ruminococcus_sp._JE7A12_like_137						1
Ruminococcus_sp._JE7A12_like_138						1
Ruminococcus_sp._JE7A12_like_139						1
Ruminococcus_sp._JE7A12_like_140		1				1
Ruminococcus_sp._JE7A12_like_141						1
Ruminococcus_sp._JE7A12_like_142						1
Ruminococcus_sp._JE7A12_like_143						1
Ruminococcus_sp._JE7A12_like_144						1
Ruminococcus_sp._JE7A12_like_146						1
Ruminococcus_sp._JE7A12_like_147						1
Ruminococcus_sp._JE7A12_like_15						1
Ruminococcus_sp._JE7A12_like_150			1			1
Ruminococcus_sp._JE7A12_like_151						1
Ruminococcus_sp._JE7A12_like_157						1
Ruminococcus_sp._JE7A12_like_158						1
Ruminococcus_sp._JE7A12_like_160						1
Ruminococcus_sp._JE7A12_like_161						1
Ruminococcus_sp._JE7A12_like_163						1
Ruminococcus_sp._JE7A12_like_17						1
Ruminococcus_sp._JE7A12_like_19						1
Ruminococcus_sp._JE7A12_like_21						1
Ruminococcus_sp._JE7A12_like_22				1		1
Ruminococcus_sp._JE7A12_like_25						1
Ruminococcus_sp._JE7A12_like_27				1		1
Ruminococcus_sp._JE7A12_like_34						1
Ruminococcus_sp._JE7A12_like_35		1				1
Ruminococcus_sp._JE7A12_like_36		1				1
Ruminococcus_sp._JE7A12_like_4						1
Ruminococcus_sp._JE7A12_like_40				1		1
Ruminococcus_sp._JE7A12_like_53						1
Ruminococcus_sp._JE7A12_like_6						1
Ruminococcus_sp._JE7A12_like_62						1
Ruminococcus_sp._JE7A12_like_64						1
Ruminococcus_sp._JE7A12_like_69						1
Ruminococcus_sp._JE7A12_like_7						1
Ruminococcus_sp._JE7A12_like_70						1
Ruminococcus_sp._JE7A12_like_73						1
Ruminococcus_sp._JE7A12_like_75						1
Ruminococcus_sp._JE7A12_like_76	1	1			1	1
Ruminococcus_sp._JE7A12_like_8			1			1
Ruminococcus_sp._JE7A12_like_84			1			1
Ruminococcus_sp._JE7A12_like_88	1					1
Ruminococcus_sp._JE7A12_like_9						1
Ruminococcus_sp._JE7A12_like_95		1				1
Ruminococcus_sp._JE7A12_like_98						1
Ruminococcus_sp._JE7A12_like_99				1		1
Staphylococcus_like_1		1				1
Tessaracoccus_flavus_like_2						1
Thiomicrorhabdus_sp._G1_like_1						1
Treponema_brennaborense_like_1				1		1
Treponema_brennaborense_like_11						1
Treponema_brennaborense_like_12						1
Treponema_brennaborense_like_13						1
Treponema_brennaborense_like_2			1	1		1
Treponema_brennaborense_like_3						1
Treponema_brennaborense_like_4			1	1		1
Treponema_brennaborense_like_6						1
Treponema_brennaborense_like_7						1
Treponema_brennaborense_like_8				1		1
Treponema_socranskii_like_1			1			1
Treponema_socranskii_like_10				1		1
Treponema_socranskii_like_11						1
Treponema_socranskii_like_12						1
Treponema_socranskii_like_13						1
Treponema_socranskii_like_14						1
Treponema_socranskii_like_15						1
Treponema_socranskii_like_16						1
Treponema_socranskii_like_17						1
Treponema_socranskii_like_18						1
Treponema_socranskii_like_19						1
Treponema_socranskii_like_2			1			1
Treponema_socranskii_like_20						1
Treponema_socranskii_like_21						1
Treponema_socranskii_like_22						1
Treponema_socranskii_like_23						1
Treponema_socranskii_like_24						1
Treponema_socranskii_like_25						1
Treponema_socranskii_like_26						1
Treponema_socranskii_like_27						1
Treponema_socranskii_like_28						1
Treponema_socranskii_like_29						1
Treponema_socranskii_like_3						1
Treponema_socranskii_like_30						1
Treponema_socranskii_like_31						1
Treponema_socranskii_like_32						1
Treponema_socranskii_like_33						1
Treponema_socranskii_like_34						1
Treponema_socranskii_like_35						1
Treponema_socranskii_like_36						1
Treponema_socranskii_like_37						1
Treponema_socranskii_like_38						1
Treponema_socranskii_like_39						1
Treponema_socranskii_like_4						1
Treponema_socranskii_like_40						1
Treponema_socranskii_like_41						1
Treponema_socranskii_like_42						1
Treponema_socranskii_like_43						1
Treponema_socranskii_like_44						1
Treponema_socranskii_like_45						1
Treponema_socranskii_like_46						1
Treponema_socranskii_like_47				1		1
Treponema_socranskii_like_48						1
Treponema_socranskii_like_49				1	1	1
Treponema_socranskii_like_5			1			1
Treponema_socranskii_like_50						1
Treponema_socranskii_like_51						1
Treponema_socranskii_like_52						1
Treponema_socranskii_like_53			1	1		1
Treponema_socranskii_like_55			1	1		1
Treponema_socranskii_like_56						1
Treponema_socranskii_like_57						1
Treponema_socranskii_like_58						1
Treponema_socranskii_like_59						1
Treponema_socranskii_like_6						1
Treponema_socranskii_like_60						1
Treponema_socranskii_like_61						1
Treponema_socranskii_like_63						1
Treponema_socranskii_like_65						1
Treponema_socranskii_like_66						1
Treponema_socranskii_like_67						1
Treponema_socranskii_like_68						1
Treponema_socranskii_like_69						1
Treponema_socranskii_like_70						1
Treponema_socranskii_like_9				1		1
Treponema_succinifaciens_like_1						1
Treponema_succinifaciens_like_10						1
Treponema_succinifaciens_like_11						1
Treponema_succinifaciens_like_12						1
Treponema_succinifaciens_like_13						1
Treponema_succinifaciens_like_14						1
Treponema_succinifaciens_like_15						1
Treponema_succinifaciens_like_16						1
Treponema_succinifaciens_like_17						1
Treponema_succinifaciens_like_18						1
Treponema_succinifaciens_like_19						1
Treponema_succinifaciens_like_2						1
Treponema_succinifaciens_like_20						1
Treponema_succinifaciens_like_21				1		1
Treponema_succinifaciens_like_22						1
Treponema_succinifaciens_like_24				1		1
Treponema_succinifaciens_like_25						1
Treponema_succinifaciens_like_26				1	1	1
Treponema_succinifaciens_like_27						1
Treponema_succinifaciens_like_28						1
Treponema_succinifaciens_like_29						1
Treponema_succinifaciens_like_3						1
Treponema_succinifaciens_like_30						1
Treponema_succinifaciens_like_31						1
Treponema_succinifaciens_like_32						1
Treponema_succinifaciens_like_33						1
Treponema_succinifaciens_like_34						1
Treponema_succinifaciens_like_35						1
Treponema_succinifaciens_like_36						1
Treponema_succinifaciens_like_37						1
Treponema_succinifaciens_like_38						1
Treponema_succinifaciens_like_4						1
Treponema_succinifaciens_like_40						1
Treponema_succinifaciens_like_41						1
Treponema_succinifaciens_like_43						1
Treponema_succinifaciens_like_44			1			1
Treponema_succinifaciens_like_45						1
Treponema_succinifaciens_like_46						1
Treponema_succinifaciens_like_47						1
Treponema_succinifaciens_like_48						1
Treponema_succinifaciens_like_5				1		1
Treponema_succinifaciens_like_6						1
Treponema_succinifaciens_like_7						1
Treponema_succinifaciens_like_8						1
Treponema_succinifaciens_like_9						1
unclassified_Campylobacter_like_1						1
unclassified_Campylobacter_like_2						1
unclassified_Campylobacter_like_3				1		1
unclassified_Citricoccus_like_1				1		1

## Sheet: acetoin
MAGs	milk	solid	winter	summer	core	total			milk	solid	winter	summer
Psychrobacter_like_1						4		MAGs carrying enzymes	29	191	75	103
Acholeplasma_brassicae_like_6				3		3
Bifidobacterium_like_1			3			3
Bifidobacterium_like_2						3
Bifidobacterium_longum_like_1						3
Bifidobacterium_longum_like_2						3
Bifidobacterium_longum_like_3			3			3
Bifidobacterium_longum_like_4						3
Caproiciproducens_sp._NJN-50_like_3						3
Caproiciproducens_sp._NJN-50_like_4						3
Caproiciproducens_sp._NJN-50_like_6						3
Clostridiales_like_31						3
Clostridiales_like_57					3	3
Clostridiales_like_92						3
Coprococcus_comes_like_4		3				3
Corynebacterium_xerosis_like_1			3			3
Enterobacteriaceae_like_1						3
Enterobacteriaceae_like_2						3
Enterobacteriaceae_like_3						3
Enterobacteriaceae_like_4						3
Enterobacteriaceae_like_6						3
Enterobacteriaceae_like_7						3
Enterococcus_cecorum_like_1	3					3
Escherichia_coli_str._K-12_substr._MG1655_like_1						3
Escherichia_coli_str._K-12_substr._MG1655_like_10						3
Escherichia_coli_str._K-12_substr._MG1655_like_2	3					3
Escherichia_coli_str._K-12_substr._MG1655_like_3						3
Escherichia_coli_str._K-12_substr._MG1655_like_4						3
Escherichia_coli_str._K-12_substr._MG1655_like_5						3
Escherichia_coli_str._K-12_substr._MG1655_like_7	3				3	3
Escherichia_coli_str._K-12_substr._MG1655_like_8						3
Escherichia_coli_str._K-12_substr._MG1655_like_9						3
Intestinimonas_butyriciproducens_like_5					3	3
Lachnospiraceae_like_4						3
Lactobacillus_nenjiangensis_like_1						3
Lactobacillus_sakei_like_1						3
Lactobacillus_sakei_like_2						3
Lactobacillus_sakei_like_3						3
Limosilactobacillus_reuteri_like_1			3			3
Limosilactobacillus_reuteri_like_2						3
Massilistercora_timonensis_like_1				3	3	3
Megasphaera_elsdenii_like_1						3
Megasphaera_elsdenii_like_2		3				3
Megasphaera_elsdenii_like_3		3				3
Nesterenkonia_sp._NBAIMH1_like_1						3
Oligella_ureolytica_like_1						3
Prevotella_enoeca_like_11						3
Ruminococcus_sp._JE7A12_like_113				3	3	3
Ruminococcus_sp._JE7A12_like_116				3		3
Ruminococcus_sp._JE7A12_like_35		3				3
Ruminococcus_sp._JE7A12_like_4						3
Ruminococcus_sp._JE7A12_like_73						3
Ruminococcus_sp._JE7A12_like_99				3		3
Selenomonas_ruminantium_like_10						3
Selenomonas_ruminantium_like_12		3				3
Selenomonas_ruminantium_like_13		3				3
Selenomonas_ruminantium_like_14		3			3	3
Selenomonas_ruminantium_like_7						3
Sphaerochaeta_pleomorpha_like_2						3
Streptococcus_like_1						3
Streptococcus_like_2						3
Streptococcus_like_3				3	3	3
Streptococcus_like_4				3		3
Succinivibrio_dextrinosolvens_like_6						3
Veillonella_like_1						3
Veillonella_like_2						3
Acetobacter_sp._KACC_21233_like_1					2	2
Acholeplasma_brassicae_like_3						2
Acholeplasma_brassicae_like_4						2
Acholeplasma_brassicae_like_5						2
Acidaminococcus_fermentans_like_1						2
Acidaminococcus_fermentans_like_2						2
Acidaminococcus_fermentans_like_3						2
Acidaminococcus_fermentans_like_4						2
Acidaminococcus_fermentans_like_5						2
Acidaminococcus_fermentans_like_6		2				2
Acinetobacter_like_1						2
Alistipes_communis_like_3						2
Alistipes_indistinctus_like_1						2
Alistipes_indistinctus_like_10		2				2
Alistipes_indistinctus_like_11						2
Alistipes_indistinctus_like_8						2
Alistipes_indistinctus_like_9						2
Alistipes_like_10						2
Alistipes_like_104						2
Alistipes_like_105						2
Alistipes_like_107						2
Alistipes_like_108			2			2
Alistipes_like_110						2
Alistipes_like_111						2
Alistipes_like_114						2
Alistipes_like_118				2		2
Alistipes_like_119						2
Alistipes_like_121			2			2
Alistipes_like_122						2
Alistipes_like_123					2	2
Alistipes_like_124						2
Alistipes_like_125						2
Alistipes_like_128						2
Alistipes_like_129			2			2
Alistipes_like_130						2
Alistipes_like_132						2
Alistipes_like_133						2
Alistipes_like_134			2			2
Alistipes_like_137						2
Alistipes_like_139						2
Alistipes_like_140						2
Alistipes_like_141			2			2
Alistipes_like_143						2
Alistipes_like_147		2		2		2
Alistipes_like_153			2			2
Alistipes_like_155						2
Alistipes_like_17						2
Alistipes_like_19			2			2
Alistipes_like_21						2
Alistipes_like_23						2
Alistipes_like_33			2			2
Alistipes_like_37			2		2	2
Alistipes_like_40			2			2
Alistipes_like_43		2				2
Alistipes_like_47						2
Alistipes_like_58					2	2
Alistipes_like_59				2		2
Alistipes_like_66						2
Alistipes_like_67						2
Alistipes_like_68						2
Alistipes_like_72						2
Alistipes_like_83						2
Alistipes_like_85						2
Alistipes_like_86						2
Alistipes_like_87						2
Alistipes_like_88						2
Alistipes_like_92						2
Alistipes_like_95		2			2	2
Alistipes_like_98						2
Alkalitalea_saponilacus_like_1		2				2
Alkalitalea_saponilacus_like_2				2		2
Alloprevotella_sp._E39_like_1						2
Alloprevotella_sp._E39_like_10						2
Alloprevotella_sp._E39_like_12		2				2
Alloprevotella_sp._E39_like_13		2				2
Alloprevotella_sp._E39_like_14						2
Alloprevotella_sp._E39_like_15						2
Alloprevotella_sp._E39_like_17						2
Alloprevotella_sp._E39_like_18						2
Alloprevotella_sp._E39_like_19		2				2
Alloprevotella_sp._E39_like_2						2
Alloprevotella_sp._E39_like_20		2				2
Alloprevotella_sp._E39_like_22		2				2
Alloprevotella_sp._E39_like_24		2				2
Alloprevotella_sp._E39_like_25				2	2	2
Alloprevotella_sp._E39_like_26					2	2
Alloprevotella_sp._E39_like_29		2				2
Alloprevotella_sp._E39_like_3						2
Alloprevotella_sp._E39_like_30						2
Alloprevotella_sp._E39_like_31		2				2
Alloprevotella_sp._E39_like_32		2				2
Alloprevotella_sp._E39_like_33		2				2
Alloprevotella_sp._E39_like_34						2
Alloprevotella_sp._E39_like_35						2
Alloprevotella_sp._E39_like_37		2				2
Alloprevotella_sp._E39_like_38						2
Alloprevotella_sp._E39_like_43						2
Alloprevotella_sp._E39_like_44						2
Alloprevotella_sp._E39_like_45						2
Alloprevotella_sp._E39_like_46						2
Alloprevotella_sp._E39_like_47		2				2
Alloprevotella_sp._E39_like_48		2				2
Alloprevotella_sp._E39_like_49		2			2	2
Alloprevotella_sp._E39_like_5		2	2			2
Alloprevotella_sp._E39_like_51						2
Alloprevotella_sp._E39_like_52						2
Alloprevotella_sp._E39_like_53						2
Alloprevotella_sp._E39_like_56		2				2
Alloprevotella_sp._E39_like_6		2				2
Alloprevotella_sp._E39_like_7		2				2
Alloprevotella_sp._E39_like_8		2				2
Alloprevotella_sp._E39_like_9						2
Altibacter_sp._ALE3EI_like_1						2
Aminipila_sp._JN-39_like_1						2
Aminipila_sp._JN-39_like_2						2
Aminipila_sp._JN-39_like_5				2	2	2
Anaerocolumna_sp._CBA3638_like_1						2
Anaerocolumna_sp._CBA3638_like_2						2
Anaerocolumna_sp._CBA3638_like_3		2				2
Anaerocolumna_sp._CBA3638_like_4				2		2
Anaerocolumna_sp._CBA3638_like_5						2
Anaerocolumna_sp._CBA3638_like_6					2	2
Anaerocolumna_sp._CBA3638_like_7						2
Anaerotignum_propionicum_like_12				2	2	2
Anaerotignum_propionicum_like_13					2	2
Anaerotignum_propionicum_like_14						2
Anaerotignum_propionicum_like_15						2
Anaerotignum_propionicum_like_16		2				2
Anaerotignum_propionicum_like_17						2
Anaerotignum_propionicum_like_18					2	2
Anaerotignum_propionicum_like_23						2
Anaerotignum_propionicum_like_25						2
Anaerotignum_propionicum_like_5			2			2
Anaerotignum_propionicum_like_7		2			2	2
Bacteroidales_like_12						2
Bacteroidales_like_13		2				2
Bacteroidales_like_14		2				2
Bacteroidales_like_16						2
Bacteroidales_like_17						2
Bacteroidales_like_19						2
Bacteroidales_like_2						2
Bacteroidales_like_20						2
Bacteroidales_like_22						2
Bacteroidales_like_23					2	2
Bacteroidales_like_24						2
Bacteroidales_like_25	2					2
Bacteroidales_like_26						2
Bacteroidales_like_27					2	2
Bacteroidales_like_29						2
Bacteroidales_like_31		2			2	2
Bacteroidales_like_32						2
Bacteroidales_like_34				2		2
Bacteroidales_like_35						2
Bacteroidales_like_36						2
Bacteroidales_like_38						2
Bacteroidales_like_39						2
Bacteroidales_like_4				2		2
Bacteroidales_like_40						2
Bacteroidales_like_41				2		2
Bacteroidales_like_42						2
Bacteroidales_like_43						2
Bacteroidales_like_44						2
Bacteroidales_like_45					2	2
Bacteroidales_like_46						2
Bacteroidales_like_5					2	2
Bacteroidales_like_6					2	2
Bacteroidales_like_7		2				2
Bacteroidales_like_8						2
Bacteroidales_like_9						2
Bacteroides_fragilis_like_1						2
Bacteroides_fragilis_like_2						2
Bacteroides_fragilis_like_3	2				2	2
Bacteroides_like_10						2
Bacteroides_like_13						2
Bacteroides_like_15						2
Bacteroides_like_16						2
Bacteroides_like_17	2					2
Bacteroides_like_19		2				2
Bacteroides_like_2						2
Bacteroides_like_20	2					2
Bacteroides_like_21						2
Bacteroides_like_22						2
Bacteroides_like_23						2
Bacteroides_like_24						2
Bacteroides_like_5						2
Bacteroides_like_7		2				2
Bacteroides_like_8		2				2
Bacteroides_sp._CBA7301_like_1	2					2
Barnesiella_viscericola_like_10						2
Barnesiella_viscericola_like_11		2				2
Barnesiella_viscericola_like_12		2				2
Barnesiella_viscericola_like_13						2
Barnesiella_viscericola_like_14						2
Barnesiella_viscericola_like_15						2
Barnesiella_viscericola_like_16						2
Barnesiella_viscericola_like_17						2
Barnesiella_viscericola_like_19						2
Barnesiella_viscericola_like_20						2
Barnesiella_viscericola_like_21						2
Barnesiella_viscericola_like_22		2				2
Barnesiella_viscericola_like_23						2
Barnesiella_viscericola_like_24						2
Barnesiella_viscericola_like_25						2
Barnesiella_viscericola_like_26						2
Barnesiella_viscericola_like_5						2
Barnesiella_viscericola_like_6						2
Barnesiella_viscericola_like_7		2				2
Barnesiella_viscericola_like_8						2
Barnesiella_viscericola_like_9						2
Bifidobacterium_angulatum_like_1						2
Bifidobacterium_angulatum_like_10						2
Bifidobacterium_angulatum_like_11						2
Bifidobacterium_angulatum_like_12						2
Bifidobacterium_angulatum_like_13						2
Bifidobacterium_angulatum_like_14						2
Bifidobacterium_angulatum_like_15						2
Bifidobacterium_angulatum_like_16						2
Bifidobacterium_angulatum_like_17						2
Bifidobacterium_angulatum_like_18						2
Bifidobacterium_angulatum_like_19						2
Bifidobacterium_angulatum_like_2			2			2
Bifidobacterium_angulatum_like_20						2
Bifidobacterium_angulatum_like_21						2
Bifidobacterium_angulatum_like_22						2
Bifidobacterium_angulatum_like_23						2
Bifidobacterium_angulatum_like_24						2
Bifidobacterium_angulatum_like_25						2
Bifidobacterium_angulatum_like_3						2
Bifidobacterium_angulatum_like_4						2
Bifidobacterium_angulatum_like_5						2
Bifidobacterium_angulatum_like_6			2			2
Bifidobacterium_angulatum_like_7						2
Bifidobacterium_angulatum_like_8						2
Bifidobacterium_angulatum_like_9						2
Bifidobacterium_choerinum_like_1			2			2
Bifidobacterium_choerinum_like_2						2
Bifidobacterium_choerinum_like_3						2
Bifidobacterium_choerinum_like_4			2			2
Bifidobacterium_pseudocatenulatum_like_2						2
Bifidobacterium_pseudocatenulatum_like_3			2			2
Bifidobacterium_pseudocatenulatum_like_4						2
Bifidobacterium_pseudolongum_like_1						2
Bifidobacterium_pseudolongum_like_10						2
Bifidobacterium_pseudolongum_like_11						2
Bifidobacterium_pseudolongum_like_12						2
Bifidobacterium_pseudolongum_like_13						2
Bifidobacterium_pseudolongum_like_14						2
Bifidobacterium_pseudolongum_like_15						2
Bifidobacterium_pseudolongum_like_16						2
Bifidobacterium_pseudolongum_like_17						2
Bifidobacterium_pseudolongum_like_18						2
Bifidobacterium_pseudolongum_like_19						2
Bifidobacterium_pseudolongum_like_2						2
Bifidobacterium_pseudolongum_like_20						2
Bifidobacterium_pseudolongum_like_21						2
Bifidobacterium_pseudolongum_like_22						2
Bifidobacterium_pseudolongum_like_24						2
Bifidobacterium_pseudolongum_like_26						2
Bifidobacterium_pseudolongum_like_27						2
Bifidobacterium_pseudolongum_like_28						2
Bifidobacterium_pseudolongum_like_29						2
Bifidobacterium_pseudolongum_like_3						2
Bifidobacterium_pseudolongum_like_30						2
Bifidobacterium_pseudolongum_like_31						2
Bifidobacterium_pseudolongum_like_32						2
Bifidobacterium_pseudolongum_like_33						2
Bifidobacterium_pseudolongum_like_34						2
Bifidobacterium_pseudolongum_like_35						2
Bifidobacterium_pseudolongum_like_36						2
Bifidobacterium_pseudolongum_like_37						2
Bifidobacterium_pseudolongum_like_38						2
Bifidobacterium_pseudolongum_like_4						2
Bifidobacterium_pseudolongum_like_40						2
Bifidobacterium_pseudolongum_like_41						2
Bifidobacterium_pseudolongum_like_42						2
Bifidobacterium_pseudolongum_like_43						2
Bifidobacterium_pseudolongum_like_44						2
Bifidobacterium_pseudolongum_like_45						2
Bifidobacterium_pseudolongum_like_46						2
Bifidobacterium_pseudolongum_like_47						2
Bifidobacterium_pseudolongum_like_48						2
Bifidobacterium_pseudolongum_like_49						2
Bifidobacterium_pseudolongum_like_5						2
Bifidobacterium_pseudolongum_like_50						2
Bifidobacterium_pseudolongum_like_51						2
Bifidobacterium_pseudolongum_like_52						2
Bifidobacterium_pseudolongum_like_53						2
Bifidobacterium_pseudolongum_like_54						2
Bifidobacterium_pseudolongum_like_55						2
Bifidobacterium_pseudolongum_like_56						2
Bifidobacterium_pseudolongum_like_57						2
Bifidobacterium_pseudolongum_like_58						2
Bifidobacterium_pseudolongum_like_59						2
Bifidobacterium_pseudolongum_like_6						2
Bifidobacterium_pseudolongum_like_60						2
Bifidobacterium_pseudolongum_like_61						2
Bifidobacterium_pseudolongum_like_62						2
Bifidobacterium_pseudolongum_like_63						2
Bifidobacterium_pseudolongum_like_64						2
Bifidobacterium_pseudolongum_like_65						2
Bifidobacterium_pseudolongum_like_66						2
Bifidobacterium_pseudolongum_like_67						2
Bifidobacterium_pseudolongum_like_68						2
Bifidobacterium_pseudolongum_like_69						2
Bifidobacterium_pseudolongum_like_7						2
Bifidobacterium_pseudolongum_like_70						2
Bifidobacterium_pseudolongum_like_71						2
Bifidobacterium_pseudolongum_like_72						2
Bifidobacterium_pseudolongum_like_73						2
Bifidobacterium_pseudolongum_like_74						2
Bifidobacterium_pseudolongum_like_8						2
Bifidobacterium_pseudolongum_like_9						2
Bifidobacterium_thermophilum_like_1						2
Bifidobacterium_thermophilum_like_2			2			2
Bifidobacterium_thermophilum_like_3			2			2
Bifidobacterium_thermophilum_like_4			2			2
Blautia_argi_like_1						2
Blautia_argi_like_2	2					2
Blautia_argi_like_3						2
Blautia_argi_like_4						2
Blautia_argi_like_5						2
Blautia_argi_like_6						2
Blautia_hansenii_like_1						2
Blautia_hansenii_like_2		2			2	2
Blautia_like_1			2		2	2
Blautia_like_2						2
Butyrivibrio_proteoclasticus_like_1				2		2
Butyrivibrio_proteoclasticus_like_2		2				2
Butyrivibrio_proteoclasticus_like_3						2
Butyrivibrio_proteoclasticus_like_4						2
Butyrivibrio_proteoclasticus_like_5						2
Candidatus_Campylobacter_infans_like_1						2
Caproiciproducens_sp._NJN-50_like_11						2
Caproiciproducens_sp._NJN-50_like_14				2		2
Caproiciproducens_sp._NJN-50_like_5		2	2			2
Caproiciproducens_sp._NJN-50_like_8						2
Caproiciproducens_sp._NJN-50_like_9				2		2
Christensenella_minuta_like_1			2			2
Christensenella_minuta_like_3			2			2
Christensenella_minuta_like_4			2	2		2
Christensenella_sp._Marseille-P3954_like_10						2
Christensenella_sp._Marseille-P3954_like_2						2
Christensenella_sp._Marseille-P3954_like_3						2
Christensenella_sp._Marseille-P3954_like_4						2
Christensenella_sp._Marseille-P3954_like_5						2
Christensenella_sp._Marseille-P3954_like_6						2
Christensenella_sp._Marseille-P3954_like_7						2
Christensenella_sp._Marseille-P3954_like_8						2
Clostridiales_like_12						2
Clostridiales_like_15						2
Clostridiales_like_17				2		2
Clostridiales_like_20		2				2
Clostridiales_like_21						2
Clostridiales_like_22		2				2
Clostridiales_like_23						2
Clostridiales_like_24						2
Clostridiales_like_25				2		2
Clostridiales_like_26						2
Clostridiales_like_27						2
Clostridiales_like_28		2				2
Clostridiales_like_29						2
Clostridiales_like_30						2
Clostridiales_like_32						2
Clostridiales_like_33						2
Clostridiales_like_34		2				2
Clostridiales_like_35						2
Clostridiales_like_37						2
Clostridiales_like_38						2
Clostridiales_like_39						2
Clostridiales_like_40						2
Clostridiales_like_42						2
Clostridiales_like_43						2
Clostridiales_like_44		2				2
Clostridiales_like_45			2			2
Clostridiales_like_46						2
Clostridiales_like_47						2
Clostridiales_like_48		2				2
Clostridiales_like_49		2				2
Clostridiales_like_50	2					2
Clostridiales_like_51		2				2
Clostridiales_like_52	2					2
Clostridiales_like_53		2				2
Clostridiales_like_54			2		2	2
Clostridiales_like_55						2
Clostridiales_like_56				2		2
Clostridiales_like_58						2
Clostridiales_like_6						2
Clostridiales_like_61						2
Clostridiales_like_63						2
Clostridiales_like_64				2		2
Clostridiales_like_65						2
Clostridiales_like_66						2
Clostridiales_like_67						2
Clostridiales_like_68						2
Clostridiales_like_69						2
Clostridiales_like_7			2			2
Clostridiales_like_72						2
Clostridiales_like_74		2				2
Clostridiales_like_76						2
Clostridiales_like_77						2
Clostridiales_like_78			2			2
Clostridiales_like_79						2
Clostridiales_like_80						2
Clostridiales_like_82						2
Clostridiales_like_83						2
Clostridiales_like_86						2
Clostridiales_like_87						2
Clostridiales_like_88				2		2
Clostridiales_like_89				2	2	2
Clostridiales_like_9			2			2
Clostridiales_like_90						2
Clostridiales_like_91						2
Clostridiales_like_93		2				2
Clostridiales_like_94						2
Clostridiales_like_95						2
Clostridiales_like_96						2
Clostridiales_like_97		2				2
Clostridiales_like_98						2
Clostridiales_like_99						2
Collinsella_aerofaciens_like_3		2				2
Coprobacter_sp._2CBH44_like_1				2		2
Coprococcus_comes_like_1		2				2
Coprococcus_comes_like_2	2	2				2
Coprococcus_comes_like_3						2
Coprococcus_comes_like_5	2					2
Coprococcus_comes_like_6						2
Coprococcus_comes_like_7						2
Coprococcus_comes_like_8						2
Coprococcus_comes_like_9					2	2
Corynebacterium_efficiens_like_1						2
Corynebacterium_humireducens_like_1						2
Corynebacterium_humireducens_like_2						2
Corynebacterium_humireducens_like_3						2
Corynebacterium_maris_like_1			2			2
Corynebacterium_maris_like_2						2
Corynebacterium_maris_like_3						2
Desulfovibrio_like_1	2					2
Desulfovibrio_like_2						2
Desulfovibrio_like_3						2
Desulfovibrio_piger_like_1						2
Desulfovibrio_piger_like_2						2
Desulfovibrio_piger_like_3						2
Desulfovibrio_piger_like_4						2
Desulfovibrio_piger_like_5					2	2
Desulfovibrio_piger_like_6						2
Desulfovibrio_piger_like_7						2
Eggerthella_sp._YY7918_like_2						2
Enterobacteriaceae_like_5						2
Enterococcus_hirae_like_1				2		2
Enterococcus_like_1				2	2	2
Erysipelotrichaceae_like_12						2
Escherichia_coli_str._K-12_substr._MG1655_like_11						2
Escherichia_coli_str._K-12_substr._MG1655_like_6						2
Ethanoligenens_harbinense_like_1						2
Ethanoligenens_harbinense_like_5				2		2
Ethanoligenens_harbinense_like_7			2			2
Faecalibacterium_prausnitzii_like_1						2
Faecalibacterium_prausnitzii_like_10						2
Faecalibacterium_prausnitzii_like_11		2				2
Faecalibacterium_prausnitzii_like_12						2
Faecalibacterium_prausnitzii_like_13		2				2
Faecalibacterium_prausnitzii_like_14						2
Faecalibacterium_prausnitzii_like_16						2
Faecalibacterium_prausnitzii_like_17						2
Faecalibacterium_prausnitzii_like_19	2					2
Faecalibacterium_prausnitzii_like_2						2
Faecalibacterium_prausnitzii_like_20		2				2
Faecalibacterium_prausnitzii_like_21						2
Faecalibacterium_prausnitzii_like_22						2
Faecalibacterium_prausnitzii_like_23					2	2
Faecalibacterium_prausnitzii_like_24						2
Faecalibacterium_prausnitzii_like_26						2
Faecalibacterium_prausnitzii_like_27						2
Faecalibacterium_prausnitzii_like_28						2
Faecalibacterium_prausnitzii_like_29						2
Faecalibacterium_prausnitzii_like_3						2
Faecalibacterium_prausnitzii_like_30			2			2
Faecalibacterium_prausnitzii_like_31	2					2
Faecalibacterium_prausnitzii_like_32						2
Faecalibacterium_prausnitzii_like_34						2
Faecalibacterium_prausnitzii_like_35		2				2
Faecalibacterium_prausnitzii_like_36		2				2
Faecalibacterium_prausnitzii_like_37		2				2
Faecalibacterium_prausnitzii_like_38						2
Faecalibacterium_prausnitzii_like_39						2
Faecalibacterium_prausnitzii_like_4		2				2
Faecalibacterium_prausnitzii_like_40						2
Faecalibacterium_prausnitzii_like_41						2
Faecalibacterium_prausnitzii_like_42					2	2
Faecalibacterium_prausnitzii_like_43						2
Faecalibacterium_prausnitzii_like_5						2
Faecalibacterium_prausnitzii_like_6						2
Faecalibacterium_prausnitzii_like_7						2
Faecalibacterium_prausnitzii_like_8						2
Faecalibacterium_prausnitzii_like_9						2
Firmicutes_like_14						2
Firmicutes_like_16	2					2
Flavonifractor_plautii_like_1		2	2		2	2
Flavonifractor_plautii_like_2						2
Flavonifractor_plautii_like_3						2
Flavonifractor_plautii_like_4						2
Flavonifractor_plautii_like_5						2
Flavonifractor_plautii_like_6						2
Flintibacter_sp._KGMB00164_like_1						2
Flintibacter_sp._KGMB00164_like_16						2
Flintibacter_sp._KGMB00164_like_22						2
Flintibacter_sp._KGMB00164_like_30						2
Flintibacter_sp._KGMB00164_like_31	2				2	2
Flintibacter_sp._KGMB00164_like_33	2					2
Flintibacter_sp._KGMB00164_like_36					2	2
Flintibacter_sp._KGMB00164_like_42						2
Flintibacter_sp._KGMB00164_like_47						2
Gallibacterium_anatis_like_1	2					2
Gallibacterium_anatis_like_2						2
Gallibacterium_anatis_like_3						2
Gallibacterium_anatis_like_4						2
Hungateiclostridium_clariflavum_like_11						2
Hungateiclostridium_clariflavum_like_12				2		2
Hungateiclostridium_clariflavum_like_14						2
Hungateiclostridium_clariflavum_like_4						2
Hungateiclostridium_clariflavum_like_5						2
Hungateiclostridium_clariflavum_like_8						2
Hungatella_hathewayi_like_1						2
Hungatella_hathewayi_like_2	2	2	2		2	2
Intestinimonas_butyriciproducens_like_4		2				2
Intestinimonas_butyriciproducens_like_6						2
Kiritimatiella_glycovorans_like_1						2
Kiritimatiella_glycovorans_like_2						2
Lachnospira_eligens_like_1						2
Lachnospira_eligens_like_2				2		2
Lachnospira_eligens_like_3						2
Lachnospira_eligens_like_4						2
Lachnospira_eligens_like_5						2
Lachnospiraceae_like_1	2					2
Lachnospiraceae_like_2						2
Lachnospiraceae_like_3	2					2
Lactobacillus_curvatus_like_1						2
Lactobacillus_curvatus_like_2						2
Lactobacillus_johnsonii_like_1					2	2
Ligilactobacillus_agilis_like_1						2
Ligilactobacillus_agilis_like_2						2
Ligilactobacillus_agilis_like_3						2
Ligilactobacillus_salivarius_like_1						2
Ligilactobacillus_salivarius_like_2						2
Ligilactobacillus_salivarius_like_3						2
Ligilactobacillus_salivarius_like_4						2
Megamonas_funiformis_like_1		2				2
Megamonas_funiformis_like_2		2				2
Megamonas_funiformis_like_3		2				2
Megamonas_funiformis_like_5		2				2
Megamonas_funiformis_like_6		2				2
Microbacterium_sp._A18JL241_like_1				2		2
Muribaculum_intestinale_like_1						2
Muribaculum_intestinale_like_10						2
Muribaculum_intestinale_like_100						2
Muribaculum_intestinale_like_101						2
Muribaculum_intestinale_like_103						2
Muribaculum_intestinale_like_104						2
Muribaculum_intestinale_like_106						2
Muribaculum_intestinale_like_109		2				2
Muribaculum_intestinale_like_110						2
Muribaculum_intestinale_like_111						2
Muribaculum_intestinale_like_112						2
Muribaculum_intestinale_like_113		2				2
Muribaculum_intestinale_like_114						2
Muribaculum_intestinale_like_115						2
Muribaculum_intestinale_like_116		2			2	2
Muribaculum_intestinale_like_117						2
Muribaculum_intestinale_like_121		2				2
Muribaculum_intestinale_like_122		2				2
Muribaculum_intestinale_like_123						2
Muribaculum_intestinale_like_126			2			2
Muribaculum_intestinale_like_127						2
Muribaculum_intestinale_like_129				2		2
Muribaculum_intestinale_like_13						2
Muribaculum_intestinale_like_133						2
Muribaculum_intestinale_like_134		2			2	2
Muribaculum_intestinale_like_135						2
Muribaculum_intestinale_like_136						2
Muribaculum_intestinale_like_137						2
Muribaculum_intestinale_like_139						2
Muribaculum_intestinale_like_14						2
Muribaculum_intestinale_like_140			2			2
Muribaculum_intestinale_like_141						2
Muribaculum_intestinale_like_142						2
Muribaculum_intestinale_like_143				2		2
Muribaculum_intestinale_like_144			2			2
Muribaculum_intestinale_like_146						2
Muribaculum_intestinale_like_147		2				2
Muribaculum_intestinale_like_15						2
Muribaculum_intestinale_like_151						2
Muribaculum_intestinale_like_153						2
Muribaculum_intestinale_like_155			2			2
Muribaculum_intestinale_like_156						2
Muribaculum_intestinale_like_16				2		2
Muribaculum_intestinale_like_161						2
Muribaculum_intestinale_like_162						2
Muribaculum_intestinale_like_163						2
Muribaculum_intestinale_like_164						2
Muribaculum_intestinale_like_167		2				2
Muribaculum_intestinale_like_168			2			2
Muribaculum_intestinale_like_169		2				2
Muribaculum_intestinale_like_17						2
Muribaculum_intestinale_like_170						2
Muribaculum_intestinale_like_171						2
Muribaculum_intestinale_like_172						2
Muribaculum_intestinale_like_174						2
Muribaculum_intestinale_like_175						2
Muribaculum_intestinale_like_177						2
Muribaculum_intestinale_like_18						2
Muribaculum_intestinale_like_19						2
Muribaculum_intestinale_like_2						2
Muribaculum_intestinale_like_20						2
Muribaculum_intestinale_like_21		2				2
Muribaculum_intestinale_like_22						2
Muribaculum_intestinale_like_23						2
Muribaculum_intestinale_like_24						2
Muribaculum_intestinale_like_25						2
Muribaculum_intestinale_like_26						2
Muribaculum_intestinale_like_27						2
Muribaculum_intestinale_like_28						2
Muribaculum_intestinale_like_29						2
Muribaculum_intestinale_like_30						2
Muribaculum_intestinale_like_31						2
Muribaculum_intestinale_like_36						2
Muribaculum_intestinale_like_37						2
Muribaculum_intestinale_like_39						2
Muribaculum_intestinale_like_4			2			2
Muribaculum_intestinale_like_42						2
Muribaculum_intestinale_like_43						2
Muribaculum_intestinale_like_44						2
Muribaculum_intestinale_like_45						2
Muribaculum_intestinale_like_47		2				2
Muribaculum_intestinale_like_49						2
Muribaculum_intestinale_like_5						2
Muribaculum_intestinale_like_50						2
Muribaculum_intestinale_like_51						2
Muribaculum_intestinale_like_52						2
Muribaculum_intestinale_like_54						2
Muribaculum_intestinale_like_57						2
Muribaculum_intestinale_like_6						2
Muribaculum_intestinale_like_60						2
Muribaculum_intestinale_like_61						2
Muribaculum_intestinale_like_66						2
Muribaculum_intestinale_like_7		2				2
Muribaculum_intestinale_like_71		2				2
Muribaculum_intestinale_like_78						2
Muribaculum_intestinale_like_79						2
Muribaculum_intestinale_like_8		2				2
Muribaculum_intestinale_like_82						2
Muribaculum_intestinale_like_84						2
Muribaculum_intestinale_like_85						2
Muribaculum_intestinale_like_86						2
Muribaculum_intestinale_like_88						2
Muribaculum_intestinale_like_9						2
Muribaculum_intestinale_like_90						2
Muribaculum_intestinale_like_91						2
Muribaculum_intestinale_like_92						2
Muribaculum_intestinale_like_93						2
Muribaculum_intestinale_like_96						2
Muribaculum_intestinale_like_97						2
Muribaculum_intestinale_like_98						2
Odoribacter_splanchnicus_like_1						2
Odoribacter_splanchnicus_like_2						2
Oligella_ureolytica_like_2						2
Oligella_ureolytica_like_3						2
Oligella_ureolytica_like_4						2
Olsenella_uli_like_1		2		2		2
Olsenella_uli_like_2						2
Olsenella_uli_like_3						2
Olsenella_uli_like_4						2
Olsenella_uli_like_5		2		2		2
Olsenella_uli_like_6						2
Olsenella_uli_like_7						2
Olsenella_uli_like_8						2
Ornithinimicrobium_sp._AMA3305_like_1						2
Oscillospiraceae_like_4						2
Paludibacter_propionicigenes_like_10						2
Paludibacter_propionicigenes_like_11						2
Paludibacter_propionicigenes_like_12						2
Paludibacter_propionicigenes_like_13						2
Paludibacter_propionicigenes_like_2						2
Paludibacter_propionicigenes_like_20						2
Paludibacter_propionicigenes_like_24						2
Paludibacter_propionicigenes_like_25						2
Paludibacter_propionicigenes_like_26						2
Paludibacter_propionicigenes_like_27						2
Paludibacter_propionicigenes_like_28				2		2
Paludibacter_propionicigenes_like_29						2
Paludibacter_propionicigenes_like_3						2
Paludibacter_propionicigenes_like_30			2			2
Paludibacter_propionicigenes_like_31		2		2		2
Paludibacter_propionicigenes_like_33						2
Paludibacter_propionicigenes_like_34						2
Paludibacter_propionicigenes_like_35						2
Paludibacter_propionicigenes_like_37						2
Paludibacter_propionicigenes_like_38						2
Paludibacter_propionicigenes_like_39						2
Paludibacter_propionicigenes_like_4						2
Paludibacter_propionicigenes_like_40						2
Paludibacter_propionicigenes_like_42						2
Paludibacter_propionicigenes_like_44				2		2
Paludibacter_propionicigenes_like_46						2
Paludibacter_propionicigenes_like_49						2
Paludibacter_propionicigenes_like_5			2			2
Paludibacter_propionicigenes_like_51						2
Paludibacter_propionicigenes_like_52						2
Paludibacter_propionicigenes_like_53						2
Paludibacter_propionicigenes_like_54						2
Paludibacter_propionicigenes_like_55						2
Paludibacter_propionicigenes_like_6			2			2
Paludibacter_propionicigenes_like_8						2
Parabacteroides_like_1	2					2
Parabacteroides_like_2	2					2
Parabacteroides_like_3	2					2
Parabacteroides_like_4						2
Paraprevotella_xylaniphila_like_1		2				2
Paraprevotella_xylaniphila_like_10						2
Paraprevotella_xylaniphila_like_11						2
Paraprevotella_xylaniphila_like_12				2		2
Paraprevotella_xylaniphila_like_13		2				2
Paraprevotella_xylaniphila_like_14						2
Paraprevotella_xylaniphila_like_15		2				2
Paraprevotella_xylaniphila_like_16						2
Paraprevotella_xylaniphila_like_17						2
Paraprevotella_xylaniphila_like_18						2
Paraprevotella_xylaniphila_like_2		2				2
Paraprevotella_xylaniphila_like_20				2		2
Paraprevotella_xylaniphila_like_21						2
Paraprevotella_xylaniphila_like_22		2				2
Paraprevotella_xylaniphila_like_23						2
Paraprevotella_xylaniphila_like_24		2		2	2	2
Paraprevotella_xylaniphila_like_26					2	2
Paraprevotella_xylaniphila_like_27		2		2		2
Paraprevotella_xylaniphila_like_28				2		2
Paraprevotella_xylaniphila_like_29		2			2	2
Paraprevotella_xylaniphila_like_3		2				2
Paraprevotella_xylaniphila_like_30					2	2
Paraprevotella_xylaniphila_like_31					2	2
Paraprevotella_xylaniphila_like_32					2	2
Paraprevotella_xylaniphila_like_33						2
Paraprevotella_xylaniphila_like_34						2
Paraprevotella_xylaniphila_like_35						2
Paraprevotella_xylaniphila_like_36						2
Paraprevotella_xylaniphila_like_38		2				2
Paraprevotella_xylaniphila_like_39						2
Paraprevotella_xylaniphila_like_4		2				2
Paraprevotella_xylaniphila_like_5						2
Paraprevotella_xylaniphila_like_6						2
Paraprevotella_xylaniphila_like_7		2				2
Paraprevotella_xylaniphila_like_8						2
Paraprevotella_xylaniphila_like_9						2
Pelistega_sp._NLN63_like_1						2
Persicimonas_caeni_like_1						2
Phascolarctobacterium_faecium_like_1				2		2
Phascolarctobacterium_faecium_like_10						2
Phascolarctobacterium_faecium_like_11						2
Phascolarctobacterium_faecium_like_12						2
Phascolarctobacterium_faecium_like_13						2
Phascolarctobacterium_faecium_like_14						2
Phascolarctobacterium_faecium_like_15						2
Phascolarctobacterium_faecium_like_16						2
Phascolarctobacterium_faecium_like_17						2
Phascolarctobacterium_faecium_like_18						2
Phascolarctobacterium_faecium_like_2						2
Phascolarctobacterium_faecium_like_20						2
Phascolarctobacterium_faecium_like_21		2				2
Phascolarctobacterium_faecium_like_22						2
Phascolarctobacterium_faecium_like_23						2
Phascolarctobacterium_faecium_like_24						2
Phascolarctobacterium_faecium_like_26						2
Phascolarctobacterium_faecium_like_27						2
Phascolarctobacterium_faecium_like_29						2
Phascolarctobacterium_faecium_like_30		2				2
Phascolarctobacterium_faecium_like_31						2
Phascolarctobacterium_faecium_like_33						2
Phascolarctobacterium_faecium_like_34						2
Phascolarctobacterium_faecium_like_36						2
Phascolarctobacterium_faecium_like_37						2
Phascolarctobacterium_faecium_like_4						2
Phascolarctobacterium_faecium_like_5						2
Phascolarctobacterium_faecium_like_6						2
Phascolarctobacterium_faecium_like_7						2
Phascolarctobacterium_faecium_like_8						2
Phascolarctobacterium_faecium_like_9						2
Phocaeicola_coprophilus_like_1						2
Phocaeicola_coprophilus_like_10						2
Phocaeicola_coprophilus_like_11		2		2		2
Phocaeicola_coprophilus_like_12						2
Phocaeicola_coprophilus_like_13						2
Phocaeicola_coprophilus_like_14						2
Phocaeicola_coprophilus_like_15		2			2	2
Phocaeicola_coprophilus_like_2						2
Phocaeicola_coprophilus_like_3						2
Phocaeicola_coprophilus_like_4						2
Phocaeicola_coprophilus_like_5		2				2
Phocaeicola_coprophilus_like_7						2
Phocaeicola_coprophilus_like_8		2				2
Phocaeicola_coprophilus_like_9						2
Prevotella_dentalis_like_1						2
Prevotella_dentalis_like_10						2
Prevotella_dentalis_like_2						2
Prevotella_dentalis_like_3						2
Prevotella_dentalis_like_4						2
Prevotella_dentalis_like_5						2
Prevotella_dentalis_like_6						2
Prevotella_dentalis_like_7						2
Prevotella_dentalis_like_8						2
Prevotella_dentalis_like_9		2				2
Prevotella_denticola_like_1						2
Prevotella_denticola_like_2		2				2
Prevotella_enoeca_like_1		2				2
Prevotella_enoeca_like_10						2
Prevotella_enoeca_like_12		2				2
Prevotella_enoeca_like_13						2
Prevotella_enoeca_like_14						2
Prevotella_enoeca_like_15						2
Prevotella_enoeca_like_16						2
Prevotella_enoeca_like_17		2				2
Prevotella_enoeca_like_19		2				2
Prevotella_enoeca_like_2		2				2
Prevotella_enoeca_like_22		2				2
Prevotella_enoeca_like_25		2				2
Prevotella_enoeca_like_28		2				2
Prevotella_enoeca_like_3						2
Prevotella_enoeca_like_31						2
Prevotella_enoeca_like_35						2
Prevotella_enoeca_like_38		2				2
Prevotella_enoeca_like_4		2				2
Prevotella_enoeca_like_41		2				2
Prevotella_enoeca_like_43		2	2			2
Prevotella_enoeca_like_44		2				2
Prevotella_enoeca_like_46						2
Prevotella_enoeca_like_47						2
Prevotella_enoeca_like_48		2				2
Prevotella_enoeca_like_49						2
Prevotella_enoeca_like_5						2
Prevotella_enoeca_like_6		2				2
Prevotella_enoeca_like_7						2
Prevotella_enoeca_like_8		2				2
Prevotella_enoeca_like_9						2
Prevotella_like_1		2				2
Prevotella_like_10		2				2
Prevotella_like_11						2
Prevotella_like_13						2
Prevotella_like_14						2
Prevotella_like_15						2
Prevotella_like_17						2
Prevotella_like_19						2
Prevotella_like_2		2				2
Prevotella_like_20						2
Prevotella_like_21						2
Prevotella_like_22		2	2			2
Prevotella_like_23						2
Prevotella_like_24						2
Prevotella_like_26						2
Prevotella_like_27		2			2	2
Prevotella_like_28						2
Prevotella_like_29						2
Prevotella_like_3						2
Prevotella_like_30						2
Prevotella_like_31						2
Prevotella_like_32						2
Prevotella_like_33						2
Prevotella_like_34		2				2
Prevotella_like_35						2
Prevotella_like_36		2				2
Prevotella_like_37		2				2
Prevotella_like_38						2
Prevotella_like_39						2
Prevotella_like_4						2
Prevotella_like_40						2
Prevotella_like_41		2				2
Prevotella_like_42		2				2
Prevotella_like_43						2
Prevotella_like_44						2
Prevotella_like_45		2				2
Prevotella_like_46						2
Prevotella_like_47						2
Prevotella_like_48		2				2
Prevotella_like_49						2
Prevotella_like_5						2
Prevotella_like_50						2
Prevotella_like_51						2
Prevotella_like_52						2
Prevotella_like_53		2				2
Prevotella_like_54						2
Prevotella_like_55						2
Prevotella_like_56		2			2	2
Prevotella_like_58						2
Prevotella_like_59						2
Prevotella_like_62						2
Prevotella_like_63						2
Prevotella_like_64		2				2
Prevotella_like_65						2
Prevotella_like_66						2
Prevotella_like_67						2
Prevotella_like_7						2
Prevotella_like_9						2
Prevotella_oris_like_1		2				2
Pseudobutyrivibrio_xylanivorans_like_1		2				2
Pseudobutyrivibrio_xylanivorans_like_2						2
Pseudoclostridium_thermosuccinogenes_like_1			2			2
Pseudoclostridium_thermosuccinogenes_like_3						2
Pseudoclostridium_thermosuccinogenes_like_4						2
Pseudoclostridium_thermosuccinogenes_like_5						2
Pseudoclostridium_thermosuccinogenes_like_6						2
Pseudoclostridium_thermosuccinogenes_like_7						2
Pseudoclostridium_thermosuccinogenes_like_8						2
Pseudoclostridium_thermosuccinogenes_like_9						2
Pseudohongiella_spirulinae_like_1						2
Pseudomonas_sp._C27(2019)_like_1						2
Pseudomonas_sp._C27(2019)_like_3						2
Roseburia_hominis_like_1						2
Roseburia_hominis_like_2		2				2
Roseburia_hominis_like_3						2
Roseburia_hominis_like_4						2
Roseburia_hominis_like_5						2
Roseburia_hominis_like_6		2				2
Roseburia_hominis_like_7						2
Roseburia_hominis_like_8				2		2
Roseburia_hominis_like_9						2
Roseburia_intestinalis_like_1			2			2
Roseburia_intestinalis_like_10						2
Roseburia_intestinalis_like_11						2
Roseburia_intestinalis_like_12						2
Roseburia_intestinalis_like_13						2
Roseburia_intestinalis_like_14						2
Roseburia_intestinalis_like_15						2
Roseburia_intestinalis_like_17						2
Roseburia_intestinalis_like_18						2
Roseburia_intestinalis_like_19						2
Roseburia_intestinalis_like_2		2				2
Roseburia_intestinalis_like_20				2		2
Roseburia_intestinalis_like_21				2		2
Roseburia_intestinalis_like_22				2	2	2
Roseburia_intestinalis_like_23						2
Roseburia_intestinalis_like_24						2
Roseburia_intestinalis_like_25						2
Roseburia_intestinalis_like_3						2
Roseburia_intestinalis_like_4						2
Roseburia_intestinalis_like_5		2		2		2
Roseburia_intestinalis_like_6						2
Roseburia_intestinalis_like_7						2
Roseburia_intestinalis_like_8						2
Roseburia_intestinalis_like_9						2
Ruminococcaceae_like_10			2			2
Ruminococcaceae_like_9		2				2
Ruminococcus_albus_like_1				2		2
Ruminococcus_albus_like_10						2
Ruminococcus_albus_like_11		2				2
Ruminococcus_albus_like_12						2
Ruminococcus_albus_like_13						2
Ruminococcus_albus_like_15						2
Ruminococcus_albus_like_16						2
Ruminococcus_albus_like_18						2
Ruminococcus_albus_like_19			2			2
Ruminococcus_albus_like_2			2			2
Ruminococcus_albus_like_20						2
Ruminococcus_albus_like_21						2
Ruminococcus_albus_like_3						2
Ruminococcus_albus_like_4				2		2
Ruminococcus_albus_like_6						2
Ruminococcus_albus_like_7						2
Ruminococcus_albus_like_8						2
Ruminococcus_albus_like_9						2
Ruminococcus_like_1						2
Ruminococcus_like_10						2
Ruminococcus_like_11			2			2
Ruminococcus_like_13						2
Ruminococcus_like_14						2
Ruminococcus_like_15						2
Ruminococcus_like_16						2
Ruminococcus_like_17					2	2
Ruminococcus_like_18				2		2
Ruminococcus_like_19						2
Ruminococcus_like_2						2
Ruminococcus_like_20						2
Ruminococcus_like_21						2
Ruminococcus_like_22						2
Ruminococcus_like_23				2		2
Ruminococcus_like_24						2
Ruminococcus_like_25						2
Ruminococcus_like_3						2
Ruminococcus_like_4						2
Ruminococcus_like_6						2
Ruminococcus_like_7						2
Ruminococcus_like_8						2
Ruminococcus_sp._JE7A12_like_1						2
Ruminococcus_sp._JE7A12_like_103						2
Ruminococcus_sp._JE7A12_like_104						2
Ruminococcus_sp._JE7A12_like_107						2
Ruminococcus_sp._JE7A12_like_108				2		2
Ruminococcus_sp._JE7A12_like_112						2
Ruminococcus_sp._JE7A12_like_117						2
Ruminococcus_sp._JE7A12_like_118						2
Ruminococcus_sp._JE7A12_like_119						2
Ruminococcus_sp._JE7A12_like_12			2	2		2
Ruminococcus_sp._JE7A12_like_120						2
Ruminococcus_sp._JE7A12_like_121						2
Ruminococcus_sp._JE7A12_like_123				2		2
Ruminococcus_sp._JE7A12_like_124						2
Ruminococcus_sp._JE7A12_like_125						2
Ruminococcus_sp._JE7A12_like_126						2
Ruminococcus_sp._JE7A12_like_127						2
Ruminococcus_sp._JE7A12_like_128				2		2
Ruminococcus_sp._JE7A12_like_129						2
Ruminococcus_sp._JE7A12_like_13				2		2
Ruminococcus_sp._JE7A12_like_130						2
Ruminococcus_sp._JE7A12_like_132						2
Ruminococcus_sp._JE7A12_like_134						2
Ruminococcus_sp._JE7A12_like_135						2
Ruminococcus_sp._JE7A12_like_137						2
Ruminococcus_sp._JE7A12_like_138						2
Ruminococcus_sp._JE7A12_like_139						2
Ruminococcus_sp._JE7A12_like_14						2
Ruminococcus_sp._JE7A12_like_141						2
Ruminococcus_sp._JE7A12_like_142						2
Ruminococcus_sp._JE7A12_like_145						2
Ruminococcus_sp._JE7A12_like_146						2
Ruminococcus_sp._JE7A12_like_148						2
Ruminococcus_sp._JE7A12_like_149						2
Ruminococcus_sp._JE7A12_like_150			2			2
Ruminococcus_sp._JE7A12_like_151						2
Ruminococcus_sp._JE7A12_like_152			2		2	2
Ruminococcus_sp._JE7A12_like_153						2
Ruminococcus_sp._JE7A12_like_155						2
Ruminococcus_sp._JE7A12_like_156				2		2
Ruminococcus_sp._JE7A12_like_158						2
Ruminococcus_sp._JE7A12_like_16						2
Ruminococcus_sp._JE7A12_like_162						2
Ruminococcus_sp._JE7A12_like_164						2
Ruminococcus_sp._JE7A12_like_18		2	2			2
Ruminococcus_sp._JE7A12_like_19						2
Ruminococcus_sp._JE7A12_like_2						2
Ruminococcus_sp._JE7A12_like_20				2		2
Ruminococcus_sp._JE7A12_like_22				2		2
Ruminococcus_sp._JE7A12_like_24						2
Ruminococcus_sp._JE7A12_like_25						2
Ruminococcus_sp._JE7A12_like_26		2				2
Ruminococcus_sp._JE7A12_like_27				2		2
Ruminococcus_sp._JE7A12_like_28						2
Ruminococcus_sp._JE7A12_like_3			2			2
Ruminococcus_sp._JE7A12_like_30						2
Ruminococcus_sp._JE7A12_like_31						2
Ruminococcus_sp._JE7A12_like_32						2
Ruminococcus_sp._JE7A12_like_33						2
Ruminococcus_sp._JE7A12_like_34						2
Ruminococcus_sp._JE7A12_like_36		2				2
Ruminococcus_sp._JE7A12_like_37						2
Ruminococcus_sp._JE7A12_like_38						2
Ruminococcus_sp._JE7A12_like_39						2
Ruminococcus_sp._JE7A12_like_41						2
Ruminococcus_sp._JE7A12_like_43						2
Ruminococcus_sp._JE7A12_like_44						2
Ruminococcus_sp._JE7A12_like_46						2
Ruminococcus_sp._JE7A12_like_47		2				2
Ruminococcus_sp._JE7A12_like_48						2
Ruminococcus_sp._JE7A12_like_49						2
Ruminococcus_sp._JE7A12_like_5						2
Ruminococcus_sp._JE7A12_like_50						2
Ruminococcus_sp._JE7A12_like_51						2
Ruminococcus_sp._JE7A12_like_52		2				2
Ruminococcus_sp._JE7A12_like_53						2
Ruminococcus_sp._JE7A12_like_54						2
Ruminococcus_sp._JE7A12_like_55						2
Ruminococcus_sp._JE7A12_like_56		2		2		2
Ruminococcus_sp._JE7A12_like_57						2
Ruminococcus_sp._JE7A12_like_58						2
Ruminococcus_sp._JE7A12_like_59						2
Ruminococcus_sp._JE7A12_like_6						2
Ruminococcus_sp._JE7A12_like_61						2
Ruminococcus_sp._JE7A12_like_65						2
Ruminococcus_sp._JE7A12_like_66						2
Ruminococcus_sp._JE7A12_like_67				2		2
Ruminococcus_sp._JE7A12_like_68						2
Ruminococcus_sp._JE7A12_like_71						2
Ruminococcus_sp._JE7A12_like_72						2
Ruminococcus_sp._JE7A12_like_74						2
Ruminococcus_sp._JE7A12_like_76	2	2			2	2
Ruminococcus_sp._JE7A12_like_77						2
Ruminococcus_sp._JE7A12_like_78		2				2
Ruminococcus_sp._JE7A12_like_79						2
Ruminococcus_sp._JE7A12_like_80		2				2
Ruminococcus_sp._JE7A12_like_81						2
Ruminococcus_sp._JE7A12_like_82		2				2
Ruminococcus_sp._JE7A12_like_83		2				2
Ruminococcus_sp._JE7A12_like_85						2
Ruminococcus_sp._JE7A12_like_86						2
Ruminococcus_sp._JE7A12_like_87		2			2	2
Ruminococcus_sp._JE7A12_like_88	2					2
Ruminococcus_sp._JE7A12_like_89						2
Ruminococcus_sp._JE7A12_like_9						2
Ruminococcus_sp._JE7A12_like_90		2				2
Ruminococcus_sp._JE7A12_like_91		2				2
Ruminococcus_sp._JE7A12_like_92						2
Ruminococcus_sp._JE7A12_like_93		2				2
Ruminococcus_sp._JE7A12_like_94		2			2	2
Ruminococcus_sp._JE7A12_like_95		2				2
Ruminococcus_sp._JE7A12_like_96						2
Ruminococcus_sp._JE7A12_like_97		2	2			2
Sanguibacter_keddieii_like_1						2
Sanguibacter_keddieii_like_2						2
Selenomonas_ruminantium_like_1						2
Selenomonas_ruminantium_like_11		2				2
Selenomonas_ruminantium_like_15						2
Selenomonas_ruminantium_like_16		2				2
Selenomonas_ruminantium_like_2						2
Selenomonas_ruminantium_like_3						2
Selenomonas_ruminantium_like_4						2
Selenomonas_ruminantium_like_5						2
Selenomonas_ruminantium_like_6						2
Selenomonas_ruminantium_like_8						2
Selenomonas_ruminantium_like_9						2
Simiduia_agarivorans_like_1						2
Slackia_heliotrinireducens_like_1				2	2	2
Sphaerochaeta_pleomorpha_like_1				2		2
Sphaerochaeta_pleomorpha_like_3				2		2
Stenotrophomonas_like_1					2	2
Succinivibrio_dextrinosolvens_like_1			2			2
Succinivibrio_dextrinosolvens_like_10		2				2
Succinivibrio_dextrinosolvens_like_11						2
Succinivibrio_dextrinosolvens_like_2						2
Succinivibrio_dextrinosolvens_like_3						2
Succinivibrio_dextrinosolvens_like_4						2
Succinivibrio_dextrinosolvens_like_5						2
Succinivibrio_dextrinosolvens_like_7						2
Succinivibrio_dextrinosolvens_like_8						2
Succinivibrio_dextrinosolvens_like_9						2
Sutterella_megalosphaeroides_like_11						2
Sutterella_megalosphaeroides_like_12					2	2
Sutterella_megalosphaeroides_like_14						2
Sutterella_megalosphaeroides_like_15						2
Sutterella_megalosphaeroides_like_16	2					2
Sutterella_megalosphaeroides_like_17		2				2
Sutterella_megalosphaeroides_like_9		2				2
Tenuifilum_thalassicum_like_14						2
Tenuifilum_thalassicum_like_16						2
Tenuifilum_thalassicum_like_19						2
Tenuifilum_thalassicum_like_52						2
Tenuifilum_thalassicum_like_53						2
Tessaracoccus_flavus_like_1						2
Tessaracoccus_flavus_like_2						2
Thermogutta_terrifontis_like_1			2			2
Thiomicrorhabdus_sp._G1_like_1						2
Tolumonas_auensis_like_1						2
Tolumonas_auensis_like_10						2
Tolumonas_auensis_like_11						2
Tolumonas_auensis_like_2						2
Tolumonas_auensis_like_3						2
Tolumonas_auensis_like_4						2
Tolumonas_auensis_like_5						2
Tolumonas_auensis_like_7						2
Tolumonas_auensis_like_8						2
Tolumonas_auensis_like_9						2
Treponema_brennaborense_like_1				2		2
Treponema_brennaborense_like_10						2
Treponema_brennaborense_like_11						2
Treponema_brennaborense_like_12						2
Treponema_brennaborense_like_13						2
Treponema_brennaborense_like_14						2
Treponema_brennaborense_like_2			2	2		2
Treponema_brennaborense_like_3						2
Treponema_brennaborense_like_4			2	2		2
Treponema_brennaborense_like_7						2
Treponema_brennaborense_like_8				2		2
Treponema_brennaborense_like_9						2
Treponema_socranskii_like_1			2			2
Treponema_socranskii_like_10				2		2
Treponema_socranskii_like_11						2
Treponema_socranskii_like_12						2
Treponema_socranskii_like_13						2
Treponema_socranskii_like_14						2
Treponema_socranskii_like_15						2
Treponema_socranskii_like_16						2
Treponema_socranskii_like_17						2
Treponema_socranskii_like_18						2
Treponema_socranskii_like_19						2
Treponema_socranskii_like_2			2			2
Treponema_socranskii_like_20						2
Treponema_socranskii_like_21						2
Treponema_socranskii_like_22						2
Treponema_socranskii_like_23						2
Treponema_socranskii_like_24						2
Treponema_socranskii_like_25						2
Treponema_socranskii_like_26						2
Treponema_socranskii_like_27						2
Treponema_socranskii_like_28						2
Treponema_socranskii_like_29						2
Treponema_socranskii_like_3						2
Treponema_socranskii_like_30						2
Treponema_socranskii_like_31						2
Treponema_socranskii_like_32						2
Treponema_socranskii_like_33						2
Treponema_socranskii_like_34						2
Treponema_socranskii_like_35						2
Treponema_socranskii_like_36						2
Treponema_socranskii_like_38						2
Treponema_socranskii_like_39						2
Treponema_socranskii_like_4						2
Treponema_socranskii_like_40						2
Treponema_socranskii_like_41						2
Treponema_socranskii_like_42						2
Treponema_socranskii_like_43						2
Treponema_socranskii_like_44						2
Treponema_socranskii_like_45						2
Treponema_socranskii_like_46						2
Treponema_socranskii_like_48						2
Treponema_socranskii_like_49				2	2	2
Treponema_socranskii_like_5			2			2
Treponema_socranskii_like_50						2
Treponema_socranskii_like_51						2
Treponema_socranskii_like_52						2
Treponema_socranskii_like_53			2	2		2
Treponema_socranskii_like_54						2
Treponema_socranskii_like_55			2	2		2
Treponema_socranskii_like_56						2
Treponema_socranskii_like_57						2
Treponema_socranskii_like_58						2
Treponema_socranskii_like_59						2
Treponema_socranskii_like_6						2
Treponema_socranskii_like_60						2
Treponema_socranskii_like_62						2
Treponema_socranskii_like_63						2
Treponema_socranskii_like_64						2
Treponema_socranskii_like_65						2
Treponema_socranskii_like_66						2
Treponema_socranskii_like_67						2
Treponema_socranskii_like_68						2
Treponema_socranskii_like_69						2
Treponema_socranskii_like_7						2
Treponema_socranskii_like_70						2
Treponema_socranskii_like_8						2
Treponema_socranskii_like_9				2		2
Treponema_succinifaciens_like_1						2
Treponema_succinifaciens_like_10						2
Treponema_succinifaciens_like_11						2
Treponema_succinifaciens_like_12						2
Treponema_succinifaciens_like_13						2
Treponema_succinifaciens_like_14						2
Treponema_succinifaciens_like_15						2
Treponema_succinifaciens_like_16						2
Treponema_succinifaciens_like_17						2
Treponema_succinifaciens_like_18						2
Treponema_succinifaciens_like_19						2
Treponema_succinifaciens_like_2						2
Treponema_succinifaciens_like_20						2
Treponema_succinifaciens_like_21				2		2
Treponema_succinifaciens_like_22						2
Treponema_succinifaciens_like_23				2		2
Treponema_succinifaciens_like_24				2		2
Treponema_succinifaciens_like_25						2
Treponema_succinifaciens_like_27						2
Treponema_succinifaciens_like_28						2
Treponema_succinifaciens_like_29						2
Treponema_succinifaciens_like_3						2
Treponema_succinifaciens_like_30						2
Treponema_succinifaciens_like_31						2
Treponema_succinifaciens_like_32						2
Treponema_succinifaciens_like_33						2
Treponema_succinifaciens_like_34						2
Treponema_succinifaciens_like_35						2
Treponema_succinifaciens_like_36						2
Treponema_succinifaciens_like_37						2
Treponema_succinifaciens_like_38						2
Treponema_succinifaciens_like_39				2		2
Treponema_succinifaciens_like_4						2
Treponema_succinifaciens_like_40						2
Treponema_succinifaciens_like_41						2
Treponema_succinifaciens_like_42						2
Treponema_succinifaciens_like_43						2
Treponema_succinifaciens_like_44			2			2
Treponema_succinifaciens_like_45						2
Treponema_succinifaciens_like_46						2
Treponema_succinifaciens_like_47						2
Treponema_succinifaciens_like_48						2
Treponema_succinifaciens_like_5				2		2
Treponema_succinifaciens_like_6						2
Treponema_succinifaciens_like_7						2
Treponema_succinifaciens_like_8						2
Treponema_succinifaciens_like_9						2
unclassified_Alistipes_like_1						2
unclassified_Alistipes_like_3						2
unclassified_Alistipes_like_4		2			2	2
unclassified_Alistipes_like_5						2
unclassified_Campylobacter_like_1						2
unclassified_Campylobacter_like_2						2
unclassified_Campylobacter_like_3				2		2
unclassified_Citricoccus_like_1				2		2
Akkermansia_muciniphila_like_1		1				1
Alloprevotella_sp._E39_like_16		1				1
Anaerotignum_propionicum_like_26						1
Anaerotignum_propionicum_like_3						1
Bifidobacterium_pseudocatenulatum_like_1		1	1			1
Bifidobacterium_pseudolongum_like_23						1
Bifidobacterium_pseudolongum_like_25						1
Bifidobacterium_pseudolongum_like_39						1
Bulleidia_sp._zg-1006_like_2						1
Caproiciproducens_sp._NJN-50_like_2						1
Caproiciproducens_sp._NJN-50_like_7						1
Clostridiales_like_100						1
Clostridiales_like_101						1
Clostridiales_like_16			1			1
Clostridiales_like_18						1
Clostridiales_like_41						1
Clostridiales_like_59						1
Clostridiales_like_70						1
Clostridiales_like_71						1
Clostridiales_like_84					1	1
Clostridium_sp._SY8519_like_1						1
Dialister_like_3						1
Eggerthella_sp._YY7918_like_1					1	1
Elusimicrobium_minutum_like_11				1		1
Elusimicrobium_minutum_like_3						1
Elusimicrobium_minutum_like_4				1		1
Elusimicrobium_minutum_like_5				1		1
Elusimicrobium_minutum_like_8						1
Elusimicrobium_minutum_like_9						1
Enterococcus_like_3						1
Erysipelotrichaceae_like_1				1		1
Erysipelotrichaceae_like_10				1		1
Erysipelotrichaceae_like_18						1
Erysipelotrichaceae_like_5				1		1
Erysipelotrichaceae_like_9				1		1
Ethanoligenens_harbinense_like_2						1
Ethanoligenens_harbinense_like_3						1
Faecalibacterium_prausnitzii_like_15						1
Fibrobacter_succinogenes_like_11		1				1
Fibrobacter_succinogenes_like_41						1
Fibrobacter_succinogenes_like_7						1
Fibrobacter_succinogenes_like_8						1
Firmicutes_like_11		1				1
Firmicutes_like_3						1
Firmicutes_like_4						1
Firmicutes_like_6		1				1
Firmicutes_like_9						1
Flavonifractor_plautii_like_7		1			1	1
Flintibacter_sp._KGMB00164_like_17					1	1
Flintibacter_sp._KGMB00164_like_37						1
Halomonas_sp._PGE1_like_1						1
Hungateiclostridium_clariflavum_like_10				1		1
Intestinimonas_butyriciproducens_like_3		1				1
Jeotgalicoccus_like_1						1
Jeotgalicoccus_like_2						1
Megamonas_funiformis_like_4		1				1
Muribaculum_intestinale_like_105						1
Muribaculum_intestinale_like_154						1
Muribaculum_intestinale_like_40		1				1
Muribaculum_intestinale_like_77						1
Muribaculum_intestinale_like_81		1				1
Muribaculum_intestinale_like_99						1
Oscillospiraceae_like_3						1
Persicimonas_caeni_like_2						1
Phascolarctobacterium_faecium_like_19						1
Phascolarctobacterium_faecium_like_25						1
Phascolarctobacterium_faecium_like_28						1
Phascolarctobacterium_faecium_like_3						1
Phascolarctobacterium_faecium_like_32						1
Phascolarctobacterium_faecium_like_35						1
Pseudoclostridium_thermosuccinogenes_like_2						1
Pseudomonas_sp._C27(2019)_like_2						1
Rickettsiales_endosymbiont_of_Stachyamoeba_lipophora_like_1				1		1
Roseburia_intestinalis_like_16						1
Ruminococcus_sp._JE7A12_like_106						1
Ruminococcus_sp._JE7A12_like_109						1
Ruminococcus_sp._JE7A12_like_114						1
Ruminococcus_sp._JE7A12_like_136						1
Ruminococcus_sp._JE7A12_like_154						1
Ruminococcus_sp._JE7A12_like_159						1
Ruminococcus_sp._JE7A12_like_84			1			1
Staphylococcus_like_1		1				1
Tenuifilum_thalassicum_like_38				1		1
Tenuifilum_thalassicum_like_39					1	1
Tenuifilum_thalassicum_like_42				1		1
Tolumonas_auensis_like_6						1
Treponema_socranskii_like_37						1
Treponema_socranskii_like_47				1		1
Treponema_socranskii_like_61						1
Treponema_succinifaciens_like_26				1	1	1
Turicibacter_like_1						1
unclassified_Synechococcus_like_1				1		1

## Sheet: butyrate
MAGs	milk	solid	winter	summer	core	total			milk	solid	winter	summer
Stenotrophomonas_like_1					6	6		MAGs carrying enzymes	13	119	48	95
Butyricimonas_like_2				5		5
Butyrivibrio_proteoclasticus_like_4						5
Clostridiales_like_12						5
Clostridium_perfringens_like_1				5		5
Flavonifractor_plautii_like_5						5
Pelistega_sp._NLN63_like_1						5
Tenuifilum_thalassicum_like_2			5	5		5
Tenuifilum_thalassicum_like_31				5		5
Tenuifilum_thalassicum_like_34						5
Tenuifilum_thalassicum_like_40				5		5
Treponema_brennaborense_like_12						5
Alistipes_like_50						4
Alistipes_like_53						4
Alistipes_like_61						4
Alistipes_like_70						4
Alistipes_like_74						4
Alistipes_like_75						4
Aminipila_sp._JN-39_like_1						4
Aminipila_sp._JN-39_like_2						4
Aminipila_sp._JN-39_like_3				4		4
Aminipila_sp._JN-39_like_4						4
Bacteroidales_like_1						4
Bacteroidales_like_10						4
Bacteroidales_like_3						4
Bacteroides_like_1						4
Bulleidia_sp._zg-1006_like_1						4
Bulleidia_sp._zg-1006_like_2						4
Bulleidia_sp._zg-1006_like_3						4
Bulleidia_sp._zg-1006_like_4						4
Bulleidia_sp._zg-1006_like_5						4
Bulleidia_sp._zg-1006_like_6						4
Butyricimonas_like_1				4		4
Butyricimonas_like_3						4
Butyricimonas_like_4				4		4
Butyricimonas_like_5				4		4
Butyrivibrio_proteoclasticus_like_2		4				4
Butyrivibrio_proteoclasticus_like_3						4
Butyrivibrio_proteoclasticus_like_5						4
Clostridiales_like_16			4			4
Clostridiales_like_17				4		4
Clostridiales_like_20		4				4
Clostridiales_like_25				4		4
Faecalibacterium_prausnitzii_like_16						4
Faecalibacterium_prausnitzii_like_20		4				4
Faecalibacterium_prausnitzii_like_26						4
Faecalibacterium_prausnitzii_like_27						4
Faecalibacterium_prausnitzii_like_28						4
Faecalibacterium_prausnitzii_like_31	4					4
Faecalibacterium_prausnitzii_like_35		4				4
Faecalibacterium_prausnitzii_like_36		4				4
Halomonas_sp._PGE1_like_1						4
Kurthia_zopfii_like_1						4
Odoribacter_splanchnicus_like_10						4
Odoribacter_splanchnicus_like_11						4
Odoribacter_splanchnicus_like_12						4
Odoribacter_splanchnicus_like_13						4
Odoribacter_splanchnicus_like_14						4
Odoribacter_splanchnicus_like_15						4
Odoribacter_splanchnicus_like_17						4
Odoribacter_splanchnicus_like_18						4
Odoribacter_splanchnicus_like_3						4
Odoribacter_splanchnicus_like_4						4
Odoribacter_splanchnicus_like_5						4
Odoribacter_splanchnicus_like_6						4
Odoribacter_splanchnicus_like_7						4
Odoribacter_splanchnicus_like_8						4
Odoribacter_splanchnicus_like_9						4
Oligella_ureolytica_like_1						4
Oligella_ureolytica_like_2						4
Oligella_ureolytica_like_3						4
Oligella_ureolytica_like_4						4
Oscillospiraceae_like_2		4				4
Phocaeicola_dorei_like_1						4
Roseburia_hominis_like_1						4
Roseburia_hominis_like_2		4				4
Roseburia_hominis_like_3						4
Roseburia_hominis_like_4						4
Roseburia_hominis_like_5						4
Roseburia_hominis_like_7						4
Roseburia_intestinalis_like_18						4
Roseburia_intestinalis_like_21				4		4
Simiduia_agarivorans_like_1						4
Staphylococcus_like_1		4				4
Tenuifilum_thalassicum_like_1				4		4
Tenuifilum_thalassicum_like_11				4		4
Tenuifilum_thalassicum_like_12		4				4
Tenuifilum_thalassicum_like_21						4
Tenuifilum_thalassicum_like_22						4
Tenuifilum_thalassicum_like_24						4
Tenuifilum_thalassicum_like_26						4
Tenuifilum_thalassicum_like_29				4		4
Tenuifilum_thalassicum_like_3				4		4
Tenuifilum_thalassicum_like_30				4		4
Tenuifilum_thalassicum_like_32				4		4
Tenuifilum_thalassicum_like_33						4
Tenuifilum_thalassicum_like_35				4		4
Tenuifilum_thalassicum_like_36						4
Tenuifilum_thalassicum_like_37				4		4
Tenuifilum_thalassicum_like_38				4		4
Tenuifilum_thalassicum_like_39					4	4
Tenuifilum_thalassicum_like_4				4		4
Tenuifilum_thalassicum_like_42				4		4
Tenuifilum_thalassicum_like_43				4		4
Tenuifilum_thalassicum_like_44						4
Tenuifilum_thalassicum_like_45				4		4
Tenuifilum_thalassicum_like_46			4			4
Tenuifilum_thalassicum_like_47		4		4		4
Tenuifilum_thalassicum_like_48				4		4
Tenuifilum_thalassicum_like_49				4		4
Tenuifilum_thalassicum_like_5				4		4
Tenuifilum_thalassicum_like_50				4		4
Tenuifilum_thalassicum_like_55				4	4	4
Tenuifilum_thalassicum_like_56						4
Tenuifilum_thalassicum_like_6						4
Tenuifilum_thalassicum_like_7		4		4		4
Tenuifilum_thalassicum_like_8				4		4
Tenuifilum_thalassicum_like_9				4		4
Acinetobacter_like_1						3
Aminipila_sp._JN-39_like_5				3	3	3
Anaerocolumna_sp._CBA3638_like_6					3	3
Anaerocolumna_sp._CBA3638_like_7						3
Anaerotignum_propionicum_like_12				3	3	3
Anaerotignum_propionicum_like_13					3	3
Anaerotignum_propionicum_like_14						3
Anaerotignum_propionicum_like_15						3
Anaerotignum_propionicum_like_16		3				3
Butyrivibrio_proteoclasticus_like_1				3		3
Clostridiales_like_90						3
Elusimicrobium_minutum_like_1				3		3
Elusimicrobium_minutum_like_10						3
Elusimicrobium_minutum_like_2						3
Elusimicrobium_minutum_like_3						3
Elusimicrobium_minutum_like_6						3
Enterobacteriaceae_like_4						3
Faecalibacterium_prausnitzii_like_19	3					3
Flavonifractor_plautii_like_1		3	3		3	3
Flavonifractor_plautii_like_2						3
Flavonifractor_plautii_like_7		3			3	3
Hungatella_hathewayi_like_1						3
Intestinimonas_butyriciproducens_like_4		3				3
Intestinimonas_butyriciproducens_like_6						3
Lachnospira_eligens_like_3						3
Lachnospira_eligens_like_5						3
Psychrobacter_like_1						3
Succinivibrio_dextrinosolvens_like_10		3				3
Tenuifilum_thalassicum_like_23						3
Tenuifilum_thalassicum_like_25						3
Tenuifilum_thalassicum_like_27						3
Tenuifilum_thalassicum_like_41						3
Abiotrophia_defectiva_like_1						2
Alistipes_communis_like_3						2
Alistipes_indistinctus_like_8						2
Alistipes_indistinctus_like_9						2
Alistipes_like_1						2
Alistipes_like_10						2
Alistipes_like_101						2
Alistipes_like_102				2	2	2
Alistipes_like_103				2		2
Alistipes_like_104						2
Alistipes_like_105						2
Alistipes_like_108			2			2
Alistipes_like_109						2
Alistipes_like_11						2
Alistipes_like_111						2
Alistipes_like_113						2
Alistipes_like_114						2
Alistipes_like_116						2
Alistipes_like_118				2		2
Alistipes_like_12						2
Alistipes_like_120					2	2
Alistipes_like_121			2			2
Alistipes_like_122						2
Alistipes_like_123					2	2
Alistipes_like_125						2
Alistipes_like_129			2			2
Alistipes_like_13						2
Alistipes_like_130						2
Alistipes_like_131						2
Alistipes_like_132						2
Alistipes_like_133						2
Alistipes_like_134			2			2
Alistipes_like_135		2			2	2
Alistipes_like_136						2
Alistipes_like_137						2
Alistipes_like_138						2
Alistipes_like_14						2
Alistipes_like_140						2
Alistipes_like_141			2			2
Alistipes_like_143						2
Alistipes_like_144						2
Alistipes_like_145						2
Alistipes_like_147		2		2		2
Alistipes_like_148						2
Alistipes_like_149			2			2
Alistipes_like_150						2
Alistipes_like_152			2			2
Alistipes_like_153			2			2
Alistipes_like_154						2
Alistipes_like_155						2
Alistipes_like_16						2
Alistipes_like_17						2
Alistipes_like_18						2
Alistipes_like_19			2			2
Alistipes_like_2						2
Alistipes_like_20						2
Alistipes_like_21						2
Alistipes_like_22						2
Alistipes_like_23						2
Alistipes_like_24						2
Alistipes_like_25			2			2
Alistipes_like_26						2
Alistipes_like_27						2
Alistipes_like_29						2
Alistipes_like_3						2
Alistipes_like_30						2
Alistipes_like_31						2
Alistipes_like_32						2
Alistipes_like_33			2			2
Alistipes_like_34						2
Alistipes_like_35						2
Alistipes_like_38						2
Alistipes_like_39						2
Alistipes_like_4						2
Alistipes_like_40			2			2
Alistipes_like_47						2
Alistipes_like_5						2
Alistipes_like_57						2
Alistipes_like_58					2	2
Alistipes_like_59				2		2
Alistipes_like_6						2
Alistipes_like_63						2
Alistipes_like_66						2
Alistipes_like_67						2
Alistipes_like_68						2
Alistipes_like_72						2
Alistipes_like_76						2
Alistipes_like_78						2
Alistipes_like_8						2
Alistipes_like_82						2
Alistipes_like_83						2
Alistipes_like_85						2
Alistipes_like_86						2
Alistipes_like_87						2
Alistipes_like_88						2
Alistipes_like_9						2
Alistipes_like_90						2
Alistipes_like_92						2
Alistipes_like_93				2		2
Alistipes_like_94					2	2
Alistipes_like_95		2			2	2
Alistipes_like_97						2
Alistipes_like_98						2
Alistipes_like_99						2
Alistipes_megaguti_like_1						2
Alloprevotella_sp._E39_like_12		2				2
Alloprevotella_sp._E39_like_19		2				2
Alloprevotella_sp._E39_like_24		2				2
Alloprevotella_sp._E39_like_33		2				2
Alloprevotella_sp._E39_like_36		2		2		2
Alloprevotella_sp._E39_like_37		2				2
Alloprevotella_sp._E39_like_4						2
Alloprevotella_sp._E39_like_42		2				2
Alloprevotella_sp._E39_like_8		2				2
Anaerocolumna_sp._CBA3638_like_3		2				2
Anaerocolumna_sp._CBA3638_like_5						2
Bacteroidales_like_11		2			2	2
Bacteroidales_like_18						2
Bacteroidales_like_20						2
Bacteroidales_like_21						2
Bacteroidales_like_26						2
Bacteroidales_like_27					2	2
Bacteroidales_like_30					2	2
Bacteroidales_like_37						2
Bacteroides_like_10						2
Bacteroides_like_12		2				2
Bacteroides_like_14						2
Bacteroides_like_18						2
Bacteroides_like_19		2				2
Bacteroides_like_26						2
Bacteroides_like_27						2
Bacteroides_like_3					2	2
Bacteroides_like_6						2
Bacteroides_like_7		2				2
Bacteroides_like_9						2
Barnesiella_viscericola_like_18						2
Clostridiales_like_19						2
Clostridiales_like_33						2
Clostridiales_like_53		2				2
Clostridiales_like_64				2		2
Clostridiales_like_93		2				2
Corynebacterium_xerosis_like_1			2			2
Elusimicrobium_minutum_like_7						2
Enterobacteriaceae_like_1						2
Enterobacteriaceae_like_2						2
Enterobacteriaceae_like_3						2
Enterobacteriaceae_like_5						2
Enterobacteriaceae_like_6						2
Enterobacteriaceae_like_7						2
Erysipelotrichaceae_like_9				2		2
Escherichia_coli_str._K-12_substr._MG1655_like_10						2
Escherichia_coli_str._K-12_substr._MG1655_like_11						2
Escherichia_coli_str._K-12_substr._MG1655_like_2	2					2
Escherichia_coli_str._K-12_substr._MG1655_like_3						2
Escherichia_coli_str._K-12_substr._MG1655_like_4						2
Escherichia_coli_str._K-12_substr._MG1655_like_5						2
Escherichia_coli_str._K-12_substr._MG1655_like_7	2				2	2
Escherichia_coli_str._K-12_substr._MG1655_like_8						2
Escherichia_coli_str._K-12_substr._MG1655_like_9						2
Faecalibacterium_prausnitzii_like_10						2
Faecalibacterium_prausnitzii_like_11		2				2
Faecalibacterium_prausnitzii_like_12						2
Faecalibacterium_prausnitzii_like_13		2				2
Faecalibacterium_prausnitzii_like_14						2
Faecalibacterium_prausnitzii_like_15						2
Faecalibacterium_prausnitzii_like_17						2
Faecalibacterium_prausnitzii_like_2						2
Faecalibacterium_prausnitzii_like_22						2
Faecalibacterium_prausnitzii_like_23					2	2
Faecalibacterium_prausnitzii_like_29						2
Faecalibacterium_prausnitzii_like_3						2
Faecalibacterium_prausnitzii_like_30			2			2
Faecalibacterium_prausnitzii_like_32						2
Faecalibacterium_prausnitzii_like_33						2
Faecalibacterium_prausnitzii_like_34						2
Faecalibacterium_prausnitzii_like_37		2				2
Faecalibacterium_prausnitzii_like_38						2
Faecalibacterium_prausnitzii_like_39						2
Faecalibacterium_prausnitzii_like_4		2				2
Faecalibacterium_prausnitzii_like_40						2
Faecalibacterium_prausnitzii_like_41						2
Faecalibacterium_prausnitzii_like_42					2	2
Faecalibacterium_prausnitzii_like_43						2
Faecalibacterium_prausnitzii_like_5						2
Faecalibacterium_prausnitzii_like_6						2
Faecalibacterium_prausnitzii_like_7						2
Faecalibacterium_prausnitzii_like_8						2
Faecalibacterium_prausnitzii_like_9						2
Flavobacterium_sp._xlx-214_like_1						2
Flavobacterium_sp._xlx-214_like_2						2
Flavobacterium_sp._xlx-214_like_3						2
Flavonifractor_plautii_like_3						2
Flavonifractor_plautii_like_4						2
Flavonifractor_plautii_like_6						2
Flintibacter_sp._KGMB00164_like_30						2
Flintibacter_sp._KGMB00164_like_33	2					2
Flintibacter_sp._KGMB00164_like_36					2	2
Hungatella_hathewayi_like_2	2	2	2		2	2
Jeotgalicoccus_like_1						2
Jeotgalicoccus_like_2						2
Lachnospiraceae_like_3	2					2
Muribaculum_intestinale_like_108		2				2
Muribaculum_intestinale_like_112						2
Muribaculum_intestinale_like_120		2			2	2
Muribaculum_intestinale_like_128						2
Muribaculum_intestinale_like_130						2
Muribaculum_intestinale_like_138						2
Muribaculum_intestinale_like_145						2
Muribaculum_intestinale_like_148						2
Muribaculum_intestinale_like_149						2
Muribaculum_intestinale_like_152						2
Muribaculum_intestinale_like_154						2
Muribaculum_intestinale_like_157						2
Muribaculum_intestinale_like_160						2
Muribaculum_intestinale_like_161						2
Muribaculum_intestinale_like_165						2
Muribaculum_intestinale_like_173						2
Muribaculum_intestinale_like_33						2
Muribaculum_intestinale_like_55						2
Muribaculum_intestinale_like_60						2
Muribaculum_intestinale_like_67						2
Muribaculum_intestinale_like_72						2
Muribaculum_intestinale_like_74						2
Muribaculum_intestinale_like_75						2
Muribaculum_intestinale_like_84						2
Muribaculum_intestinale_like_90						2
Muribaculum_intestinale_like_94						2
Odoribacter_splanchnicus_like_1						2
Odoribacter_splanchnicus_like_16				2		2
Odoribacter_splanchnicus_like_2						2
Olsenella_uli_like_1		2		2		2
Olsenella_uli_like_5		2		2		2
Ornithinimicrobium_sp._AMA3305_like_1						2
Oscillospiraceae_like_3						2
Oscillospiraceae_like_4						2
Paludibacter_propionicigenes_like_15						2
Paludibacter_propionicigenes_like_17						2
Paludibacter_propionicigenes_like_26						2
Paludibacter_propionicigenes_like_41				2		2
Paludibacter_propionicigenes_like_45						2
Paludibacter_propionicigenes_like_47				2		2
Paludibacter_propionicigenes_like_48						2
Paludibacter_propionicigenes_like_9						2
Phocaeicola_coprophilus_like_1						2
Phocaeicola_coprophilus_like_10						2
Phocaeicola_coprophilus_like_11		2		2		2
Phocaeicola_coprophilus_like_12						2
Phocaeicola_coprophilus_like_13						2
Phocaeicola_coprophilus_like_14						2
Phocaeicola_coprophilus_like_15		2			2	2
Phocaeicola_coprophilus_like_2						2
Phocaeicola_coprophilus_like_3						2
Phocaeicola_coprophilus_like_4						2
Phocaeicola_coprophilus_like_5		2				2
Phocaeicola_coprophilus_like_7						2
Phocaeicola_coprophilus_like_8		2				2
Phocaeicola_coprophilus_like_9						2
Prevotella_dentalis_like_1						2
Prevotella_dentalis_like_10						2
Prevotella_dentalis_like_2						2
Prevotella_dentalis_like_3						2
Prevotella_dentalis_like_4						2
Prevotella_dentalis_like_5						2
Prevotella_dentalis_like_6						2
Prevotella_dentalis_like_7						2
Prevotella_dentalis_like_8						2
Prevotella_dentalis_like_9		2				2
Prevotella_denticola_like_1						2
Prevotella_denticola_like_2		2				2
Prevotella_enoeca_like_1		2				2
Prevotella_enoeca_like_10						2
Prevotella_enoeca_like_13						2
Prevotella_enoeca_like_14						2
Prevotella_enoeca_like_15						2
Prevotella_enoeca_like_16						2
Prevotella_enoeca_like_18						2
Prevotella_enoeca_like_19		2				2
Prevotella_enoeca_like_20		2				2
Prevotella_enoeca_like_21		2			2	2
Prevotella_enoeca_like_22		2				2
Prevotella_enoeca_like_24						2
Prevotella_enoeca_like_26						2
Prevotella_enoeca_like_27						2
Prevotella_enoeca_like_28		2				2
Prevotella_enoeca_like_29		2				2
Prevotella_enoeca_like_3						2
Prevotella_enoeca_like_30		2				2
Prevotella_enoeca_like_31						2
Prevotella_enoeca_like_32		2				2
Prevotella_enoeca_like_33						2
Prevotella_enoeca_like_34						2
Prevotella_enoeca_like_35						2
Prevotella_enoeca_like_36		2				2
Prevotella_enoeca_like_37		2				2
Prevotella_enoeca_like_39		2	2			2
Prevotella_enoeca_like_40		2				2
Prevotella_enoeca_like_41		2				2
Prevotella_enoeca_like_42		2				2
Prevotella_enoeca_like_45		2				2
Prevotella_enoeca_like_46						2
Prevotella_enoeca_like_47						2
Prevotella_enoeca_like_5						2
Prevotella_enoeca_like_7						2
Prevotella_enoeca_like_9						2
Prevotella_like_11						2
Prevotella_like_2		2				2
Prevotella_like_20						2
Prevotella_like_28						2
Prevotella_like_34		2				2
Prevotella_like_49						2
Pseudobutyrivibrio_xylanivorans_like_1		2				2
Pseudobutyrivibrio_xylanivorans_like_2						2
Pseudohongiella_spirulinae_like_1						2
Pseudomonas_sp._C27(2019)_like_1						2
Pseudomonas_sp._C27(2019)_like_2						2
Pseudomonas_sp._C27(2019)_like_3						2
Roseburia_hominis_like_6		2				2
Roseburia_intestinalis_like_1			2			2
Roseburia_intestinalis_like_10						2
Roseburia_intestinalis_like_11						2
Roseburia_intestinalis_like_13						2
Roseburia_intestinalis_like_14						2
Roseburia_intestinalis_like_16						2
Roseburia_intestinalis_like_19						2
Roseburia_intestinalis_like_2		2				2
Roseburia_intestinalis_like_22				2	2	2
Roseburia_intestinalis_like_23						2
Roseburia_intestinalis_like_24						2
Roseburia_intestinalis_like_4						2
Roseburia_intestinalis_like_6						2
Roseburia_intestinalis_like_7						2
Roseburia_intestinalis_like_8						2
Roseburia_intestinalis_like_9						2
Ruminococcus_albus_like_5				2		2
Ruminococcus_sp._JE7A12_like_31						2
Ruminococcus_sp._JE7A12_like_37						2
Ruminococcus_sp._JE7A12_like_85						2
Ruminococcus_sp._JE7A12_like_87		2			2	2
Tenuifilum_thalassicum_like_10		2	2		2	2
Tenuifilum_thalassicum_like_13						2
Tenuifilum_thalassicum_like_28						2
Tenuifilum_thalassicum_like_51						2
Treponema_brennaborense_like_11						2
Treponema_brennaborense_like_7						2
unclassified_Alistipes_like_5						2
unclassified_Alistipes_like_6						2
unclassified_Citricoccus_like_1				2		2
unclassified_Duncaniella_like_1						2
unclassified_Duncaniella_like_2						2
unclassified_Duncaniella_like_3						2
Acidaminococcus_fermentans_like_1						1
Acidaminococcus_fermentans_like_2						1
Acidaminococcus_fermentans_like_3						1
Acidaminococcus_fermentans_like_4						1
Acidaminococcus_fermentans_like_5						1
Acidaminococcus_fermentans_like_6		1				1
Alistipes_like_106					1	1
Alistipes_like_107						1
Alistipes_like_110						1
Alistipes_like_112						1
Alistipes_like_117			1			1
Alistipes_like_119						1
Alistipes_like_124						1
Alistipes_like_126						1
Alistipes_like_127						1
Alistipes_like_128						1
Alistipes_like_139						1
Alistipes_like_142			1			1
Alistipes_like_146						1
Alistipes_like_151						1
Alistipes_like_28						1
Alistipes_like_36			1			1
Alistipes_like_37			1		1	1
Alistipes_like_41						1
Alistipes_like_42						1
Alistipes_like_44			1			1
Alistipes_like_45						1
Alistipes_like_46			1			1
Alistipes_like_48						1
Alistipes_like_49						1
Alistipes_like_51						1
Alistipes_like_52						1
Alistipes_like_54						1
Alistipes_like_55						1
Alistipes_like_56						1
Alistipes_like_60						1
Alistipes_like_62						1
Alistipes_like_64						1
Alistipes_like_65						1
Alistipes_like_69						1
Alistipes_like_7						1
Alistipes_like_71						1
Alistipes_like_73						1
Alistipes_like_79						1
Alistipes_like_80						1
Alistipes_like_81						1
Alistipes_like_84		1			1	1
Alistipes_like_89		1				1
Alistipes_like_91						1
Alloprevotella_sp._E39_like_1						1
Alloprevotella_sp._E39_like_10						1
Alloprevotella_sp._E39_like_11		1				1
Alloprevotella_sp._E39_like_13		1				1
Alloprevotella_sp._E39_like_14						1
Alloprevotella_sp._E39_like_15						1
Alloprevotella_sp._E39_like_16		1				1
Alloprevotella_sp._E39_like_17						1
Alloprevotella_sp._E39_like_18						1
Alloprevotella_sp._E39_like_2						1
Alloprevotella_sp._E39_like_20		1				1
Alloprevotella_sp._E39_like_21						1
Alloprevotella_sp._E39_like_22		1				1
Alloprevotella_sp._E39_like_23		1		1		1
Alloprevotella_sp._E39_like_25				1	1	1
Alloprevotella_sp._E39_like_26					1	1
Alloprevotella_sp._E39_like_27					1	1
Alloprevotella_sp._E39_like_28			1			1
Alloprevotella_sp._E39_like_29		1				1
Alloprevotella_sp._E39_like_3						1
Alloprevotella_sp._E39_like_30						1
Alloprevotella_sp._E39_like_31		1				1
Alloprevotella_sp._E39_like_32		1				1
Alloprevotella_sp._E39_like_34						1
Alloprevotella_sp._E39_like_35						1
Alloprevotella_sp._E39_like_38						1
Alloprevotella_sp._E39_like_39		1				1
Alloprevotella_sp._E39_like_40		1				1
Alloprevotella_sp._E39_like_41		1		1		1
Alloprevotella_sp._E39_like_43						1
Alloprevotella_sp._E39_like_44						1
Alloprevotella_sp._E39_like_45						1
Alloprevotella_sp._E39_like_46						1
Alloprevotella_sp._E39_like_47		1				1
Alloprevotella_sp._E39_like_48		1				1
Alloprevotella_sp._E39_like_49		1			1	1
Alloprevotella_sp._E39_like_5		1	1			1
Alloprevotella_sp._E39_like_50		1				1
Alloprevotella_sp._E39_like_51						1
Alloprevotella_sp._E39_like_52						1
Alloprevotella_sp._E39_like_53						1
Alloprevotella_sp._E39_like_54		1				1
Alloprevotella_sp._E39_like_55		1				1
Alloprevotella_sp._E39_like_56		1				1
Alloprevotella_sp._E39_like_57		1				1
Alloprevotella_sp._E39_like_6		1				1
Alloprevotella_sp._E39_like_7		1				1
Alloprevotella_sp._E39_like_9						1
Altibacter_sp._ALE3EI_like_1						1
Anaerocolumna_sp._CBA3638_like_1						1
Anaerocolumna_sp._CBA3638_like_2						1
Anaerotignum_propionicum_like_17						1
Anaerotignum_propionicum_like_21				1	1	1
Anaerotignum_propionicum_like_5			1			1
Anaerotignum_propionicum_like_7		1			1	1
Bacteroidales_like_15						1
Bacteroides_fragilis_like_1						1
Bacteroides_fragilis_like_2						1
Bacteroides_fragilis_like_3	1				1	1
Bacteroides_like_11						1
Bacteroides_like_13						1
Bacteroides_like_16						1
Bacteroides_like_17	1					1
Bacteroides_like_2						1
Bacteroides_like_20	1					1
Bacteroides_like_22						1
Bacteroides_like_25		1				1
Bacteroides_like_4		1				1
Bacteroides_like_5						1
Bacteroides_sp._CBA7301_like_1	1					1
Bifidobacterium_longum_like_1						1
Bifidobacterium_longum_like_2						1
Bifidobacterium_longum_like_3			1			1
Bifidobacterium_longum_like_4						1
Bifidobacterium_thermophilum_like_2			1			1
Blautia_argi_like_1						1
Blautia_argi_like_2	1					1
Blautia_argi_like_3						1
Blautia_argi_like_4						1
Blautia_argi_like_5						1
Blautia_hansenii_like_1						1
Blautia_hansenii_like_2		1			1	1
Caproiciproducens_sp._NJN-50_like_12				1		1
Caproiciproducens_sp._NJN-50_like_9				1		1
Clostridiales_like_100						1
Clostridiales_like_101						1
Clostridiales_like_11						1
Clostridiales_like_13						1
Clostridiales_like_18						1
Clostridiales_like_37						1
Clostridiales_like_39						1
Clostridiales_like_40						1
Clostridiales_like_59						1
Clostridiales_like_67						1
Clostridiales_like_68						1
Clostridiales_like_70						1
Clostridiales_like_71						1
Clostridiales_like_77						1
Clostridiales_like_79						1
Clostridiales_like_82						1
Clostridiales_like_84					1	1
Clostridiales_like_9			1			1
Clostridium_sp._SY8519_like_1						1
Collinsella_aerofaciens_like_1						1
Collinsella_aerofaciens_like_2				1		1
Corynebacterium_efficiens_like_1						1
Corynebacterium_humireducens_like_1						1
Corynebacterium_humireducens_like_2						1
Corynebacterium_humireducens_like_3						1
Corynebacterium_maris_like_1			1			1
Dialister_like_3						1
Eggerthella_sp._YY7918_like_1					1	1
Eggerthella_sp._YY7918_like_2						1
Elusimicrobium_minutum_like_4				1		1
Elusimicrobium_minutum_like_8						1
Elusimicrobium_minutum_like_9						1
Empedobacter_brevis_like_1						1
Erysipelothrix_rhusiopathiae_like_1						1
Erysipelothrix_rhusiopathiae_like_2						1
Erysipelotrichaceae_like_12						1
Erysipelotrichaceae_like_8				1		1
Escherichia_coli_str._K-12_substr._MG1655_like_1						1
Escherichia_coli_str._K-12_substr._MG1655_like_6						1
Ethanoligenens_harbinense_like_2						1
Faecalibacterium_prausnitzii_like_1						1
Faecalibaculum_rodentium_like_5						1
Faecalibaculum_rodentium_like_6						1
Fibrobacter_succinogenes_like_1						1
Fibrobacter_succinogenes_like_10						1
Fibrobacter_succinogenes_like_11		1				1
Fibrobacter_succinogenes_like_12						1
Fibrobacter_succinogenes_like_13						1
Fibrobacter_succinogenes_like_14						1
Fibrobacter_succinogenes_like_15						1
Fibrobacter_succinogenes_like_16						1
Fibrobacter_succinogenes_like_17						1
Fibrobacter_succinogenes_like_18						1
Fibrobacter_succinogenes_like_19						1
Fibrobacter_succinogenes_like_2				1		1
Fibrobacter_succinogenes_like_20						1
Fibrobacter_succinogenes_like_21						1
Fibrobacter_succinogenes_like_22						1
Fibrobacter_succinogenes_like_23						1
Fibrobacter_succinogenes_like_24						1
Fibrobacter_succinogenes_like_25						1
Fibrobacter_succinogenes_like_26						1
Fibrobacter_succinogenes_like_27						1
Fibrobacter_succinogenes_like_28						1
Fibrobacter_succinogenes_like_29						1
Fibrobacter_succinogenes_like_3						1
Fibrobacter_succinogenes_like_30						1
Fibrobacter_succinogenes_like_31						1
Fibrobacter_succinogenes_like_32						1
Fibrobacter_succinogenes_like_33						1
Fibrobacter_succinogenes_like_34						1
Fibrobacter_succinogenes_like_35						1
Fibrobacter_succinogenes_like_36						1
Fibrobacter_succinogenes_like_37						1
Fibrobacter_succinogenes_like_38						1
Fibrobacter_succinogenes_like_39						1
Fibrobacter_succinogenes_like_4						1
Fibrobacter_succinogenes_like_40						1
Fibrobacter_succinogenes_like_41						1
Fibrobacter_succinogenes_like_42						1
Fibrobacter_succinogenes_like_43						1
Fibrobacter_succinogenes_like_5				1		1
Fibrobacter_succinogenes_like_6						1
Fibrobacter_succinogenes_like_7						1
Fibrobacter_succinogenes_like_8						1
Fibrobacter_succinogenes_like_9						1
Firmicutes_like_1						1
Firmicutes_like_10				1		1
Firmicutes_like_11		1				1
Firmicutes_like_12						1
Firmicutes_like_15						1
Firmicutes_like_2						1
Firmicutes_like_20		1		1		1
Firmicutes_like_3						1
Firmicutes_like_4						1
Firmicutes_like_6		1				1
Firmicutes_like_7						1
Firmicutes_like_8						1
Flavobacterium_sp._xlx-214_like_4						1
Flintibacter_sp._KGMB00164_like_31	1				1	1
Flintibacter_sp._KGMB00164_like_37						1
Flintibacter_sp._KGMB00164_like_39					1	1
Flintibacter_sp._KGMB00164_like_5			1			1
Intestinibaculum_porci_like_10						1
Intestinibaculum_porci_like_11		1		1		1
Intestinibaculum_porci_like_2						1
Intestinibaculum_porci_like_3		1		1		1
Intestinibaculum_porci_like_4		1		1		1
Intestinibaculum_porci_like_7						1
Intestinibaculum_porci_like_8						1
Intestinibaculum_porci_like_9						1
Kiritimatiella_glycovorans_like_1						1
Lachnospira_eligens_like_4						1
Lactobacillus_nenjiangensis_like_1						1
Ligilactobacillus_salivarius_like_2						1
Ligilactobacillus_salivarius_like_3						1
Ligilactobacillus_salivarius_like_4						1
Limosilactobacillus_reuteri_like_1			1			1
Limosilactobacillus_reuteri_like_2						1
Megasphaera_elsdenii_like_1						1
Megasphaera_elsdenii_like_2		1				1
Megasphaera_elsdenii_like_3		1				1
Microbacterium_sp._A18JL241_like_1				1		1
Muribaculum_intestinale_like_102						1
Muribaculum_intestinale_like_158						1
Muribaculum_intestinale_like_58						1
Muribaculum_intestinale_like_70						1
Muribaculum_intestinale_like_89						1
Nesterenkonia_sp._NBAIMH1_like_1						1
Olsenella_uli_like_2						1
Olsenella_uli_like_3						1
Olsenella_uli_like_4						1
Olsenella_uli_like_6						1
Olsenella_uli_like_7						1
Olsenella_uli_like_8						1
Ornithobacterium_rhinotracheale_like_1						1
Ornithobacterium_rhinotracheale_like_2						1
Paludibacter_propionicigenes_like_24						1
Paludibacter_propionicigenes_like_25						1
Paludibacter_propionicigenes_like_34						1
Parolsenella_catena_like_1		1		1		1
Persicimonas_caeni_like_1						1
Phascolarctobacterium_faecium_like_13						1
Phascolarctobacterium_faecium_like_14						1
Phascolarctobacterium_faecium_like_15						1
Prevotella_like_10		1				1
Prevotella_like_13						1
Prevotella_like_14						1
Prevotella_like_15						1
Prevotella_like_17						1
Prevotella_like_19						1
Prevotella_like_21						1
Prevotella_like_23						1
Prevotella_like_24						1
Prevotella_like_26						1
Prevotella_like_29						1
Prevotella_like_30						1
Prevotella_like_32						1
Prevotella_like_33						1
Prevotella_like_35						1
Prevotella_like_38						1
Prevotella_like_4						1
Prevotella_like_40						1
Prevotella_like_43						1
Prevotella_like_44						1
Prevotella_like_46						1
Prevotella_like_47						1
Prevotella_like_48		1				1
Prevotella_like_5						1
Prevotella_like_50						1
Prevotella_like_51						1
Prevotella_like_52						1
Prevotella_like_53		1				1
Prevotella_like_54						1
Prevotella_like_55						1
Prevotella_like_58						1
Prevotella_like_59						1
Prevotella_like_62						1
Prevotella_like_64		1				1
Prevotella_like_66						1
Prevotella_like_7						1
Prevotella_like_9						1
Roseburia_intestinalis_like_12						1
Roseburia_intestinalis_like_15						1
Ruminococcaceae_like_1						1
Ruminococcaceae_like_3		1				1
Ruminococcus_albus_like_18						1
Ruminococcus_albus_like_19			1			1
Ruminococcus_albus_like_8						1
Ruminococcus_like_11			1			1
Ruminococcus_like_19						1
Ruminococcus_like_20						1
Ruminococcus_sp._JE7A12_like_106						1
Ruminococcus_sp._JE7A12_like_109						1
Ruminococcus_sp._JE7A12_like_114						1
Ruminococcus_sp._JE7A12_like_116				1		1
Ruminococcus_sp._JE7A12_like_120						1
Ruminococcus_sp._JE7A12_like_136						1
Ruminococcus_sp._JE7A12_like_154						1
Ruminococcus_sp._JE7A12_like_159						1
Ruminococcus_sp._JE7A12_like_162						1
Ruminococcus_sp._JE7A12_like_51						1
Slackia_heliotrinireducens_like_1				1	1	1
Sphaerochaeta_pleomorpha_like_1				1		1
Sphaerochaeta_pleomorpha_like_2						1
Sphaerochaeta_pleomorpha_like_3				1		1
Succinivibrio_dextrinosolvens_like_1			1			1
Succinivibrio_dextrinosolvens_like_11						1
Succinivibrio_dextrinosolvens_like_2						1
Succinivibrio_dextrinosolvens_like_3						1
Succinivibrio_dextrinosolvens_like_4						1
Succinivibrio_dextrinosolvens_like_5						1
Succinivibrio_dextrinosolvens_like_6						1
Succinivibrio_dextrinosolvens_like_7						1
Succinivibrio_dextrinosolvens_like_8						1
Succinivibrio_dextrinosolvens_like_9						1
Tenuifilum_thalassicum_like_15		1				1
Tenuifilum_thalassicum_like_54		1				1
Thermogutta_terrifontis_like_1			1			1
Tolumonas_auensis_like_1						1
Tolumonas_auensis_like_10						1
Tolumonas_auensis_like_11						1
Tolumonas_auensis_like_2						1
Tolumonas_auensis_like_3						1
Tolumonas_auensis_like_4						1
Tolumonas_auensis_like_5						1
Tolumonas_auensis_like_6						1
Tolumonas_auensis_like_7						1
Tolumonas_auensis_like_8						1
Tolumonas_auensis_like_9						1
Treponema_brennaborense_like_1				1		1
Treponema_brennaborense_like_13						1
Treponema_brennaborense_like_2			1	1		1
Treponema_brennaborense_like_4			1	1		1
Treponema_brennaborense_like_8				1		1
Treponema_socranskii_like_1			1			1
Treponema_socranskii_like_10				1		1
Treponema_socranskii_like_11						1
Treponema_socranskii_like_12						1
Treponema_socranskii_like_13						1
Treponema_socranskii_like_14						1
Treponema_socranskii_like_15						1
Treponema_socranskii_like_16						1
Treponema_socranskii_like_17						1
Treponema_socranskii_like_18						1
Treponema_socranskii_like_19						1
Treponema_socranskii_like_2			1			1
Treponema_socranskii_like_20						1
Treponema_socranskii_like_21						1
Treponema_socranskii_like_22						1
Treponema_socranskii_like_23						1
Treponema_socranskii_like_24						1
Treponema_socranskii_like_25						1
Treponema_socranskii_like_26						1
Treponema_socranskii_like_27						1
Treponema_socranskii_like_28						1
Treponema_socranskii_like_29						1
Treponema_socranskii_like_3						1
Treponema_socranskii_like_30						1
Treponema_socranskii_like_32						1
Treponema_socranskii_like_33						1
Treponema_socranskii_like_34						1
Treponema_socranskii_like_35						1
Treponema_socranskii_like_36						1
Treponema_socranskii_like_37						1
Treponema_socranskii_like_38						1
Treponema_socranskii_like_39						1
Treponema_socranskii_like_4						1
Treponema_socranskii_like_40						1
Treponema_socranskii_like_41						1
Treponema_socranskii_like_42						1
Treponema_socranskii_like_43						1
Treponema_socranskii_like_44						1
Treponema_socranskii_like_45						1
Treponema_socranskii_like_46						1
Treponema_socranskii_like_47				1		1
Treponema_socranskii_like_48						1
Treponema_socranskii_like_49				1	1	1
Treponema_socranskii_like_50						1
Treponema_socranskii_like_51						1
Treponema_socranskii_like_52						1
Treponema_socranskii_like_53			1	1		1
Treponema_socranskii_like_55			1	1		1
Treponema_socranskii_like_56						1
Treponema_socranskii_like_57						1
Treponema_socranskii_like_58						1
Treponema_socranskii_like_59						1
Treponema_socranskii_like_6						1
Treponema_socranskii_like_60						1
Treponema_socranskii_like_61						1
Treponema_socranskii_like_63						1
Treponema_socranskii_like_64						1
Treponema_socranskii_like_65						1
Treponema_socranskii_like_66						1
Treponema_socranskii_like_67						1
Treponema_socranskii_like_68						1
Treponema_socranskii_like_69						1
Treponema_socranskii_like_7						1
Treponema_socranskii_like_70						1
Treponema_socranskii_like_9				1		1
Treponema_succinifaciens_like_1						1
Treponema_succinifaciens_like_10						1
Treponema_succinifaciens_like_11						1
Treponema_succinifaciens_like_12						1
Treponema_succinifaciens_like_13						1
Treponema_succinifaciens_like_14						1
Treponema_succinifaciens_like_15						1
Treponema_succinifaciens_like_16						1
Treponema_succinifaciens_like_17						1
Treponema_succinifaciens_like_18						1
Treponema_succinifaciens_like_19						1
Treponema_succinifaciens_like_2						1
Treponema_succinifaciens_like_20						1
Treponema_succinifaciens_like_21				1		1
Treponema_succinifaciens_like_22						1
Treponema_succinifaciens_like_23				1		1
Treponema_succinifaciens_like_24				1		1
Treponema_succinifaciens_like_25						1
Treponema_succinifaciens_like_26				1	1	1
Treponema_succinifaciens_like_27						1
Treponema_succinifaciens_like_28						1
Treponema_succinifaciens_like_29						1
Treponema_succinifaciens_like_3						1
Treponema_succinifaciens_like_30						1
Treponema_succinifaciens_like_31						1
Treponema_succinifaciens_like_32						1
Treponema_succinifaciens_like_33						1
Treponema_succinifaciens_like_34						1
Treponema_succinifaciens_like_35						1
Treponema_succinifaciens_like_36						1
Treponema_succinifaciens_like_37						1
Treponema_succinifaciens_like_38						1
Treponema_succinifaciens_like_39				1		1
Treponema_succinifaciens_like_4						1
Treponema_succinifaciens_like_41						1
Treponema_succinifaciens_like_42						1
Treponema_succinifaciens_like_43						1
Treponema_succinifaciens_like_44			1			1
Treponema_succinifaciens_like_45						1
Treponema_succinifaciens_like_46						1
Treponema_succinifaciens_like_47						1
Treponema_succinifaciens_like_48						1
Treponema_succinifaciens_like_5				1		1
Treponema_succinifaciens_like_6						1
Treponema_succinifaciens_like_7						1
Treponema_succinifaciens_like_8						1
Treponema_succinifaciens_like_9						1
unclassified_Alistipes_like_1						1
unclassified_Alistipes_like_3						1
unclassified_Synechococcus_like_1				1		1

## Sheet: lysine&threonine
MAGs	milk	solid	winter	summer	core	total			milk	solid	winter	summer
Gallibacterium_anatis_like_1	13					13		MAGs carrying enzymes	29	264	108	176
Gallibacterium_anatis_like_2						13
Gallibacterium_anatis_like_4						13
Pelistega_sp._NLN63_like_1						13
Candidatus_Campylobacter_infans_like_1						12
Halomonas_sp._PGE1_like_1						12
Pseudohongiella_spirulinae_like_1						12
Succinivibrio_dextrinosolvens_like_10		12				12
Succinivibrio_dextrinosolvens_like_11						12
Succinivibrio_dextrinosolvens_like_2						12
Succinivibrio_dextrinosolvens_like_3						12
Succinivibrio_dextrinosolvens_like_4						12
Succinivibrio_dextrinosolvens_like_9						12
Sutterella_megalosphaeroides_like_11						12
Sutterella_megalosphaeroides_like_12					12	12
Sutterella_megalosphaeroides_like_14						12
Sutterella_megalosphaeroides_like_15						12
Sutterella_megalosphaeroides_like_16	12					12
Sutterella_megalosphaeroides_like_17		12				12
Sutterella_megalosphaeroides_like_9		12				12
Tolumonas_auensis_like_2						12
Tolumonas_auensis_like_4						12
Tolumonas_auensis_like_5						12
Tolumonas_auensis_like_6						12
Tolumonas_auensis_like_7						12
Tolumonas_auensis_like_9						12
unclassified_Campylobacter_like_1						12
unclassified_Campylobacter_like_2						12
unclassified_Campylobacter_like_3				12		12
Acetobacter_sp._KACC_21233_like_2						11
Acholeplasma_brassicae_like_4						11
Acholeplasma_brassicae_like_5						11
Acholeplasma_brassicae_like_6				11		11
Acidaminococcus_fermentans_like_1						11
Acidaminococcus_fermentans_like_2						11
Acidaminococcus_fermentans_like_3						11
Acidaminococcus_fermentans_like_4						11
Acidaminococcus_fermentans_like_5						11
Acidaminococcus_fermentans_like_6		11				11
Alistipes_indistinctus_like_10		11				11
Alistipes_indistinctus_like_8						11
Alistipes_indistinctus_like_9						11
Alistipes_like_47						11
Alistipes_like_66						11
Alistipes_like_67						11
Alistipes_like_68						11
Alistipes_like_72						11
Alistipes_like_83						11
Alistipes_like_87						11
Alistipes_like_88						11
Alkalitalea_saponilacus_like_1		11				11
Bacteroidales_like_20						11
Bacteroides_like_8		11				11
Bifidobacterium_angulatum_like_1						11
Bifidobacterium_angulatum_like_11						11
Bifidobacterium_angulatum_like_14						11
Bifidobacterium_angulatum_like_16						11
Bifidobacterium_angulatum_like_17						11
Bifidobacterium_angulatum_like_19						11
Bifidobacterium_angulatum_like_2			11			11
Bifidobacterium_angulatum_like_20						11
Bifidobacterium_angulatum_like_22						11
Bifidobacterium_angulatum_like_3						11
Bifidobacterium_angulatum_like_6			11			11
Bifidobacterium_angulatum_like_7						11
Bifidobacterium_choerinum_like_3						11
Bifidobacterium_choerinum_like_4			11			11
Bifidobacterium_like_1			11			11
Bifidobacterium_like_2						11
Bifidobacterium_longum_like_1						11
Bifidobacterium_longum_like_3			11			11
Bifidobacterium_longum_like_4						11
Bifidobacterium_pseudocatenulatum_like_2						11
Bifidobacterium_pseudocatenulatum_like_3			11			11
Bifidobacterium_pseudocatenulatum_like_4						11
Bifidobacterium_pseudolongum_like_1						11
Bifidobacterium_pseudolongum_like_10						11
Bifidobacterium_pseudolongum_like_11						11
Bifidobacterium_pseudolongum_like_12						11
Bifidobacterium_pseudolongum_like_13						11
Bifidobacterium_pseudolongum_like_14						11
Bifidobacterium_pseudolongum_like_15						11
Bifidobacterium_pseudolongum_like_16						11
Bifidobacterium_pseudolongum_like_18						11
Bifidobacterium_pseudolongum_like_19						11
Bifidobacterium_pseudolongum_like_2						11
Bifidobacterium_pseudolongum_like_20						11
Bifidobacterium_pseudolongum_like_21						11
Bifidobacterium_pseudolongum_like_22						11
Bifidobacterium_pseudolongum_like_26						11
Bifidobacterium_pseudolongum_like_28						11
Bifidobacterium_pseudolongum_like_29						11
Bifidobacterium_pseudolongum_like_3						11
Bifidobacterium_pseudolongum_like_31						11
Bifidobacterium_pseudolongum_like_32						11
Bifidobacterium_pseudolongum_like_33						11
Bifidobacterium_pseudolongum_like_34						11
Bifidobacterium_pseudolongum_like_35						11
Bifidobacterium_pseudolongum_like_36						11
Bifidobacterium_pseudolongum_like_37						11
Bifidobacterium_pseudolongum_like_38						11
Bifidobacterium_pseudolongum_like_4						11
Bifidobacterium_pseudolongum_like_40						11
Bifidobacterium_pseudolongum_like_42						11
Bifidobacterium_pseudolongum_like_43						11
Bifidobacterium_pseudolongum_like_44						11
Bifidobacterium_pseudolongum_like_45						11
Bifidobacterium_pseudolongum_like_46						11
Bifidobacterium_pseudolongum_like_47						11
Bifidobacterium_pseudolongum_like_48						11
Bifidobacterium_pseudolongum_like_49						11
Bifidobacterium_pseudolongum_like_5						11
Bifidobacterium_pseudolongum_like_50						11
Bifidobacterium_pseudolongum_like_51						11
Bifidobacterium_pseudolongum_like_52						11
Bifidobacterium_pseudolongum_like_53						11
Bifidobacterium_pseudolongum_like_54						11
Bifidobacterium_pseudolongum_like_55						11
Bifidobacterium_pseudolongum_like_56						11
Bifidobacterium_pseudolongum_like_58						11
Bifidobacterium_pseudolongum_like_59						11
Bifidobacterium_pseudolongum_like_6						11
Bifidobacterium_pseudolongum_like_60						11
Bifidobacterium_pseudolongum_like_61						11
Bifidobacterium_pseudolongum_like_62						11
Bifidobacterium_pseudolongum_like_63						11
Bifidobacterium_pseudolongum_like_64						11
Bifidobacterium_pseudolongum_like_65						11
Bifidobacterium_pseudolongum_like_66						11
Bifidobacterium_pseudolongum_like_67						11
Bifidobacterium_pseudolongum_like_68						11
Bifidobacterium_pseudolongum_like_69						11
Bifidobacterium_pseudolongum_like_70						11
Bifidobacterium_pseudolongum_like_71						11
Bifidobacterium_pseudolongum_like_72						11
Bifidobacterium_pseudolongum_like_73						11
Bifidobacterium_pseudolongum_like_74						11
Bifidobacterium_pseudolongum_like_8						11
Bifidobacterium_pseudolongum_like_9						11
Bifidobacterium_thermophilum_like_1						11
Bifidobacterium_thermophilum_like_2			11			11
Bifidobacterium_thermophilum_like_3			11			11
Clostridiales_like_49		11				11
Collinsella_aerofaciens_like_2				11		11
Coprococcus_comes_like_6						11
Corynebacterium_humireducens_like_2						11
Corynebacterium_marinum_like_1						11
Corynebacterium_xerosis_like_1			11			11
Ethanoligenens_harbinense_like_5				11		11
Faecalibacterium_prausnitzii_like_1						11
Faecalibacterium_prausnitzii_like_11		11				11
Faecalibacterium_prausnitzii_like_12						11
Faecalibacterium_prausnitzii_like_13		11				11
Faecalibacterium_prausnitzii_like_14						11
Faecalibacterium_prausnitzii_like_16						11
Faecalibacterium_prausnitzii_like_17						11
Faecalibacterium_prausnitzii_like_19	11					11
Faecalibacterium_prausnitzii_like_2						11
Faecalibacterium_prausnitzii_like_20		11				11
Faecalibacterium_prausnitzii_like_22						11
Faecalibacterium_prausnitzii_like_23					11	11
Faecalibacterium_prausnitzii_like_26						11
Faecalibacterium_prausnitzii_like_28						11
Faecalibacterium_prausnitzii_like_29						11
Faecalibacterium_prausnitzii_like_30			11			11
Faecalibacterium_prausnitzii_like_31	11					11
Faecalibacterium_prausnitzii_like_32						11
Faecalibacterium_prausnitzii_like_33						11
Faecalibacterium_prausnitzii_like_35		11				11
Faecalibacterium_prausnitzii_like_36		11				11
Faecalibacterium_prausnitzii_like_37		11				11
Faecalibacterium_prausnitzii_like_38						11
Faecalibacterium_prausnitzii_like_39						11
Faecalibacterium_prausnitzii_like_4		11				11
Faecalibacterium_prausnitzii_like_40						11
Faecalibacterium_prausnitzii_like_41						11
Faecalibacterium_prausnitzii_like_42					11	11
Faecalibacterium_prausnitzii_like_43						11
Faecalibacterium_prausnitzii_like_7						11
Faecalibacterium_prausnitzii_like_8						11
Faecalibacterium_prausnitzii_like_9						11
Flavonifractor_plautii_like_2						11
Flavonifractor_plautii_like_7		11			11	11
Flintibacter_sp._KGMB00164_like_31	11				11	11
Flintibacter_sp._KGMB00164_like_33	11					11
Gallibacterium_anatis_like_3						11
Hungatella_hathewayi_like_2	11	11	11		11	11
Kiritimatiella_glycovorans_like_2						11
Kurthia_zopfii_like_1						11
Lachnospira_eligens_like_1						11
Lachnospira_eligens_like_2				11		11
Lactobacillus_nenjiangensis_like_1						11
Microbacterium_sp._A18JL241_like_1				11		11
Olsenella_uli_like_4						11
Parolsenella_catena_like_1		11		11		11
Pseudobutyrivibrio_xylanivorans_like_1		11				11
Pseudobutyrivibrio_xylanivorans_like_2						11
Psychrobacter_like_1						11
Roseburia_hominis_like_3						11
Ruminococcaceae_like_9		11				11
Ruminococcus_like_6						11
Ruminococcus_sp._JE7A12_like_47		11				11
Ruminococcus_sp._JE7A12_like_81						11
Ruminococcus_sp._JE7A12_like_92						11
Simiduia_agarivorans_like_1						11
Succinivibrio_dextrinosolvens_like_1			11			11
Succinivibrio_dextrinosolvens_like_6						11
Succinivibrio_dextrinosolvens_like_7						11
Succinivibrio_dextrinosolvens_like_8						11
Tenuifilum_thalassicum_like_16						11
Tenuifilum_thalassicum_like_52						11
Tenuifilum_thalassicum_like_53						11
Tessaracoccus_flavus_like_1						11
Tolumonas_auensis_like_10						11
Treponema_brennaborense_like_14						11
Treponema_socranskii_like_51						11
Abiotrophia_defectiva_like_1						10
Acetobacter_sp._KACC_21233_like_1					10	10
Acholeplasma_brassicae_like_3						10
Alistipes_communis_like_3						10
Alistipes_like_85						10
Alistipes_like_86						10
Aminipila_sp._JN-39_like_5				10	10	10
Anaerocolumna_sp._CBA3638_like_6					10	10
Anaerocolumna_sp._CBA3638_like_7						10
Anaerotignum_propionicum_like_1						10
Anaerotignum_propionicum_like_12				10	10	10
Anaerotignum_propionicum_like_13					10	10
Anaerotignum_propionicum_like_14						10
Anaerotignum_propionicum_like_15						10
Anaerotignum_propionicum_like_16		10				10
Anaerotignum_propionicum_like_17						10
Anaerotignum_propionicum_like_18					10	10
Anaerotignum_propionicum_like_24						10
Anaerotignum_propionicum_like_25						10
Anaerotignum_propionicum_like_4						10
Anaerotignum_propionicum_like_6						10
Anaerotignum_propionicum_like_7		10			10	10
Anaerotignum_propionicum_like_9						10
Bacteroides_sp._CBA7301_like_1	10					10
Bifidobacterium_angulatum_like_5						10
Bifidobacterium_choerinum_like_1			10			10
Bifidobacterium_choerinum_like_2						10
Bifidobacterium_pseudocatenulatum_like_1		10	10			10
Bifidobacterium_pseudolongum_like_17						10
Bifidobacterium_pseudolongum_like_24						10
Bifidobacterium_pseudolongum_like_27						10
Bifidobacterium_pseudolongum_like_30						10
Bifidobacterium_pseudolongum_like_39						10
Bifidobacterium_pseudolongum_like_41						10
Bifidobacterium_pseudolongum_like_7						10
Bifidobacterium_thermophilum_like_4			10			10
Butyrivibrio_proteoclasticus_like_2		10				10
Butyrivibrio_proteoclasticus_like_3						10
Caproiciproducens_sp._NJN-50_like_8						10
Christensenella_sp._Marseille-P3954_like_10						10
Christensenella_sp._Marseille-P3954_like_7						10
Clostridiales_like_20		10				10
Clostridiales_like_24						10
Clostridiales_like_29						10
Clostridiales_like_3						10
Clostridiales_like_32						10
Clostridiales_like_33						10
Clostridiales_like_34		10				10
Clostridiales_like_35						10
Clostridiales_like_43						10
Clostridiales_like_44		10				10
Clostridiales_like_45			10			10
Clostridiales_like_46						10
Clostridiales_like_50	10					10
Clostridiales_like_51		10				10
Clostridiales_like_53		10				10
Clostridiales_like_6						10
Clostridiales_like_67						10
Clostridiales_like_68						10
Clostridiales_like_77						10
Clostridiales_like_78			10			10
Clostridiales_like_79						10
Clostridiales_like_82						10
Clostridiales_like_88				10		10
Coprococcus_comes_like_2	10	10				10
Coprococcus_comes_like_4		10				10
Corynebacterium_efficiens_like_1						10
Corynebacterium_humireducens_like_1						10
Corynebacterium_humireducens_like_3						10
Desulfovibrio_piger_like_1						10
Desulfovibrio_piger_like_2						10
Desulfovibrio_piger_like_3						10
Desulfovibrio_piger_like_4						10
Desulfovibrio_piger_like_6						10
Dialister_like_1		10				10
Dialister_like_2		10				10
Dialister_like_3						10
Dialister_like_4		10				10
Eggerthella_sp._YY7918_like_1					10	10
Eggerthella_sp._YY7918_like_2						10
Enterobacteriaceae_like_1						10
Enterobacteriaceae_like_2						10
Enterobacteriaceae_like_3						10
Enterobacteriaceae_like_4						10
Enterobacteriaceae_like_5						10
Enterococcus_cecorum_like_1	10					10
Escherichia_coli_str._K-12_substr._MG1655_like_1						10
Escherichia_coli_str._K-12_substr._MG1655_like_10						10
Escherichia_coli_str._K-12_substr._MG1655_like_11						10
Escherichia_coli_str._K-12_substr._MG1655_like_2	10					10
Escherichia_coli_str._K-12_substr._MG1655_like_3						10
Escherichia_coli_str._K-12_substr._MG1655_like_4						10
Escherichia_coli_str._K-12_substr._MG1655_like_5						10
Escherichia_coli_str._K-12_substr._MG1655_like_6						10
Escherichia_coli_str._K-12_substr._MG1655_like_7	10				10	10
Escherichia_coli_str._K-12_substr._MG1655_like_8						10
Escherichia_coli_str._K-12_substr._MG1655_like_9						10
Faecalibacterium_prausnitzii_like_15						10
Faecalibacterium_prausnitzii_like_24						10
Faecalibacterium_prausnitzii_like_3						10
Faecalibacterium_prausnitzii_like_34						10
Faecalibacterium_prausnitzii_like_5						10
Faecalibacterium_prausnitzii_like_6						10
Flavonifractor_plautii_like_1		10	10		10	10
Flavonifractor_plautii_like_4						10
Flintibacter_sp._KGMB00164_like_19						10
Flintibacter_sp._KGMB00164_like_2					10	10
Flintibacter_sp._KGMB00164_like_50					10	10
Hungateiclostridium_clariflavum_like_10				10		10
Hungateiclostridium_clariflavum_like_12				10		10
Hungateiclostridium_clariflavum_like_8						10
Hungatella_hathewayi_like_1						10
Intestinibaculum_porci_like_10						10
Intestinibaculum_porci_like_11		10		10		10
Intestinibaculum_porci_like_2						10
Intestinibaculum_porci_like_3		10		10		10
Intestinibaculum_porci_like_8						10
Intestinibaculum_porci_like_9						10
Intestinimonas_butyriciproducens_like_2			10		10	10
Intestinimonas_butyriciproducens_like_6						10
Kiritimatiella_glycovorans_like_1						10
Lachnospiraceae_like_3	10					10
Lactobacillus_like_1						10
Lactobacillus_like_2						10
Ligilactobacillus_salivarius_like_3						10
Ligilactobacillus_salivarius_like_4						10
Limosilactobacillus_reuteri_like_1			10			10
Limosilactobacillus_reuteri_like_2						10
Massilistercora_timonensis_like_1				10	10	10
Megamonas_funiformis_like_1		10				10
Megamonas_funiformis_like_2		10				10
Megamonas_funiformis_like_3		10				10
Megamonas_funiformis_like_4		10				10
Megamonas_funiformis_like_6		10				10
Megasphaera_elsdenii_like_1						10
Muribaculum_intestinale_like_1						10
Muribaculum_intestinale_like_10						10
Muribaculum_intestinale_like_111						10
Muribaculum_intestinale_like_114						10
Muribaculum_intestinale_like_13						10
Muribaculum_intestinale_like_137						10
Muribaculum_intestinale_like_139						10
Muribaculum_intestinale_like_141						10
Muribaculum_intestinale_like_169		10				10
Muribaculum_intestinale_like_174						10
Muribaculum_intestinale_like_175						10
Muribaculum_intestinale_like_2						10
Muribaculum_intestinale_like_5						10
Muribaculum_intestinale_like_9						10
Olsenella_uli_like_1		10		10		10
Olsenella_uli_like_2						10
Olsenella_uli_like_5		10		10		10
Olsenella_uli_like_6						10
Olsenella_uli_like_7						10
Olsenella_uli_like_8						10
Phascolarctobacterium_faecium_like_1				10		10
Phascolarctobacterium_faecium_like_10						10
Phascolarctobacterium_faecium_like_11						10
Phascolarctobacterium_faecium_like_12						10
Phascolarctobacterium_faecium_like_16						10
Phascolarctobacterium_faecium_like_19						10
Phascolarctobacterium_faecium_like_2						10
Phascolarctobacterium_faecium_like_20						10
Phascolarctobacterium_faecium_like_21		10				10
Phascolarctobacterium_faecium_like_22						10
Phascolarctobacterium_faecium_like_23						10
Phascolarctobacterium_faecium_like_24						10
Phascolarctobacterium_faecium_like_25						10
Phascolarctobacterium_faecium_like_26						10
Phascolarctobacterium_faecium_like_27						10
Phascolarctobacterium_faecium_like_28						10
Phascolarctobacterium_faecium_like_29						10
Phascolarctobacterium_faecium_like_3						10
Phascolarctobacterium_faecium_like_30		10				10
Phascolarctobacterium_faecium_like_31						10
Phascolarctobacterium_faecium_like_32						10
Phascolarctobacterium_faecium_like_33						10
Phascolarctobacterium_faecium_like_34						10
Phascolarctobacterium_faecium_like_35						10
Phascolarctobacterium_faecium_like_36						10
Phascolarctobacterium_faecium_like_37						10
Phascolarctobacterium_faecium_like_4						10
Phascolarctobacterium_faecium_like_5						10
Phascolarctobacterium_faecium_like_6						10
Phascolarctobacterium_faecium_like_7						10
Phascolarctobacterium_faecium_like_8						10
Pseudoclostridium_thermosuccinogenes_like_3						10
Pseudoclostridium_thermosuccinogenes_like_4						10
Roseburia_hominis_like_1						10
Roseburia_hominis_like_2		10				10
Roseburia_hominis_like_4						10
Roseburia_hominis_like_5						10
Roseburia_hominis_like_7						10
Roseburia_intestinalis_like_10						10
Roseburia_intestinalis_like_11						10
Roseburia_intestinalis_like_13						10
Roseburia_intestinalis_like_14						10
Roseburia_intestinalis_like_16						10
Roseburia_intestinalis_like_17						10
Roseburia_intestinalis_like_18						10
Roseburia_intestinalis_like_19						10
Roseburia_intestinalis_like_2		10				10
Roseburia_intestinalis_like_23						10
Roseburia_intestinalis_like_24						10
Roseburia_intestinalis_like_4						10
Roseburia_intestinalis_like_7						10
Roseburia_intestinalis_like_8						10
Roseburia_intestinalis_like_9						10
Ruminococcaceae_like_7						10
Ruminococcaceae_like_8						10
Ruminococcus_albus_like_15						10
Ruminococcus_albus_like_2			10			10
Ruminococcus_like_1						10
Ruminococcus_like_14						10
Ruminococcus_like_3						10
Ruminococcus_like_4						10
Ruminococcus_like_7						10
Ruminococcus_like_8						10
Ruminococcus_sp._JE7A12_like_112						10
Ruminococcus_sp._JE7A12_like_113				10	10	10
Ruminococcus_sp._JE7A12_like_116				10		10
Ruminococcus_sp._JE7A12_like_126						10
Ruminococcus_sp._JE7A12_like_131						10
Ruminococcus_sp._JE7A12_like_133						10
Ruminococcus_sp._JE7A12_like_143						10
Ruminococcus_sp._JE7A12_like_147						10
Ruminococcus_sp._JE7A12_like_149						10
Ruminococcus_sp._JE7A12_like_152			10		10	10
Ruminococcus_sp._JE7A12_like_161						10
Ruminococcus_sp._JE7A12_like_163						10
Ruminococcus_sp._JE7A12_like_164						10
Ruminococcus_sp._JE7A12_like_2						10
Ruminococcus_sp._JE7A12_like_26		10				10
Ruminococcus_sp._JE7A12_like_35		10				10
Ruminococcus_sp._JE7A12_like_59						10
Ruminococcus_sp._JE7A12_like_73						10
Ruminococcus_sp._JE7A12_like_74						10
Ruminococcus_sp._JE7A12_like_91		10				10
Ruminococcus_sp._JE7A12_like_94		10			10	10
Ruminococcus_sp._JE7A12_like_95		10				10
Ruminococcus_sp._JE7A12_like_97		10	10			10
Sanguibacter_keddieii_like_1						10
Sanguibacter_keddieii_like_2						10
Selenomonas_ruminantium_like_1						10
Selenomonas_ruminantium_like_10						10
Selenomonas_ruminantium_like_11		10				10
Selenomonas_ruminantium_like_12		10				10
Selenomonas_ruminantium_like_13		10				10
Selenomonas_ruminantium_like_14		10			10	10
Selenomonas_ruminantium_like_15						10
Selenomonas_ruminantium_like_16		10				10
Selenomonas_ruminantium_like_2						10
Selenomonas_ruminantium_like_7						10
Selenomonas_ruminantium_like_8						10
Slackia_heliotrinireducens_like_1				10	10	10
Tenuifilum_thalassicum_like_14						10
Tenuifilum_thalassicum_like_19						10
Tolumonas_auensis_like_11						10
Tolumonas_auensis_like_3						10
Treponema_brennaborense_like_11						10
Treponema_brennaborense_like_12						10
Treponema_brennaborense_like_13						10
Treponema_brennaborense_like_2			10	10		10
Treponema_brennaborense_like_4			10	10		10
Treponema_brennaborense_like_8				10		10
Treponema_socranskii_like_1			10			10
Treponema_socranskii_like_10				10		10
Treponema_socranskii_like_11						10
Treponema_socranskii_like_12						10
Treponema_socranskii_like_13						10
Treponema_socranskii_like_14						10
Treponema_socranskii_like_15						10
Treponema_socranskii_like_16						10
Treponema_socranskii_like_17						10
Treponema_socranskii_like_18						10
Treponema_socranskii_like_19						10
Treponema_socranskii_like_20						10
Treponema_socranskii_like_21						10
Treponema_socranskii_like_22						10
Treponema_socranskii_like_23						10
Treponema_socranskii_like_24						10
Treponema_socranskii_like_25						10
Treponema_socranskii_like_26						10
Treponema_socranskii_like_27						10
Treponema_socranskii_like_28						10
Treponema_socranskii_like_29						10
Treponema_socranskii_like_3						10
Treponema_socranskii_like_30						10
Treponema_socranskii_like_32						10
Treponema_socranskii_like_33						10
Treponema_socranskii_like_34						10
Treponema_socranskii_like_35						10
Treponema_socranskii_like_38						10
Treponema_socranskii_like_39						10
Treponema_socranskii_like_4						10
Treponema_socranskii_like_40						10
Treponema_socranskii_like_41						10
Treponema_socranskii_like_42						10
Treponema_socranskii_like_43						10
Treponema_socranskii_like_44						10
Treponema_socranskii_like_45						10
Treponema_socranskii_like_46						10
Treponema_socranskii_like_47				10		10
Treponema_socranskii_like_48						10
Treponema_socranskii_like_5			10			10
Treponema_socranskii_like_50						10
Treponema_socranskii_like_52						10
Treponema_socranskii_like_53			10	10		10
Treponema_socranskii_like_54						10
Treponema_socranskii_like_55			10	10		10
Treponema_socranskii_like_56						10
Treponema_socranskii_like_57						10
Treponema_socranskii_like_58						10
Treponema_socranskii_like_59						10
Treponema_socranskii_like_6						10
Treponema_socranskii_like_60						10
Treponema_socranskii_like_61						10
Treponema_socranskii_like_62						10
Treponema_socranskii_like_64						10
Treponema_socranskii_like_65						10
Treponema_socranskii_like_66						10
Treponema_socranskii_like_67						10
Treponema_socranskii_like_69						10
Treponema_socranskii_like_70						10
Treponema_socranskii_like_8						10
Treponema_succinifaciens_like_1						10
Treponema_succinifaciens_like_10						10
Treponema_succinifaciens_like_11						10
Treponema_succinifaciens_like_12						10
Treponema_succinifaciens_like_13						10
Treponema_succinifaciens_like_14						10
Treponema_succinifaciens_like_15						10
Treponema_succinifaciens_like_16						10
Treponema_succinifaciens_like_17						10
Treponema_succinifaciens_like_18						10
Treponema_succinifaciens_like_19						10
Treponema_succinifaciens_like_20						10
Treponema_succinifaciens_like_21				10		10
Treponema_succinifaciens_like_22						10
Treponema_succinifaciens_like_23				10		10
Treponema_succinifaciens_like_24				10		10
Treponema_succinifaciens_like_25						10
Treponema_succinifaciens_like_27						10
Treponema_succinifaciens_like_3						10
Treponema_succinifaciens_like_30						10
Treponema_succinifaciens_like_31						10
Treponema_succinifaciens_like_33						10
Treponema_succinifaciens_like_34						10
Treponema_succinifaciens_like_35						10
Treponema_succinifaciens_like_36						10
Treponema_succinifaciens_like_37						10
Treponema_succinifaciens_like_38						10
Treponema_succinifaciens_like_4						10
Treponema_succinifaciens_like_40						10
Treponema_succinifaciens_like_41						10
Treponema_succinifaciens_like_42						10
Treponema_succinifaciens_like_43						10
Treponema_succinifaciens_like_44			10			10
Treponema_succinifaciens_like_46						10
Treponema_succinifaciens_like_47						10
Treponema_succinifaciens_like_5				10		10
Treponema_succinifaciens_like_6						10
Treponema_succinifaciens_like_7						10
Treponema_succinifaciens_like_8						10
Treponema_succinifaciens_like_9						10
unclassified_Citricoccus_like_1				10		10
Veillonella_like_1						10
Veillonella_like_2						10
Acholeplasma_brassicae_like_1				9		9
Acinetobacter_like_1						9
Akkermansia_muciniphila_like_1		9				9
Alistipes_like_10						9
Alistipes_like_104						9
Alistipes_like_105						9
Alistipes_like_106					9	9
Alistipes_like_107						9
Alistipes_like_110						9
Alistipes_like_112						9
Alistipes_like_114						9
Alistipes_like_117			9			9
Alistipes_like_119						9
Alistipes_like_122						9
Alistipes_like_123					9	9
Alistipes_like_124						9
Alistipes_like_127						9
Alistipes_like_128						9
Alistipes_like_130						9
Alistipes_like_132						9
Alistipes_like_137						9
Alistipes_like_139						9
Alistipes_like_140						9
Alistipes_like_142			9			9
Alistipes_like_17						9
Alistipes_like_21						9
Alistipes_like_23						9
Alistipes_like_28						9
Alistipes_like_37			9		9	9
Alistipes_like_41						9
Alistipes_like_43		9				9
Alistipes_like_58					9	9
Alistipes_like_59				9		9
Alistipes_like_61						9
Alistipes_like_89		9				9
Alistipes_like_91						9
Alistipes_like_95		9			9	9
Aminipila_sp._JN-39_like_4						9
Anaerocolumna_sp._CBA3638_like_1						9
Anaerocolumna_sp._CBA3638_like_3		9				9
Anaerocolumna_sp._CBA3638_like_4				9		9
Anaerocolumna_sp._CBA3638_like_5						9
Anaerotignum_propionicum_like_19						9
Anaerotignum_propionicum_like_2						9
Anaerotignum_propionicum_like_20			9		9	9
Anaerotignum_propionicum_like_22						9
Anaerotignum_propionicum_like_23						9
Bacteroidales_like_14		9				9
Bacteroidales_like_19						9
Bacteroidales_like_22						9
Bacteroidales_like_23					9	9
Bacteroidales_like_24						9
Bacteroidales_like_25	9					9
Bacteroidales_like_26						9
Bacteroidales_like_30					9	9
Bacteroidales_like_33						9
Bacteroidales_like_35						9
Bacteroidales_like_36						9
Bacteroidales_like_38						9
Bacteroidales_like_39						9
Bacteroidales_like_40						9
Bacteroidales_like_41				9		9
Bacteroidales_like_42						9
Bacteroidales_like_43						9
Bacteroidales_like_44						9
Bacteroidales_like_46						9
Bacteroidales_like_7		9				9
Bacteroidales_like_8						9
Bacteroidales_like_9						9
Bacteroides_fragilis_like_3	9				9	9
Bacteroides_like_10						9
Bacteroides_like_11						9
Bacteroides_like_13						9
Bacteroides_like_14						9
Bacteroides_like_16						9
Bacteroides_like_17	9					9
Bacteroides_like_18						9
Bacteroides_like_19		9				9
Bacteroides_like_20	9					9
Bacteroides_like_25		9				9
Bacteroides_like_26						9
Bacteroides_like_27						9
Bacteroides_like_5						9
Bacteroides_like_7		9				9
Barnesiella_viscericola_like_10						9
Barnesiella_viscericola_like_11		9				9
Barnesiella_viscericola_like_13						9
Barnesiella_viscericola_like_14						9
Barnesiella_viscericola_like_15						9
Barnesiella_viscericola_like_17						9
Barnesiella_viscericola_like_19						9
Barnesiella_viscericola_like_20						9
Barnesiella_viscericola_like_21						9
Barnesiella_viscericola_like_22		9				9
Barnesiella_viscericola_like_23						9
Barnesiella_viscericola_like_24						9
Barnesiella_viscericola_like_26						9
Barnesiella_viscericola_like_5						9
Barnesiella_viscericola_like_6						9
Barnesiella_viscericola_like_8						9
Bifidobacterium_angulatum_like_10						9
Bifidobacterium_angulatum_like_12						9
Bifidobacterium_angulatum_like_13						9
Bifidobacterium_angulatum_like_15						9
Bifidobacterium_angulatum_like_21						9
Bifidobacterium_angulatum_like_23						9
Bifidobacterium_angulatum_like_24						9
Bifidobacterium_angulatum_like_25						9
Bifidobacterium_angulatum_like_8						9
Bifidobacterium_angulatum_like_9						9
Bifidobacterium_pseudolongum_like_23						9
Bifidobacterium_pseudolongum_like_25						9
Bifidobacterium_pseudolongum_like_57						9
Blautia_argi_like_2	9					9
Blautia_argi_like_3						9
Blautia_argi_like_5						9
Blautia_hansenii_like_1						9
Blautia_hansenii_like_2		9			9	9
Blautia_like_1			9		9	9
Blautia_like_2						9
Butyrivibrio_proteoclasticus_like_1				9		9
Butyrivibrio_proteoclasticus_like_5						9
Caproiciproducens_sp._NJN-50_like_11						9
Caproiciproducens_sp._NJN-50_like_4						9
Caproiciproducens_sp._NJN-50_like_6						9
Caproiciproducens_sp._NJN-50_like_7						9
Caproiciproducens_sp._NJN-50_like_9				9		9
Christensenella_minuta_like_1			9			9
Christensenella_minuta_like_3			9			9
Christensenella_minuta_like_4			9	9		9
Christensenella_sp._Marseille-P3954_like_1						9
Christensenella_sp._Marseille-P3954_like_3						9
Clostridiales_like_100						9
Clostridiales_like_11						9
Clostridiales_like_12						9
Clostridiales_like_31						9
Clostridiales_like_37						9
Clostridiales_like_38						9
Clostridiales_like_39						9
Clostridiales_like_40						9
Clostridiales_like_42						9
Clostridiales_like_47						9
Clostridiales_like_48		9				9
Clostridiales_like_52	9					9
Clostridiales_like_54			9		9	9
Clostridiales_like_58						9
Clostridiales_like_59						9
Clostridiales_like_63						9
Clostridiales_like_64				9		9
Clostridiales_like_65						9
Clostridiales_like_66						9
Clostridiales_like_69						9
Clostridiales_like_70						9
Clostridiales_like_71						9
Clostridiales_like_76						9
Clostridiales_like_8						9
Clostridiales_like_83						9
Clostridiales_like_84					9	9
Clostridiales_like_87						9
Clostridiales_like_89				9	9	9
Clostridiales_like_94						9
Clostridiales_like_96						9
Clostridium_sp._SY8519_like_1						9
Collinsella_aerofaciens_like_1						9
Collinsella_aerofaciens_like_3		9				9
Coprococcus_comes_like_5	9					9
Coprococcus_comes_like_7						9
Coprococcus_comes_like_8						9
Coprococcus_comes_like_9					9	9
Corynebacterium_maris_like_1			9			9
Corynebacterium_maris_like_2						9
Corynebacterium_maris_like_3						9
Desulfovibrio_like_1	9					9
Desulfovibrio_like_2						9
Desulfovibrio_like_3						9
Desulfovibrio_piger_like_5					9	9
Desulfovibrio_piger_like_7						9
Elusimicrobium_minutum_like_11				9		9
Elusimicrobium_minutum_like_4				9		9
Elusimicrobium_minutum_like_5				9		9
Elusimicrobium_minutum_like_8						9
Elusimicrobium_minutum_like_9						9
Enterobacteriaceae_like_7						9
Enterococcus_like_2						9
Enterococcus_like_3						9
Ethanoligenens_harbinense_like_2						9
Ethanoligenens_harbinense_like_7			9			9
Faecalibacterium_prausnitzii_like_21						9
Faecalibacterium_prausnitzii_like_27						9
Firmicutes_like_16	9					9
Flavonifractor_plautii_like_3						9
Flavonifractor_plautii_like_5						9
Flavonifractor_plautii_like_6						9
Flintibacter_sp._KGMB00164_like_1						9
Flintibacter_sp._KGMB00164_like_16						9
Flintibacter_sp._KGMB00164_like_17					9	9
Flintibacter_sp._KGMB00164_like_30						9
Flintibacter_sp._KGMB00164_like_36					9	9
Flintibacter_sp._KGMB00164_like_47						9
Flintibacter_sp._KGMB00164_like_6					9	9
Hungateiclostridium_clariflavum_like_11						9
Hungateiclostridium_clariflavum_like_13						9
Hungateiclostridium_clariflavum_like_14						9
Hungateiclostridium_clariflavum_like_15						9
Hungateiclostridium_clariflavum_like_16			9			9
Hungateiclostridium_clariflavum_like_5						9
Hungateiclostridium_clariflavum_like_9						9
Hungateiclostridium_thermocellum_like_1						9
Intestinimonas_butyriciproducens_like_1						9
Intestinimonas_butyriciproducens_like_3		9				9
Jeotgalicoccus_like_1						9
Jeotgalicoccus_like_2						9
Lachnospira_eligens_like_3						9
Lachnospira_eligens_like_4						9
Lachnospira_eligens_like_5						9
Lachnospiraceae_like_4						9
Lactobacillus_like_3						9
Lactobacillus_like_4						9
Megamonas_funiformis_like_5		9				9
Megasphaera_elsdenii_like_2		9				9
Megasphaera_elsdenii_like_3		9				9
Muribaculum_intestinale_like_100						9
Muribaculum_intestinale_like_106						9
Muribaculum_intestinale_like_109		9				9
Muribaculum_intestinale_like_112						9
Muribaculum_intestinale_like_113		9				9
Muribaculum_intestinale_like_121		9				9
Muribaculum_intestinale_like_122		9				9
Muribaculum_intestinale_like_15						9
Muribaculum_intestinale_like_151						9
Muribaculum_intestinale_like_153						9
Muribaculum_intestinale_like_161						9
Muribaculum_intestinale_like_167		9				9
Muribaculum_intestinale_like_177						9
Muribaculum_intestinale_like_22						9
Muribaculum_intestinale_like_24						9
Muribaculum_intestinale_like_26						9
Muribaculum_intestinale_like_29						9
Muribaculum_intestinale_like_30						9
Muribaculum_intestinale_like_4			9			9
Muribaculum_intestinale_like_44						9
Muribaculum_intestinale_like_47		9				9
Muribaculum_intestinale_like_49						9
Muribaculum_intestinale_like_50						9
Muribaculum_intestinale_like_54						9
Muribaculum_intestinale_like_60						9
Muribaculum_intestinale_like_66						9
Muribaculum_intestinale_like_78						9
Muribaculum_intestinale_like_79						9
Muribaculum_intestinale_like_8		9				9
Muribaculum_intestinale_like_84						9
Muribaculum_intestinale_like_85						9
Muribaculum_intestinale_like_86						9
Muribaculum_intestinale_like_90						9
Muribaculum_intestinale_like_93						9
Oligella_ureolytica_like_1						9
Oligella_ureolytica_like_2						9
Oligella_ureolytica_like_3						9
Oligella_ureolytica_like_4						9
Oscillospiraceae_like_1						9
Paludibacter_propionicigenes_like_10						9
Paludibacter_propionicigenes_like_20						9
Paludibacter_propionicigenes_like_39						9
Parabacteroides_like_1	9					9
Parabacteroides_like_2	9					9
Parabacteroides_like_4						9
Paraprevotella_xylaniphila_like_10						9
Paraprevotella_xylaniphila_like_14						9
Paraprevotella_xylaniphila_like_15		9				9
Paraprevotella_xylaniphila_like_16						9
Paraprevotella_xylaniphila_like_17						9
Paraprevotella_xylaniphila_like_18						9
Paraprevotella_xylaniphila_like_19		9				9
Paraprevotella_xylaniphila_like_3		9				9
Paraprevotella_xylaniphila_like_33						9
Paraprevotella_xylaniphila_like_36						9
Paraprevotella_xylaniphila_like_37		9				9
Paraprevotella_xylaniphila_like_39						9
Paraprevotella_xylaniphila_like_6						9
Paraprevotella_xylaniphila_like_8						9
Phascolarctobacterium_faecium_like_13						9
Phascolarctobacterium_faecium_like_14						9
Phascolarctobacterium_faecium_like_15						9
Phascolarctobacterium_faecium_like_17						9
Phascolarctobacterium_faecium_like_18						9
Phascolarctobacterium_faecium_like_9						9
Phocaeicola_coprophilus_like_1						9
Phocaeicola_coprophilus_like_10						9
Phocaeicola_coprophilus_like_11		9		9		9
Phocaeicola_coprophilus_like_12						9
Phocaeicola_coprophilus_like_13						9
Phocaeicola_coprophilus_like_2						9
Phocaeicola_coprophilus_like_3						9
Phocaeicola_coprophilus_like_5		9				9
Phocaeicola_coprophilus_like_7						9
Phocaeicola_coprophilus_like_8		9				9
Phocaeicola_coprophilus_like_9						9
Prevotella_dentalis_like_1						9
Prevotella_dentalis_like_10						9
Prevotella_dentalis_like_4						9
Prevotella_dentalis_like_5						9
Prevotella_dentalis_like_6						9
Prevotella_dentalis_like_7						9
Prevotella_dentalis_like_8						9
Prevotella_dentalis_like_9		9				9
Prevotella_denticola_like_1						9
Prevotella_enoeca_like_11						9
Prevotella_enoeca_like_12		9				9
Prevotella_enoeca_like_13						9
Prevotella_enoeca_like_14						9
Prevotella_enoeca_like_15						9
Prevotella_enoeca_like_16						9
Prevotella_enoeca_like_17		9				9
Prevotella_enoeca_like_18						9
Prevotella_enoeca_like_19		9				9
Prevotella_enoeca_like_2		9				9
Prevotella_enoeca_like_24						9
Prevotella_enoeca_like_25		9				9
Prevotella_enoeca_like_29		9				9
Prevotella_enoeca_like_3						9
Prevotella_enoeca_like_31						9
Prevotella_enoeca_like_35						9
Prevotella_enoeca_like_38		9				9
Prevotella_enoeca_like_4		9				9
Prevotella_enoeca_like_41		9				9
Prevotella_enoeca_like_43		9	9			9
Prevotella_enoeca_like_44		9				9
Prevotella_enoeca_like_46						9
Prevotella_enoeca_like_47						9
Prevotella_enoeca_like_7						9
Prevotella_like_10		9				9
Prevotella_like_11						9
Prevotella_like_14						9
Prevotella_like_15						9
Prevotella_like_16						9
Prevotella_like_17						9
Prevotella_like_18						9
Prevotella_like_19						9
Prevotella_like_2		9				9
Prevotella_like_20						9
Prevotella_like_22		9	9			9
Prevotella_like_23						9
Prevotella_like_24						9
Prevotella_like_25						9
Prevotella_like_27		9			9	9
Prevotella_like_29						9
Prevotella_like_30						9
Prevotella_like_31						9
Prevotella_like_32						9
Prevotella_like_33						9
Prevotella_like_34		9				9
Prevotella_like_35						9
Prevotella_like_36		9				9
Prevotella_like_37		9				9
Prevotella_like_38						9
Prevotella_like_39						9
Prevotella_like_4						9
Prevotella_like_40						9
Prevotella_like_41		9				9
Prevotella_like_42		9				9
Prevotella_like_43						9
Prevotella_like_44						9
Prevotella_like_45		9				9
Prevotella_like_46						9
Prevotella_like_48		9				9
Prevotella_like_5						9
Prevotella_like_51						9
Prevotella_like_52						9
Prevotella_like_53		9				9
Prevotella_like_54						9
Prevotella_like_55						9
Prevotella_like_58						9
Prevotella_like_6						9
Prevotella_like_60						9
Prevotella_like_61						9
Prevotella_like_62						9
Prevotella_like_63						9
Prevotella_like_64		9				9
Prevotella_like_65						9
Prevotella_like_67						9
Prevotella_like_8						9
Prevotella_like_9						9
Prevotella_oris_like_1		9				9
Pseudoclostridium_thermosuccinogenes_like_2						9
Pseudoclostridium_thermosuccinogenes_like_5						9
Pseudoclostridium_thermosuccinogenes_like_6						9
Pseudoclostridium_thermosuccinogenes_like_7						9
Pseudoclostridium_thermosuccinogenes_like_8						9
Pseudomonas_sp._C27(2019)_like_2						9
Roseburia_hominis_like_6		9				9
Roseburia_intestinalis_like_1			9			9
Roseburia_intestinalis_like_12						9
Roseburia_intestinalis_like_15						9
Roseburia_intestinalis_like_20				9		9
Roseburia_intestinalis_like_22				9	9	9
Roseburia_intestinalis_like_25						9
Roseburia_intestinalis_like_3						9
Roseburia_intestinalis_like_5		9		9		9
Roseburia_intestinalis_like_6						9
Ruminococcaceae_like_6						9
Ruminococcus_albus_like_1				9		9
Ruminococcus_albus_like_10						9
Ruminococcus_albus_like_13						9
Ruminococcus_albus_like_16						9
Ruminococcus_albus_like_18						9
Ruminococcus_albus_like_19			9			9
Ruminococcus_albus_like_21						9
Ruminococcus_albus_like_3						9
Ruminococcus_albus_like_4				9		9
Ruminococcus_albus_like_6						9
Ruminococcus_albus_like_7						9
Ruminococcus_albus_like_8						9
Ruminococcus_like_10						9
Ruminococcus_like_11			9			9
Ruminococcus_like_19						9
Ruminococcus_like_20						9
Ruminococcus_like_25						9
Ruminococcus_like_5						9
Ruminococcus_like_9						9
Ruminococcus_sp._JE7A12_like_1						9
Ruminococcus_sp._JE7A12_like_100				9		9
Ruminococcus_sp._JE7A12_like_103						9
Ruminococcus_sp._JE7A12_like_104						9
Ruminococcus_sp._JE7A12_like_107						9
Ruminococcus_sp._JE7A12_like_108				9		9
Ruminococcus_sp._JE7A12_like_109						9
Ruminococcus_sp._JE7A12_like_11						9
Ruminococcus_sp._JE7A12_like_110						9
Ruminococcus_sp._JE7A12_like_115				9		9
Ruminococcus_sp._JE7A12_like_117						9
Ruminococcus_sp._JE7A12_like_118						9
Ruminococcus_sp._JE7A12_like_120						9
Ruminococcus_sp._JE7A12_like_121						9
Ruminococcus_sp._JE7A12_like_122			9			9
Ruminococcus_sp._JE7A12_like_128				9		9
Ruminococcus_sp._JE7A12_like_129						9
Ruminococcus_sp._JE7A12_like_130						9
Ruminococcus_sp._JE7A12_like_132						9
Ruminococcus_sp._JE7A12_like_134						9
Ruminococcus_sp._JE7A12_like_135						9
Ruminococcus_sp._JE7A12_like_136						9
Ruminococcus_sp._JE7A12_like_137						9
Ruminococcus_sp._JE7A12_like_138						9
Ruminococcus_sp._JE7A12_like_139						9
Ruminococcus_sp._JE7A12_like_141						9
Ruminococcus_sp._JE7A12_like_142						9
Ruminococcus_sp._JE7A12_like_150			9			9
Ruminococcus_sp._JE7A12_like_156				9		9
Ruminococcus_sp._JE7A12_like_157						9
Ruminococcus_sp._JE7A12_like_158						9
Ruminococcus_sp._JE7A12_like_159						9
Ruminococcus_sp._JE7A12_like_160						9
Ruminococcus_sp._JE7A12_like_162						9
Ruminococcus_sp._JE7A12_like_19						9
Ruminococcus_sp._JE7A12_like_25						9
Ruminococcus_sp._JE7A12_like_3			9			9
Ruminococcus_sp._JE7A12_like_30						9
Ruminococcus_sp._JE7A12_like_31						9
Ruminococcus_sp._JE7A12_like_37						9
Ruminococcus_sp._JE7A12_like_40				9		9
Ruminococcus_sp._JE7A12_like_45						9
Ruminococcus_sp._JE7A12_like_48						9
Ruminococcus_sp._JE7A12_like_5						9
Ruminococcus_sp._JE7A12_like_51						9
Ruminococcus_sp._JE7A12_like_52		9				9
Ruminococcus_sp._JE7A12_like_61						9
Ruminococcus_sp._JE7A12_like_64						9
Ruminococcus_sp._JE7A12_like_66						9
Ruminococcus_sp._JE7A12_like_68						9
Ruminococcus_sp._JE7A12_like_71						9
Ruminococcus_sp._JE7A12_like_72						9
Ruminococcus_sp._JE7A12_like_76	9	9			9	9
Ruminococcus_sp._JE7A12_like_82		9				9
Ruminococcus_sp._JE7A12_like_83		9				9
Ruminococcus_sp._JE7A12_like_85						9
Ruminococcus_sp._JE7A12_like_87		9			9	9
Ruminococcus_sp._JE7A12_like_88	9					9
Ruminococcus_sp._JE7A12_like_9						9
Ruminococcus_sp._JE7A12_like_90		9				9
Ruminococcus_sp._JE7A12_like_96						9
Ruminococcus_sp._JE7A12_like_99				9		9
Selenomonas_ruminantium_like_5						9
Selenomonas_ruminantium_like_6						9
Selenomonas_ruminantium_like_9						9
Staphylococcus_like_1		9				9
Streptococcus_like_2						9
Streptococcus_like_4				9		9
Succinivibrio_dextrinosolvens_like_5						9
Tenuifilum_thalassicum_like_10		9	9		9	9
Tessaracoccus_flavus_like_2						9
Thiomicrorhabdus_sp._G1_like_1						9
Tolumonas_auensis_like_1						9
Tolumonas_auensis_like_8						9
Treponema_brennaborense_like_10						9
Treponema_brennaborense_like_7						9
Treponema_brennaborense_like_9						9
Treponema_socranskii_like_31						9
Treponema_socranskii_like_37						9
Treponema_socranskii_like_49				9	9	9
Treponema_socranskii_like_63						9
Treponema_socranskii_like_7						9
Treponema_socranskii_like_9				9		9
Treponema_succinifaciens_like_2						9
Treponema_succinifaciens_like_26				9	9	9
Treponema_succinifaciens_like_28						9
Treponema_succinifaciens_like_29						9
Treponema_succinifaciens_like_39				9		9
Treponema_succinifaciens_like_48						9
unclassified_Alistipes_like_1						9
unclassified_Alistipes_like_3						9
unclassified_Alistipes_like_5						9
unclassified_Synechococcus_like_1				9		9
Alistipes_like_1						8
Alistipes_like_100				8		8
Alistipes_like_101						8
Alistipes_like_102				8	8	8
Alistipes_like_109						8
Alistipes_like_11						8
Alistipes_like_113						8
Alistipes_like_12						8
Alistipes_like_120					8	8
Alistipes_like_125						8
Alistipes_like_13						8
Alistipes_like_131						8
Alistipes_like_133						8
Alistipes_like_135		8			8	8
Alistipes_like_136						8
Alistipes_like_138						8
Alistipes_like_14						8
Alistipes_like_18						8
Alistipes_like_26						8
Alistipes_like_29						8
Alistipes_like_32						8
Alistipes_like_34						8
Alistipes_like_35						8
Alistipes_like_36			8			8
Alistipes_like_38						8
Alistipes_like_39						8
Alistipes_like_42						8
Alistipes_like_44			8			8
Alistipes_like_46			8			8
Alistipes_like_49						8
Alistipes_like_5						8
Alistipes_like_50						8
Alistipes_like_51						8
Alistipes_like_52						8
Alistipes_like_53						8
Alistipes_like_54						8
Alistipes_like_55						8
Alistipes_like_56						8
Alistipes_like_57						8
Alistipes_like_6						8
Alistipes_like_60						8
Alistipes_like_62						8
Alistipes_like_64						8
Alistipes_like_65						8
Alistipes_like_69						8
Alistipes_like_7						8
Alistipes_like_70						8
Alistipes_like_71						8
Alistipes_like_73						8
Alistipes_like_76						8
Alistipes_like_79						8
Alistipes_like_81						8
Alistipes_like_82						8
Alistipes_like_84		8			8	8
Alistipes_like_94					8	8
Alistipes_like_97						8
Alkalitalea_saponilacus_like_2				8		8
Alloprevotella_sp._E39_like_10						8
Alloprevotella_sp._E39_like_12		8				8
Alloprevotella_sp._E39_like_13		8				8
Alloprevotella_sp._E39_like_14						8
Alloprevotella_sp._E39_like_15						8
Alloprevotella_sp._E39_like_16		8				8
Alloprevotella_sp._E39_like_18						8
Alloprevotella_sp._E39_like_19		8				8
Alloprevotella_sp._E39_like_20		8				8
Alloprevotella_sp._E39_like_22		8				8
Alloprevotella_sp._E39_like_24		8				8
Alloprevotella_sp._E39_like_26					8	8
Alloprevotella_sp._E39_like_30						8
Alloprevotella_sp._E39_like_33		8				8
Alloprevotella_sp._E39_like_35						8
Alloprevotella_sp._E39_like_37		8				8
Alloprevotella_sp._E39_like_38						8
Alloprevotella_sp._E39_like_4						8
Alloprevotella_sp._E39_like_42		8				8
Alloprevotella_sp._E39_like_43						8
Alloprevotella_sp._E39_like_44						8
Alloprevotella_sp._E39_like_45						8
Alloprevotella_sp._E39_like_46						8
Alloprevotella_sp._E39_like_47		8				8
Alloprevotella_sp._E39_like_49		8			8	8
Alloprevotella_sp._E39_like_5		8	8			8
Alloprevotella_sp._E39_like_51						8
Alloprevotella_sp._E39_like_52						8
Alloprevotella_sp._E39_like_56		8				8
Alloprevotella_sp._E39_like_6		8				8
Alloprevotella_sp._E39_like_7		8				8
Anaerocolumna_sp._CBA3638_like_2						8
Anaerotignum_propionicum_like_10						8
Anaerotignum_propionicum_like_21				8	8	8
Anaerotignum_propionicum_like_28						8
Anaerotignum_propionicum_like_5			8			8
Anaerotignum_propionicum_like_8						8
Bacteroidales_like_11		8			8	8
Bacteroidales_like_12						8
Bacteroidales_like_13		8				8
Bacteroidales_like_16						8
Bacteroidales_like_17						8
Bacteroidales_like_2						8
Bacteroidales_like_27					8	8
Bacteroidales_like_28		8			8	8
Bacteroidales_like_29						8
Bacteroidales_like_32						8
Bacteroidales_like_34				8		8
Bacteroidales_like_5					8	8
Bacteroides_fragilis_like_1						8
Bacteroides_fragilis_like_2						8
Bacteroides_like_21						8
Bacteroides_like_22						8
Bacteroides_like_23						8
Bacteroides_like_24						8
Bacteroides_like_3					8	8
Barnesiella_viscericola_like_12		8				8
Barnesiella_viscericola_like_16						8
Barnesiella_viscericola_like_25						8
Barnesiella_viscericola_like_9						8
Bifidobacterium_angulatum_like_18						8
Bifidobacterium_angulatum_like_4						8
Blautia_argi_like_4						8
Blautia_argi_like_6						8
Butyrivibrio_proteoclasticus_like_4						8
Caproiciproducens_sp._NJN-50_like_10					8	8
Caproiciproducens_sp._NJN-50_like_14				8		8
Caproiciproducens_sp._NJN-50_like_15						8
Caproiciproducens_sp._NJN-50_like_3						8
Caproiciproducens_sp._NJN-50_like_5		8	8			8
Christensenella_sp._Marseille-P3954_like_2						8
Christensenella_sp._Marseille-P3954_like_4						8
Christensenella_sp._Marseille-P3954_like_5						8
Christensenella_sp._Marseille-P3954_like_6						8
Christensenella_sp._Marseille-P3954_like_8						8
Christensenella_sp._Marseille-P3954_like_9					8	8
Clostridiales_like_10						8
Clostridiales_like_101						8
Clostridiales_like_13						8
Clostridiales_like_15						8
Clostridiales_like_16			8			8
Clostridiales_like_17				8		8
Clostridiales_like_22		8				8
Clostridiales_like_23						8
Clostridiales_like_25				8		8
Clostridiales_like_27						8
Clostridiales_like_28		8				8
Clostridiales_like_36						8
Clostridiales_like_5						8
Clostridiales_like_56				8		8
Clostridiales_like_60						8
Clostridiales_like_7			8			8
Clostridiales_like_72						8
Clostridiales_like_80						8
Clostridiales_like_85						8
Clostridiales_like_86						8
Clostridiales_like_90						8
Clostridiales_like_92						8
Clostridiales_like_93		8				8
Clostridiales_like_95						8
Clostridiales_like_97		8				8
Clostridiales_like_98						8
Clostridium_isatidis_like_1						8
Coprococcus_comes_like_1		8				8
Coprococcus_comes_like_3						8
Elusimicrobium_minutum_like_6						8
Elusimicrobium_minutum_like_7						8
Enterobacteriaceae_like_6						8
Ethanoligenens_harbinense_like_1						8
Ethanoligenens_harbinense_like_3						8
Faecalibacterium_prausnitzii_like_10						8
Fibrobacter_succinogenes_like_10						8
Fibrobacter_succinogenes_like_11		8				8
Fibrobacter_succinogenes_like_17						8
Fibrobacter_succinogenes_like_21						8
Fibrobacter_succinogenes_like_23						8
Fibrobacter_succinogenes_like_6						8
Fibrobacter_succinogenes_like_7						8
Fibrobacter_succinogenes_like_8						8
Fibrobacter_succinogenes_like_9						8
Firmicutes_like_15						8
Firmicutes_like_18				8		8
Firmicutes_like_19				8		8
Flavobacterium_sp._xlx-214_like_2						8
Flavobacterium_sp._xlx-214_like_4						8
Flintibacter_sp._KGMB00164_like_10						8
Flintibacter_sp._KGMB00164_like_22						8
Flintibacter_sp._KGMB00164_like_25					8	8
Flintibacter_sp._KGMB00164_like_26						8
Flintibacter_sp._KGMB00164_like_3			8			8
Flintibacter_sp._KGMB00164_like_42						8
Flintibacter_sp._KGMB00164_like_5			8			8
Flintibacter_sp._KGMB00164_like_51						8
Flintibacter_sp._KGMB00164_like_7						8
Hungateiclostridium_clariflavum_like_1						8
Hungateiclostridium_clariflavum_like_2						8
Hungateiclostridium_clariflavum_like_3				8		8
Hungateiclostridium_clariflavum_like_4						8
Hungateiclostridium_clariflavum_like_6						8
Hungateiclostridium_clariflavum_like_7						8
Hungateiclostridium_thermocellum_like_2				8		8
Intestinimonas_butyriciproducens_like_4		8				8
Intestinimonas_butyriciproducens_like_5					8	8
Lachnospiraceae_like_1	8					8
Lachnospiraceae_like_2						8
Ligilactobacillus_salivarius_like_1						8
Muribaculum_intestinale_like_134		8			8	8
Muribaculum_intestinale_like_135						8
Muribaculum_intestinale_like_142						8
Muribaculum_intestinale_like_168			8			8
Muribaculum_intestinale_like_170						8
Muribaculum_intestinale_like_172						8
Muribaculum_intestinale_like_52						8
Nesterenkonia_sp._NBAIMH1_like_1						8
Oscillospiraceae_like_4						8
Paludibacter_propionicigenes_like_12						8
Paludibacter_propionicigenes_like_2						8
Paludibacter_propionicigenes_like_24						8
Paludibacter_propionicigenes_like_25						8
Paludibacter_propionicigenes_like_26						8
Paludibacter_propionicigenes_like_27						8
Paludibacter_propionicigenes_like_28				8		8
Paludibacter_propionicigenes_like_29						8
Paludibacter_propionicigenes_like_3						8
Paludibacter_propionicigenes_like_30			8			8
Paludibacter_propionicigenes_like_31		8		8		8
Paludibacter_propionicigenes_like_33						8
Paludibacter_propionicigenes_like_35						8
Paludibacter_propionicigenes_like_37						8
Paludibacter_propionicigenes_like_38						8
Paludibacter_propionicigenes_like_4						8
Paludibacter_propionicigenes_like_42						8
Paludibacter_propionicigenes_like_44				8		8
Paludibacter_propionicigenes_like_46						8
Paludibacter_propionicigenes_like_49						8
Paludibacter_propionicigenes_like_5			8			8
Paludibacter_propionicigenes_like_51						8
Paludibacter_propionicigenes_like_52						8
Paludibacter_propionicigenes_like_53						8
Paludibacter_propionicigenes_like_54						8
Paludibacter_propionicigenes_like_55						8
Paludibacter_propionicigenes_like_6			8			8
Paraprevotella_xylaniphila_like_1		8				8
Paraprevotella_xylaniphila_like_11						8
Paraprevotella_xylaniphila_like_12				8		8
Paraprevotella_xylaniphila_like_13		8				8
Paraprevotella_xylaniphila_like_2		8				8
Paraprevotella_xylaniphila_like_20				8		8
Paraprevotella_xylaniphila_like_21						8
Paraprevotella_xylaniphila_like_25		8			8	8
Paraprevotella_xylaniphila_like_26					8	8
Paraprevotella_xylaniphila_like_27		8		8		8
Paraprevotella_xylaniphila_like_28				8		8
Paraprevotella_xylaniphila_like_29		8			8	8
Paraprevotella_xylaniphila_like_30					8	8
Paraprevotella_xylaniphila_like_31					8	8
Paraprevotella_xylaniphila_like_32					8	8
Paraprevotella_xylaniphila_like_35						8
Paraprevotella_xylaniphila_like_38		8				8
Paraprevotella_xylaniphila_like_5						8
Phocaeicola_coprophilus_like_15		8			8	8
Phocaeicola_coprophilus_like_4						8
Phocaeicola_coprophilus_like_6		8				8
Prevotella_denticola_like_2		8				8
Prevotella_enoeca_like_10						8
Prevotella_enoeca_like_49						8
Prevotella_enoeca_like_5						8
Prevotella_enoeca_like_6		8				8
Prevotella_enoeca_like_8		8				8
Prevotella_like_1		8				8
Prevotella_like_12						8
Prevotella_like_13						8
Prevotella_like_21						8
Prevotella_like_26						8
Prevotella_like_3						8
Prevotella_like_47						8
Prevotella_like_49						8
Prevotella_like_50						8
Prevotella_like_56		8			8	8
Prevotella_like_57						8
Prevotella_like_59						8
Prevotella_like_66						8
Roseburia_hominis_like_8				8		8
Roseburia_hominis_like_9						8
Roseburia_intestinalis_like_21				8		8
Ruminococcaceae_like_1						8
Ruminococcaceae_like_12			8			8
Ruminococcaceae_like_13				8		8
Ruminococcaceae_like_3		8				8
Ruminococcaceae_like_5						8
Ruminococcus_albus_like_14				8		8
Ruminococcus_albus_like_17						8
Ruminococcus_albus_like_20						8
Ruminococcus_albus_like_9						8
Ruminococcus_like_12			8			8
Ruminococcus_like_13						8
Ruminococcus_like_15						8
Ruminococcus_like_16						8
Ruminococcus_like_17					8	8
Ruminococcus_like_2						8
Ruminococcus_like_21						8
Ruminococcus_like_22						8
Ruminococcus_like_24						8
Ruminococcus_sp._JE7A12_like_10						8
Ruminococcus_sp._JE7A12_like_102						8
Ruminococcus_sp._JE7A12_like_106						8
Ruminococcus_sp._JE7A12_like_111						8
Ruminococcus_sp._JE7A12_like_114						8
Ruminococcus_sp._JE7A12_like_124						8
Ruminococcus_sp._JE7A12_like_125						8
Ruminococcus_sp._JE7A12_like_144						8
Ruminococcus_sp._JE7A12_like_145						8
Ruminococcus_sp._JE7A12_like_146						8
Ruminococcus_sp._JE7A12_like_148						8
Ruminococcus_sp._JE7A12_like_15						8
Ruminococcus_sp._JE7A12_like_151						8
Ruminococcus_sp._JE7A12_like_154						8
Ruminococcus_sp._JE7A12_like_155						8
Ruminococcus_sp._JE7A12_like_16						8
Ruminococcus_sp._JE7A12_like_18		8	8			8
Ruminococcus_sp._JE7A12_like_20				8		8
Ruminococcus_sp._JE7A12_like_21						8
Ruminococcus_sp._JE7A12_like_22				8		8
Ruminococcus_sp._JE7A12_like_24						8
Ruminococcus_sp._JE7A12_like_27				8		8
Ruminococcus_sp._JE7A12_like_28						8
Ruminococcus_sp._JE7A12_like_29						8
Ruminococcus_sp._JE7A12_like_32						8
Ruminococcus_sp._JE7A12_like_33						8
Ruminococcus_sp._JE7A12_like_34						8
Ruminococcus_sp._JE7A12_like_36		8				8
Ruminococcus_sp._JE7A12_like_38						8
Ruminococcus_sp._JE7A12_like_39						8
Ruminococcus_sp._JE7A12_like_4						8
Ruminococcus_sp._JE7A12_like_41						8
Ruminococcus_sp._JE7A12_like_46						8
Ruminococcus_sp._JE7A12_like_49						8
Ruminococcus_sp._JE7A12_like_50						8
Ruminococcus_sp._JE7A12_like_53						8
Ruminococcus_sp._JE7A12_like_54						8
Ruminococcus_sp._JE7A12_like_55						8
Ruminococcus_sp._JE7A12_like_57						8
Ruminococcus_sp._JE7A12_like_58						8
Ruminococcus_sp._JE7A12_like_6						8
Ruminococcus_sp._JE7A12_like_62						8
Ruminococcus_sp._JE7A12_like_67				8		8
Ruminococcus_sp._JE7A12_like_69						8
Ruminococcus_sp._JE7A12_like_79						8
Ruminococcus_sp._JE7A12_like_8			8			8
Ruminococcus_sp._JE7A12_like_80		8				8
Ruminococcus_sp._JE7A12_like_84			8			8
Ruminococcus_sp._JE7A12_like_93		8				8
Selenomonas_ruminantium_like_4						8
Sphaerochaeta_pleomorpha_like_3				8		8
Streptococcus_like_1						8
Streptococcus_like_3				8	8	8
Tenuifilum_thalassicum_like_18						8
Tenuifilum_thalassicum_like_28						8
Thermogutta_terrifontis_like_1			8			8
Treponema_brennaborense_like_1				8		8
Treponema_brennaborense_like_6						8
Treponema_socranskii_like_2			8			8
Treponema_socranskii_like_36						8
Treponema_socranskii_like_68						8
Treponema_succinifaciens_like_32						8
unclassified_Absiella_like_1				8		8
unclassified_Alistipes_like_6						8
Akkermansia_muciniphila_like_2						7
Alistipes_like_103				7		7
Alistipes_like_108			7			7
Alistipes_like_111						7
Alistipes_like_115			7			7
Alistipes_like_121			7			7
Alistipes_like_126						7
Alistipes_like_129			7			7
Alistipes_like_134			7			7
Alistipes_like_141			7			7
Alistipes_like_143						7
Alistipes_like_147		7		7		7
Alistipes_like_148						7
Alistipes_like_15						7
Alistipes_like_153			7			7
Alistipes_like_155						7
Alistipes_like_16						7
Alistipes_like_19			7			7
Alistipes_like_20						7
Alistipes_like_24						7
Alistipes_like_25			7			7
Alistipes_like_27						7
Alistipes_like_31						7
Alistipes_like_33			7			7
Alistipes_like_4						7
Alistipes_like_40			7			7
Alistipes_like_45						7
Alistipes_like_48						7
Alistipes_like_74						7
Alistipes_like_75						7
Alistipes_like_77						7
Alistipes_like_92						7
Alistipes_like_93				7		7
Alistipes_like_98						7
Alistipes_like_99						7
Alloprevotella_sp._E39_like_1						7
Alloprevotella_sp._E39_like_17						7
Alloprevotella_sp._E39_like_2						7
Alloprevotella_sp._E39_like_21						7
Alloprevotella_sp._E39_like_23		7		7		7
Alloprevotella_sp._E39_like_25				7	7	7
Alloprevotella_sp._E39_like_27					7	7
Alloprevotella_sp._E39_like_28			7			7
Alloprevotella_sp._E39_like_29		7				7
Alloprevotella_sp._E39_like_3						7
Alloprevotella_sp._E39_like_31		7				7
Alloprevotella_sp._E39_like_32		7				7
Alloprevotella_sp._E39_like_34						7
Alloprevotella_sp._E39_like_36		7		7		7
Alloprevotella_sp._E39_like_39		7				7
Alloprevotella_sp._E39_like_40		7				7
Alloprevotella_sp._E39_like_41		7		7		7
Alloprevotella_sp._E39_like_48		7				7
Alloprevotella_sp._E39_like_50		7				7
Alloprevotella_sp._E39_like_53						7
Alloprevotella_sp._E39_like_54		7				7
Alloprevotella_sp._E39_like_55		7				7
Alloprevotella_sp._E39_like_57		7				7
Anaerotignum_propionicum_like_11						7
Anaerotignum_propionicum_like_26						7
Anaerotignum_propionicum_like_27						7
Anaerotignum_propionicum_like_3						7
Bacteroidales_like_21						7
Bacteroidales_like_31		7			7	7
Bacteroidales_like_37						7
Bacteroidales_like_4				7		7
Bacteroidales_like_45					7	7
Bacteroidales_like_6					7	7
Bacteroides_like_12		7				7
Bacteroides_like_4		7				7
Bifidobacterium_longum_like_2						7
Butyricimonas_like_1				7		7
Butyricimonas_like_2				7		7
Butyricimonas_like_3						7
Butyricimonas_like_5				7		7
Caproiciproducens_sp._NJN-50_like_12				7		7
Caproiciproducens_sp._NJN-50_like_13						7
Caproiciproducens_sp._NJN-50_like_16						7
Caproiciproducens_sp._NJN-50_like_2						7
Christensenella_minuta_like_2						7
Clostridiales_like_1						7
Clostridiales_like_14						7
Clostridiales_like_18						7
Clostridiales_like_2						7
Clostridiales_like_21						7
Clostridiales_like_26						7
Clostridiales_like_30						7
Clostridiales_like_4			7			7
Clostridiales_like_41						7
Clostridiales_like_55						7
Clostridiales_like_57					7	7
Clostridiales_like_61						7
Clostridiales_like_62						7
Clostridiales_like_73						7
Clostridiales_like_74		7				7
Clostridiales_like_75			7			7
Clostridiales_like_81						7
Clostridiales_like_9			7			7
Clostridiales_like_91						7
Clostridium_perfringens_like_1				7		7
Elusimicrobium_minutum_like_10						7
Elusimicrobium_minutum_like_2						7
Empedobacter_brevis_like_1						7
Enterococcus_hirae_like_1				7		7
Enterococcus_like_1				7	7	7
Ethanoligenens_harbinense_like_4				7		7
Ethanoligenens_harbinense_like_6					7	7
Fibrobacter_succinogenes_like_1						7
Fibrobacter_succinogenes_like_12						7
Fibrobacter_succinogenes_like_13						7
Fibrobacter_succinogenes_like_14						7
Fibrobacter_succinogenes_like_15						7
Fibrobacter_succinogenes_like_16						7
Fibrobacter_succinogenes_like_18						7
Fibrobacter_succinogenes_like_19						7
Fibrobacter_succinogenes_like_2				7		7
Fibrobacter_succinogenes_like_20						7
Fibrobacter_succinogenes_like_22						7
Fibrobacter_succinogenes_like_24						7
Fibrobacter_succinogenes_like_25						7
Fibrobacter_succinogenes_like_26						7
Fibrobacter_succinogenes_like_27						7
Fibrobacter_succinogenes_like_28						7
Fibrobacter_succinogenes_like_29						7
Fibrobacter_succinogenes_like_3						7
Fibrobacter_succinogenes_like_30						7
Fibrobacter_succinogenes_like_31						7
Fibrobacter_succinogenes_like_32						7
Fibrobacter_succinogenes_like_33						7
Fibrobacter_succinogenes_like_34						7
Fibrobacter_succinogenes_like_36						7
Fibrobacter_succinogenes_like_37						7
Fibrobacter_succinogenes_like_38						7
Fibrobacter_succinogenes_like_39						7
Fibrobacter_succinogenes_like_4						7
Fibrobacter_succinogenes_like_41						7
Fibrobacter_succinogenes_like_42						7
Fibrobacter_succinogenes_like_43						7
Fibrobacter_succinogenes_like_5				7		7
Flavobacterium_sp._xlx-214_like_1						7
Flavobacterium_sp._xlx-214_like_3						7
Flintibacter_sp._KGMB00164_like_23			7		7	7
Flintibacter_sp._KGMB00164_like_28			7		7	7
Flintibacter_sp._KGMB00164_like_32		7				7
Flintibacter_sp._KGMB00164_like_34						7
Flintibacter_sp._KGMB00164_like_35					7	7
Flintibacter_sp._KGMB00164_like_38					7	7
Flintibacter_sp._KGMB00164_like_40					7	7
Flintibacter_sp._KGMB00164_like_41					7	7
Flintibacter_sp._KGMB00164_like_43			7			7
Hungateiclostridium_clariflavum_like_17						7
Ligilactobacillus_agilis_like_1						7
Ligilactobacillus_agilis_like_3						7
Ligilactobacillus_salivarius_like_2						7
Muribaculum_intestinale_like_108		7				7
Muribaculum_intestinale_like_115						7
Muribaculum_intestinale_like_116		7			7	7
Muribaculum_intestinale_like_117						7
Muribaculum_intestinale_like_128						7
Muribaculum_intestinale_like_130						7
Muribaculum_intestinale_like_138						7
Muribaculum_intestinale_like_143				7		7
Muribaculum_intestinale_like_144			7			7
Muribaculum_intestinale_like_147		7				7
Muribaculum_intestinale_like_152						7
Muribaculum_intestinale_like_154						7
Muribaculum_intestinale_like_157						7
Muribaculum_intestinale_like_163						7
Muribaculum_intestinale_like_164						7
Muribaculum_intestinale_like_19						7
Muribaculum_intestinale_like_23						7
Muribaculum_intestinale_like_31						7
Muribaculum_intestinale_like_36						7
Muribaculum_intestinale_like_37						7
Muribaculum_intestinale_like_42						7
Muribaculum_intestinale_like_55						7
Muribaculum_intestinale_like_82						7
Muribaculum_intestinale_like_88						7
Muribaculum_intestinale_like_91						7
Muribaculum_intestinale_like_97						7
Ornithobacterium_rhinotracheale_like_1						7
Ornithobacterium_rhinotracheale_like_2						7
Paludibacter_propionicigenes_like_11						7
Paludibacter_propionicigenes_like_13						7
Paludibacter_propionicigenes_like_34						7
Paludibacter_propionicigenes_like_36					7	7
Paludibacter_propionicigenes_like_43						7
Paludibacter_propionicigenes_like_7					7	7
Paludibacter_propionicigenes_like_8						7
Parabacteroides_like_3	7					7
Paraprevotella_xylaniphila_like_22		7				7
Paraprevotella_xylaniphila_like_24		7		7	7	7
Paraprevotella_xylaniphila_like_4		7				7
Paraprevotella_xylaniphila_like_7		7				7
Paraprevotella_xylaniphila_like_9						7
Phocaeicola_coprophilus_like_14						7
Phocaeicola_dorei_like_1						7
Prevotella_dentalis_like_2						7
Prevotella_dentalis_like_3						7
Prevotella_enoeca_like_1		7				7
Prevotella_enoeca_like_20		7				7
Prevotella_enoeca_like_22		7				7
Prevotella_enoeca_like_23						7
Prevotella_enoeca_like_26						7
Prevotella_enoeca_like_27						7
Prevotella_enoeca_like_32		7				7
Prevotella_enoeca_like_34						7
Prevotella_enoeca_like_37		7				7
Prevotella_enoeca_like_39		7	7			7
Prevotella_enoeca_like_40		7				7
Prevotella_enoeca_like_45		7				7
Prevotella_enoeca_like_48		7				7
Prevotella_enoeca_like_9						7
Prevotella_like_7						7
Pseudoclostridium_thermosuccinogenes_like_1			7			7
Pseudoclostridium_thermosuccinogenes_like_9						7
Pseudomonas_sp._C27(2019)_like_1						7
Pseudomonas_sp._C27(2019)_like_3						7
Ruminococcaceae_like_10			7			7
Ruminococcaceae_like_11			7			7
Ruminococcaceae_like_4						7
Ruminococcus_albus_like_11		7				7
Ruminococcus_albus_like_12						7
Ruminococcus_like_23				7		7
Ruminococcus_like_26						7
Ruminococcus_sp._JE7A12_like_101						7
Ruminococcus_sp._JE7A12_like_105						7
Ruminococcus_sp._JE7A12_like_119						7
Ruminococcus_sp._JE7A12_like_12			7	7		7
Ruminococcus_sp._JE7A12_like_123				7		7
Ruminococcus_sp._JE7A12_like_13				7		7
Ruminococcus_sp._JE7A12_like_140		7				7
Ruminococcus_sp._JE7A12_like_153						7
Ruminococcus_sp._JE7A12_like_43						7
Ruminococcus_sp._JE7A12_like_44						7
Ruminococcus_sp._JE7A12_like_7						7
Ruminococcus_sp._JE7A12_like_70						7
Ruminococcus_sp._JE7A12_like_75						7
Ruminococcus_sp._JE7A12_like_77						7
Ruminococcus_sp._JE7A12_like_86						7
Ruminococcus_sp._JE7A12_like_89						7
Sphaerochaeta_pleomorpha_like_1				7		7
Stenotrophomonas_like_1					7	7
Sutterella_megalosphaeroides_like_1						7
Sutterella_megalosphaeroides_like_10						7
Sutterella_megalosphaeroides_like_13		7			7	7
Sutterella_megalosphaeroides_like_18						7
Sutterella_megalosphaeroides_like_2						7
Sutterella_megalosphaeroides_like_3						7
Sutterella_megalosphaeroides_like_4						7
Sutterella_megalosphaeroides_like_5						7
Sutterella_megalosphaeroides_like_6						7
Sutterella_megalosphaeroides_like_7						7
Sutterella_megalosphaeroides_like_8						7
Tenuifilum_thalassicum_like_2			7	7		7
Tenuifilum_thalassicum_like_25						7
Tenuifilum_thalassicum_like_33						7
Tenuifilum_thalassicum_like_35				7		7
Tenuifilum_thalassicum_like_44						7
Tenuifilum_thalassicum_like_45				7		7
Tenuifilum_thalassicum_like_46			7			7
Tenuifilum_thalassicum_like_47		7		7		7
Tenuifilum_thalassicum_like_50				7		7
Tenuifilum_thalassicum_like_51						7
Tenuifilum_thalassicum_like_6						7
Tenuifilum_thalassicum_like_8				7		7
Tenuifilum_thalassicum_like_9				7		7
Treponema_brennaborense_like_3						7
Treponema_succinifaciens_like_45						7
Turicibacter_like_2				7		7
Turicibacter_like_3				7		7
Turicibacter_like_4						7
Turicibacter_like_5						7
Turicibacter_like_6						7
unclassified_Alistipes_like_4		7			7	7
Alistipes_communis_like_1						6
Alistipes_communis_like_2						6
Alistipes_indistinctus_like_1						6
Alistipes_indistinctus_like_11						6
Alistipes_indistinctus_like_2						6
Alistipes_indistinctus_like_3						6
Alistipes_indistinctus_like_4						6
Alistipes_indistinctus_like_5						6
Alistipes_indistinctus_like_6						6
Alistipes_indistinctus_like_7						6
Alistipes_like_118				6		6
Alistipes_like_145						6
Alistipes_like_151						6
Alistipes_like_30						6
Alistipes_like_8						6
Alistipes_like_80						6
Alistipes_like_9						6
Alistipes_like_96						6
Alloprevotella_sp._E39_like_9						6
Altibacter_sp._ALE3EI_like_1						6
Aminipila_sp._JN-39_like_1						6
Aminipila_sp._JN-39_like_2						6
Aminipila_sp._JN-39_like_3				6		6
Bacteroidales_like_1						6
Bacteroidales_like_10						6
Bacteroidales_like_15						6
Bacteroidales_like_3						6
Bacteroides_like_1						6
Bacteroides_like_15						6
Barnesiella_viscericola_like_1						6
Barnesiella_viscericola_like_18						6
Barnesiella_viscericola_like_2						6
Barnesiella_viscericola_like_3						6
Barnesiella_viscericola_like_4						6
Barnesiella_viscericola_like_7		6				6
Blautia_argi_like_1						6
Caproiciproducens_sp._NJN-50_like_1						6
Clostridiales_like_19						6
Dialister_pneumosintes_like_1		6				6
Elusimicrobium_minutum_like_1				6		6
Elusimicrobium_minutum_like_3						6
Erysipelotrichaceae_like_12						6
Faecalibacterium_prausnitzii_like_18						6
Faecalibacterium_prausnitzii_like_25						6
Fibrobacter_succinogenes_like_35						6
Fibrobacter_succinogenes_like_40						6
Firmicutes_like_1						6
Firmicutes_like_11		6				6
Firmicutes_like_12						6
Firmicutes_like_13						6
Firmicutes_like_2						6
Firmicutes_like_8						6
Flintibacter_sp._KGMB00164_like_12						6
Flintibacter_sp._KGMB00164_like_15		6	6			6
Flintibacter_sp._KGMB00164_like_18						6
Flintibacter_sp._KGMB00164_like_20					6	6
Flintibacter_sp._KGMB00164_like_21		6	6			6
Flintibacter_sp._KGMB00164_like_27		6				6
Flintibacter_sp._KGMB00164_like_29		6	6			6
Flintibacter_sp._KGMB00164_like_8						6
Lactobacillus_johnsonii_like_1					6	6
Ligilactobacillus_agilis_like_2						6
Muribaculum_intestinale_like_101						6
Muribaculum_intestinale_like_103						6
Muribaculum_intestinale_like_104						6
Muribaculum_intestinale_like_107		6				6
Muribaculum_intestinale_like_110						6
Muribaculum_intestinale_like_118		6				6
Muribaculum_intestinale_like_120		6			6	6
Muribaculum_intestinale_like_123						6
Muribaculum_intestinale_like_127						6
Muribaculum_intestinale_like_129				6		6
Muribaculum_intestinale_like_131		6				6
Muribaculum_intestinale_like_132						6
Muribaculum_intestinale_like_133						6
Muribaculum_intestinale_like_136						6
Muribaculum_intestinale_like_14						6
Muribaculum_intestinale_like_145						6
Muribaculum_intestinale_like_149						6
Muribaculum_intestinale_like_155			6			6
Muribaculum_intestinale_like_156						6
Muribaculum_intestinale_like_162						6
Muribaculum_intestinale_like_17						6
Muribaculum_intestinale_like_171						6
Muribaculum_intestinale_like_173						6
Muribaculum_intestinale_like_18						6
Muribaculum_intestinale_like_21		6				6
Muribaculum_intestinale_like_25						6
Muribaculum_intestinale_like_27						6
Muribaculum_intestinale_like_28						6
Muribaculum_intestinale_like_33						6
Muribaculum_intestinale_like_35						6
Muribaculum_intestinale_like_38						6
Muribaculum_intestinale_like_39						6
Muribaculum_intestinale_like_41						6
Muribaculum_intestinale_like_43						6
Muribaculum_intestinale_like_45						6
Muribaculum_intestinale_like_46						6
Muribaculum_intestinale_like_48						6
Muribaculum_intestinale_like_51						6
Muribaculum_intestinale_like_56						6
Muribaculum_intestinale_like_57						6
Muribaculum_intestinale_like_6						6
Muribaculum_intestinale_like_61						6
Muribaculum_intestinale_like_64						6
Muribaculum_intestinale_like_68						6
Muribaculum_intestinale_like_7		6				6
Muribaculum_intestinale_like_71		6				6
Muribaculum_intestinale_like_72						6
Muribaculum_intestinale_like_75						6
Muribaculum_intestinale_like_83						6
Muribaculum_intestinale_like_87						6
Muribaculum_intestinale_like_92						6
Muribaculum_intestinale_like_95						6
Muribaculum_intestinale_like_96						6
Muribaculum_intestinale_like_98						6
Odoribacter_splanchnicus_like_1						6
Odoribacter_splanchnicus_like_2						6
Oscillospiraceae_like_3						6
Paludibacter_propionicigenes_like_16					6	6
Paludibacter_propionicigenes_like_18						6
Paludibacter_propionicigenes_like_32		6			6	6
Paludibacter_propionicigenes_like_40						6
Paludibacter_propionicigenes_like_47				6		6
Paraprevotella_xylaniphila_like_23						6
Paraprevotella_xylaniphila_like_34						6
Persicimonas_caeni_like_1						6
Persicimonas_caeni_like_2						6
Prevotella_enoeca_like_21		6			6	6
Prevotella_enoeca_like_28		6				6
Prevotella_enoeca_like_30		6				6
Prevotella_enoeca_like_33						6
Prevotella_enoeca_like_36		6				6
Prevotella_enoeca_like_42		6				6
Ruminococcus_albus_like_5				6		6
Ruminococcus_like_18				6		6
Ruminococcus_sp._JE7A12_like_127						6
Ruminococcus_sp._JE7A12_like_14						6
Ruminococcus_sp._JE7A12_like_17						6
Ruminococcus_sp._JE7A12_like_23						6
Ruminococcus_sp._JE7A12_like_42						6
Ruminococcus_sp._JE7A12_like_56		6		6		6
Ruminococcus_sp._JE7A12_like_63						6
Ruminococcus_sp._JE7A12_like_78		6				6
Ruminococcus_sp._JE7A12_like_98						6
Selenomonas_ruminantium_like_3						6
Sphaerochaeta_pleomorpha_like_2						6
Sutterella_megalosphaeroides_like_19						6
Tenuifilum_thalassicum_like_12		6				6
Tenuifilum_thalassicum_like_15		6				6
Tenuifilum_thalassicum_like_17						6
Tenuifilum_thalassicum_like_20						6
Tenuifilum_thalassicum_like_21						6
Tenuifilum_thalassicum_like_22						6
Tenuifilum_thalassicum_like_23						6
Tenuifilum_thalassicum_like_24						6
Tenuifilum_thalassicum_like_26						6
Tenuifilum_thalassicum_like_27						6
Tenuifilum_thalassicum_like_31				6		6
Tenuifilum_thalassicum_like_32				6		6
Tenuifilum_thalassicum_like_34						6
Tenuifilum_thalassicum_like_36						6
Tenuifilum_thalassicum_like_37				6		6
Tenuifilum_thalassicum_like_4				6		6
Tenuifilum_thalassicum_like_40				6		6
Tenuifilum_thalassicum_like_48				6		6
Tenuifilum_thalassicum_like_49				6		6
Tenuifilum_thalassicum_like_54		6				6
Tenuifilum_thalassicum_like_55				6	6	6
unclassified_Alistipes_like_2						6
Alistipes_like_116						5
Alistipes_like_146						5
Alistipes_like_149			5			5
Alistipes_like_150						5
Alistipes_like_152			5			5
Alistipes_like_154						5
Alistipes_like_22						5
Alistipes_like_78						5
Alistipes_like_90						5
Alloprevotella_sp._E39_like_11		5				5
Alloprevotella_sp._E39_like_8		5				5
Bacteroidales_like_18						5
Bacteroides_like_2						5
Bacteroides_like_6						5
Bacteroides_like_9						5
Bulleidia_sp._zg-1006_like_5						5
Butyricimonas_like_4				5		5
Clostridiales_like_99						5
Coprobacter_sp._2CBH44_like_1				5		5
Erysipelotrichaceae_like_4				5		5
Flintibacter_sp._KGMB00164_like_11						5
Flintibacter_sp._KGMB00164_like_13						5
Flintibacter_sp._KGMB00164_like_14						5
Flintibacter_sp._KGMB00164_like_44						5
Flintibacter_sp._KGMB00164_like_45						5
Flintibacter_sp._KGMB00164_like_46						5
Flintibacter_sp._KGMB00164_like_48						5
Flintibacter_sp._KGMB00164_like_49						5
Flintibacter_sp._KGMB00164_like_9		5				5
Intestinibaculum_porci_like_4		5		5		5
Intestinibaculum_porci_like_7						5
Muribaculum_intestinale_like_105						5
Muribaculum_intestinale_like_119						5
Muribaculum_intestinale_like_12		5				5
Muribaculum_intestinale_like_124						5
Muribaculum_intestinale_like_126			5			5
Muribaculum_intestinale_like_140			5			5
Muribaculum_intestinale_like_146						5
Muribaculum_intestinale_like_158						5
Muribaculum_intestinale_like_16				5		5
Muribaculum_intestinale_like_20						5
Muribaculum_intestinale_like_34		5		5	5	5
Muribaculum_intestinale_like_40		5				5
Muribaculum_intestinale_like_69						5
Muribaculum_intestinale_like_70						5
Muribaculum_intestinale_like_76						5
Muribaculum_intestinale_like_77						5
Muribaculum_intestinale_like_81		5				5
Muribaculum_intestinale_like_99						5
Odoribacter_splanchnicus_like_10						5
Odoribacter_splanchnicus_like_11						5
Odoribacter_splanchnicus_like_12						5
Odoribacter_splanchnicus_like_13						5
Odoribacter_splanchnicus_like_14						5
Odoribacter_splanchnicus_like_15						5
Odoribacter_splanchnicus_like_16				5		5
Odoribacter_splanchnicus_like_17						5
Odoribacter_splanchnicus_like_3						5
Odoribacter_splanchnicus_like_4						5
Odoribacter_splanchnicus_like_5						5
Odoribacter_splanchnicus_like_6						5
Odoribacter_splanchnicus_like_7						5
Odoribacter_splanchnicus_like_8						5
Odoribacter_splanchnicus_like_9						5
Olsenella_uli_like_3						5
Oscillospiraceae_like_2		5				5
Paludibacter_propionicigenes_like_1						5
Paludibacter_propionicigenes_like_14					5	5
Paludibacter_propionicigenes_like_15						5
Paludibacter_propionicigenes_like_17						5
Paludibacter_propionicigenes_like_19						5
Paludibacter_propionicigenes_like_21						5
Paludibacter_propionicigenes_like_22						5
Paludibacter_propionicigenes_like_23						5
Paludibacter_propionicigenes_like_41				5		5
Paludibacter_propionicigenes_like_45						5
Paludibacter_propionicigenes_like_48						5
Paludibacter_propionicigenes_like_50						5
Paludibacter_propionicigenes_like_9						5
Prevotella_like_28						5
Ruminococcaceae_like_2						5
Ruminococcus_sp._JE7A12_like_60						5
Ruminococcus_sp._JE7A12_like_65						5
Tenuifilum_thalassicum_like_13						5
Tenuifilum_thalassicum_like_38				5		5
Tenuifilum_thalassicum_like_41						5
Tenuifilum_thalassicum_like_42				5		5
Tenuifilum_thalassicum_like_56						5
Treponema_brennaborense_like_5						5
unclassified_Duncaniella_like_1						5
unclassified_Duncaniella_like_2						5
unclassified_Duncaniella_like_3						5
Alistipes_like_144						4
Alistipes_like_2						4
[truncated: 91 more rows]

## Sheet: arginine
MAGs	milk	solid	winter	summer	core	total			milk	solid	winter	summer
Akkermansia_muciniphila_like_2						7		MAGs carrying enzymes	29	229	94	143
Anaerotignum_propionicum_like_19						7
Candidatus_Campylobacter_infans_like_1						7
Clostridiales_like_38						7
Clostridiales_like_67						7
Clostridiales_like_68						7
Clostridiales_like_77						7
Clostridiales_like_79						7
Clostridiales_like_82						7
Clostridiales_like_97		7				7
Desulfovibrio_piger_like_1						7
Desulfovibrio_piger_like_2						7
Desulfovibrio_piger_like_3						7
Desulfovibrio_piger_like_4						7
Desulfovibrio_piger_like_5					7	7
Desulfovibrio_piger_like_6						7
Lachnospiraceae_like_3	7					7
Megamonas_funiformis_like_2		7				7
Megamonas_funiformis_like_3		7				7
Megamonas_funiformis_like_4		7				7
Megamonas_funiformis_like_5		7				7
Megamonas_funiformis_like_6		7				7
Microbacterium_sp._A18JL241_like_1				7		7
Nesterenkonia_sp._NBAIMH1_like_1						7
Phascolarctobacterium_faecium_like_1				7		7
Phascolarctobacterium_faecium_like_10						7
Phascolarctobacterium_faecium_like_11						7
Phascolarctobacterium_faecium_like_12						7
Phascolarctobacterium_faecium_like_16						7
Phascolarctobacterium_faecium_like_18						7
Phascolarctobacterium_faecium_like_19						7
Phascolarctobacterium_faecium_like_2						7
Phascolarctobacterium_faecium_like_20						7
Phascolarctobacterium_faecium_like_21		7				7
Phascolarctobacterium_faecium_like_22						7
Phascolarctobacterium_faecium_like_23						7
Phascolarctobacterium_faecium_like_24						7
Phascolarctobacterium_faecium_like_25						7
Phascolarctobacterium_faecium_like_26						7
Phascolarctobacterium_faecium_like_27						7
Phascolarctobacterium_faecium_like_28						7
Phascolarctobacterium_faecium_like_29						7
Phascolarctobacterium_faecium_like_3						7
Phascolarctobacterium_faecium_like_30		7				7
Phascolarctobacterium_faecium_like_31						7
Phascolarctobacterium_faecium_like_32						7
Phascolarctobacterium_faecium_like_33						7
Phascolarctobacterium_faecium_like_35						7
Phascolarctobacterium_faecium_like_36						7
Phascolarctobacterium_faecium_like_4						7
Phascolarctobacterium_faecium_like_5						7
Phascolarctobacterium_faecium_like_6						7
Phascolarctobacterium_faecium_like_7						7
Phascolarctobacterium_faecium_like_8						7
Phascolarctobacterium_faecium_like_9						7
Pseudoclostridium_thermosuccinogenes_like_8						7
Sanguibacter_keddieii_like_2						7
Selenomonas_ruminantium_like_1						7
Selenomonas_ruminantium_like_11		7				7
Selenomonas_ruminantium_like_12		7				7
Selenomonas_ruminantium_like_13		7				7
Selenomonas_ruminantium_like_14		7			7	7
Selenomonas_ruminantium_like_2						7
Selenomonas_ruminantium_like_6						7
Selenomonas_ruminantium_like_7						7
Selenomonas_ruminantium_like_8						7
Selenomonas_ruminantium_like_9						7
Streptococcus_like_2						7
Sutterella_megalosphaeroides_like_14						7
Treponema_brennaborense_like_13						7
Treponema_brennaborense_like_2			7	7		7
Treponema_brennaborense_like_3						7
Treponema_brennaborense_like_4			7	7		7
Treponema_socranskii_like_1			7			7
Treponema_socranskii_like_2			7			7
Treponema_socranskii_like_52						7
Treponema_socranskii_like_53			7	7		7
Treponema_socranskii_like_55			7	7		7
unclassified_Campylobacter_like_1						7
unclassified_Campylobacter_like_3				7		7
unclassified_Citricoccus_like_1				7		7
Abiotrophia_defectiva_like_1						6
Acetobacter_sp._KACC_21233_like_1					6	6
Acholeplasma_brassicae_like_4						6
Acholeplasma_brassicae_like_5						6
Acholeplasma_brassicae_like_6				6		6
Alistipes_indistinctus_like_9						6
Alistipes_like_100				6		6
Alistipes_like_102				6	6	6
Alistipes_like_96						6
Anaerocolumna_sp._CBA3638_like_1						6
Anaerocolumna_sp._CBA3638_like_2						6
Anaerocolumna_sp._CBA3638_like_4				6		6
Anaerocolumna_sp._CBA3638_like_5						6
Anaerocolumna_sp._CBA3638_like_6					6	6
Anaerocolumna_sp._CBA3638_like_7						6
Anaerotignum_propionicum_like_12				6	6	6
Anaerotignum_propionicum_like_13					6	6
Anaerotignum_propionicum_like_14						6
Anaerotignum_propionicum_like_15						6
Anaerotignum_propionicum_like_16		6				6
Anaerotignum_propionicum_like_18					6	6
Anaerotignum_propionicum_like_25						6
Anaerotignum_propionicum_like_3						6
Anaerotignum_propionicum_like_4						6
Anaerotignum_propionicum_like_7		6			6	6
Bifidobacterium_angulatum_like_1						6
Bifidobacterium_angulatum_like_10						6
Bifidobacterium_angulatum_like_11						6
Bifidobacterium_angulatum_like_12						6
Bifidobacterium_angulatum_like_13						6
Bifidobacterium_angulatum_like_14						6
Bifidobacterium_angulatum_like_15						6
Bifidobacterium_angulatum_like_16						6
Bifidobacterium_angulatum_like_17						6
Bifidobacterium_angulatum_like_18						6
Bifidobacterium_angulatum_like_19						6
Bifidobacterium_angulatum_like_2			6			6
Bifidobacterium_angulatum_like_20						6
Bifidobacterium_angulatum_like_21						6
Bifidobacterium_angulatum_like_22						6
Bifidobacterium_angulatum_like_23						6
Bifidobacterium_angulatum_like_24						6
Bifidobacterium_angulatum_like_25						6
Bifidobacterium_angulatum_like_3						6
Bifidobacterium_angulatum_like_4						6
Bifidobacterium_angulatum_like_5						6
Bifidobacterium_angulatum_like_6			6			6
Bifidobacterium_angulatum_like_7						6
Bifidobacterium_angulatum_like_8						6
Bifidobacterium_angulatum_like_9						6
Bifidobacterium_choerinum_like_1			6			6
Bifidobacterium_choerinum_like_2						6
Bifidobacterium_choerinum_like_3						6
Bifidobacterium_choerinum_like_4			6			6
Bifidobacterium_like_1			6			6
Bifidobacterium_like_2						6
Bifidobacterium_longum_like_1						6
Bifidobacterium_longum_like_2						6
Bifidobacterium_longum_like_3			6			6
Bifidobacterium_longum_like_4						6
Bifidobacterium_pseudocatenulatum_like_1		6	6			6
Bifidobacterium_pseudocatenulatum_like_2						6
Bifidobacterium_pseudocatenulatum_like_3			6			6
Bifidobacterium_pseudocatenulatum_like_4						6
Bifidobacterium_pseudolongum_like_1						6
Bifidobacterium_pseudolongum_like_10						6
Bifidobacterium_pseudolongum_like_11						6
Bifidobacterium_pseudolongum_like_12						6
Bifidobacterium_pseudolongum_like_13						6
Bifidobacterium_pseudolongum_like_14						6
Bifidobacterium_pseudolongum_like_15						6
Bifidobacterium_pseudolongum_like_16						6
Bifidobacterium_pseudolongum_like_17						6
Bifidobacterium_pseudolongum_like_18						6
Bifidobacterium_pseudolongum_like_19						6
Bifidobacterium_pseudolongum_like_2						6
Bifidobacterium_pseudolongum_like_20						6
Bifidobacterium_pseudolongum_like_21						6
Bifidobacterium_pseudolongum_like_22						6
Bifidobacterium_pseudolongum_like_23						6
Bifidobacterium_pseudolongum_like_24						6
Bifidobacterium_pseudolongum_like_25						6
Bifidobacterium_pseudolongum_like_26						6
Bifidobacterium_pseudolongum_like_27						6
Bifidobacterium_pseudolongum_like_28						6
Bifidobacterium_pseudolongum_like_29						6
Bifidobacterium_pseudolongum_like_3						6
Bifidobacterium_pseudolongum_like_30						6
Bifidobacterium_pseudolongum_like_31						6
Bifidobacterium_pseudolongum_like_32						6
Bifidobacterium_pseudolongum_like_33						6
Bifidobacterium_pseudolongum_like_34						6
Bifidobacterium_pseudolongum_like_35						6
Bifidobacterium_pseudolongum_like_36						6
Bifidobacterium_pseudolongum_like_37						6
Bifidobacterium_pseudolongum_like_38						6
Bifidobacterium_pseudolongum_like_39						6
Bifidobacterium_pseudolongum_like_4						6
Bifidobacterium_pseudolongum_like_40						6
Bifidobacterium_pseudolongum_like_41						6
Bifidobacterium_pseudolongum_like_42						6
Bifidobacterium_pseudolongum_like_43						6
Bifidobacterium_pseudolongum_like_44						6
Bifidobacterium_pseudolongum_like_45						6
Bifidobacterium_pseudolongum_like_46						6
Bifidobacterium_pseudolongum_like_47						6
Bifidobacterium_pseudolongum_like_48						6
Bifidobacterium_pseudolongum_like_49						6
Bifidobacterium_pseudolongum_like_5						6
Bifidobacterium_pseudolongum_like_50						6
Bifidobacterium_pseudolongum_like_51						6
Bifidobacterium_pseudolongum_like_52						6
Bifidobacterium_pseudolongum_like_53						6
Bifidobacterium_pseudolongum_like_54						6
Bifidobacterium_pseudolongum_like_55						6
Bifidobacterium_pseudolongum_like_56						6
Bifidobacterium_pseudolongum_like_57						6
Bifidobacterium_pseudolongum_like_58						6
Bifidobacterium_pseudolongum_like_59						6
Bifidobacterium_pseudolongum_like_6						6
Bifidobacterium_pseudolongum_like_60						6
Bifidobacterium_pseudolongum_like_61						6
Bifidobacterium_pseudolongum_like_62						6
Bifidobacterium_pseudolongum_like_63						6
Bifidobacterium_pseudolongum_like_64						6
Bifidobacterium_pseudolongum_like_65						6
Bifidobacterium_pseudolongum_like_66						6
Bifidobacterium_pseudolongum_like_67						6
Bifidobacterium_pseudolongum_like_68						6
Bifidobacterium_pseudolongum_like_69						6
Bifidobacterium_pseudolongum_like_7						6
Bifidobacterium_pseudolongum_like_70						6
Bifidobacterium_pseudolongum_like_71						6
Bifidobacterium_pseudolongum_like_72						6
Bifidobacterium_pseudolongum_like_73						6
Bifidobacterium_pseudolongum_like_74						6
Bifidobacterium_pseudolongum_like_8						6
Bifidobacterium_pseudolongum_like_9						6
Bifidobacterium_thermophilum_like_1						6
Bifidobacterium_thermophilum_like_2			6			6
Bifidobacterium_thermophilum_like_3			6			6
Bifidobacterium_thermophilum_like_4			6			6
Blautia_argi_like_2	6					6
Blautia_argi_like_3						6
Blautia_argi_like_5						6
Blautia_hansenii_like_1						6
Blautia_hansenii_like_2		6			6	6
Blautia_like_1			6		6	6
Blautia_like_2						6
Butyrivibrio_proteoclasticus_like_1				6		6
Butyrivibrio_proteoclasticus_like_2		6				6
Butyrivibrio_proteoclasticus_like_3						6
Butyrivibrio_proteoclasticus_like_4						6
Butyrivibrio_proteoclasticus_like_5						6
Caproiciproducens_sp._NJN-50_like_11						6
Caproiciproducens_sp._NJN-50_like_15						6
Caproiciproducens_sp._NJN-50_like_8						6
Christensenella_sp._Marseille-P3954_like_1						6
Christensenella_sp._Marseille-P3954_like_3						6
Clostridiales_like_12						6
Clostridiales_like_15						6
Clostridiales_like_16			6			6
Clostridiales_like_17				6		6
Clostridiales_like_18						6
Clostridiales_like_20		6				6
Clostridiales_like_24						6
Clostridiales_like_25				6		6
Clostridiales_like_29						6
Clostridiales_like_3						6
Clostridiales_like_32						6
Clostridiales_like_34		6				6
Clostridiales_like_35						6
Clostridiales_like_42						6
Clostridiales_like_43						6
Clostridiales_like_44		6				6
Clostridiales_like_46						6
Clostridiales_like_47						6
Clostridiales_like_48		6				6
Clostridiales_like_49		6				6
Clostridiales_like_50	6					6
Clostridiales_like_51		6				6
Clostridiales_like_52	6					6
Clostridiales_like_53		6				6
Clostridiales_like_56				6		6
Clostridiales_like_59						6
Clostridiales_like_6						6
Clostridiales_like_64				6		6
Clostridiales_like_70						6
Clostridiales_like_71						6
Clostridiales_like_78			6			6
Clostridiales_like_8						6
Clostridiales_like_84					6	6
Clostridiales_like_85						6
Clostridiales_like_89				6	6	6
Clostridiales_like_95						6
Clostridiales_like_98						6
Collinsella_aerofaciens_like_2				6		6
Collinsella_aerofaciens_like_3		6				6
Coprococcus_comes_like_1		6				6
Coprococcus_comes_like_2	6	6				6
Coprococcus_comes_like_3						6
Coprococcus_comes_like_4		6				6
Coprococcus_comes_like_5	6					6
Coprococcus_comes_like_6						6
Coprococcus_comes_like_7						6
Coprococcus_comes_like_8						6
Coprococcus_comes_like_9					6	6
Corynebacterium_efficiens_like_1						6
Corynebacterium_humireducens_like_1						6
Corynebacterium_humireducens_like_2						6
Corynebacterium_humireducens_like_3						6
Corynebacterium_maris_like_1			6			6
Corynebacterium_maris_like_2						6
Corynebacterium_maris_like_3						6
Corynebacterium_xerosis_like_1			6			6
Desulfovibrio_like_1	6					6
Desulfovibrio_like_2						6
Desulfovibrio_like_3						6
Desulfovibrio_piger_like_7						6
Enterococcus_cecorum_like_1	6					6
Enterococcus_like_2						6
Enterococcus_like_3						6
Ethanoligenens_harbinense_like_1						6
Ethanoligenens_harbinense_like_2						6
Ethanoligenens_harbinense_like_3						6
Ethanoligenens_harbinense_like_7			6			6
Faecalibacterium_prausnitzii_like_11		6				6
Faecalibacterium_prausnitzii_like_13		6				6
Faecalibacterium_prausnitzii_like_16						6
Faecalibacterium_prausnitzii_like_19	6					6
Faecalibacterium_prausnitzii_like_20		6				6
Faecalibacterium_prausnitzii_like_23					6	6
Faecalibacterium_prausnitzii_like_26						6
Faecalibacterium_prausnitzii_like_27						6
Faecalibacterium_prausnitzii_like_28						6
Faecalibacterium_prausnitzii_like_29						6
Faecalibacterium_prausnitzii_like_30			6			6
Faecalibacterium_prausnitzii_like_31	6					6
Faecalibacterium_prausnitzii_like_32						6
Faecalibacterium_prausnitzii_like_33						6
Faecalibacterium_prausnitzii_like_34						6
Faecalibacterium_prausnitzii_like_35		6				6
Faecalibacterium_prausnitzii_like_36		6				6
Faecalibacterium_prausnitzii_like_4		6				6
Faecalibaculum_rodentium_like_5						6
Faecalibaculum_rodentium_like_6						6
Firmicutes_like_16	6					6
Flavonifractor_plautii_like_2						6
Flavonifractor_plautii_like_3						6
Flavonifractor_plautii_like_5						6
Flavonifractor_plautii_like_6						6
Flavonifractor_plautii_like_7		6			6	6
Flintibacter_sp._KGMB00164_like_1						6
Flintibacter_sp._KGMB00164_like_25					6	6
Flintibacter_sp._KGMB00164_like_31	6				6	6
Flintibacter_sp._KGMB00164_like_33	6					6
Flintibacter_sp._KGMB00164_like_36					6	6
Gallibacterium_anatis_like_1	6					6
Gallibacterium_anatis_like_2						6
[truncated: 1,508 more rows]
