# Supplementary material for: A global phylogenomic and metabolic reconstruction of the large intestine bacterial community of domesticated cattle
Source: Microbiome. 2022 Sep 26;10:155. doi: 10.1186/s40168-022-01357-1 (PMC9511753; doi:10.1186/s40168-022-01357-1)
Supplement: Supplementary file 11 — Additional file 10: Table S10. Overview of virulence genes detected in the 2114 MAGs using the virulence genes of interest in the six pathogenic genera (A) and in all taxa (B). From left to right: the percentage, E-value and bitscore of diamond BLAST comparisons, the VFdb identifier, the VFdb preferred gene name, the VFdb taxon, MAG name and alternative name, the metagenomics sample, the country and the study the MAG came from, the dRep cluster identified and the average abundance of the MAG in the 436 samples. The subtable to the right presents the gene prevalence based on occurrence (the times a VFdb gene gave a positive match to the dataset). [file 40168_2022_1357_MOESM10_ESM.xlsx]

## Sheet: A - 6genera
percentage	evalue	bitscore	VFdb.id	preferred.name	VFdb.taxon	MAG	MAG.alternative.name	original_sample	country	author	cluster.id	average		prevalence	preferred name
40.9	1.6e-21	93.6	VFG043567(gi:16763689)	(pagN) adhesin/invasin protein PagN [Rck (AI382)]	[Salmonella enterica subsp. enterica serovar Typhimurium str. LT2]	Enterobacteriaceae_like_1	ERR3393547_DBSCAN_round3468_8	ERR3393547	Korea	lim2020	15_2	NA		42	(invA) type III secretion system major export apparatus protein InvA [TTSS(SPI-1 encode) (VF0116)]
47.3	4.5e-37	145.6	VFG018389(gi:161504303)	(fimA) hypothetical protein [Fim (CVF003)]	[Salmonella enterica subsp. arizonae serovar 62:z4,z23:-- str. RSK2980]	Enterobacteriaceae_like_1	ERR3393547_DBSCAN_round3468_8	ERR3393547	Korea	lim2020	15_2	NA		25	(wlaN) beta-1,3 galactosyltransferase [LOS (VF0326)]
53.2	9.5e-40	154.5	VFG004066(gi:16759516)	(fimA) type-1 fimbrial protein, a chain precursor [Fim (CVF003)]	[Salmonella enterica subsp. enterica serovar Typhi str. CT18]	Enterobacteriaceae_like_1	ERR3393547_DBSCAN_round3468_8	ERR3393547	Korea	lim2020	15_2	NA		24	(flaA) flagellin B [Flagella (CVF397)]
64.5	4.3e-61	225.3	VFG021131(gi:198243784)	(fimA) type-1 fimbrial protein, A chain [Fim (CVF003)]	[Salmonella enterica subsp. enterica serovar Dublin str. CT_02021853]	Enterobacteriaceae_like_1	ERR3393547_DBSCAN_round3468_8	ERR3393547	Korea	lim2020	15_2	NA		17	(fimA) type-1 fimbrial protein, A chain [Fim (CVF003)]
37.1	2.4e-104	370.9	VFG000557(gb|NP_461817)	(invA) type III secretion system major export apparatus protein InvA [TTSS(SPI-1 encode) (VF0116)]	[Salmonella enterica subsp. enterica serovar Typhimurium str. LT2]	Kurthia_zopfii_like_1	ERR3393547_DBSCAN_round448_0	ERR3393547	Korea	lim2020	622_0	0.0118981		15	(invA) invasion protein InvA [TTSS (SPI-1 encode) (CVF031)]
39.2	7.6e-130	455.7	VFG020561(gi:194449468)	(invA) invasion protein InvA [TTSS (SPI-1 encode) (CVF031)]	[Salmonella enterica subsp. enterica serovar Heidelberg str. SL476]	Kiritimatiella_glycovorans_like_1	ERR3393558_DBSCAN_round3_7	ERR3393558	Korea	lim2020	792_0	0.000564398		13	(fimA) type-1 fimbrial protein, a chain precursor [Fim (CVF003)]
36.4	3.2e-25	106.7	VFG001940(gb|NP_282287)	(wlaN) beta-1,3 galactosyltransferase [LOS (VF0326)]	[Campylobacter jejuni subsp. jejuni NCTC 11168]	Magnetospirillum_sp._XM-1_like_1	ERR3393560_DBSCAN_round5_36	ERR3393560	Korea	lim2020	38_0	0.000220797		12	(flaA) flagellin A [Flagella (CVF397)]
35.2	7.6e-98	349.4	VFG000557(gb|NP_461817)	(invA) type III secretion system major export apparatus protein InvA [TTSS(SPI-1 encode) (VF0116)]	[Salmonella enterica subsp. enterica serovar Typhimurium str. LT2]	Selenomonas_ruminantium_like_1	ERR3393561_DBSCAN_round2_1	ERR3393561	Korea	lim2020	543_0	0.0062309		10	(pagN) adhesin/invasin protein PagN [Rck (AI382)]
58.3	4.5e-16	74.3	VFG001940(gb|NP_282287)	(wlaN) beta-1,3 galactosyltransferase [LOS (VF0326)]	[Campylobacter jejuni subsp. jejuni NCTC 11168]	Treponema_socranskii_like_3	ERR3393561_DBSCAN_round3_28	ERR3393561	Korea	lim2020	333_0	0.00110717		9	(iap/cwhA) P60 extracellular protein, invasion associated protein Iap [p60 (VF0068)]
35.5	1.3e-27	114.8	VFG001924(gb|NP_282485)	(flaA) flagellin [Flagella (VF0114)]	[Campylobacter jejuni subsp. jejuni NCTC 11168]	Succinivibrio_dextrinosolvens_like_1	ERR3393561_DBSCAN_round32_5	ERR3393561	Korea	lim2020	368_0	0.00856118		7	(invA) hypothetical protein [TTSS (SPI-1 encode) (CVF031)]
42.1	2.1e-26	109.8	VFG001924(gb|NP_282485)	(flaA) flagellin [Flagella (VF0114)]	[Campylobacter jejuni subsp. jejuni NCTC 11168]	Succinivibrio_dextrinosolvens_like_1	ERR3393561_DBSCAN_round32_5	ERR3393561	Korea	lim2020	368_0	0.00856118		7	(fimA) hypothetical protein [Fim (CVF003)]
48	2.7e-41	159.8	VFG000557(gb|NP_461817)	(invA) type III secretion system major export apparatus protein InvA [TTSS(SPI-1 encode) (VF0116)]	[Salmonella enterica subsp. enterica serovar Typhimurium str. LT2]	Succinivibrio_dextrinosolvens_like_1	ERR3393561_DBSCAN_round32_5	ERR3393561	Korea	lim2020	368_0	0.00856118		7	(flaA) flagellin [Flagella (VF0114)]
35.5	2.7e-77	280.8	VFG020560(gi:205353839)	(invA) possible secretory protein (associated with virulence) [TTSS (SPI-1 encode) (CVF031)]	[Salmonella enterica subsp. enterica serovar Gallinarum str. 287/91]	Ruminococcus_like_5	ERR3393564_DBSCAN_round3849_161	ERR3393564	Korea	lim2020	330_0	0.000411909		6	(cadF) outer membrane fibronectin-binding protein [CadF (CVF389)]
51.5	3.2e-26	109	VFG001940(gb|NP_282287)	(wlaN) beta-1,3 galactosyltransferase [LOS (VF0326)]	[Campylobacter jejuni subsp. jejuni NCTC 11168]	Treponema_succinifaciens_like_8	ERR3393564_DBSCAN_round4_22	ERR3393564	Korea	lim2020	336_3	0.00195259		6	(sinH) Similar to E coli intimin and Y. pestis invasin proteins [SinH (CVF016)]
43	1e-20	90.9	VFG001940(gb|NP_282287)	(wlaN) beta-1,3 galactosyltransferase [LOS (VF0326)]	[Campylobacter jejuni subsp. jejuni NCTC 11168]	Rhodospirillum_rubrum_like_2	ERR3393565_DBSCAN_round2_28	ERR3393565	Korea	lim2020	43_0	0.000227023		4	(virB11) Type IV secretion system protein VirB11 [Type IV secretion system (VF0325)]
48.4	1.6e-66	244.2	VFG000557(gb|NP_461817)	(invA) type III secretion system major export apparatus protein InvA [TTSS(SPI-1 encode) (VF0116)]	[Salmonella enterica subsp. enterica serovar Typhimurium str. LT2]	Clostridiales_like_16	ERR3393577_DBSCAN_round2_11	ERR3393577	Korea	lim2020	580_0	0.00106591		4	(prgK) cell invasion protein; lipoprotein, may link inner and outer membranes [TTSS (SPI-1 encode) (CVF031)]
40.8	5.3e-19	84.7	VFG011643(gi:118474477)	(cadF) outer membrane fibronectin-binding protein [CadF (CVF389)]	[Campylobacter fetus subsp. fetus 82-40]	Altibacter_sp._ALE3EI_like_1	ERR3393577_DBSCAN_round2_20	ERR3393577	Korea	lim2020	790_0	0.0014854		3	(fimA) major type 1 subunit fimbrin (pilin) [Fim (CVF003)]
38	6.2e-66	242.7	VFG000557(gb|NP_461817)	(invA) type III secretion system major export apparatus protein InvA [TTSS(SPI-1 encode) (VF0116)]	[Salmonella enterica subsp. enterica serovar Typhimurium str. LT2]	Clostridiales_like_17	ERR3393577_DBSCAN_round4408_378	ERR3393577	Korea	lim2020	544_0	0.000469732		2	(cdtB) cytolethal distending toxin B [Cc-CDT (TX043)]
44.4	1.3e-66	244.6	VFG018514(gi:161502060)	(invA) hypothetical protein [TTSS (SPI-1 encode) (CVF031)]	[Salmonella enterica subsp. arizonae serovar 62:z4,z23:-- str. RSK2980]	Selenomonas_ruminantium_like_2	ERR4398747_DBSCAN_round1_12	ERR4398747	France	duarte	542_1	NA		2	(cadF) outer membrane fibronectin-binding protein [CadF (VF0322)]
46.9	3.9e-21	91.7	VFG001940(gb|NP_282287)	(wlaN) beta-1,3 galactosyltransferase [LOS (VF0326)]	[Campylobacter jejuni subsp. jejuni NCTC 11168]	Rhodospirillum_rubrum_like_4	ERR4398748_DBSCAN_round1_9	ERR4398748	France	duarte	40_1	0.00169633		1	(CPE2280) hypothetical protein [type IV pili (AI109)]
36.8	3.4e-106	377.1	VFG000557(gb|NP_461817)	(invA) type III secretion system major export apparatus protein InvA [TTSS(SPI-1 encode) (VF0116)]	[Salmonella enterica subsp. enterica serovar Typhimurium str. LT2]	Selenomonas_ruminantium_like_3	ERR4398752_DBSCAN_round742_0	ERR4398752	France	duarte	542_1	NA		1	(CPE2281) hypothetical protein [type IV pili (AI109)]
36.8	3.4e-106	377.1	VFG000557(gb|NP_461817)	(invA) type III secretion system major export apparatus protein InvA [TTSS(SPI-1 encode) (VF0116)]	[Salmonella enterica subsp. enterica serovar Typhimurium str. LT2]	Selenomonas_ruminantium_like_4	ERR4398753_DBSCAN_round348_0	ERR4398753	France	duarte	542_1	NA		1	(CPE2278) hypothetical protein [type IV pili (AI109)]
44.1	7.4e-17	77.4	VFG001940(gb|NP_282287)	(wlaN) beta-1,3 galactosyltransferase [LOS (VF0326)]	[Campylobacter jejuni subsp. jejuni NCTC 11168]	Elusimicrobium_minutum_like_7	ERR4398755_DBSCAN_round3_41	ERR4398755	France	duarte	8_0	0.00120025		1	(CPE2279) hypothetical protein [type IV pili (AI109)]
42.2	8.1e-21	91.3	VFG001940(gb|NP_282287)	(wlaN) beta-1,3 galactosyltransferase [LOS (VF0326)]	[Campylobacter jejuni subsp. jejuni NCTC 11168]	Elusimicrobium_minutum_like_8	ERR4398757_DBSCAN_round3_49	ERR4398757	France	duarte	381_1	NA		1	(hly) listeriolysin O [Listeriolysin O (CVF241)]
52.2	6.6e-41	158.3	VFG004069(gi:62179152)	(fimA) major type 1 subunit fimbrin (pilin) [Fim (CVF003)]	[Salmonella enterica subsp. enterica serovar Choleraesuis str. SC-B67]	Escherichia_coli_str._K-12_substr._MG1655_like_1	ERR4398760_DBSCAN_round2785_1569	ERR4398760	Germany	duarte	15_1	NA		1	(AAA24093) heat labile enterotoxin type IIa A [Heat-labile enterotoxin, LTII (TX003)]
65.1	1.9e-61	226.5	VFG021131(gi:198243784)	(fimA) type-1 fimbrial protein, A chain [Fim (CVF003)]	[Salmonella enterica subsp. enterica serovar Dublin str. CT_02021853]	Escherichia_coli_str._K-12_substr._MG1655_like_1	ERR4398760_DBSCAN_round2785_1569	ERR4398760	Germany	duarte	15_1	NA		1	(AAA24094) heat labile enterotoxin type IIa B [Heat-labile enterotoxin, LTII (TX003)]
47.3	4.5e-37	145.6	VFG018389(gi:161504303)	(fimA) hypothetical protein [Fim (CVF003)]	[Salmonella enterica subsp. arizonae serovar 62:z4,z23:-- str. RSK2980]	Escherichia_coli_str._K-12_substr._MG1655_like_1	ERR4398760_DBSCAN_round2785_1569	ERR4398760	Germany	duarte	15_1	NA		1	(invE) cell invasion protein [TTSS (SPI-1 encode) (CVF031)]
51.6	2.9e-48	183	VFG000557(gb|NP_461817)	(invA) type III secretion system major export apparatus protein InvA [TTSS(SPI-1 encode) (VF0116)]	[Salmonella enterica subsp. enterica serovar Typhimurium str. LT2]	Escherichia_coli_str._K-12_substr._MG1655_like_1	ERR4398760_DBSCAN_round2785_1569	ERR4398760	Germany	duarte	15_1	NA		1	(invG) invasion protein; outer membrane [TTSS (SPI-1 encode) (CVF031)]
40.7	4.6e-46	176	VFG000557(gb|NP_461817)	(invA) type III secretion system major export apparatus protein InvA [TTSS(SPI-1 encode) (VF0116)]	[Salmonella enterica subsp. enterica serovar Typhimurium str. LT2]	Escherichia_coli_str._K-12_substr._MG1655_like_1	ERR4398760_DBSCAN_round2785_1569	ERR4398760	Germany	duarte	15_1	NA		1	(prgJ) cytoplasmic cell invasion protein [TTSS (SPI-1 encode) (CVF031)]
35.8	4.9e-19	85.5	VFG011960(gi:121612545)	(flaA) flagellin B [Flagella (CVF397)]	[Campylobacter jejuni subsp. jejuni 81-176]	Ligilactobacillus_agilis_like_3	ERR4398763_DBSCAN_round3_13	ERR4398763	Germany	duarte	23_1	0.00085146		1	(sipB) cell invasion protein SipB [TTSS-1 translocated effectors (CVF034)]
38.2	8.5e-80	289.3	VFG031965(gi:404282394)	(inlJ) internalin J [Internalin J (LPXTG protein) (CVF229)]	[Listeria monocytogenes SLCC2755]	Lactobacillus_sakei_like_3	ERR4398763_DBSCAN_round584_0	ERR4398763	Germany	duarte	29_1	NA		1	(sipD) cell invasion protein [TTSS (SPI-1 encode) (CVF031)]
35.5	1e-25	108.6	VFG011960(gi:121612545)	(flaA) flagellin B [Flagella (CVF397)]	[Campylobacter jejuni subsp. jejuni 81-176]	Succinivibrio_dextrinosolvens_like_4	ERR4398768_DBSCAN_round1_4	ERR4398768	Netherlands	duarte	13_1	0.000793549		1	(sipC) cell invasion protein [TTSS-1 translocated effectors (CVF034)]
43.7	2.2e-19	86.3	VFG001940(gb|NP_282287)	(wlaN) beta-1,3 galactosyltransferase [LOS (VF0326)]	[Campylobacter jejuni subsp. jejuni NCTC 11168]	Muribaculum_intestinale_like_39	ERR4398771_DBSCAN_round2_30	ERR4398771	Netherlands	duarte	282_1	NA		1	(orgA) oxygen-regulated invasion protein [TTSS (SPI-1 encode) (CVF031)]
37.6	3.8e-16	75.1	VFG001940(gb|NP_282287)	(wlaN) beta-1,3 galactosyltransferase [LOS (VF0326)]	[Campylobacter jejuni subsp. jejuni NCTC 11168]	Muribaculum_intestinale_like_42	ERR4398772_DBSCAN_round3234_390	ERR4398772	Netherlands	duarte	281_1	NA		1	(prgH) cell invasion protein [TTSS (SPI-1 encode) (CVF031)]
37.4	9.1e-18	81.3	VFG000070(gb|NP_464110)	(iap/cwhA) P60 extracellular protein, invasion associated protein Iap [p60 (VF0068)]	[Listeria monocytogenes EGD-e]	Alloprevotella_sp._E39_like_11	ERR4398772_DBSCAN_round3240_528	ERR4398772	Netherlands	duarte	183_7	0.00370115		1	(inlJ) internalin J [Internalin J (LPXTG protein) (CVF229)]
39	1.6e-132	464.5	VFG020561(gi:194449468)	(invA) invasion protein InvA [TTSS (SPI-1 encode) (CVF031)]	[Salmonella enterica subsp. enterica serovar Heidelberg str. SL476]	Succinivibrio_dextrinosolvens_like_6	ERR4398775_DBSCAN_round2_14	ERR4398775	Netherlands	duarte	367_0	0.00193262		1	(flaA) flagellin [Flagella (CVF397)]
39.8	1.4e-17	80.1	VFG001940(gb|NP_282287)	(wlaN) beta-1,3 galactosyltransferase [LOS (VF0326)]	[Campylobacter jejuni subsp. jejuni NCTC 11168]	Prevotella_enoeca_like_9	ERR4398775_DBSCAN_round2073_734	ERR4398775	Netherlands	duarte	200_1	NA		1	(invA) possible secretory protein (associated with virulence) [TTSS (SPI-1 encode) (CVF031)]
51.8	4.7e-18	81.3	VFG001940(gb|NP_282287)	(wlaN) beta-1,3 galactosyltransferase [LOS (VF0326)]	[Campylobacter jejuni subsp. jejuni NCTC 11168]	Elusimicrobium_minutum_like_9	ERR4398776_DBSCAN_round1_10	ERR4398776	Netherlands	duarte	381_1	0.000546379		1	(inlA) internalin A [Internalin A (LPXTG protein) (CVF230)]
38.5	2.5e-47	180.3	VFG000557(gb|NP_461817)	(invA) type III secretion system major export apparatus protein InvA [TTSS(SPI-1 encode) (VF0116)]	[Salmonella enterica subsp. enterica serovar Typhimurium str. LT2]	Treponema_socranskii_like_28	ERR4398778_DBSCAN_round1_8	ERR4398778	Netherlands	duarte	332_1	NA
39.3	1.5e-130	458	VFG020561(gi:194449468)	(invA) invasion protein InvA [TTSS (SPI-1 encode) (CVF031)]	[Salmonella enterica subsp. enterica serovar Heidelberg str. SL476]	Desulfovibrio_piger_like_1	ERR4398787_DBSCAN_round738_1	ERR4398787	Netherlands	duarte	440_1	NA
36.8	3.4e-106	377.1	VFG000557(gb|NP_461817)	(invA) type III secretion system major export apparatus protein InvA [TTSS(SPI-1 encode) (VF0116)]	[Salmonella enterica subsp. enterica serovar Typhimurium str. LT2]	Selenomonas_ruminantium_like_5	ERR4398787_DBSCAN_round766_1	ERR4398787	Netherlands	duarte	542_1	NA
36.8	3.4e-106	377.1	VFG000557(gb|NP_461817)	(invA) type III secretion system major export apparatus protein InvA [TTSS(SPI-1 encode) (VF0116)]	[Salmonella enterica subsp. enterica serovar Typhimurium str. LT2]	Selenomonas_ruminantium_like_6	ERR4398788_DBSCAN_round2_14	ERR4398788	Netherlands	duarte	542_1	NA
46.5	2.9e-16	75.5	VFG001931(gb|NP_282616)	(cadF) outer membrane fibronectin-binding protein [CadF (VF0322)]	[Campylobacter jejuni subsp. jejuni NCTC 11168]	Rhodospirillum_rubrum_like_6	ERR4398792_DBSCAN_round3_16	ERR4398792	Netherlands	duarte	40_1	NA
40	4.6e-16	74.7	VFG001940(gb|NP_282287)	(wlaN) beta-1,3 galactosyltransferase [LOS (VF0326)]	[Campylobacter jejuni subsp. jejuni NCTC 11168]	Ruminococcus_sp._JE7A12_like_33	ERR4398792_DBSCAN_round5_44	ERR4398792	Netherlands	duarte	771_1	NA
55.9	8.2e-66	241.5	VFG000557(gb|NP_461817)	(invA) type III secretion system major export apparatus protein InvA [TTSS(SPI-1 encode) (VF0116)]	[Salmonella enterica subsp. enterica serovar Typhimurium str. LT2]	Selenomonas_ruminantium_like_8	ERR4398793_DBSCAN_round3_22	ERR4398793	Germany	duarte	542_1	NA
44.9	1.4e-63	234.2	VFG000557(gb|NP_461817)	(invA) type III secretion system major export apparatus protein InvA [TTSS(SPI-1 encode) (VF0116)]	[Salmonella enterica subsp. enterica serovar Typhimurium str. LT2]	Roseburia_intestinalis_like_4	ERR4398793_DBSCAN_round3_42	ERR4398793	Germany	duarte	593_1	NA
49	6.8e-22	94.4	VFG001940(gb|NP_282287)	(wlaN) beta-1,3 galactosyltransferase [LOS (VF0326)]	[Campylobacter jejuni subsp. jejuni NCTC 11168]	Ruminococcus_sp._JE7A12_like_37	ERR4398796_DBSCAN_round1_31	ERR4398796	Germany	duarte	739_1	NA
37.3	6.7e-17	77.8	VFG001940(gb|NP_282287)	(wlaN) beta-1,3 galactosyltransferase [LOS (VF0326)]	[Campylobacter jejuni subsp. jejuni NCTC 11168]	Alistipes_like_58	ERR4398797_DBSCAN_round3_44	ERR4398797	Germany	duarte	120_1	0.0014115
40.8	4e-21	92	VFG001940(gb|NP_282287)	(wlaN) beta-1,3 galactosyltransferase [LOS (VF0326)]	[Campylobacter jejuni subsp. jejuni NCTC 11168]	Ruminococcus_sp._JE7A12_like_41	ERR4398798_DBSCAN_round1_8	ERR4398798	Germany	duarte	771_1	0.000298437
43.3	5.4e-66	242.7	VFG018514(gi:161502060)	(invA) hypothetical protein [TTSS (SPI-1 encode) (CVF031)]	[Salmonella enterica subsp. arizonae serovar 62:z4,z23:-- str. RSK2980]	Roseburia_intestinalis_like_7	ERR4398799_DBSCAN_round401_1	ERR4398799	Germany	duarte	593_1	NA
43.5	3.4e-18	82.4	VFG001940(gb|NP_282287)	(wlaN) beta-1,3 galactosyltransferase [LOS (VF0326)]	[Campylobacter jejuni subsp. jejuni NCTC 11168]	Muribaculum_intestinale_like_72	ERR4398800_DBSCAN_round2_27	ERR4398800	Germany	duarte	292_0	0.00150988
65.1	1.9e-61	226.5	VFG021131(gi:198243784)	(fimA) type-1 fimbrial protein, A chain [Fim (CVF003)]	[Salmonella enterica subsp. enterica serovar Dublin str. CT_02021853]	Escherichia_coli_str._K-12_substr._MG1655_like_2	ERR4398800_DBSCAN_round284_1	ERR4398800	Germany	duarte	15_1	0.0221185
58.2	1.2e-39	154.1	VFG004066(gi:16759516)	(fimA) type-1 fimbrial protein, a chain precursor [Fim (CVF003)]	[Salmonella enterica subsp. enterica serovar Typhi str. CT18]	Escherichia_coli_str._K-12_substr._MG1655_like_2	ERR4398800_DBSCAN_round284_1	ERR4398800	Germany	duarte	15_1	0.0221185
42.4	5.4e-23	98.2	VFG043567(gi:16763689)	(pagN) adhesin/invasin protein PagN [Rck (AI382)]	[Salmonella enterica subsp. enterica serovar Typhimurium str. LT2]	Escherichia_coli_str._K-12_substr._MG1655_like_2	ERR4398800_DBSCAN_round284_1	ERR4398800	Germany	duarte	15_1	0.0221185
50.8	3.9e-52	195.7	VFG004443(gi:62181084)	(sinH) Similar to E coli intimin and Y. pestis invasin proteins [SinH (CVF016)]	[Salmonella enterica subsp. enterica serovar Choleraesuis str. SC-B67]	Escherichia_coli_str._K-12_substr._MG1655_like_2	ERR4398800_DBSCAN_round284_1	ERR4398800	Germany	duarte	15_1	0.0221185
43.1	5e-65	239.2	VFG000557(gb|NP_461817)	(invA) type III secretion system major export apparatus protein InvA [TTSS(SPI-1 encode) (VF0116)]	[Salmonella enterica subsp. enterica serovar Typhimurium str. LT2]	Roseburia_intestinalis_like_8	ERR4398801_DBSCAN_round2_28	ERR4398801	Germany	duarte	593_1	NA
37.8	5.4e-86	309.7	VFG018514(gi:161502060)	(invA) hypothetical protein [TTSS (SPI-1 encode) (CVF031)]	[Salmonella enterica subsp. arizonae serovar 62:z4,z23:-- str. RSK2980]	Butyrivibrio_proteoclasticus_like_2	ERR4398804_DBSCAN_round2_60	ERR4398804	Germany	duarte	591_0	0.00215019
52.7	1.3e-41	160.6	VFG004066(gi:16759516)	(fimA) type-1 fimbrial protein, a chain precursor [Fim (CVF003)]	[Salmonella enterica subsp. enterica serovar Typhi str. CT18]	Escherichia_coli_str._K-12_substr._MG1655_like_3	ERR4398806_DBSCAN_round4_17	ERR4398806	Germany	duarte	15_2	NA
47.6	2.6e-16	75.5	VFG017808(gi:153951910)	(flaA) flagellin A [Flagella (CVF397)]	[Campylobacter jejuni subsp. doylei 269.97]	Escherichia_coli_str._K-12_substr._MG1655_like_3	ERR4398806_DBSCAN_round4_17	ERR4398806	Germany	duarte	15_2	NA
65.1	1.9e-61	226.5	VFG021131(gi:198243784)	(fimA) type-1 fimbrial protein, A chain [Fim (CVF003)]	[Salmonella enterica subsp. enterica serovar Dublin str. CT_02021853]	Escherichia_coli_str._K-12_substr._MG1655_like_3	ERR4398806_DBSCAN_round4_17	ERR4398806	Germany	duarte	15_2	NA
44.4	3.9e-34	135.6	VFG000557(gb|NP_461817)	(invA) type III secretion system major export apparatus protein InvA [TTSS(SPI-1 encode) (VF0116)]	[Salmonella enterica subsp. enterica serovar Typhimurium str. LT2]	Roseburia_intestinalis_like_10	ERR4398806_DBSCAN_round6526_0	ERR4398806	Germany	duarte	593_1	NA
40.2	2.5e-18	82.8	VFG006724(gi:46906689)	(inlA) internalin A [Internalin A (LPXTG protein) (CVF230)]	[Listeria monocytogenes serotype 4b str. F2365]	Ruminococcus_sp._JE7A12_like_56	ERR4398807_DBSCAN_round293_54	ERR4398807	Germany	duarte	772_1	0.000326654
38	5.2e-46	176	VFG000557(gb|NP_461817)	(invA) type III secretion system major export apparatus protein InvA [TTSS(SPI-1 encode) (VF0116)]	[Salmonella enterica subsp. enterica serovar Typhimurium str. LT2]	Treponema_succinifaciens_like_19	ERR4398808_DBSCAN_round1702_0	ERR4398808	France	duarte	338_3	NA
39.3	1.2e-130	458.4	VFG020561(gi:194449468)	(invA) invasion protein InvA [TTSS (SPI-1 encode) (CVF031)]	[Salmonella enterica subsp. enterica serovar Heidelberg str. SL476]	Desulfovibrio_piger_like_2	ERR4398808_DBSCAN_round4_26	ERR4398808	France	duarte	440_1	NA
39.3	9e-20	87.8	VFG001940(gb|NP_282287)	(wlaN) beta-1,3 galactosyltransferase [LOS (VF0326)]	[Campylobacter jejuni subsp. jejuni NCTC 11168]	Muribaculum_intestinale_like_99	ERR4398809_DBSCAN_round3_2	ERR4398809	France	duarte	304_1	NA
43.3	4.9e-66	242.7	VFG018514(gi:161502060)	(invA) hypothetical protein [TTSS (SPI-1 encode) (CVF031)]	[Salmonella enterica subsp. arizonae serovar 62:z4,z23:-- str. RSK2980]	Roseburia_intestinalis_like_13	ERR4398809_DBSCAN_round6_57	ERR4398809	France	duarte	593_1	NA
36.7	1.5e-70	258.1	VFG018514(gi:161502060)	(invA) hypothetical protein [TTSS (SPI-1 encode) (CVF031)]	[Salmonella enterica subsp. arizonae serovar 62:z4,z23:-- str. RSK2980]	Roseburia_intestinalis_like_14	ERR4398811_DBSCAN_round2_7	ERR4398811	France	duarte	593_1	NA
39.3	1.5e-130	458	VFG020561(gi:194449468)	(invA) invasion protein InvA [TTSS (SPI-1 encode) (CVF031)]	[Salmonella enterica subsp. enterica serovar Heidelberg str. SL476]	Desulfovibrio_piger_like_3	ERR4398811_DBSCAN_round2832_889	ERR4398811	France	duarte	440_1	NA
51.7	5.8e-67	245.4	VFG000557(gb|NP_461817)	(invA) type III secretion system major export apparatus protein InvA [TTSS(SPI-1 encode) (VF0116)]	[Salmonella enterica subsp. enterica serovar Typhimurium str. LT2]	Butyrivibrio_proteoclasticus_like_3	ERR4398811_DBSCAN_round4_23	ERR4398811	France	duarte	590_1	NA
51.5	5.8e-74	268.9	VFG000557(gb|NP_461817)	(invA) type III secretion system major export apparatus protein InvA [TTSS(SPI-1 encode) (VF0116)]	[Salmonella enterica subsp. enterica serovar Typhimurium str. LT2]	Selenomonas_ruminantium_like_9	ERR4398814_DBSCAN_round2_15	ERR4398814	France	duarte	542_1	0.0037637
44.4	4e-34	135.6	VFG000557(gb|NP_461817)	(invA) type III secretion system major export apparatus protein InvA [TTSS(SPI-1 encode) (VF0116)]	[Salmonella enterica subsp. enterica serovar Typhimurium str. LT2]	Roseburia_intestinalis_like_16	ERR4398814_DBSCAN_round2847_0	ERR4398814	France	duarte	593_1	NA
36.5	3.3e-101	360.5	VFG018514(gi:161502060)	(invA) hypothetical protein [TTSS (SPI-1 encode) (CVF031)]	[Salmonella enterica subsp. arizonae serovar 62:z4,z23:-- str. RSK2980]	Selenomonas_ruminantium_like_10	ERR4398814_DBSCAN_round509_0	ERR4398814	France	duarte	27_0	0.00317384
41	3.7e-73	266.5	VFG020558(gi:198244993)	(invA) invasion protein InvA [TTSS (SPI-1 encode) (CVF031)]	[Salmonella enterica subsp. enterica serovar Dublin str. CT_02021853]	Tolumonas_auensis_like_3	N27_DBSCAN_round45_11	N27	France	ours	371_1	NA
47.4	5.6e-73	265.8	VFG011961(gi:118475571)	(flaA) flagellin B [Flagella (CVF397)]	[Campylobacter fetus subsp. fetus 82-40]	unclassified_Campylobacter_like_1	N28_DBSCAN_round2_6	N28	France	ours	362_1	0.00305905
64.2	6.6e-106	375.2	VFG011961(gi:118475571)	(flaA) flagellin B [Flagella (CVF397)]	[Campylobacter fetus subsp. fetus 82-40]	unclassified_Campylobacter_like_1	N28_DBSCAN_round2_6	N28	France	ours	362_1	0.00305905
52.9	7.6e-95	338.6	VFG011961(gi:118475571)	(flaA) flagellin B [Flagella (CVF397)]	[Campylobacter fetus subsp. fetus 82-40]	unclassified_Campylobacter_like_1	N28_DBSCAN_round2_6	N28	France	ours	362_1	0.00305905
79.3	9.3e-36	140.2	VFG017808(gi:153951910)	(flaA) flagellin A [Flagella (CVF397)]	[Campylobacter jejuni subsp. doylei 269.97]	unclassified_Campylobacter_like_1	N28_DBSCAN_round2_6	N28	France	ours	362_1	0.00305905
52.1	9.1e-96	341.7	VFG011961(gi:118475571)	(flaA) flagellin B [Flagella (CVF397)]	[Campylobacter fetus subsp. fetus 82-40]	unclassified_Campylobacter_like_1	N28_DBSCAN_round2_6	N28	France	ours	362_1	0.00305905
78.4	1.3e-34	136.3	VFG017808(gi:153951910)	(flaA) flagellin A [Flagella (CVF397)]	[Campylobacter jejuni subsp. doylei 269.97]	unclassified_Campylobacter_like_1	N28_DBSCAN_round2_6	N28	France	ours	362_1	0.00305905
63.4	3.5e-120	422.5	VFG011643(gi:118474477)	(cadF) outer membrane fibronectin-binding protein [CadF (CVF389)]	[Campylobacter fetus subsp. fetus 82-40]	unclassified_Campylobacter_like_1	N28_DBSCAN_round2_6	N28	France	ours	362_1	0.00305905
79.2	1.8e-26	109	VFG011961(gi:118475571)	(flaA) flagellin B [Flagella (CVF397)]	[Campylobacter fetus subsp. fetus 82-40]	unclassified_Campylobacter_like_1	N28_DBSCAN_round2_6	N28	France	ours	362_1	0.00305905
47.9	9.7e-70	255	VFG011961(gi:118475571)	(flaA) flagellin B [Flagella (CVF397)]	[Campylobacter fetus subsp. fetus 82-40]	unclassified_Campylobacter_like_1	N28_DBSCAN_round2_6	N28	France	ours	362_1	0.00305905
37.9	5.4e-35	139.4	VFG001940(gb|NP_282287)	(wlaN) beta-1,3 galactosyltransferase [LOS (VF0326)]	[Campylobacter jejuni subsp. jejuni NCTC 11168]	Treponema_brennaborense_like_14	N45_DBSCAN_round1_13	N45	France	ours	356_0	0.000520752
90.3	1e-25	106.3	VFG017808(gi:153951910)	(flaA) flagellin A [Flagella (CVF397)]	[Campylobacter jejuni subsp. doylei 269.97]	unclassified_Campylobacter_like_2	N45_DBSCAN_round1_8	N45	France	ours	362_2	0.00324187
85.7	2.4e-28	115.2	VFG017808(gi:153951910)	(flaA) flagellin A [Flagella (CVF397)]	[Campylobacter jejuni subsp. doylei 269.97]	unclassified_Campylobacter_like_2	N45_DBSCAN_round1_8	N45	France	ours	362_2	0.00324187
91.1	5.6e-18	80.1	VFG011961(gi:118475571)	(flaA) flagellin B [Flagella (CVF397)]	[Campylobacter fetus subsp. fetus 82-40]	unclassified_Campylobacter_like_2	N45_DBSCAN_round1_8	N45	France	ours	362_2	0.00324187
63.4	3.5e-120	422.5	VFG011643(gi:118474477)	(cadF) outer membrane fibronectin-binding protein [CadF (CVF389)]	[Campylobacter fetus subsp. fetus 82-40]	unclassified_Campylobacter_like_2	N45_DBSCAN_round1_8	N45	France	ours	362_2	0.00324187
90.3	2.3e-25	105.1	VFG017808(gi:153951910)	(flaA) flagellin A [Flagella (CVF397)]	[Campylobacter jejuni subsp. doylei 269.97]	unclassified_Campylobacter_like_2	N45_DBSCAN_round1_8	N45	France	ours	362_2	0.00324187
79.5	1.9e-32	129	VFG017808(gi:153951910)	(flaA) flagellin A [Flagella (CVF397)]	[Campylobacter jejuni subsp. doylei 269.97]	unclassified_Campylobacter_like_2	N45_DBSCAN_round1_8	N45	France	ours	362_2	0.00324187
59.4	2.1e-142	496.9	VFG011961(gi:118475571)	(flaA) flagellin B [Flagella (CVF397)]	[Campylobacter fetus subsp. fetus 82-40]	unclassified_Campylobacter_like_2	N45_DBSCAN_round1_8	N45	France	ours	362_2	0.00324187
91.1	5.6e-18	80.1	VFG011961(gi:118475571)	(flaA) flagellin B [Flagella (CVF397)]	[Campylobacter fetus subsp. fetus 82-40]	unclassified_Campylobacter_like_2	N45_DBSCAN_round1_8	N45	France	ours	362_2	0.00324187
47.8	6.1e-61	225.3	VFG020558(gi:198244993)	(invA) invasion protein InvA [TTSS (SPI-1 encode) (CVF031)]	[Salmonella enterica subsp. enterica serovar Dublin str. CT_02021853]	Pseudomonas_sp._C27(2019)_like_1	SRR10098296_DBSCAN_round4148_105	SRR10098296	US	haley2020	4_1	NA
36.2	3.5e-27	113.2	VFG001924(gb|NP_282485)	(flaA) flagellin [Flagella (VF0114)]	[Campylobacter jejuni subsp. jejuni NCTC 11168]	Tolumonas_auensis_like_5	SRR10098306_DBSCAN_round30_8	SRR10098306	US	haley2020	369_1	NA
42.1	1.2e-73	268.1	VFG020558(gi:198244993)	(invA) invasion protein InvA [TTSS (SPI-1 encode) (CVF031)]	[Salmonella enterica subsp. enterica serovar Dublin str. CT_02021853]	Tolumonas_auensis_like_5	SRR10098306_DBSCAN_round30_8	SRR10098306	US	haley2020	369_1	NA
43.2	6.7e-18	81.3	VFG001940(gb|NP_282287)	(wlaN) beta-1,3 galactosyltransferase [LOS (VF0326)]	[Campylobacter jejuni subsp. jejuni NCTC 11168]	Limosilactobacillus_reuteri_like_1	SRR10098307_DBSCAN_round3_18	SRR10098307	US	haley2020	21_1	0.00243465
39.3	1.5e-130	458	VFG020561(gi:194449468)	(invA) invasion protein InvA [TTSS (SPI-1 encode) (CVF031)]	[Salmonella enterica subsp. enterica serovar Heidelberg str. SL476]	Desulfovibrio_piger_like_4	SRR10098311_DBSCAN_round2_2	SRR10098311	US	haley2020	440_1	0.000947822
37.2	3.1e-123	433.7	VFG020561(gi:194449468)	(invA) invasion protein InvA [TTSS (SPI-1 encode) (CVF031)]	[Salmonella enterica subsp. enterica serovar Heidelberg str. SL476]	Chlamydia_pecorum_like_1	SRR10098313_DBSCAN_round1_2	SRR10098313	US	haley2020	791_0	0.000214647
45.7	3.2e-18	82.4	VFG001940(gb|NP_282287)	(wlaN) beta-1,3 galactosyltransferase [LOS (VF0326)]	[Campylobacter jejuni subsp. jejuni NCTC 11168]	Clostridiales_like_44	SRR10098313_DBSCAN_round2_1	SRR10098313	US	haley2020	770_3	0.00163344
47.3	4.5e-37	145.6	VFG018389(gi:161504303)	(fimA) hypothetical protein [Fim (CVF003)]	[Salmonella enterica subsp. arizonae serovar 62:z4,z23:-- str. RSK2980]	Enterobacteriaceae_like_2	SRR10098313_DBSCAN_round25_2	SRR10098313	US	haley2020	15_2	NA
65.1	1.9e-61	226.5	VFG021131(gi:198243784)	(fimA) type-1 fimbrial protein, A chain [Fim (CVF003)]	[Salmonella enterica subsp. enterica serovar Dublin str. CT_02021853]	Enterobacteriaceae_like_2	SRR10098313_DBSCAN_round25_2	SRR10098313	US	haley2020	15_2	NA
53.8	2e-42	163.3	VFG004069(gi:62179152)	(fimA) major type 1 subunit fimbrin (pilin) [Fim (CVF003)]	[Salmonella enterica subsp. enterica serovar Choleraesuis str. SC-B67]	Enterobacteriaceae_like_2	SRR10098313_DBSCAN_round25_2	SRR10098313	US	haley2020	15_2	NA
39.1	5.1e-41	159.1	VFG043567(gi:16763689)	(pagN) adhesin/invasin protein PagN [Rck (AI382)]	[Salmonella enterica subsp. enterica serovar Typhimurium str. LT2]	Enterobacteriaceae_like_2	SRR10098313_DBSCAN_round25_2	SRR10098313	US	haley2020	15_2	NA
53.4	2.1e-63	233.4	VFG003654(gi:62181373)	(prgK) cell invasion protein; lipoprotein, may link inner and outer membranes [TTSS (SPI-1 encode) (CVF031)]	[Salmonella enterica subsp. enterica serovar Choleraesuis str. SC-B67]	Enterobacteriaceae_like_2	SRR10098313_DBSCAN_round25_2	SRR10098313	US	haley2020	15_2	NA
81.6	4.4e-35	137.9	VFG017808(gi:153951910)	(flaA) flagellin A [Flagella (CVF397)]	[Campylobacter jejuni subsp. doylei 269.97]	unclassified_Campylobacter_like_3	SRR10098314_DBSCAN_round2_41	SRR10098314	US	haley2020	362_3	0.000248977
55.1	6.9e-113	398.7	VFG011961(gi:118475571)	(flaA) flagellin B [Flagella (CVF397)]	[Campylobacter fetus subsp. fetus 82-40]	unclassified_Campylobacter_like_3	SRR10098314_DBSCAN_round2_41	SRR10098314	US	haley2020	362_3	0.000248977
55.5	7.7e-109	385.2	VFG011961(gi:118475571)	(flaA) flagellin B [Flagella (CVF397)]	[Campylobacter fetus subsp. fetus 82-40]	unclassified_Campylobacter_like_3	SRR10098314_DBSCAN_round2_41	SRR10098314	US	haley2020	362_3	0.000248977
90.5	1.7e-16	75.1	VFG011961(gi:118475571)	(flaA) flagellin B [Flagella (CVF397)]	[Campylobacter fetus subsp. fetus 82-40]	unclassified_Campylobacter_like_3	SRR10098314_DBSCAN_round2_41	SRR10098314	US	haley2020	362_3	0.000248977
73.6	2.2e-132	463	VFG001979(gb|NP_863302)	(virB11) Type IV secretion system protein VirB11 [Type IV secretion system (VF0325)]	[Campylobacter jejuni subsp. jejuni 81-176]	unclassified_Campylobacter_like_3	SRR10098314_DBSCAN_round2_41	SRR10098314	US	haley2020	362_3	0.000248977
51.3	7e-96	342	VFG011961(gi:118475571)	(flaA) flagellin B [Flagella (CVF397)]	[Campylobacter fetus subsp. fetus 82-40]	unclassified_Campylobacter_like_3	SRR10098314_DBSCAN_round2_41	SRR10098314	US	haley2020	362_3	0.000248977
53.7	7.1e-107	378.6	VFG011961(gi:118475571)	(flaA) flagellin B [Flagella (CVF397)]	[Campylobacter fetus subsp. fetus 82-40]	unclassified_Campylobacter_like_3	SRR10098314_DBSCAN_round2_41	SRR10098314	US	haley2020	362_3	0.000248977
84.4	3.1e-32	128.3	VFG017808(gi:153951910)	(flaA) flagellin A [Flagella (CVF397)]	[Campylobacter jejuni subsp. doylei 269.97]	unclassified_Campylobacter_like_3	SRR10098314_DBSCAN_round2_41	SRR10098314	US	haley2020	362_3	0.000248977
90.5	1.7e-16	75.1	VFG011961(gi:118475571)	(flaA) flagellin B [Flagella (CVF397)]	[Campylobacter fetus subsp. fetus 82-40]	unclassified_Campylobacter_like_3	SRR10098314_DBSCAN_round2_41	SRR10098314	US	haley2020	362_3	0.000248977
56.3	5.3e-82	295.8	VFG043711(gi:133251617)	(cdtB) cytolethal distending toxin B [Cc-CDT (TX043)]	[Campylobacter coli (Campylobacter hyoilei) str. ATCC33559]	unclassified_Campylobacter_like_3	SRR10098314_DBSCAN_round2_41	SRR10098314	US	haley2020	362_3	0.000248977
63.1	4.5e-120	422.2	VFG011643(gi:118474477)	(cadF) outer membrane fibronectin-binding protein [CadF (CVF389)]	[Campylobacter fetus subsp. fetus 82-40]	unclassified_Campylobacter_like_3	SRR10098314_DBSCAN_round2_41	SRR10098314	US	haley2020	362_3	0.000248977
85.7	1.4e-32	129.4	VFG017808(gi:153951910)	(flaA) flagellin A [Flagella (CVF397)]	[Campylobacter jejuni subsp. doylei 269.97]	unclassified_Campylobacter_like_3	SRR10098314_DBSCAN_round2_41	SRR10098314	US	haley2020	362_3	0.000248977
85.7	1.4e-32	129.4	VFG017808(gi:153951910)	(flaA) flagellin A [Flagella (CVF397)]	[Campylobacter jejuni subsp. doylei 269.97]	unclassified_Campylobacter_like_3	SRR10098314_DBSCAN_round2_41	SRR10098314	US	haley2020	362_3	0.000248977
79.7	2.1e-20	88.6	VFG011961(gi:118475571)	(flaA) flagellin B [Flagella (CVF397)]	[Campylobacter fetus subsp. fetus 82-40]	unclassified_Campylobacter_like_3	SRR10098314_DBSCAN_round2_41	SRR10098314	US	haley2020	362_3	0.000248977
87.7	3.6e-26	107.8	VFG017808(gi:153951910)	(flaA) flagellin A [Flagella (CVF397)]	[Campylobacter jejuni subsp. doylei 269.97]	unclassified_Campylobacter_like_3	SRR10098314_DBSCAN_round2_41	SRR10098314	US	haley2020	362_3	0.000248977
55.3	4.7e-114	402.5	VFG011961(gi:118475571)	(flaA) flagellin B [Flagella (CVF397)]	[Campylobacter fetus subsp. fetus 82-40]	unclassified_Campylobacter_like_3	SRR10098314_DBSCAN_round2_41	SRR10098314	US	haley2020	362_3	0.000248977
45.8	1e-71	261.5	VFG020558(gi:198244993)	(invA) invasion protein InvA [TTSS (SPI-1 encode) (CVF031)]	[Salmonella enterica subsp. enterica serovar Dublin str. CT_02021853]	Tolumonas_auensis_like_6	SRR10098323_DBSCAN_round4363_163	SRR10098323	US	haley2020	369_1	NA
35.4	4.4e-28	115.9	VFG011643(gi:118474477)	(cadF) outer membrane fibronectin-binding protein [CadF (CVF389)]	[Campylobacter fetus subsp. fetus 82-40]	Pseudomonas_sp._C27(2019)_like_2	SRR10098324_DBSCAN_round2604_43	SRR10098324	US	haley2020	4_1	0.00213811
45	7.8e-72	261.9	VFG020558(gi:198244993)	(invA) invasion protein InvA [TTSS (SPI-1 encode) (CVF031)]	[Salmonella enterica subsp. enterica serovar Dublin str. CT_02021853]	Pseudomonas_sp._C27(2019)_like_2	SRR10098324_DBSCAN_round2604_43	SRR10098324	US	haley2020	4_1	0.00213811
46.3	1.8e-48	183.7	VFG000557(gb|NP_461817)	(invA) type III secretion system major export apparatus protein InvA [TTSS(SPI-1 encode) (VF0116)]	[Salmonella enterica subsp. enterica serovar Typhimurium str. LT2]	Enterococcus_like_2	SRR10098327_DBSCAN_round222_1	SRR10098327	US	haley2020	407_1	NA
42.3	1.8e-17	79.7	VFG001940(gb|NP_282287)	(wlaN) beta-1,3 galactosyltransferase [LOS (VF0326)]	[Campylobacter jejuni subsp. jejuni NCTC 11168]	Gallibacterium_anatis_like_2	SRR12217728_DBSCAN_round1_5	SRR12217728	US	salaheen2020	218_1	NA
65.1	1.9e-61	226.5	VFG021131(gi:198243784)	(fimA) type-1 fimbrial protein, A chain [Fim (CVF003)]	[Salmonella enterica subsp. enterica serovar Dublin str. CT_02021853]	Enterobacteriaceae_like_3	SRR12217728_DBSCAN_round3_13	SRR12217728	US	salaheen2020	15_2	NA
36.8	5.9e-85	306.2	VFG000557(gb|NP_461817)	(invA) type III secretion system major export apparatus protein InvA [TTSS(SPI-1 encode) (VF0116)]	[Salmonella enterica subsp. enterica serovar Typhimurium str. LT2]	Enterobacteriaceae_like_3	SRR12217728_DBSCAN_round3_13	SRR12217728	US	salaheen2020	15_2	NA
47.3	4.5e-37	145.6	VFG018389(gi:161504303)	(fimA) hypothetical protein [Fim (CVF003)]	[Salmonella enterica subsp. arizonae serovar 62:z4,z23:-- str. RSK2980]	Enterobacteriaceae_like_3	SRR12217728_DBSCAN_round3_13	SRR12217728	US	salaheen2020	15_2	NA
39.3	1.5e-130	458	VFG020561(gi:194449468)	(invA) invasion protein InvA [TTSS (SPI-1 encode) (CVF031)]	[Salmonella enterica subsp. enterica serovar Heidelberg str. SL476]	Desulfovibrio_piger_like_5	SRR12217729_DBSCAN_round1_7	SRR12217729	US	salaheen2020	440_2	0.00126759
37.4	6e-17	78.6	VFG000070(gb|NP_464110)	(iap/cwhA) P60 extracellular protein, invasion associated protein Iap [p60 (VF0068)]	[Listeria monocytogenes EGD-e]	Alloprevotella_sp._E39_like_30	SRR12217729_DBSCAN_round2_6	SRR12217729	US	salaheen2020	186_9	0.000412777
36.8	3.4e-106	377.1	VFG000557(gb|NP_461817)	(invA) type III secretion system major export apparatus protein InvA [TTSS(SPI-1 encode) (VF0116)]	[Salmonella enterica subsp. enterica serovar Typhimurium str. LT2]	Selenomonas_ruminantium_like_11	SRR12217731_DBSCAN_round1_18	SRR12217731	US	salaheen2020	542_2	0.0027963
37.3	1.3e-63	235	VFG000557(gb|NP_461817)	(invA) type III secretion system major export apparatus protein InvA [TTSS(SPI-1 encode) (VF0116)]	[Salmonella enterica subsp. enterica serovar Typhimurium str. LT2]	Clostridiales_like_46	SRR12217731_DBSCAN_round3_18	SRR12217731	US	salaheen2020	326_1	NA
49.4	5.1e-35	138.7	VFG000557(gb|NP_461817)	(invA) type III secretion system major export apparatus protein InvA [TTSS(SPI-1 encode) (VF0116)]	[Salmonella enterica subsp. enterica serovar Typhimurium str. LT2]	Enterobacteriaceae_like_4	SRR12217732_DBSCAN_round1_1	SRR12217732	US	salaheen2020	15_2	NA
38.2	1.4e-32	131	VFG043567(gi:16763689)	(pagN) adhesin/invasin protein PagN [Rck (AI382)]	[Salmonella enterica subsp. enterica serovar Typhimurium str. LT2]	Enterobacteriaceae_like_4	SRR12217732_DBSCAN_round1_1	SRR12217732	US	salaheen2020	15_2	NA
56.3	4e-38	149.1	VFG004066(gi:16759516)	(fimA) type-1 fimbrial protein, a chain precursor [Fim (CVF003)]	[Salmonella enterica subsp. enterica serovar Typhi str. CT18]	Enterobacteriaceae_like_4	SRR12217732_DBSCAN_round1_1	SRR12217732	US	salaheen2020	15_2	NA
36	8.2e-20	88.2	VFG018390(gi:161615251)	(fimA) hypothetical protein [Fim (CVF003)]	[Salmonella enterica subsp. enterica serovar Paratyphi B str. SPB7]	Enterobacteriaceae_like_4	SRR12217732_DBSCAN_round1_1	SRR12217732	US	salaheen2020	15_2	NA
64.5	1.3e-60	223.8	VFG021131(gi:198243784)	(fimA) type-1 fimbrial protein, A chain [Fim (CVF003)]	[Salmonella enterica subsp. enterica serovar Dublin str. CT_02021853]	Enterobacteriaceae_like_4	SRR12217732_DBSCAN_round1_1	SRR12217732	US	salaheen2020	15_2	NA
39.2	2.6e-130	457.2	VFG020561(gi:194449468)	(invA) invasion protein InvA [TTSS (SPI-1 encode) (CVF031)]	[Salmonella enterica subsp. enterica serovar Heidelberg str. SL476]	Desulfovibrio_piger_like_6	SRR12217733_DBSCAN_round1_6	SRR12217733	US	salaheen2020	440_3	0.000385637
45.8	3.7e-62	229.6	VFG000557(gb|NP_461817)	(invA) type III secretion system major export apparatus protein InvA [TTSS(SPI-1 encode) (VF0116)]	[Salmonella enterica subsp. enterica serovar Typhimurium str. LT2]	Clostridiales_like_50	SRR12217738_DBSCAN_round2_33	SRR12217738	US	salaheen2020	326_1	0.00186491
38.5	1.8e-69	254.6	VFG004443(gi:62181084)	(sinH) Similar to E coli intimin and Y. pestis invasin proteins [SinH (CVF016)]	[Salmonella enterica subsp. enterica serovar Choleraesuis str. SC-B67]	Escherichia_coli_str._K-12_substr._MG1655_like_4	SRR12217739_DBSCAN_round1582_338	SRR12217739	US	salaheen2020	15_1	NA
38.6	5.2e-41	159.1	VFG043567(gi:16763689)	(pagN) adhesin/invasin protein PagN [Rck (AI382)]	[Salmonella enterica subsp. enterica serovar Typhimurium str. LT2]	Escherichia_coli_str._K-12_substr._MG1655_like_4	SRR12217739_DBSCAN_round1582_338	SRR12217739	US	salaheen2020	15_1	NA
52.7	3.6e-39	152.5	VFG004066(gi:16759516)	(fimA) type-1 fimbrial protein, a chain precursor [Fim (CVF003)]	[Salmonella enterica subsp. enterica serovar Typhi str. CT18]	Escherichia_coli_str._K-12_substr._MG1655_like_4	SRR12217739_DBSCAN_round1582_338	SRR12217739	US	salaheen2020	15_1	NA
65.1	1.9e-61	226.5	VFG021131(gi:198243784)	(fimA) type-1 fimbrial protein, A chain [Fim (CVF003)]	[Salmonella enterica subsp. enterica serovar Dublin str. CT_02021853]	Escherichia_coli_str._K-12_substr._MG1655_like_4	SRR12217739_DBSCAN_round1582_338	SRR12217739	US	salaheen2020	15_1	NA
39.3	1.2e-130	458.4	VFG020561(gi:194449468)	(invA) invasion protein InvA [TTSS (SPI-1 encode) (CVF031)]	[Salmonella enterica subsp. enterica serovar Heidelberg str. SL476]	Desulfovibrio_piger_like_7	SRR12217744_DBSCAN_round1_4	SRR12217744	US	salaheen2020	440_1	NA
41.7	7.3e-19	84.7	VFG000070(gb|NP_464110)	(iap/cwhA) P60 extracellular protein, invasion associated protein Iap [p60 (VF0068)]	[Listeria monocytogenes EGD-e]	Bacteroides_like_19	SRR12217744_DBSCAN_round5_10	SRR12217744	US	salaheen2020	605_2	0.0119937
40.6	2.5e-43	166.8	VFG043567(gi:16763689)	(pagN) adhesin/invasin protein PagN [Rck (AI382)]	[Salmonella enterica subsp. enterica serovar Typhimurium str. LT2]	Escherichia_coli_str._K-12_substr._MG1655_like_5	SRR12217746_DBSCAN_round2_4	SRR12217746	US	salaheen2020	15_1	NA
51.1	1e-41	161	VFG004069(gi:62179152)	(fimA) major type 1 subunit fimbrin (pilin) [Fim (CVF003)]	[Salmonella enterica subsp. enterica serovar Choleraesuis str. SC-B67]	Escherichia_coli_str._K-12_substr._MG1655_like_5	SRR12217746_DBSCAN_round2_4	SRR12217746	US	salaheen2020	15_1	NA
50.8	3.9e-52	195.7	VFG004443(gi:62181084)	(sinH) Similar to E coli intimin and Y. pestis invasin proteins [SinH (CVF016)]	[Salmonella enterica subsp. enterica serovar Choleraesuis str. SC-B67]	Escherichia_coli_str._K-12_substr._MG1655_like_5	SRR12217746_DBSCAN_round2_4	SRR12217746	US	salaheen2020	15_1	NA
65.1	1.9e-61	226.5	VFG021131(gi:198243784)	(fimA) type-1 fimbrial protein, A chain [Fim (CVF003)]	[Salmonella enterica subsp. enterica serovar Dublin str. CT_02021853]	Escherichia_coli_str._K-12_substr._MG1655_like_5	SRR12217746_DBSCAN_round2_4	SRR12217746	US	salaheen2020	15_1	NA
43.1	4.5e-124	436	VFG006787(gi:46906434)	(hly) listeriolysin O [Listeriolysin O (CVF241)]	[Listeria monocytogenes serotype 4b str. F2365]	Clostridium_perfringens_like_1	SRR12217750_DBSCAN_round4_13	SRR12217750	US	salaheen2020	18_0	0.0016238
60.3	1.3e-50	190.7	VFG042834(gi:18311260)	(CPE2278) hypothetical protein [type IV pili (AI109)]	[Clostridium perfringens str. 13]	Clostridium_perfringens_like_1	SRR12217750_DBSCAN_round4_13	SRR12217750	US	salaheen2020	18_0	0.0016238
42.4	8.5e-127	445.7	VFG042835(gi:18311261)	(CPE2279) hypothetical protein [type IV pili (AI109)]	[Clostridium perfringens str. 13]	Clostridium_perfringens_like_1	SRR12217750_DBSCAN_round4_13	SRR12217750	US	salaheen2020	18_0	0.0016238
42.4	1.3e-61	228	VFG042836(gi:18311262)	(CPE2280) hypothetical protein [type IV pili (AI109)]	[Clostridium perfringens str. 13]	Clostridium_perfringens_like_1	SRR12217750_DBSCAN_round4_13	SRR12217750	US	salaheen2020	18_0	0.0016238
98.5	2.4e-224	768.8	VFG042837(gi:18311263)	(CPE2281) hypothetical protein [type IV pili (AI109)]	[Clostridium perfringens str. 13]	Clostridium_perfringens_like_1	SRR12217750_DBSCAN_round4_13	SRR12217750	US	salaheen2020	18_0	0.0016238
36.6	2.7e-17	79.7	VFG000070(gb|NP_464110)	(iap/cwhA) P60 extracellular protein, invasion associated protein Iap [p60 (VF0068)]	[Listeria monocytogenes EGD-e]	Alloprevotella_sp._E39_like_39	SRR3053171_DBSCAN_round4_16	SRR3053171	US	noyes2016	183_4	0.00909004
37.4	9.1e-18	81.3	VFG000070(gb|NP_464110)	(iap/cwhA) P60 extracellular protein, invasion associated protein Iap [p60 (VF0068)]	[Listeria monocytogenes EGD-e]	Alloprevotella_sp._E39_like_40	SRR3053176_DBSCAN_round4_3	SRR3053176	US	noyes2016	183_6	0.00623079
37.4	9.1e-18	81.3	VFG000070(gb|NP_464110)	(iap/cwhA) P60 extracellular protein, invasion associated protein Iap [p60 (VF0068)]	[Listeria monocytogenes EGD-e]	Alloprevotella_sp._E39_like_41	SRR3053211_DBSCAN_round2_1	SRR3053211	US	noyes2016	183_5	0.011623
53.2	9.5e-40	154.5	VFG004066(gi:16759516)	(fimA) type-1 fimbrial protein, a chain precursor [Fim (CVF003)]	[Salmonella enterica subsp. enterica serovar Typhi str. CT18]	Enterobacteriaceae_like_5	SRR3181118_DBSCAN_round1_1	SRR3181118	US	doster	15_2	NA
65.1	1.9e-61	226.5	VFG021131(gi:198243784)	(fimA) type-1 fimbrial protein, A chain [Fim (CVF003)]	[Salmonella enterica subsp. enterica serovar Dublin str. CT_02021853]	Enterobacteriaceae_like_5	SRR3181118_DBSCAN_round1_1	SRR3181118	US	doster	15_2	NA
80.8	1.2e-120	423.7	VFG043651(gi:146672)	(AAA24093) heat labile enterotoxin type IIa A [Heat-labile enterotoxin, LTII (TX003)]	[Escherichia coli]	Enterobacteriaceae_like_5	SRR3181118_DBSCAN_round1_1	SRR3181118	US	doster	15_2	NA
53	6.3e-63	231.9	VFG003654(gi:62181373)	(prgK) cell invasion protein; lipoprotein, may link inner and outer membranes [TTSS (SPI-1 encode) (CVF031)]	[Salmonella enterica subsp. enterica serovar Choleraesuis str. SC-B67]	Enterobacteriaceae_like_5	SRR3181118_DBSCAN_round1_1	SRR3181118	US	doster	15_2	NA
38.6	4e-41	159.5	VFG043567(gi:16763689)	(pagN) adhesin/invasin protein PagN [Rck (AI382)]	[Salmonella enterica subsp. enterica serovar Typhimurium str. LT2]	Enterobacteriaceae_like_5	SRR3181118_DBSCAN_round1_1	SRR3181118	US	doster	15_2	NA
43.8	4.2e-45	172.6	VFG000557(gb|NP_461817)	(invA) type III secretion system major export apparatus protein InvA [TTSS(SPI-1 encode) (VF0116)]	[Salmonella enterica subsp. enterica serovar Typhimurium str. LT2]	Enterobacteriaceae_like_5	SRR3181118_DBSCAN_round1_1	SRR3181118	US	doster	15_2	NA
37.3	5.6e-20	88.6	VFG001924(gb|NP_282485)	(flaA) flagellin [Flagella (VF0114)]	[Campylobacter jejuni subsp. jejuni NCTC 11168]	Enterobacteriaceae_like_5	SRR3181118_DBSCAN_round1_1	SRR3181118	US	doster	15_2	NA
46.8	1e-36	144.4	VFG018389(gi:161504303)	(fimA) hypothetical protein [Fim (CVF003)]	[Salmonella enterica subsp. arizonae serovar 62:z4,z23:-- str. RSK2980]	Enterobacteriaceae_like_5	SRR3181118_DBSCAN_round1_1	SRR3181118	US	doster	15_2	NA
41.3	8.6e-77	278.9	VFG000557(gb|NP_461817)	(invA) type III secretion system major export apparatus protein InvA [TTSS(SPI-1 encode) (VF0116)]	[Salmonella enterica subsp. enterica serovar Typhimurium str. LT2]	Enterobacteriaceae_like_5	SRR3181118_DBSCAN_round1_1	SRR3181118	US	doster	15_2	NA
53.2	9.5e-40	154.5	VFG004066(gi:16759516)	(fimA) type-1 fimbrial protein, a chain precursor [Fim (CVF003)]	[Salmonella enterica subsp. enterica serovar Typhi str. CT18]	Escherichia_coli_str._K-12_substr._MG1655_like_6	SRR3181120_DBSCAN_round1_3	SRR3181120	US	doster	15_2	NA
41.4	4.3e-25	105.1	VFG043652(gi:146673)	(AAA24094) heat labile enterotoxin type IIa B [Heat-labile enterotoxin, LTII (TX003)]	[Escherichia coli]	Escherichia_coli_str._K-12_substr._MG1655_like_6	SRR3181120_DBSCAN_round1_3	SRR3181120	US	doster	15_2	NA
39.3	2.4e-48	183.7	VFG000557(gb|NP_461817)	(invA) type III secretion system major export apparatus protein InvA [TTSS(SPI-1 encode) (VF0116)]	[Salmonella enterica subsp. enterica serovar Typhimurium str. LT2]	Escherichia_coli_str._K-12_substr._MG1655_like_6	SRR3181120_DBSCAN_round1_3	SRR3181120	US	doster	15_2	NA
65.1	1.9e-61	226.5	VFG021131(gi:198243784)	(fimA) type-1 fimbrial protein, A chain [Fim (CVF003)]	[Salmonella enterica subsp. enterica serovar Dublin str. CT_02021853]	Escherichia_coli_str._K-12_substr._MG1655_like_6	SRR3181120_DBSCAN_round1_3	SRR3181120	US	doster	15_2	NA
53	1.4e-66	244.2	VFG000557(gb|NP_461817)	(invA) type III secretion system major export apparatus protein InvA [TTSS(SPI-1 encode) (VF0116)]	[Salmonella enterica subsp. enterica serovar Typhimurium str. LT2]	Escherichia_coli_str._K-12_substr._MG1655_like_6	SRR3181120_DBSCAN_round1_3	SRR3181120	US	doster	15_2	NA
65.1	5.3e-46	174.9	VFG018389(gi:161504303)	(fimA) hypothetical protein [Fim (CVF003)]	[Salmonella enterica subsp. arizonae serovar 62:z4,z23:-- str. RSK2980]	Enterobacteriaceae_like_6	SRR3181127_DBSCAN_round823_13	SRR3181127	US	doster	15_2	NA
53.2	9.5e-40	154.5	VFG004066(gi:16759516)	(fimA) type-1 fimbrial protein, a chain precursor [Fim (CVF003)]	[Salmonella enterica subsp. enterica serovar Typhi str. CT18]	Enterobacteriaceae_like_6	SRR3181127_DBSCAN_round823_13	SRR3181127	US	doster	15_2	NA
39.1	4.9e-39	152.5	VFG043567(gi:16763689)	(pagN) adhesin/invasin protein PagN [Rck (AI382)]	[Salmonella enterica subsp. enterica serovar Typhimurium str. LT2]	Enterobacteriaceae_like_6	SRR3181127_DBSCAN_round823_13	SRR3181127	US	doster	15_2	NA
48.9	1.8e-27	113.2	VFG004066(gi:16759516)	(fimA) type-1 fimbrial protein, a chain precursor [Fim (CVF003)]	[Salmonella enterica subsp. enterica serovar Typhi str. CT18]	Escherichia_coli_str._K-12_substr._MG1655_like_7	SRR3181154_DBSCAN_round2_6	SRR3181154	US	doster	15_2	0.0471297
52.7	3.6e-39	152.5	VFG004066(gi:16759516)	(fimA) type-1 fimbrial protein, a chain precursor [Fim (CVF003)]	[Salmonella enterica subsp. enterica serovar Typhi str. CT18]	Escherichia_coli_str._K-12_substr._MG1655_like_7	SRR3181154_DBSCAN_round2_6	SRR3181154	US	doster	15_2	0.0471297
38.4	3.1e-38	149.8	VFG043567(gi:16763689)	(pagN) adhesin/invasin protein PagN [Rck (AI382)]	[Salmonella enterica subsp. enterica serovar Typhimurium str. LT2]	Escherichia_coli_str._K-12_substr._MG1655_like_7	SRR3181154_DBSCAN_round2_6	SRR3181154	US	doster	15_2	0.0471297
64.5	4.3e-61	225.3	VFG021131(gi:198243784)	(fimA) type-1 fimbrial protein, A chain [Fim (CVF003)]	[Salmonella enterica subsp. enterica serovar Dublin str. CT_02021853]	Escherichia_coli_str._K-12_substr._MG1655_like_7	SRR3181154_DBSCAN_round2_6	SRR3181154	US	doster	15_2	0.0471297
74.3	5.1e-67	245	VFG011961(gi:118475571)	(flaA) flagellin B [Flagella (CVF397)]	[Campylobacter fetus subsp. fetus 82-40]	Candidatus_Campylobacter_infans_like_1	SRR3181158_DBSCAN_round1_26	SRR3181158	US	doster	363_0	0.000867848
61.2	1.3e-39	153.7	VFG011961(gi:118475571)	(flaA) flagellin B [Flagella (CVF397)]	[Campylobacter fetus subsp. fetus 82-40]	Candidatus_Campylobacter_infans_like_1	SRR3181158_DBSCAN_round1_26	SRR3181158	US	doster	363_0	0.000867848
44.3	1.3e-37	147.5	VFG000557(gb|NP_461817)	(invA) type III secretion system major export apparatus protein InvA [TTSS(SPI-1 encode) (VF0116)]	[Salmonella enterica subsp. enterica serovar Typhimurium str. LT2]	Candidatus_Campylobacter_infans_like_1	SRR3181158_DBSCAN_round1_26	SRR3181158	US	doster	363_0	0.000867848
73	2.9e-129	452.6	VFG001979(gb|NP_863302)	(virB11) Type IV secretion system protein VirB11 [Type IV secretion system (VF0325)]	[Campylobacter jejuni subsp. jejuni 81-176]	Candidatus_Campylobacter_infans_like_1	SRR3181158_DBSCAN_round1_26	SRR3181158	US	doster	363_0	0.000867848
56.2	9.9e-104	367.9	VFG011643(gi:118474477)	(cadF) outer membrane fibronectin-binding protein [CadF (CVF389)]	[Campylobacter fetus subsp. fetus 82-40]	Candidatus_Campylobacter_infans_like_1	SRR3181158_DBSCAN_round1_26	SRR3181158	US	doster	363_0	0.000867848
53.5	2.8e-80	289.7	VFG043711(gi:133251617)	(cdtB) cytolethal distending toxin B [Cc-CDT (TX043)]	[Campylobacter coli (Campylobacter hyoilei) str. ATCC33559]	Candidatus_Campylobacter_infans_like_1	SRR3181158_DBSCAN_round1_26	SRR3181158	US	doster	363_0	0.000867848
54.4	8.6e-19	84	VFG020385(gi:224584650)	(prgJ) cytoplasmic cell invasion protein [TTSS (SPI-1 encode) (CVF031)]	[Salmonella enterica subsp. enterica serovar Paratyphi C strain RKS4594]	Escherichia_coli_str._K-12_substr._MG1655_like_8	SRR5678930_DBSCAN_round5_5	SRR5678930	Canada	rovira2019	15_1	NA
36.2	1.8e-20	90.5	VFG001931(gb|NP_282616)	(cadF) outer membrane fibronectin-binding protein [CadF (VF0322)]	[Campylobacter jejuni subsp. jejuni NCTC 11168]	Escherichia_coli_str._K-12_substr._MG1655_like_8	SRR5678930_DBSCAN_round5_5	SRR5678930	Canada	rovira2019	15_1	NA
53	3e-96	343.2	VFG003756(gi:16761674)	(invE) cell invasion protein [TTSS (SPI-1 encode) (CVF031)]	[Salmonella enterica subsp. enterica serovar Typhi str. CT18]	Escherichia_coli_str._K-12_substr._MG1655_like_8	SRR5678930_DBSCAN_round5_5	SRR5678930	Canada	rovira2019	15_1	NA
59.1	3.8e-180	622.5	VFG003764(gi:62181400)	(invG) invasion protein; outer membrane [TTSS (SPI-1 encode) (CVF031)]	[Salmonella enterica subsp. enterica serovar Choleraesuis str. SC-B67]	Escherichia_coli_str._K-12_substr._MG1655_like_8	SRR5678930_DBSCAN_round5_5	SRR5678930	Canada	rovira2019	15_1	NA
73.9	1.9e-274	936	VFG000557(gb|NP_461817)	(invA) type III secretion system major export apparatus protein InvA [TTSS(SPI-1 encode) (VF0116)]	[Salmonella enterica subsp. enterica serovar Typhimurium str. LT2]	Escherichia_coli_str._K-12_substr._MG1655_like_8	SRR5678930_DBSCAN_round5_5	SRR5678930	Canada	rovira2019	15_1	NA
44.8	5.9e-57	212.6	VFG004443(gi:62181084)	(sinH) Similar to E coli intimin and Y. pestis invasin proteins [SinH (CVF016)]	[Salmonella enterica subsp. enterica serovar Choleraesuis str. SC-B67]	Escherichia_coli_str._K-12_substr._MG1655_like_8	SRR5678930_DBSCAN_round5_5	SRR5678930	Canada	rovira2019	15_1	NA
43.8	5.9e-112	396	VFG020629(gi:197249542)	(sipB) cell invasion protein SipB [TTSS-1 translocated effectors (CVF034)]	[Salmonella enterica subsp. enterica serovar Agona str. SL483]	Escherichia_coli_str._K-12_substr._MG1655_like_8	SRR5678930_DBSCAN_round5_5	SRR5678930	Canada	rovira2019	15_1	NA
52.7	3.6e-39	152.5	VFG004066(gi:16759516)	(fimA) type-1 fimbrial protein, a chain precursor [Fim (CVF003)]	[Salmonella enterica subsp. enterica serovar Typhi str. CT18]	Escherichia_coli_str._K-12_substr._MG1655_like_8	SRR5678930_DBSCAN_round5_5	SRR5678930	Canada	rovira2019	15_1	NA
65.1	1.9e-61	226.5	VFG021131(gi:198243784)	(fimA) type-1 fimbrial protein, A chain [Fim (CVF003)]	[Salmonella enterica subsp. enterica serovar Dublin str. CT_02021853]	Escherichia_coli_str._K-12_substr._MG1655_like_8	SRR5678930_DBSCAN_round5_5	SRR5678930	Canada	rovira2019	15_1	NA
57.3	5.9e-101	358.6	VFG003699(gi:62181385)	(sipD) cell invasion protein [TTSS (SPI-1 encode) (CVF031)]	[Salmonella enterica subsp. enterica serovar Choleraesuis str. SC-B67]	Escherichia_coli_str._K-12_substr._MG1655_like_8	SRR5678930_DBSCAN_round5_5	SRR5678930	Canada	rovira2019	15_1	NA
41.4	4e-65	239.6	VFG003789(gi:62181386)	(sipC) cell invasion protein [TTSS-1 translocated effectors (CVF034)]	[Salmonella enterica subsp. enterica serovar Choleraesuis str. SC-B67]	Escherichia_coli_str._K-12_substr._MG1655_like_8	SRR5678930_DBSCAN_round5_5	SRR5678930	Canada	rovira2019	15_1	NA
45.5	2.9e-34	136.3	VFG003648(gi:56414822)	(orgA) oxygen-regulated invasion protein [TTSS (SPI-1 encode) (CVF031)]	[Salmonella enterica subsp. enterica serovar Paratyphi A str. ATCC 9150]	Escherichia_coli_str._K-12_substr._MG1655_like_8	SRR5678930_DBSCAN_round5_5	SRR5678930	Canada	rovira2019	15_1	NA
68.3	2.4e-86	309.7	VFG003654(gi:62181373)	(prgK) cell invasion protein; lipoprotein, may link inner and outer membranes [TTSS (SPI-1 encode) (CVF031)]	[Salmonella enterica subsp. enterica serovar Choleraesuis str. SC-B67]	Escherichia_coli_str._K-12_substr._MG1655_like_8	SRR5678930_DBSCAN_round5_5	SRR5678930	Canada	rovira2019	15_1	NA
42.6	2.5e-93	333.6	VFG003669(gi:62181376)	(prgH) cell invasion protein [TTSS (SPI-1 encode) (CVF031)]	[Salmonella enterica subsp. enterica serovar Choleraesuis str. SC-B67]	Escherichia_coli_str._K-12_substr._MG1655_like_8	SRR5678930_DBSCAN_round5_5	SRR5678930	Canada	rovira2019	15_1	NA
53.9	1.9e-64	236.9	VFG003654(gi:62181373)	(prgK) cell invasion protein; lipoprotein, may link inner and outer membranes [TTSS (SPI-1 encode) (CVF031)]	[Salmonella enterica subsp. enterica serovar Choleraesuis str. SC-B67]	Escherichia_coli_str._K-12_substr._MG1655_like_8	SRR5678930_DBSCAN_round5_5	SRR5678930	Canada	rovira2019	15_1	NA
35.4	4.4e-22	95.9	VFG001924(gb|NP_282485)	(flaA) flagellin [Flagella (VF0114)]	[Campylobacter jejuni subsp. jejuni NCTC 11168]	Enterobacteriaceae_like_7	SRR5678987_DBSCAN_round723_9	SRR5678987	Canada	rovira2019	15_2	NA
65.1	1.9e-61	226.5	VFG021131(gi:198243784)	(fimA) type-1 fimbrial protein, A chain [Fim (CVF003)]	[Salmonella enterica subsp. enterica serovar Dublin str. CT_02021853]	Enterobacteriaceae_like_7	SRR5678987_DBSCAN_round723_9	SRR5678987	Canada	rovira2019	15_2	NA
39.5	1.7e-39	154.1	VFG043567(gi:16763689)	(pagN) adhesin/invasin protein PagN [Rck (AI382)]	[Salmonella enterica subsp. enterica serovar Typhimurium str. LT2]	Enterobacteriaceae_like_7	SRR5678987_DBSCAN_round723_9	SRR5678987	Canada	rovira2019	15_2	NA
44.1	9.9e-21	90.9	VFG000557(gb|NP_461817)	(invA) type III secretion system major export apparatus protein InvA [TTSS(SPI-1 encode) (VF0116)]	[Salmonella enterica subsp. enterica serovar Typhimurium str. LT2]	Enterobacteriaceae_like_7	SRR5678987_DBSCAN_round723_9	SRR5678987	Canada	rovira2019	15_2	NA
35.1	2e-21	93.6	VFG001924(gb|NP_282485)	(flaA) flagellin [Flagella (VF0114)]	[Campylobacter jejuni subsp. jejuni NCTC 11168]	Enterobacteriaceae_like_7	SRR5678987_DBSCAN_round723_9	SRR5678987	Canada	rovira2019	15_2	NA
39.7	1e-71	261.9	VFG000557(gb|NP_461817)	(invA) type III secretion system major export apparatus protein InvA [TTSS(SPI-1 encode) (VF0116)]	[Salmonella enterica subsp. enterica serovar Typhimurium str. LT2]	Escherichia_coli_str._K-12_substr._MG1655_like_9	SRR5678991_DBSCAN_round3643_3024	SRR5678991	Canada	rovira2019	15_1	NA
65.1	1.9e-61	226.5	VFG021131(gi:198243784)	(fimA) type-1 fimbrial protein, A chain [Fim (CVF003)]	[Salmonella enterica subsp. enterica serovar Dublin str. CT_02021853]	Escherichia_coli_str._K-12_substr._MG1655_like_9	SRR5678991_DBSCAN_round3643_3024	SRR5678991	Canada	rovira2019	15_1	NA
37.7	9.8e-46	175.3	VFG000557(gb|NP_461817)	(invA) type III secretion system major export apparatus protein InvA [TTSS(SPI-1 encode) (VF0116)]	[Salmonella enterica subsp. enterica serovar Typhimurium str. LT2]	Treponema_succinifaciens_like_29	SRR5679009_DBSCAN_round1836_0	SRR5679009	Canada	rovira2019	338_2	NA
42.5	3.2e-18	82.4	VFG011960(gi:121612545)	(flaA) flagellin B [Flagella (CVF397)]	[Campylobacter jejuni subsp. jejuni 81-176]	Treponema_succinifaciens_like_32	SRR5679015_DBSCAN_round2_1	SRR5679015	US	rovira2019	329_1	NA
53.2	9.5e-40	154.5	VFG004066(gi:16759516)	(fimA) type-1 fimbrial protein, a chain precursor [Fim (CVF003)]	[Salmonella enterica subsp. enterica serovar Typhi str. CT18]	Escherichia_coli_str._K-12_substr._MG1655_like_10	SRR5679022_DBSCAN_round1_2	SRR5679022	US	rovira2019	15_2	NA
43.5	3.4e-67	246.5	VFG000557(gb|NP_461817)	(invA) type III secretion system major export apparatus protein InvA [TTSS(SPI-1 encode) (VF0116)]	[Salmonella enterica subsp. enterica serovar Typhimurium str. LT2]	Escherichia_coli_str._K-12_substr._MG1655_like_10	SRR5679022_DBSCAN_round1_2	SRR5679022	US	rovira2019	15_2	NA
65.1	1.9e-61	226.5	VFG021131(gi:198243784)	(fimA) type-1 fimbrial protein, A chain [Fim (CVF003)]	[Salmonella enterica subsp. enterica serovar Dublin str. CT_02021853]	Escherichia_coli_str._K-12_substr._MG1655_like_10	SRR5679022_DBSCAN_round1_2	SRR5679022	US	rovira2019	15_2	NA
41.7	5.9e-46	175.6	VFG000557(gb|NP_461817)	(invA) type III secretion system major export apparatus protein InvA [TTSS(SPI-1 encode) (VF0116)]	[Salmonella enterica subsp. enterica serovar Typhimurium str. LT2]	Escherichia_coli_str._K-12_substr._MG1655_like_11	SRR5679029_DBSCAN_round3_2	SRR5679029	US	rovira2019	15_2	NA
46.5	3.2e-68	250	VFG004443(gi:62181084)	(sinH) Similar to E coli intimin and Y. pestis invasin proteins [SinH (CVF016)]	[Salmonella enterica subsp. enterica serovar Choleraesuis str. SC-B67]	Escherichia_coli_str._K-12_substr._MG1655_like_11	SRR5679029_DBSCAN_round3_2	SRR5679029	US	rovira2019	15_2	NA
41.2	1.1e-66	245	VFG004443(gi:62181084)	(sinH) Similar to E coli intimin and Y. pestis invasin proteins [SinH (CVF016)]	[Salmonella enterica subsp. enterica serovar Choleraesuis str. SC-B67]	Escherichia_coli_str._K-12_substr._MG1655_like_11	SRR5679029_DBSCAN_round3_2	SRR5679029	US	rovira2019	15_2	NA
49.1	1.3e-39	154.1	VFG000557(gb|NP_461817)	(invA) type III secretion system major export apparatus protein InvA [TTSS(SPI-1 encode) (VF0116)]	[Salmonella enterica subsp. enterica serovar Typhimurium str. LT2]	Escherichia_coli_str._K-12_substr._MG1655_like_11	SRR5679029_DBSCAN_round3_2	SRR5679029	US	rovira2019	15_2	NA
65.1	1.9e-61	226.5	VFG021131(gi:198243784)	(fimA) type-1 fimbrial protein, A chain [Fim (CVF003)]	[Salmonella enterica subsp. enterica serovar Dublin str. CT_02021853]	Escherichia_coli_str._K-12_substr._MG1655_like_11	SRR5679029_DBSCAN_round3_2	SRR5679029	US	rovira2019	15_2	NA
53.2	9.5e-40	154.5	VFG004066(gi:16759516)	(fimA) type-1 fimbrial protein, a chain precursor [Fim (CVF003)]	[Salmonella enterica subsp. enterica serovar Typhi str. CT18]	Escherichia_coli_str._K-12_substr._MG1655_like_11	SRR5679029_DBSCAN_round3_2	SRR5679029	US	rovira2019	15_2	NA
36.5	1.2e-26	111.3	VFG001979(gb|NP_863302)	(virB11) Type IV secretion system protein VirB11 [Type IV secretion system (VF0325)]	[Campylobacter jejuni subsp. jejuni 81-176]	Phascolarctobacterium_faecium_like_33	SRR5679036_DBSCAN_round1_12	SRR5679036	Canada	rovira2019	512_3	0.00868883
48.6	5e-66	242.3	VFG000557(gb|NP_461817)	(invA) type III secretion system major export apparatus protein InvA [TTSS(SPI-1 encode) (VF0116)]	[Salmonella enterica subsp. enterica serovar Typhimurium str. LT2]	Roseburia_intestinalis_like_22	SRR5679036_DBSCAN_round2_36	SRR5679036	Canada	rovira2019	568_0	0.00192211
35.3	2.3e-33	134	VFG011959(gi:57238714)	(flaA) flagellin [Flagella (CVF397)]	[Campylobacter jejuni RM1221]	Pseudohongiella_spirulinae_like_1	SRR5679041_DBSCAN_round175_455	SRR5679041	US	rovira2019	435_0	0.000448494
36.1	5.6e-16	75.1	VFG001940(gb|NP_282287)	(wlaN) beta-1,3 galactosyltransferase [LOS (VF0326)]	[Campylobacter jejuni subsp. jejuni NCTC 11168]	Desulfovibrio_like_2	SRR5679041_DBSCAN_round30_10	SRR5679041	US	rovira2019	357_1	NA
37.4	9.1e-18	81.3	VFG000070(gb|NP_464110)	(iap/cwhA) P60 extracellular protein, invasion associated protein Iap [p60 (VF0068)]	[Listeria monocytogenes EGD-e]	Alloprevotella_sp._E39_like_50	SRR6512901_DBSCAN_round2_4	SRR6512901	Canada	zaheer	183_3	0.00754414
35.1	7.7e-95	339.3	VFG018514(gi:161502060)	(invA) hypothetical protein [TTSS (SPI-1 encode) (CVF031)]	[Salmonella enterica subsp. arizonae serovar 62:z4,z23:-- str. RSK2980]	Lachnospira_eligens_like_5	SRR6512910_DBSCAN_round5_41	SRR6512910	Canada	zaheer	583_0	0.00149908
35.3	4.1e-19	85.9	VFG001924(gb|NP_282485)	(flaA) flagellin [Flagella (VF0114)]	[Campylobacter jejuni subsp. jejuni NCTC 11168]	Lachnospira_eligens_like_5	SRR6512910_DBSCAN_round5_41	SRR6512910	Canada	zaheer	583_0	0.00149908
37.4	9.1e-18	81.3	VFG000070(gb|NP_464110)	(iap/cwhA) P60 extracellular protein, invasion associated protein Iap [p60 (VF0068)]	[Listeria monocytogenes EGD-e]	Alloprevotella_sp._E39_like_54	SRR6512912_DBSCAN_round3_16	SRR6512912	Canada	zaheer	183_1	0.00845466
35	9.6e-101	359	VFG000557(gb|NP_461817)	(invA) type III secretion system major export apparatus protein InvA [TTSS(SPI-1 encode) (VF0116)]	[Salmonella enterica subsp. enterica serovar Typhimurium str. LT2]	Selenomonas_ruminantium_like_15	SRR6512912_DBSCAN_round3_8	SRR6512912	Canada	zaheer	541_1	NA
36.6	2.7e-17	79.7	VFG000070(gb|NP_464110)	(iap/cwhA) P60 extracellular protein, invasion associated protein Iap [p60 (VF0068)]	[Listeria monocytogenes EGD-e]	Alloprevotella_sp._E39_like_57	SRR9037494_DBSCAN_round2991_89	SRR9037494	Canada	zaheer	183_2	0.00534165
38.5	3.8e-25	105.9	VFG011960(gi:121612545)	(flaA) flagellin B [Flagella (CVF397)]	[Campylobacter jejuni subsp. jejuni 81-176]	Succinivibrio_dextrinosolvens_like_11	SRR9699866_DBSCAN_round3250_400	SRR9699866	US	weinroth	365_0	0.0096757
38.9	2.2e-17	79.7	VFG011960(gi:121612545)	(flaA) flagellin B [Flagella (CVF397)]	[Campylobacter jejuni subsp. jejuni 81-176]	Treponema_succinifaciens_like_46	SRR9699866_DBSCAN_round4_8	SRR9699866	US	weinroth	325_2	0.00722514
45.1	3.3e-18	82.4	VFG001940(gb|NP_282287)	(wlaN) beta-1,3 galactosyltransferase [LOS (VF0326)]	[Campylobacter jejuni subsp. jejuni NCTC 11168]	Turicibacter_like_6	SRR9699869_DBSCAN_round1_7	SRR9699869	US	weinroth	398_1	NA
35	3.6e-100	357.1	VFG000557(gb|NP_461817)	(invA) type III secretion system major export apparatus protein InvA [TTSS(SPI-1 encode) (VF0116)]	[Salmonella enterica subsp. enterica serovar Typhimurium str. LT2]	Selenomonas_ruminantium_like_16	SRR9699870_DBSCAN_round1_31	SRR9699870	US	weinroth	541_1	0.00532738
39.7	4e-32	129.8	VFG001979(gb|NP_863302)	(virB11) Type IV secretion system protein VirB11 [Type IV secretion system (VF0325)]	[Campylobacter jejuni subsp. jejuni 81-176]	Selenomonas_ruminantium_like_16	SRR9699870_DBSCAN_round1_31	SRR9699870	US	weinroth	541_1	0.00532738
38.5	6.9e-47	179.1	VFG000557(gb|NP_461817)	(invA) type III secretion system major export apparatus protein InvA [TTSS(SPI-1 encode) (VF0116)]	[Salmonella enterica subsp. enterica serovar Typhimurium str. LT2]	Treponema_socranskii_like_68	SRR9699870_DBSCAN_round3021_2	SRR9699870	US	weinroth	336_6	NA
40	1e-17	80.5	VFG001940(gb|NP_282287)	(wlaN) beta-1,3 galactosyltransferase [LOS (VF0326)]	[Campylobacter jejuni subsp. jejuni NCTC 11168]	Bifidobacterium_angulatum_like_19	SRR9699916_DBSCAN_round3050_0	SRR9699916	US	weinroth	71_1	NA
35.3	2.6e-20	90.5	VFG001940(gb|NP_282287)	(wlaN) beta-1,3 galactosyltransferase [LOS (VF0326)]	[Campylobacter jejuni subsp. jejuni NCTC 11168]	Fibrobacter_succinogenes_like_33	W42_DBSCAN_round71_3	W42	France	ours	359_8	NA

## Sheet: B - InAllTaxa
percentage	evalue	bitscore	VFdb.id	preferred.name	VFdb.taxon	MAG	MAG.alternative.name	original_sample	country	author	threshold	average		prevalence	preferred name
35.5	2.5e-74	271.9	VFG012480(gi:91213873)	(hlyB) hemolysin secretion protein HlyB [Alpha-hemolysin (CVF453)]	[Escherichia coli UTI89]	Tenuifilum_thalassicum_like_1	ERR3393546_DBSCAN_round1_2	ERR3393546	Korea	lim2020	94_4	0.000811385		929	(hlyD) probable hemolysin [Hemolysin (CVF417)]
37.1	5.7e-31	126.3	VFG000841(gb|YP_325609)	(hlyB) hemolysin transport protein [Hemolysin (VF0207)]	[Escherichia coli O157:H7 str. EDL933]	Ruminococcus_sp._JE7A12_like_1	ERR3393546_DBSCAN_round2_14	ERR3393546	Korea	lim2020	702_1	NA		888	(hlyB) alpha-hemolysin translocation ATP-binding protein HlyB [Alpha-hemolysin (CVF453)]	multitaxa
46	2.3e-46	177.6	VFG019173(gi:170755086)	(hlyIII) hemolysin III [Hemolysin (CVF417)]	[Clostridium botulinum B1 str. Okra]	Ruminococcus_sp._JE7A12_like_1	ERR3393546_DBSCAN_round2_14	ERR3393546	Korea	lim2020	702_1	NA		635	(hlyB) hemolysin transport protein [Hemolysin (VF0207)]
35.9	1.4e-32	131.7	VFG015824(gi:167034785)	(pvdH) 2,4-diaminobutyrate 4-transaminase [Pyoverdine (CVF551)]	[Pseudomonas putida GB-1]	Ruminococcus_sp._JE7A12_like_1	ERR3393546_DBSCAN_round2_14	ERR3393546	Korea	lim2020	702_1	NA		453	(hlyB) probable hemolysin [Hemolysin (CVF417)]
41.1	1.1e-89	322.4	VFG026392(gi:507420368)	(lysA) diaminopimelate decarboxylase [Lysine synthesis (CVF310)]	[Mycobacterium abscessus subsp. bolletii 50594]	Ruminococcus_sp._JE7A12_like_1	ERR3393546_DBSCAN_round2_14	ERR3393546	Korea	lim2020	702_1	NA		437	(lysA) diaminopimelate decarboxylase [Lysine synthesis (CVF310)]
38.2	2.3e-65	241.5	VFG012163(gi:18309419)	(hlyB) probable hemolysin [Hemolysin (CVF417)]	[Clostridium perfringens str. 13]	Ruminococcus_sp._JE7A12_like_1	ERR3393546_DBSCAN_round2_14	ERR3393546	Korea	lim2020	702_1	NA		434	(hlyB) Hemolysin B [<alpha-Hemolysin (VF0225)]
37.7	2.1e-70	258.5	VFG033882(gi:260718956)	(hlyB) hemolysin B [Alpha-hemolysin (CVF453)]	[Escherichia coli O103:H2 str. 12009]	Ruminococcus_sp._JE7A12_like_1	ERR3393546_DBSCAN_round2_14	ERR3393546	Korea	lim2020	702_1	NA		427	(hlyB) hemolysin B [Alpha-hemolysin (CVF453)]
47.5	1.8e-54	204.5	VFG012177(gi:18310800)	(hlyD) probable hemolysin [Hemolysin (CVF417)]	[Clostridium perfringens str. 13]	Ruminococcus_sp._JE7A12_like_1	ERR3393546_DBSCAN_round2_14	ERR3393546	Korea	lim2020	702_1	NA		282	(hlyB) hemolysin translocation ATP-binding protein HlyB [Alpha-hemolysin (CVF453)]
35.1	1e-29	122.5	VFG033885(gi:386617331)	(hlyB) hemolysin translocation ATP-binding protein HlyB [Alpha-hemolysin (CVF453)]	[Escherichia coli UMNK88]	Clostridiales_like_1	ERR3393546_DBSCAN_round2_20	ERR3393546	Korea	lim2020	529_1	NA		230	(flaA) flagellin-like protein [Polar flagella (CVF786)]
37.1	5.5e-38	149.8	VFG016237(gi:15615428)	(hlyIII) hemolysin III [Hemolysin III (CVF560)]	[Bacillus halodurans C-125]	Clostridiales_like_1	ERR3393546_DBSCAN_round2_20	ERR3393546	Korea	lim2020	529_1	NA		214	(hlyIII) hemolysin III [Hemolysin III (CVF560)]
41.3	1.2e-47	182.2	VFG012177(gi:18310800)	(hlyD) probable hemolysin [Hemolysin (CVF417)]	[Clostridium perfringens str. 13]	Clostridiales_like_1	ERR3393546_DBSCAN_round2_20	ERR3393546	Korea	lim2020	529_1	NA		179	(fleN) Cobyrinic acid a,c-diamide synthase [Flagella (CVF521)]
35.4	3.5e-22	97.1	VFG000841(gb|YP_325609)	(hlyB) hemolysin transport protein [Hemolysin (VF0207)]	[Escherichia coli O157:H7 str. EDL933]	Clostridiales_like_1	ERR3393546_DBSCAN_round2_20	ERR3393546	Korea	lim2020	529_1	NA		178	(hlyIII) hemolysin III [Hemolysin (CVF417)]
40.2	4.5e-86	310.5	VFG009392(gi:145222885)	(lysA) diaminopimelate decarboxylase [Lysine synthesis (CVF310)]	[Mycobacterium gilvum PYR-GCK]	Clostridiales_like_1	ERR3393546_DBSCAN_round2_20	ERR3393546	Korea	lim2020	529_1	NA		170	(cpaP) surface presentation of antigens protein SpaP [Cpi-1a + Cpi-1 (SPI-1 like) (SS016)]
43	1.9e-50	191.4	VFG012177(gi:18310800)	(hlyD) probable hemolysin [Hemolysin (CVF417)]	[Clostridium perfringens str. 13]	Clostridiales_like_1	ERR3393546_DBSCAN_round2_20	ERR3393546	Korea	lim2020	529_1	NA		160	(ascF) diaminobutyrate--2-oxoglutarate aminotransferase [achromobactin (IA003)]
42.7	1.5e-42	164.9	VFG016238(gi:56964297)	(hlyIII) hemolysin [Hemolysin III (CVF560)]	[Bacillus clausii KSM-K16]	Alloprevotella_sp._E39_like_1	ERR3393546_DBSCAN_round2_9	ERR3393546	Korea	lim2020	238_4	0.00246239		141	(flaA) flagellin [Polar flagella (VF0473)]
41.3	5e-49	186.8	VFG038731(gb|YP_008042999)	(flaA) flagellin [Polar flagella (VF0473)]	[Aeromonas hydrophila ML09-119]	Treponema_brennaborense_like_1	ERR3393546_DBSCAN_round36_12	ERR3393546	Korea	lim2020	344_0	0.0016829		128	(hlyIII) hemolysin [Hemolysin III (CVF560)]
36.2	1.1e-43	169.1	VFG014627(gi:146307828)	(fleN) Cobyrinic acid a,c-diamide synthase [Flagella (CVF521)]	[Pseudomonas mendocina ymp]	Treponema_brennaborense_like_1	ERR3393546_DBSCAN_round36_12	ERR3393546	Korea	lim2020	344_0	0.0016829		111	(pvdH) diaminobutyrate--2-oxoglutarate aminotransferase [Pyoverdine (CVF551)]
38.4	7.1e-42	162.9	VFG012163(gi:18309419)	(hlyB) probable hemolysin [Hemolysin (CVF417)]	[Clostridium perfringens str. 13]	Treponema_brennaborense_like_1	ERR3393546_DBSCAN_round36_12	ERR3393546	Korea	lim2020	344_0	0.0016829		97	(hlyC) probable hemolysin [Hemolysin (CVF417)]
39	4.3e-48	183.7	VFG038733(gi:330829152)	(flaA) flagellin-like protein [Polar flagella (CVF786)]	[Aeromonas veronii B565]	Treponema_brennaborense_like_1	ERR3393546_DBSCAN_round36_12	ERR3393546	Korea	lim2020	344_0	0.0016829		88	(flaA) flagellin [ND (AI144)]
41.1	1.6e-50	191.8	VFG038733(gi:330829152)	(flaA) flagellin-like protein [Polar flagella (CVF786)]	[Aeromonas veronii B565]	Treponema_brennaborense_like_1	ERR3393546_DBSCAN_round36_12	ERR3393546	Korea	lim2020	344_0	0.0016829		87	(lysA) diaminopimelate decarboxylase LysA [Lysine synthesis (CVF310)]
49.3	2.5e-48	184.5	VFG019172(gi:170758667)	(hlyIII) hemolysin III [Hemolysin (CVF417)]	[Clostridium botulinum A3 str. Loch Maree]	Treponema_brennaborense_like_1	ERR3393546_DBSCAN_round36_12	ERR3393546	Korea	lim2020	344_0	0.0016829		70	(flaA) flagellin A [Polar flagella (CVF786)]
36.1	7.4e-26	109.8	VFG041852(gi:34498079)	(cpaP) surface presentation of antigens protein SpaP [Cpi-1a + Cpi-1 (SPI-1 like) (SS016)]	[Chromobacterium violaceum ATCC 12472]	Treponema_brennaborense_like_1	ERR3393546_DBSCAN_round36_12	ERR3393546	Korea	lim2020	344_0	0.0016829		57	(hlyB) hemolysin secretion protein HlyB [Alpha-hemolysin (CVF453)]
52.2	4e-133	466.8	VFG015824(gi:167034785)	(pvdH) 2,4-diaminobutyrate 4-transaminase [Pyoverdine (CVF551)]	[Pseudomonas putida GB-1]	Treponema_brennaborense_like_1	ERR3393546_DBSCAN_round36_12	ERR3393546	Korea	lim2020	344_0	0.0016829		47	(fleN) Cobyrinic acid ac-diamide synthase [Flagella (CVF521)]
35.2	2.9e-24	104.4	VFG033885(gi:386617331)	(hlyB) hemolysin translocation ATP-binding protein HlyB [Alpha-hemolysin (CVF453)]	[Escherichia coli UMNK88]	Treponema_succinifaciens_like_1	ERR3393546_DBSCAN_round36_9	ERR3393546	Korea	lim2020	336_1	0.00185664		35	(hlyIII) hypothetical protein [Hemolysin III (CVF560)]
38.5	5.6e-48	183.3	VFG038733(gi:330829152)	(flaA) flagellin-like protein [Polar flagella (CVF786)]	[Aeromonas veronii B565]	Treponema_succinifaciens_like_1	ERR3393546_DBSCAN_round36_9	ERR3393546	Korea	lim2020	336_1	0.00185664		35	(hlyIII) putative membrane protein, Hemolysin III homolog [Hemolysin III (CVF560)]
35.6	1.3e-42	165.6	VFG014626(gi:77457789)	(fleN) Cobyrinic acid a,c-diamide synthase [Flagella (CVF521)]	[Pseudomonas fluorescens Pf0-1]	Treponema_succinifaciens_like_1	ERR3393546_DBSCAN_round36_9	ERR3393546	Korea	lim2020	336_1	0.00185664		34	(pvdH) 2,4-diaminobutyrate 4-transaminase [Pyoverdine (CVF551)]
39.6	1.1e-48	185.7	VFG038733(gi:330829152)	(flaA) flagellin-like protein [Polar flagella (CVF786)]	[Aeromonas veronii B565]	Treponema_succinifaciens_like_1	ERR3393546_DBSCAN_round36_9	ERR3393546	Korea	lim2020	336_1	0.00185664		31	(hlyA) Hemolysin A [Hemolysin HlyA (CVF792)]
36.2	1.1e-42	165.6	VFG012163(gi:18309419)	(hlyB) probable hemolysin [Hemolysin (CVF417)]	[Clostridium perfringens str. 13]	Treponema_succinifaciens_like_1	ERR3393546_DBSCAN_round36_9	ERR3393546	Korea	lim2020	336_1	0.00185664		30	(virB11) type IV secretion system ATPase VirB11 [T4SS (SS055)]
40.3	3.3e-48	184.1	VFG038731(gb|YP_008042999)	(flaA) flagellin [Polar flagella (VF0473)]	[Aeromonas hydrophila ML09-119]	Treponema_succinifaciens_like_1	ERR3393546_DBSCAN_round36_9	ERR3393546	Korea	lim2020	336_1	0.00185664		26	(invA) type III secretion system major export apparatus protein InvA [TTSS(SPI-1 encode) (VF0116)]
51.6	1.7e-128	451.4	VFG020075(gi:229591794)	(pvdH) diaminobutyrate--2-oxoglutarate aminotransferase [Pyoverdine (CVF551)]	[Pseudomonas fluorescens SBW25]	Treponema_succinifaciens_like_1	ERR3393546_DBSCAN_round36_9	ERR3393546	Korea	lim2020	336_1	0.00185664		24	(wlaN) beta-1,3 galactosyltransferase [LOS (VF0326)]
39.2	2.3e-27	114.8	VFG041852(gi:34498079)	(cpaP) surface presentation of antigens protein SpaP [Cpi-1a + Cpi-1 (SPI-1 like) (SS016)]	[Chromobacterium violaceum ATCC 12472]	Treponema_succinifaciens_like_1	ERR3393546_DBSCAN_round36_9	ERR3393546	Korea	lim2020	336_1	0.00185664		23	(flaA) flagellin [Flagella (CVF382)]
38.5	5.6e-48	183.3	VFG038733(gi:330829152)	(flaA) flagellin-like protein [Polar flagella (CVF786)]	[Aeromonas veronii B565]	Treponema_succinifaciens_like_2	ERR3393547_DBSCAN_round2_1	ERR3393547	Korea	lim2020	336_1	NA		23	(flaA) flagellin [Flagella (CVF281)]
35.2	2.9e-24	104.4	VFG033885(gi:386617331)	(hlyB) hemolysin translocation ATP-binding protein HlyB [Alpha-hemolysin (CVF453)]	[Escherichia coli UMNK88]	Treponema_succinifaciens_like_2	ERR3393547_DBSCAN_round2_1	ERR3393547	Korea	lim2020	336_1	NA		22	(hlyE/clyA) hemolysin E [Hemolysin/cytolysin A (CVF750)]
35.6	1.3e-42	165.6	VFG014626(gi:77457789)	(fleN) Cobyrinic acid a,c-diamide synthase [Flagella (CVF521)]	[Pseudomonas fluorescens Pf0-1]	Treponema_succinifaciens_like_2	ERR3393547_DBSCAN_round2_1	ERR3393547	Korea	lim2020	336_1	NA		20	(lysA) putative diaminopimelate decarboxylase LYSA [Lysine synthesis (CVF310)]
39.2	2.3e-27	114.8	VFG041852(gi:34498079)	(cpaP) surface presentation of antigens protein SpaP [Cpi-1a + Cpi-1 (SPI-1 like) (SS016)]	[Chromobacterium violaceum ATCC 12472]	Treponema_succinifaciens_like_2	ERR3393547_DBSCAN_round2_1	ERR3393547	Korea	lim2020	336_1	NA		19	(flaA) flagellin B [Flagella (CVF397)]
40.3	3.3e-48	184.1	VFG038731(gb|YP_008042999)	(flaA) flagellin [Polar flagella (VF0473)]	[Aeromonas hydrophila ML09-119]	Treponema_succinifaciens_like_2	ERR3393547_DBSCAN_round2_1	ERR3393547	Korea	lim2020	336_1	NA		18	(fimA) major type 1 subunit fimbrin (pilin) FimA [Type I fimbriae (CVF426)]
36.2	1.1e-42	165.6	VFG012163(gi:18309419)	(hlyB) probable hemolysin [Hemolysin (CVF417)]	[Clostridium perfringens str. 13]	Treponema_succinifaciens_like_2	ERR3393547_DBSCAN_round2_1	ERR3393547	Korea	lim2020	336_1	NA		17	(hlyA) hemolysin [Hemolysin HlyA (CVF792)]
51.6	1.7e-128	451.4	VFG020075(gi:229591794)	(pvdH) diaminobutyrate--2-oxoglutarate aminotransferase [Pyoverdine (CVF551)]	[Pseudomonas fluorescens SBW25]	Treponema_succinifaciens_like_2	ERR3393547_DBSCAN_round2_1	ERR3393547	Korea	lim2020	336_1	NA		17	(fimA) major fimbrial subunit [type 1 fimbriae (AI083)]
39.6	1.1e-48	185.7	VFG038733(gi:330829152)	(flaA) flagellin-like protein [Polar flagella (CVF786)]	[Aeromonas veronii B565]	Treponema_succinifaciens_like_2	ERR3393547_DBSCAN_round2_1	ERR3393547	Korea	lim2020	336_1	NA		17	(invA1) type III secretion apparatus protein InvA [PAI-2 encoded (SS005)]
47.3	7.8e-50	189.1	VFG016234(gi:16079238)	(hlyIII) hypothetical protein [Hemolysin III (CVF560)]	[Bacillus subtilis subsp. subtilis str. 168]	Enterobacteriaceae_like_1	ERR3393547_DBSCAN_round3468_8	ERR3393547	Korea	lim2020	15_2	NA		16	(fimB) tyrosine recombinase/inversion of on/off regulator of fimA [Type I fimbriae (CVF426)]
72.6	1.9e-80	290.8	VFG041852(gi:34498079)	(cpaP) surface presentation of antigens protein SpaP [Cpi-1a + Cpi-1 (SPI-1 like) (SS016)]	[Chromobacterium violaceum ATCC 12472]	Enterobacteriaceae_like_1	ERR3393547_DBSCAN_round3468_8	ERR3393547	Korea	lim2020	15_2	NA		16	(pvdH) Diaminobutyrate-2-oxoglutarate transaminase [Pyoverdine (CVF551)]
38.7	5.7e-38	149.8	VFG044201(gi:66045819)	(ascF) diaminobutyrate--2-oxoglutarate aminotransferase [achromobactin (IA003)]	[Pseudomonas syringae pv. syringae B728a]	Enterobacteriaceae_like_1	ERR3393547_DBSCAN_round3468_8	ERR3393547	Korea	lim2020	15_2	NA		15	(fimE) tyrosine recombinase/inversion of on/off regulator of fimA [Type I fimbriae (CVF426)]
100	1.1e-119	421	VFG012263(gi:16132133)	(fimB) tyrosine recombinase/inversion of on/off regulator of fimA [Type I fimbriae (CVF426)]	[Escherichia coli str. K-12 substr. MG1655]	Enterobacteriaceae_like_1	ERR3393547_DBSCAN_round3468_8	ERR3393547	Korea	lim2020	15_2	NA		15	(invA) invasion protein InvA [TTSS (SPI-1 encode) (CVF031)]
49.8	5.6e-57	213	VFG041853(gi:34498076)	(cpaS) surface presentation of antigens protein SpaS [Cpi-1a + Cpi-1 (SPI-1 like) (SS016)]	[Chromobacterium violaceum ATCC 12472]	Enterobacteriaceae_like_1	ERR3393547_DBSCAN_round3468_8	ERR3393547	Korea	lim2020	15_2	NA		15	(virB11) type IV secretion system protein ATPase VirB11 [VirB type IV secretion system (VF0365)]
35.6	5.2e-21	93.6	VFG000907(gb|NP_755448)	(hlyB) Hemolysin B [<alpha-Hemolysin (VF0225)]	[Escherichia coli CFT073]	Enterobacteriaceae_like_1	ERR3393547_DBSCAN_round3468_8	ERR3393547	Korea	lim2020	15_2	NA		14	(hlyA) putative transporter [Hemolysin HlyA (CVF792)]
46.8	1.9e-55	208	VFG041854(gi:34498077)	(cpaR) surface presentation of antigens secretory protein [Cpi-1a + Cpi-1 (SPI-1 like) (SS016)]	[Chromobacterium violaceum ATCC 12472]	Enterobacteriaceae_like_1	ERR3393547_DBSCAN_round3468_8	ERR3393547	Korea	lim2020	15_2	NA		13	(flaA) flagellin [Flagella (VF0519)]
51	1.8e-58	217.6	VFG012263(gi:16132133)	(fimB) tyrosine recombinase/inversion of on/off regulator of fimA [Type I fimbriae (CVF426)]	[Escherichia coli str. K-12 substr. MG1655]	Enterobacteriaceae_like_1	ERR3393547_DBSCAN_round3468_8	ERR3393547	Korea	lim2020	15_2	NA		10	(invA) invasin [peritrichous flagella (AI145)]
35.4	7e-25	106.3	VFG012478(gi:110643970)	(hlyB) alpha-hemolysin translocation ATP-binding protein HlyB [Alpha-hemolysin (CVF453)]	[Escherichia coli 536]	Enterobacteriaceae_like_1	ERR3393547_DBSCAN_round3468_8	ERR3393547	Korea	lim2020	15_2	NA		10	(hlyA) hemolysin [Hemolysin (CVF589)]
99.7	4.8e-167	578.9	VFG036056(gi:387606686)	(hlyE/clyA) hemolysin/cytolysin A [Hemolysin/cytolysin A (CVF750)]	[Escherichia coli O44:H18 042]	Enterobacteriaceae_like_1	ERR3393547_DBSCAN_round3468_8	ERR3393547	Korea	lim2020	15_2	NA		9	(flaA) flagellin A [Flagella (CVF397)]
59.6	1.2e-145	508.4	VFG038902(gi:145298519)	(hlyA) hemolysin [Hemolysin HlyA (CVF792)]	[Aeromonas salmonicida subsp. salmonicida A449]	Enterobacteriaceae_like_1	ERR3393547_DBSCAN_round3468_8	ERR3393547	Korea	lim2020	15_2	NA		8	(cpaS) surface presentation of antigens protein SpaS [Cpi-1a + Cpi-1 (SPI-1 like) (SS016)]
65.9	4.7e-61	226.1	VFG042679(gi:27525444)	(fimA) major fimbrial subunit [type 1 fimbriae (AI083)]	[Citrobacter freundii str. 3009]	Enterobacteriaceae_like_1	ERR3393547_DBSCAN_round3468_8	ERR3393547	Korea	lim2020	15_2	NA		6	(rvhB11) virB11 protein [Rvh T4SS (CVF804)]
100	3.1e-114	402.9	VFG012270(gi:16132134)	(fimE) tyrosine recombinase/inversion of on/off regulator of fimA [Type I fimbriae (CVF426)]	[Escherichia coli str. K-12 substr. MG1655]	Enterobacteriaceae_like_1	ERR3393547_DBSCAN_round3468_8	ERR3393547	Korea	lim2020	15_2	NA		6	(virB11) type IV secretion system ATPase VirB11 [Rvh T4SS (VF0487)]
49.4	9.7e-101	359.4	VFG011232(gi:115422748)	(flaA) flagellin [Flagella (CVF382)]	[Bordetella avium 197N]	Enterobacteriaceae_like_1	ERR3393547_DBSCAN_round3468_8	ERR3393547	Korea	lim2020	15_2	NA		6	(cadF) outer membrane fibronectin-binding protein [CadF (CVF389)]
100	1.2e-91	327.8	VFG033211(gi:260871034)	(fimA) major type 1 subunit fimbrin (pilin) FimA [Type I fimbriae (CVF426)]	[Escherichia coli O111:H- str. 11128]	Enterobacteriaceae_like_1	ERR3393547_DBSCAN_round3468_8	ERR3393547	Korea	lim2020	15_2	NA		6	(virB11) LvhB11 [Lvh T4SSA (SS048)]
35.3	2.6e-22	97.8	VFG033882(gi:260718956)	(hlyB) hemolysin B [Alpha-hemolysin (CVF453)]	[Escherichia coli O103:H2 str. 12009]	Enterobacteriaceae_like_1	ERR3393547_DBSCAN_round3468_8	ERR3393547	Korea	lim2020	15_2	NA		6	(hlyE) probable hemolysin III [Hemolysin (CVF417)]
36.9	2.1e-59	221.9	VFG044201(gi:66045819)	(ascF) diaminobutyrate--2-oxoglutarate aminotransferase [achromobactin (IA003)]	[Pseudomonas syringae pv. syringae B728a]	Enterobacteriaceae_like_1	ERR3393547_DBSCAN_round3468_8	ERR3393547	Korea	lim2020	15_2	NA		6	(fimA) hypothetical protein [Type I fimbriae (CVF847)]
65.2	5.8e-62	229.2	VFG033210(gi:260847130)	(fimA) major type 1 subunit fimbrin (pilin) FimA [Type I fimbriae (CVF426)]	[Escherichia coli O103:H2 str. 12009]	Enterobacteriaceae_like_1	ERR3393547_DBSCAN_round3468_8	ERR3393547	Korea	lim2020	15_2	NA		5	(cpaR) surface presentation of antigens secretory protein [Cpi-1a + Cpi-1 (SPI-1 like) (SS016)]
35.2	2.6e-30	124.4	VFG033885(gi:386617331)	(hlyB) hemolysin translocation ATP-binding protein HlyB [Alpha-hemolysin (CVF453)]	[Escherichia coli UMNK88]	Enterobacteriaceae_like_1	ERR3393547_DBSCAN_round3468_8	ERR3393547	Korea	lim2020	15_2	NA		5	(hlyE/clyA) hemolysin/cytolysin A [Hemolysin/cytolysin A (CVF750)]
73.6	7.6e-33	131.3	VFG041855(gi:34498078)	(cpaQ) surface presentation of antigens secretory protein [Cpi-1a + Cpi-1 (SPI-1 like) (SS016)]	[Chromobacterium violaceum ATCC 12472]	Enterobacteriaceae_like_1	ERR3393547_DBSCAN_round3468_8	ERR3393547	Korea	lim2020	15_2	NA		5	(cpaQ) surface presentation of antigens secretory protein [Cpi-1a + Cpi-1 (SPI-1 like) (SS016)]
39.3	3.4e-30	124	VFG041852(gi:34498079)	(cpaP) surface presentation of antigens protein SpaP [Cpi-1a + Cpi-1 (SPI-1 like) (SS016)]	[Chromobacterium violaceum ATCC 12472]	Enterobacteriaceae_like_1	ERR3393547_DBSCAN_round3468_8	ERR3393547	Korea	lim2020	15_2	NA		5	(invA) hypothetical protein [TTSS (SPI-1 encode) (CVF031)]
35.4	2e-24	104.4	VFG044201(gi:66045819)	(ascF) diaminobutyrate--2-oxoglutarate aminotransferase [achromobactin (IA003)]	[Pseudomonas syringae pv. syringae B728a]	Enterobacteriaceae_like_1	ERR3393547_DBSCAN_round3468_8	ERR3393547	Korea	lim2020	15_2	NA		5	(fimA) major type 1 subunit fimbrin (pilin) [Type I fimbriae (CVF426)]
36.3	1.4e-30	125.2	VFG000907(gb|NP_755448)	(hlyB) Hemolysin B [<alpha-Hemolysin (VF0225)]	[Escherichia coli CFT073]	Kurthia_zopfii_like_1	ERR3393547_DBSCAN_round448_0	ERR3393547	Korea	lim2020	622_0	0.0118981		5	(iap/cwhA) P60 extracellular protein, invasion associated protein Iap [p60 (VF0068)]
38.8	7.3e-47	179.9	VFG038731(gb|YP_008042999)	(flaA) flagellin [Polar flagella (VF0473)]	[Aeromonas hydrophila ML09-119]	Kurthia_zopfii_like_1	ERR3393547_DBSCAN_round448_0	ERR3393547	Korea	lim2020	622_0	0.0118981		5	(hlyA) putative rRNA methylase [Hemolysin (CVF589)]
43.4	1.9e-95	341.7	VFG009393(gi:120405303)	(lysA) diaminopimelate decarboxylase [Lysine synthesis (CVF310)]	[Mycobacterium vanbaalenii PYR-1]	Kurthia_zopfii_like_1	ERR3393547_DBSCAN_round448_0	ERR3393547	Korea	lim2020	622_0	0.0118981		4	(hlyA) hemolysin A [Hemolysin (CVF589)]
37	5.6e-42	163.3	VFG038733(gi:330829152)	(flaA) flagellin-like protein [Polar flagella (CVF786)]	[Aeromonas veronii B565]	Kurthia_zopfii_like_1	ERR3393547_DBSCAN_round448_0	ERR3393547	Korea	lim2020	622_0	0.0118981		4	(virB11) type IV secretion system protein VirB11 [Rvh T4SS (CVF797)]
37.1	4.4e-104	370.9	VFG000557(gb|NP_461817)	(invA) type III secretion system major export apparatus protein InvA [TTSS(SPI-1 encode) (VF0116)]	[Salmonella enterica subsp. enterica serovar Typhimurium str. LT2]	Kurthia_zopfii_like_1	ERR3393547_DBSCAN_round448_0	ERR3393547	Korea	lim2020	622_0	0.0118981		4	(iap/cwhA) P60 extracellular protein, invasion associated protein Iap [Cell wall hydrolase (CVF234)]
36.4	2e-84	305.4	VFG033882(gi:260718956)	(hlyB) hemolysin B [Alpha-hemolysin (CVF453)]	[Escherichia coli O103:H2 str. 12009]	Kurthia_zopfii_like_1	ERR3393547_DBSCAN_round448_0	ERR3393547	Korea	lim2020	622_0	0.0118981		4	(virB11) type IV secretion system protein VirB11 [Type IV secretion system (CVF385)]
36.8	6.7e-40	156.8	VFG032106(gi:347547992)	(iap/cwhA) putative extracellular protein P60 [Cell wall hydrolase (CVF234)]	[Listeria ivanovii subsp. ivanovii PAM 55]	Kurthia_zopfii_like_1	ERR3393547_DBSCAN_round448_0	ERR3393547	Korea	lim2020	622_0	0.0118981		3	(iap/cwhA) putative extracellular protein P60 [Cell wall hydrolase (CVF234)]
52.6	8.1e-73	265.8	VFG012177(gi:18310800)	(hlyD) probable hemolysin [Hemolysin (CVF417)]	[Clostridium perfringens str. 13]	Kurthia_zopfii_like_1	ERR3393547_DBSCAN_round448_0	ERR3393547	Korea	lim2020	622_0	0.0118981		3	(virB11) type IV secretion system ATPase VirB11 [T4SS (SS053)]
36.1	6.4e-25	106.7	VFG012478(gi:110643970)	(hlyB) alpha-hemolysin translocation ATP-binding protein HlyB [Alpha-hemolysin (CVF453)]	[Escherichia coli 536]	Kurthia_zopfii_like_1	ERR3393547_DBSCAN_round448_0	ERR3393547	Korea	lim2020	622_0	0.0118981		3	(virB11) type IV secretion system ATPase VirB11 [Rvh T4SS (CVF797)]
36.4	1.5e-30	125.2	VFG012478(gi:110643970)	(hlyB) alpha-hemolysin translocation ATP-binding protein HlyB [Alpha-hemolysin (CVF453)]	[Escherichia coli 536]	Kurthia_zopfii_like_1	ERR3393547_DBSCAN_round448_0	ERR3393547	Korea	lim2020	622_0	0.0118981		3	(hlyC) hemolysin transport protein [Hemolysin (VF0207)]
43.3	9.7e-28	115.9	VFG032106(gi:347547992)	(iap/cwhA) putative extracellular protein P60 [Cell wall hydrolase (CVF234)]	[Listeria ivanovii subsp. ivanovii PAM 55]	Kurthia_zopfii_like_1	ERR3393547_DBSCAN_round448_0	ERR3393547	Korea	lim2020	622_0	0.0118981		3	(invA3) type III secretion apparatus InvA [PAI-3 encoded (SS006)]
53.7	2e-55	207.6	VFG016226(gi:47527538)	(hlyIII) hemolysin iii [Hemolysin III (CVF560)]	[Bacillus anthracis str. Ames Ancestor]	Kurthia_zopfii_like_1	ERR3393547_DBSCAN_round448_0	ERR3393547	Korea	lim2020	622_0	0.0118981		3	(hlyD) hemolysin secretion protein HlyD [Alpha-hemolysin (CVF453)]
41.9	1.1e-45	175.6	VFG038733(gi:330829152)	(flaA) flagellin-like protein [Polar flagella (CVF786)]	[Aeromonas veronii B565]	Kurthia_zopfii_like_1	ERR3393547_DBSCAN_round448_0	ERR3393547	Korea	lim2020	622_0	0.0118981		2	(cadF) outer membrane fibronectin-binding protein [CadF (VF0322)]
40.2	4.5e-86	310.5	VFG009392(gi:145222885)	(lysA) diaminopimelate decarboxylase [Lysine synthesis (CVF310)]	[Mycobacterium gilvum PYR-GCK]	Clostridiales_like_2	ERR3393548_DBSCAN_round1_1	ERR3393548	Korea	lim2020	529_1	0.000325131		2	(flaA) flagellin A FlaA [Flagella (VF0051)]
35.1	1e-29	122.5	VFG033885(gi:386617331)	(hlyB) hemolysin translocation ATP-binding protein HlyB [Alpha-hemolysin (CVF453)]	[Escherichia coli UMNK88]	Clostridiales_like_2	ERR3393548_DBSCAN_round1_1	ERR3393548	Korea	lim2020	529_1	0.000325131		2	(hlyD) Hemolysin D [<alpha-Hemolysin (VF0225)]
41.3	1.2e-47	182.2	VFG012177(gi:18310800)	(hlyD) probable hemolysin [Hemolysin (CVF417)]	[Clostridium perfringens str. 13]	Clostridiales_like_2	ERR3393548_DBSCAN_round1_1	ERR3393548	Korea	lim2020	529_1	0.000325131		2	NA
43	1.9e-50	191.4	VFG012177(gi:18310800)	(hlyD) probable hemolysin [Hemolysin (CVF417)]	[Clostridium perfringens str. 13]	Clostridiales_like_2	ERR3393548_DBSCAN_round1_1	ERR3393548	Korea	lim2020	529_1	0.000325131		2	(cdtB) cytolethal distending toxin B [Cc-CDT (TX043)]
36.5	2.5e-71	261.5	VFG012163(gi:18309419)	(hlyB) probable hemolysin [Hemolysin (CVF417)]	[Clostridium perfringens str. 13]	Lachnospira_eligens_like_1	ERR3393548_DBSCAN_round2_11	ERR3393548	Korea	lim2020	597_1	NA		2	(virB11) Type IV secretion system protein VirB11 [Type IV secretion system (VF0325)]
36.5	8.2e-47	179.5	VFG015717(gi:170722831)	(fleN) Cobyrinic acid ac-diamide synthase [Flagella (CVF521)]	[Pseudomonas putida W619]	Lachnospira_eligens_like_1	ERR3393548_DBSCAN_round2_11	ERR3393548	Korea	lim2020	597_1	NA		2	(cdtB) ADP-ribosyltransferase binding component [CDT: CDTa, CDTb (TX009)]
35	2e-25	108.2	VFG033882(gi:260718956)	(hlyB) hemolysin B [Alpha-hemolysin (CVF453)]	[Escherichia coli O103:H2 str. 12009]	Lachnospira_eligens_like_1	ERR3393548_DBSCAN_round2_11	ERR3393548	Korea	lim2020	597_1	NA		2	(fimA) hypothetical protein [Fim (CVF003)]
58.4	7e-85	305.8	VFG012177(gi:18310800)	(hlyD) probable hemolysin [Hemolysin (CVF417)]	[Clostridium perfringens str. 13]	Lachnospira_eligens_like_1	ERR3393548_DBSCAN_round2_11	ERR3393548	Korea	lim2020	597_1	NA		2	(sbnH) diaminopimelate decarboxylase [staphyloferrin B (IA027)]
38.4	4.4e-46	177.2	VFG000841(gb|YP_325609)	(hlyB) hemolysin transport protein [Hemolysin (VF0207)]	[Escherichia coli O157:H7 str. EDL933]	Lachnospira_eligens_like_1	ERR3393548_DBSCAN_round2_11	ERR3393548	Korea	lim2020	597_1	NA		2	(entD) probable enterotoxin [Enterotoxin (CVF414)]
35.5	1.3e-27	115.9	VFG000907(gb|NP_755448)	(hlyB) Hemolysin B [<alpha-Hemolysin (VF0225)]	[Escherichia coli CFT073]	Lachnospira_eligens_like_1	ERR3393548_DBSCAN_round2_11	ERR3393548	Korea	lim2020	597_1	NA		2	(pvdH) diaminobutyrate--2-oxoglutarate transaminase [Pyoverdine (CVF551)]
46.3	3.4e-45	173.7	VFG012168(gi:18310456)	(hlyC) probable hemolysin [Hemolysin (CVF417)]	[Clostridium perfringens str. 13]	Lachnospira_eligens_like_1	ERR3393548_DBSCAN_round2_11	ERR3393548	Korea	lim2020	597_1	NA		1	(pvdH) diaminobutyrate-2-oxoglutarate aminotransferase PvdH [pyoverdine (IA001)]
35.5	1e-20	92.4	VFG012478(gi:110643970)	(hlyB) alpha-hemolysin translocation ATP-binding protein HlyB [Alpha-hemolysin (CVF453)]	[Escherichia coli 536]	Lachnospira_eligens_like_1	ERR3393548_DBSCAN_round2_11	ERR3393548	Korea	lim2020	597_1	NA		1	(invA) possible secretory protein (associated with virulence) [TTSS (SPI-1 encode) (CVF031)]
36.5	7.8e-30	122.9	VFG012478(gi:110643970)	(hlyB) alpha-hemolysin translocation ATP-binding protein HlyB [Alpha-hemolysin (CVF453)]	[Escherichia coli 536]	Lachnospira_eligens_like_1	ERR3393548_DBSCAN_round2_11	ERR3393548	Korea	lim2020	597_1	NA		1	(fimA) type 1 major fimbrial subunit precursor [Type I fimbriae (VF0566)]
38.5	1.9e-30	124.8	VFG012478(gi:110643970)	(hlyB) alpha-hemolysin translocation ATP-binding protein HlyB [Alpha-hemolysin (CVF453)]	[Escherichia coli 536]	Lachnospira_eligens_like_1	ERR3393548_DBSCAN_round2_11	ERR3393548	Korea	lim2020	597_1	NA		1	(inlJ) internalin J [Internalin J (LPXTG protein) (CVF229)]
35.9	3e-25	107.5	VFG012478(gi:110643970)	(hlyB) alpha-hemolysin translocation ATP-binding protein HlyB [Alpha-hemolysin (CVF453)]	[Escherichia coli 536]	Lachnospira_eligens_like_1	ERR3393548_DBSCAN_round2_11	ERR3393548	Korea	lim2020	597_1	NA		1	(inlA) internalin A [Internalin A (LPXTG protein) (CVF230)]
44.8	2.8e-56	210.7	VFG012478(gi:110643970)	(hlyB) alpha-hemolysin translocation ATP-binding protein HlyB [Alpha-hemolysin (CVF453)]	[Escherichia coli 536]	Lachnospira_eligens_like_1	ERR3393548_DBSCAN_round2_11	ERR3393548	Korea	lim2020	597_1	NA		1	(fimA) fimbrial subunit FimA [type IV pili (AI117)]
37.4	1.3e-29	122.1	VFG012478(gi:110643970)	(hlyB) alpha-hemolysin translocation ATP-binding protein HlyB [Alpha-hemolysin (CVF453)]	[Escherichia coli 536]	Lachnospira_eligens_like_1	ERR3393548_DBSCAN_round2_11	ERR3393548	Korea	lim2020	597_1	NA		1	(cdtB) CdtB [CDT (VF0385)]
44.6	1.7e-51	194.9	VFG038733(gi:330829152)	(flaA) flagellin-like protein [Polar flagella (CVF786)]	[Aeromonas veronii B565]	Lachnospira_eligens_like_1	ERR3393548_DBSCAN_round2_11	ERR3393548	Korea	lim2020	597_1	NA		1	(fimA) type 1 fimbriae major subunit FimA [Type I fimbriae (CVF426)]
35.1	1.5e-42	165.6	VFG040353(gi:350273354)	(rvhB11) virB11 protein [Rvh T4SS (CVF804)]	[Rickettsia japonica YH]	Lachnospira_eligens_like_1	ERR3393548_DBSCAN_round2_11	ERR3393548	Korea	lim2020	597_1	NA		1	(fimA) major type 1 subunit fimbrin [Type I fimbriae (CVF426)]
35.2	8.9e-44	169.9	VFG040353(gi:350273354)	(rvhB11) virB11 protein [Rvh T4SS (CVF804)]	[Rickettsia japonica YH]	Clostridiales_like_3	ERR3393548_DBSCAN_round2_8	ERR3393548	Korea	lim2020	599_1	0.0016991		1	(hlyD) hemolysin D [Alpha-hemolysin (CVF453)]
35.6	5.8e-25	106.7	VFG012478(gi:110643970)	(hlyB) alpha-hemolysin translocation ATP-binding protein HlyB [Alpha-hemolysin (CVF453)]	[Escherichia coli 536]	Clostridiales_like_3	ERR3393548_DBSCAN_round2_8	ERR3393548	Korea	lim2020	599_1	0.0016991		1	(cdtA) CdtA [CDT (VF0385)]
35.7	4.7e-26	110.2	VFG000907(gb|NP_755448)	(hlyB) Hemolysin B [<alpha-Hemolysin (VF0225)]	[Escherichia coli CFT073]	Clostridiales_like_3	ERR3393548_DBSCAN_round2_8	ERR3393548	Korea	lim2020	599_1	0.0016991		1	(hlyC) hemolysin-activating lysine-acyltransferase HlyC [Alpha-hemolysin (CVF453)]
58.5	7.1e-82	295.8	VFG012177(gi:18310800)	(hlyD) probable hemolysin [Hemolysin (CVF417)]	[Clostridium perfringens str. 13]	Clostridiales_like_3	ERR3393548_DBSCAN_round2_8	ERR3393548	Korea	lim2020	599_1	0.0016991		1	(hlyA) hemolysin structural protein HlyA [Alpha-hemolysin (CVF453)]
58.4	2.1e-84	304.3	VFG012177(gi:18310800)	(hlyD) probable hemolysin [Hemolysin (CVF417)]	[Clostridium perfringens str. 13]	Ruminococcus_sp._JE7A12_like_2	ERR3393548_DBSCAN_round3883_360	ERR3393548	Korea	lim2020	645_0	0.00099298		1	(entA) putative enterotoxin [Enterotoxin (CVF414)]
42.2	1.3e-96	345.5	VFG009388(gi:118464128)	(lysA) diaminopimelate decarboxylase [Lysine synthesis (CVF310)]	[Mycobacterium avium 104]	Ruminococcus_sp._JE7A12_like_2	ERR3393548_DBSCAN_round3883_360	ERR3393548	Korea	lim2020	645_0	0.00099298		1	(entA) probable enterotoxin [Enterotoxin (CVF414)]
39	3.3e-60	224.2	VFG016054(gi:104782686)	(pvdH) diaminobutyrate--2-oxoglutarate aminotransferase [Pyoverdine (CVF551)]	[Pseudomonas entomophila L48]	Ruminococcus_sp._JE7A12_like_2	ERR3393548_DBSCAN_round3883_360	ERR3393548	Korea	lim2020	645_0	0.00099298		1	(entC) probable enterotoxin [Enterotoxin (CVF414)]
51.2	6.8e-57	212.6	VFG019172(gi:170758667)	(hlyIII) hemolysin III [Hemolysin (CVF417)]	[Clostridium botulinum A3 str. Loch Maree]	Ruminococcus_sp._JE7A12_like_2	ERR3393548_DBSCAN_round3883_360	ERR3393548	Korea	lim2020	645_0	0.00099298		1	(entB) NLP/P60 family protein, probable enterotoxin [Enterotoxin (CVF414)]
44.3	5.7e-101	360.1	VFG026398(gi:397678996)	(lysA) diaminopimelate decarboxylase [Lysine synthesis (CVF310)]	[Mycobacterium abscessus subsp. bolletii str. GO 06]	Bifidobacterium_like_1	ERR3393548_DBSCAN_round4_18	ERR3393548	Korea	lim2020	375_1	7.5541e-05		1	(entB) probable enterotoxin [Enterotoxin (CVF414)]
44.3	6.7e-162	563.1	VFG033885(gi:386617331)	(hlyB) hemolysin translocation ATP-binding protein HlyB [Alpha-hemolysin (CVF453)]	[Escherichia coli UMNK88]	Bifidobacterium_like_1	ERR3393548_DBSCAN_round4_18	ERR3393548	Korea	lim2020	375_1	7.5541e-05		1	(hly) putative listeriolysin O [Listeriolysin O (CVF241)]
47.2	3.1e-173	600.9	VFG000907(gb|NP_755448)	(hlyB) Hemolysin B [<alpha-Hemolysin (VF0225)]	[Escherichia coli CFT073]	Bifidobacterium_like_1	ERR3393548_DBSCAN_round4_18	ERR3393548	Korea	lim2020	375_1	7.5541e-05		1	(AAA24093) heat labile enterotoxin type IIa A [Heat-labile enterotoxin, LTII (TX003)]
38.6	2.6e-31	127.9	VFG033885(gi:386617331)	(hlyB) hemolysin translocation ATP-binding protein HlyB [Alpha-hemolysin (CVF453)]	[Escherichia coli UMNK88]	Bifidobacterium_like_1	ERR3393548_DBSCAN_round4_18	ERR3393548	Korea	lim2020	375_1	7.5541e-05		1	(AAA24094) heat labile enterotoxin type IIa B [Heat-labile enterotoxin, LTII (TX003)]
52.1	1.3e-24	104.4	VFG000907(gb|NP_755448)	(hlyB) Hemolysin B [<alpha-Hemolysin (VF0225)]	[Escherichia coli CFT073]	Ruminococcus_like_1	ERR3393549_DBSCAN_round2_5	ERR3393549	Korea	lim2020	749_1	NA		1	(cpaO) surface presentation of antigens protein SpaO [Cpi-1a + Cpi-1 (SPI-1 like) (SS016)]
48.8	3.9e-57	213.4	VFG019172(gi:170758667)	(hlyIII) hemolysin III [Hemolysin (CVF417)]	[Clostridium botulinum A3 str. Loch Maree]	Ruminococcus_like_1	ERR3393549_DBSCAN_round2_5	ERR3393549	Korea	lim2020	749_1	NA		1	(virB11) virB11 protein homolog [VirB/VirD4 type IV secretion system & translocated effector Beps (CVF603)]
40.2	3e-48	184.1	VFG012177(gi:18310800)	(hlyD) probable hemolysin [Hemolysin (CVF417)]	[Clostridium perfringens str. 13]	Ruminococcus_like_1	ERR3393549_DBSCAN_round2_5	ERR3393549	Korea	lim2020	749_1	NA		1	(hlyA) Hemolysin A [<alpha-Hemolysin (VF0225)]
46.7	5.7e-63	233	VFG012177(gi:18310800)	(hlyD) probable hemolysin [Hemolysin (CVF417)]	[Clostridium perfringens str. 13]	Ruminococcus_sp._JE7A12_like_3	ERR3393550_DBSCAN_round1_11	ERR3393550	Korea	lim2020	702_1	0.00167249		1	(virB11) type IV secretion system virB11 protein homolog [VirB/VirD4 type IV secretion system (VF0369)]
41.1	6.7e-90	323.2	VFG026392(gi:507420368)	(lysA) diaminopimelate decarboxylase [Lysine synthesis (CVF310)]	[Mycobacterium abscessus subsp. bolletii 50594]	Ruminococcus_sp._JE7A12_like_3	ERR3393550_DBSCAN_round1_11	ERR3393550	Korea	lim2020	702_1	0.00167249		1	(flaA) flagellin [<beta-GlcNAc (AI147)]
47.3	2.7e-37	147.1	VFG000841(gb|YP_325609)	(hlyB) hemolysin transport protein [Hemolysin (VF0207)]	[Escherichia coli O157:H7 str. EDL933]	Ruminococcus_sp._JE7A12_like_3	ERR3393550_DBSCAN_round1_11	ERR3393550	Korea	lim2020	702_1	0.00167249
36	4e-49	187.6	VFG000841(gb|YP_325609)	(hlyB) hemolysin transport protein [Hemolysin (VF0207)]	[Escherichia coli O157:H7 str. EDL933]	Ruminococcus_sp._JE7A12_like_3	ERR3393550_DBSCAN_round1_11	ERR3393550	Korea	lim2020	702_1	0.00167249
46	2.3e-46	177.6	VFG019173(gi:170755086)	(hlyIII) hemolysin III [Hemolysin (CVF417)]	[Clostridium botulinum B1 str. Okra]	Ruminococcus_sp._JE7A12_like_3	ERR3393550_DBSCAN_round1_11	ERR3393550	Korea	lim2020	702_1	0.00167249
38.9	4.4e-76	277.3	VFG012163(gi:18309419)	(hlyB) probable hemolysin [Hemolysin (CVF417)]	[Clostridium perfringens str. 13]	Ruminococcus_sp._JE7A12_like_3	ERR3393550_DBSCAN_round1_11	ERR3393550	Korea	lim2020	702_1	0.00167249
43.7	4e-43	166.8	VFG016238(gi:56964297)	(hlyIII) hemolysin [Hemolysin III (CVF560)]	[Bacillus clausii KSM-K16]	Alloprevotella_sp._E39_like_2	ERR3393550_DBSCAN_round1_12	ERR3393550	Korea	lim2020	238_3	0.000923717
39.8	6.3e-33	132.9	VFG016238(gi:56964297)	(hlyIII) hemolysin [Hemolysin III (CVF560)]	[Bacillus clausii KSM-K16]	Prevotella_like_1	ERR3393550_DBSCAN_round2_16	ERR3393550	Korea	lim2020	209_8	0.00355
35	3.8e-47	181	VFG016054(gi:104782686)	(pvdH) diaminobutyrate--2-oxoglutarate aminotransferase [Pyoverdine (CVF551)]	[Pseudomonas entomophila L48]	Alistipes_like_2	ERR3393550_DBSCAN_round2_27	ERR3393550	Korea	lim2020	118_1	NA
38.9	2.8e-39	154.1	VFG016237(gi:15615428)	(hlyIII) hemolysin III [Hemolysin III (CVF560)]	[Bacillus halodurans C-125]	Flintibacter_sp._KGMB00164_like_1	ERR3393550_DBSCAN_round2_41	ERR3393550	Korea	lim2020	753_0	0.000792708
35.2	1.2e-30	125.9	VFG000841(gb|YP_325609)	(hlyB) hemolysin transport protein [Hemolysin (VF0207)]	[Escherichia coli O157:H7 str. EDL933]	Flintibacter_sp._KGMB00164_like_1	ERR3393550_DBSCAN_round2_41	ERR3393550	Korea	lim2020	753_0	0.000792708
35.6	2e-25	108.2	VFG012478(gi:110643970)	(hlyB) alpha-hemolysin translocation ATP-binding protein HlyB [Alpha-hemolysin (CVF453)]	[Escherichia coli 536]	Flintibacter_sp._KGMB00164_like_1	ERR3393550_DBSCAN_round2_41	ERR3393550	Korea	lim2020	753_0	0.000792708
43.1	1.5e-89	322	VFG026392(gi:507420368)	(lysA) diaminopimelate decarboxylase [Lysine synthesis (CVF310)]	[Mycobacterium abscessus subsp. bolletii 50594]	Flintibacter_sp._KGMB00164_like_1	ERR3393550_DBSCAN_round2_41	ERR3393550	Korea	lim2020	753_0	0.000792708
47.3	3.3e-52	197.2	VFG012177(gi:18310800)	(hlyD) probable hemolysin [Hemolysin (CVF417)]	[Clostridium perfringens str. 13]	Flintibacter_sp._KGMB00164_like_1	ERR3393550_DBSCAN_round2_41	ERR3393550	Korea	lim2020	753_0	0.000792708
38	4.7e-32	130.2	VFG033882(gi:260718956)	(hlyB) hemolysin B [Alpha-hemolysin (CVF453)]	[Escherichia coli O103:H2 str. 12009]	Flintibacter_sp._KGMB00164_like_1	ERR3393550_DBSCAN_round2_41	ERR3393550	Korea	lim2020	753_0	0.000792708
40.7	8.7e-91	326.2	VFG012163(gi:18309419)	(hlyB) probable hemolysin [Hemolysin (CVF417)]	[Clostridium perfringens str. 13]	Clostridiales_like_4	ERR3393550_DBSCAN_round2_76	ERR3393550	Korea	lim2020	530_1	0.000130884
39.6	3.5e-86	310.8	VFG026392(gi:507420368)	(lysA) diaminopimelate decarboxylase [Lysine synthesis (CVF310)]	[Mycobacterium abscessus subsp. bolletii 50594]	Clostridiales_like_4	ERR3393550_DBSCAN_round2_76	ERR3393550	Korea	lim2020	530_1	0.000130884
41	5.3e-53	199.9	VFG012177(gi:18310800)	(hlyD) probable hemolysin [Hemolysin (CVF417)]	[Clostridium perfringens str. 13]	Clostridiales_like_4	ERR3393550_DBSCAN_round2_76	ERR3393550	Korea	lim2020	530_1	0.000130884
40.5	4.2e-43	166.8	VFG016237(gi:15615428)	(hlyIII) hemolysin III [Hemolysin III (CVF560)]	[Bacillus halodurans C-125]	Clostridiales_like_4	ERR3393550_DBSCAN_round2_76	ERR3393550	Korea	lim2020	530_1	0.000130884
35.7	5.7e-29	120.2	VFG000841(gb|YP_325609)	(hlyB) hemolysin transport protein [Hemolysin (VF0207)]	[Escherichia coli O157:H7 str. EDL933]	Clostridiales_like_4	ERR3393550_DBSCAN_round2_76	ERR3393550	Korea	lim2020	530_1	0.000130884
43.1	7.7e-55	206.1	VFG012177(gi:18310800)	(hlyD) probable hemolysin [Hemolysin (CVF417)]	[Clostridium perfringens str. 13]	Clostridiales_like_4	ERR3393550_DBSCAN_round2_76	ERR3393550	Korea	lim2020	530_1	0.000130884
38.6	1.2e-41	162.2	VFG012177(gi:18310800)	(hlyD) probable hemolysin [Hemolysin (CVF417)]	[Clostridium perfringens str. 13]	Elusimicrobium_minutum_like_1	ERR3393551_DBSCAN_round12_1	ERR3393551	Korea	lim2020	10_0	0.000100847
37.7	6.2e-41	159.8	VFG012163(gi:18309419)	(hlyB) probable hemolysin [Hemolysin (CVF417)]	[Clostridium perfringens str. 13]	Treponema_socranskii_like_1	ERR3393551_DBSCAN_round1236_0	ERR3393551	Korea	lim2020	343_9	0.00145966
39.3	3.8e-26	110.5	VFG041852(gi:34498079)	(cpaP) surface presentation of antigens protein SpaP [Cpi-1a + Cpi-1 (SPI-1 like) (SS016)]	[Chromobacterium violaceum ATCC 12472]	Treponema_socranskii_like_1	ERR3393551_DBSCAN_round1236_0	ERR3393551	Korea	lim2020	343_9	0.00145966
35.4	3e-46	177.6	VFG038730(gb|YP_856234)	(flaA) flagellin [ND (AI144)]	[Aeromonas hydrophila subsp. hydrophila ATCC 7966]	Treponema_socranskii_like_1	ERR3393551_DBSCAN_round1236_0	ERR3393551	Korea	lim2020	343_9	0.00145966
40.9	5.5e-48	183.3	VFG038731(gb|YP_008042999)	(flaA) flagellin [Polar flagella (VF0473)]	[Aeromonas hydrophila ML09-119]	Treponema_socranskii_like_1	ERR3393551_DBSCAN_round1236_0	ERR3393551	Korea	lim2020	343_9	0.00145966
53.9	2.7e-134	470.7	VFG020072(gi:218891607)	(pvdH) diaminobutyrate--2-oxoglutarate aminotransferase [Pyoverdine (CVF551)]	[Pseudomonas aeruginosa LESB58]	Treponema_socranskii_like_1	ERR3393551_DBSCAN_round1236_0	ERR3393551	Korea	lim2020	343_9	0.00145966
39.1	9.5e-48	182.6	VFG038731(gb|YP_008042999)	(flaA) flagellin [Polar flagella (VF0473)]	[Aeromonas hydrophila ML09-119]	Treponema_socranskii_like_1	ERR3393551_DBSCAN_round1236_0	ERR3393551	Korea	lim2020	343_9	0.00145966
36.4	1.1e-43	169.1	VFG014626(gi:77457789)	(fleN) Cobyrinic acid a,c-diamide synthase [Flagella (CVF521)]	[Pseudomonas fluorescens Pf0-1]	Treponema_socranskii_like_1	ERR3393551_DBSCAN_round1236_0	ERR3393551	Korea	lim2020	343_9	0.00145966
37.9	1.6e-29	121.7	VFG012478(gi:110643970)	(hlyB) alpha-hemolysin translocation ATP-binding protein HlyB [Alpha-hemolysin (CVF453)]	[Escherichia coli 536]	Erysipelotrichaceae_like_1	ERR3393551_DBSCAN_round1940_4	ERR3393551	Korea	lim2020	393_0	0.000113461
36.1	2.7e-68	251.9	VFG000841(gb|YP_325609)	(hlyB) hemolysin transport protein [Hemolysin (VF0207)]	[Escherichia coli O157:H7 str. EDL933]	Barnesiella_viscericola_like_1	ERR3393551_DBSCAN_round2_6	ERR3393551	Korea	lim2020	285_1	NA
40.5	4.3e-40	156.8	VFG016237(gi:15615428)	(hlyIII) hemolysin III [Hemolysin III (CVF560)]	[Bacillus halodurans C-125]	Clostridiales_like_5	ERR3393551_DBSCAN_round2_8	ERR3393551	Korea	lim2020	534_0	0.000192338
44.4	1.7e-51	194.9	VFG012177(gi:18310800)	(hlyD) probable hemolysin [Hemolysin (CVF417)]	[Clostridium perfringens str. 13]	Clostridiales_like_5	ERR3393551_DBSCAN_round2_8	ERR3393551	Korea	lim2020	534_0	0.000192338
37.2	9.9e-53	199.1	VFG012163(gi:18309419)	(hlyB) probable hemolysin [Hemolysin (CVF417)]	[Clostridium perfringens str. 13]	Clostridiales_like_5	ERR3393551_DBSCAN_round2_8	ERR3393551	Korea	lim2020	534_0	0.000192338
38.3	4.6e-44	170.2	VFG012177(gi:18310800)	(hlyD) probable hemolysin [Hemolysin (CVF417)]	[Clostridium perfringens str. 13]	Clostridiales_like_5	ERR3393551_DBSCAN_round2_8	ERR3393551	Korea	lim2020	534_0	0.000192338
37.7	4.3e-84	303.9	VFG026392(gi:507420368)	(lysA) diaminopimelate decarboxylase [Lysine synthesis (CVF310)]	[Mycobacterium abscessus subsp. bolletii 50594]	Clostridiales_like_5	ERR3393551_DBSCAN_round2_8	ERR3393551	Korea	lim2020	534_0	0.000192338
37.6	1e-69	256.1	VFG012163(gi:18309419)	(hlyB) probable hemolysin [Hemolysin (CVF417)]	[Clostridium perfringens str. 13]	Clostridiales_like_5	ERR3393551_DBSCAN_round2_8	ERR3393551	Korea	lim2020	534_0	0.000192338
35.9	2.4e-25	107.8	VFG033885(gi:386617331)	(hlyB) hemolysin translocation ATP-binding protein HlyB [Alpha-hemolysin (CVF453)]	[Escherichia coli UMNK88]	Roseburia_hominis_like_1	ERR3393551_DBSCAN_round3_15	ERR3393551	Korea	lim2020	579_0	0.000420716
39.3	3.1e-46	177.6	VFG015717(gi:170722831)	(fleN) Cobyrinic acid ac-diamide synthase [Flagella (CVF521)]	[Pseudomonas putida W619]	Roseburia_hominis_like_1	ERR3393551_DBSCAN_round3_15	ERR3393551	Korea	lim2020	579_0	0.000420716
36.4	1.3e-23	102.1	VFG000907(gb|NP_755448)	(hlyB) Hemolysin B [<alpha-Hemolysin (VF0225)]	[Escherichia coli CFT073]	Roseburia_hominis_like_1	ERR3393551_DBSCAN_round3_15	ERR3393551	Korea	lim2020	579_0	0.000420716
37.3	2.4e-64	238	VFG000841(gb|YP_325609)	(hlyB) hemolysin transport protein [Hemolysin (VF0207)]	[Escherichia coli O157:H7 str. EDL933]	Roseburia_hominis_like_1	ERR3393551_DBSCAN_round3_15	ERR3393551	Korea	lim2020	579_0	0.000420716
36.6	7.3e-55	206.5	VFG000907(gb|NP_755448)	(hlyB) Hemolysin B [<alpha-Hemolysin (VF0225)]	[Escherichia coli CFT073]	Roseburia_hominis_like_1	ERR3393551_DBSCAN_round3_15	ERR3393551	Korea	lim2020	579_0	0.000420716
60.6	1e-88	318.5	VFG012177(gi:18310800)	(hlyD) probable hemolysin [Hemolysin (CVF417)]	[Clostridium perfringens str. 13]	Roseburia_hominis_like_1	ERR3393551_DBSCAN_round3_15	ERR3393551	Korea	lim2020	579_0	0.000420716
39.1	6.2e-43	166.4	VFG012478(gi:110643970)	(hlyB) alpha-hemolysin translocation ATP-binding protein HlyB [Alpha-hemolysin (CVF453)]	[Escherichia coli 536]	Roseburia_hominis_like_1	ERR3393551_DBSCAN_round3_15	ERR3393551	Korea	lim2020	579_0	0.000420716
35	3.8e-47	181	VFG016054(gi:104782686)	(pvdH) diaminobutyrate--2-oxoglutarate aminotransferase [Pyoverdine (CVF551)]	[Pseudomonas entomophila L48]	Alistipes_like_3	ERR3393551_DBSCAN_round3_20	ERR3393551	Korea	lim2020	118_1	0.000951667
35.4	4.7e-73	267.7	VFG033882(gi:260718956)	(hlyB) hemolysin B [Alpha-hemolysin (CVF453)]	[Escherichia coli O103:H2 str. 12009]	Bacteroides_like_1	ERR3393551_DBSCAN_round3_21	ERR3393551	Korea	lim2020	312_0	0.0010568
35.9	4.3e-74	271.2	VFG012478(gi:110643970)	(hlyB) alpha-hemolysin translocation ATP-binding protein HlyB [Alpha-hemolysin (CVF453)]	[Escherichia coli 536]	Butyricimonas_like_1	ERR3393551_DBSCAN_round3_9	ERR3393551	Korea	lim2020	99_1	0.00106896
40.3	3.3e-48	184.1	VFG038731(gb|YP_008042999)	(flaA) flagellin [Polar flagella (VF0473)]	[Aeromonas hydrophila ML09-119]	Treponema_succinifaciens_like_3	ERR3393551_DBSCAN_round4_14	ERR3393551	Korea	lim2020	336_4	0.00181878
39.6	1.1e-48	185.7	VFG038733(gi:330829152)	(flaA) flagellin-like protein [Polar flagella (CVF786)]	[Aeromonas veronii B565]	Treponema_succinifaciens_like_3	ERR3393551_DBSCAN_round4_14	ERR3393551	Korea	lim2020	336_4	0.00181878
38.5	5.6e-48	183.3	VFG038733(gi:330829152)	(flaA) flagellin-like protein [Polar flagella (CVF786)]	[Aeromonas veronii B565]	Treponema_succinifaciens_like_3	ERR3393551_DBSCAN_round4_14	ERR3393551	Korea	lim2020	336_4	0.00181878
39.2	2.3e-27	114.8	VFG041852(gi:34498079)	(cpaP) surface presentation of antigens protein SpaP [Cpi-1a + Cpi-1 (SPI-1 like) (SS016)]	[Chromobacterium violaceum ATCC 12472]	Treponema_succinifaciens_like_3	ERR3393551_DBSCAN_round4_14	ERR3393551	Korea	lim2020	336_4	0.00181878
36.2	1.1e-42	165.6	VFG012163(gi:18309419)	(hlyB) probable hemolysin [Hemolysin (CVF417)]	[Clostridium perfringens str. 13]	Treponema_succinifaciens_like_3	ERR3393551_DBSCAN_round4_14	ERR3393551	Korea	lim2020	336_4	0.00181878
51.6	1.7e-128	451.4	VFG020075(gi:229591794)	(pvdH) diaminobutyrate--2-oxoglutarate aminotransferase [Pyoverdine (CVF551)]	[Pseudomonas fluorescens SBW25]	Treponema_succinifaciens_like_3	ERR3393551_DBSCAN_round4_14	ERR3393551	Korea	lim2020	336_4	0.00181878
35.2	2.9e-24	104.4	VFG033885(gi:386617331)	(hlyB) hemolysin translocation ATP-binding protein HlyB [Alpha-hemolysin (CVF453)]	[Escherichia coli UMNK88]	Treponema_succinifaciens_like_3	ERR3393551_DBSCAN_round4_14	ERR3393551	Korea	lim2020	336_4	0.00181878
35.6	1.3e-42	165.6	VFG014626(gi:77457789)	(fleN) Cobyrinic acid a,c-diamide synthase [Flagella (CVF521)]	[Pseudomonas fluorescens Pf0-1]	Treponema_succinifaciens_like_3	ERR3393551_DBSCAN_round4_14	ERR3393551	Korea	lim2020	336_4	0.00181878
40.2	1.5e-44	171.8	VFG012177(gi:18310800)	(hlyD) probable hemolysin [Hemolysin (CVF417)]	[Clostridium perfringens str. 13]	Elusimicrobium_minutum_like_2	ERR3393551_DBSCAN_round4_22	ERR3393551	Korea	lim2020	7_0	0.000843163
37.9	1.1e-48	185.7	VFG038732(gi:145299590)	(flaA) flagellin A [Polar flagella (CVF786)]	[Aeromonas salmonicida subsp. salmonicida A449]	Treponema_brennaborense_like_2	ERR3393551_DBSCAN_round4_30	ERR3393551	Korea	lim2020	341_1	0.000592336
37.6	2.9e-31	127.5	VFG016229(gi:30020330)	(hlyIII) Hemolysin III [Hemolysin III (CVF560)]	[Bacillus cereus ATCC 14579]	Treponema_brennaborense_like_2	ERR3393551_DBSCAN_round4_30	ERR3393551	Korea	lim2020	341_1	0.000592336
40	2.1e-47	181.4	VFG038731(gb|YP_008042999)	(flaA) flagellin [Polar flagella (VF0473)]	[Aeromonas hydrophila ML09-119]	Treponema_brennaborense_like_2	ERR3393551_DBSCAN_round4_30	ERR3393551	Korea	lim2020	341_1	0.000592336
39.6	4.1e-48	183.7	VFG038731(gb|YP_008042999)	(flaA) flagellin [Polar flagella (VF0473)]	[Aeromonas hydrophila ML09-119]	Treponema_brennaborense_like_2	ERR3393551_DBSCAN_round4_30	ERR3393551	Korea	lim2020	341_1	0.000592336
36.2	2.7e-42	164.5	VFG014627(gi:146307828)	(fleN) Cobyrinic acid a,c-diamide synthase [Flagella (CVF521)]	[Pseudomonas mendocina ymp]	Treponema_brennaborense_like_2	ERR3393551_DBSCAN_round4_30	ERR3393551	Korea	lim2020	341_1	0.000592336
36.5	1.8e-34	138.3	VFG012177(gi:18310800)	(hlyD) probable hemolysin [Hemolysin (CVF417)]	[Clostridium perfringens str. 13]	Treponema_brennaborense_like_2	ERR3393551_DBSCAN_round4_30	ERR3393551	Korea	lim2020	341_1	0.000592336
54.9	7e-138	482.6	VFG016056(gi:77460153)	(pvdH) Diaminobutyrate-2-oxoglutarate transaminase [Pyoverdine (CVF551)]	[Pseudomonas fluorescens Pf0-1]	Treponema_brennaborense_like_2	ERR3393551_DBSCAN_round4_30	ERR3393551	Korea	lim2020	341_1	0.000592336
35.1	2e-24	104.8	VFG000907(gb|NP_755448)	(hlyB) Hemolysin B [<alpha-Hemolysin (VF0225)]	[Escherichia coli CFT073]	Treponema_brennaborense_like_2	ERR3393551_DBSCAN_round4_30	ERR3393551	Korea	lim2020	341_1	0.000592336
56.8	5.5e-74	269.6	VFG012177(gi:18310800)	(hlyD) probable hemolysin [Hemolysin (CVF417)]	[Clostridium perfringens str. 13]	Flintibacter_sp._KGMB00164_like_2	ERR3393551_DBSCAN_round4068_13	ERR3393551	Korea	lim2020	495_0	0.00478561
60.2	6.3e-78	282.7	VFG012177(gi:18310800)	(hlyD) probable hemolysin [Hemolysin (CVF417)]	[Clostridium perfringens str. 13]	Flintibacter_sp._KGMB00164_like_3	ERR3393551_DBSCAN_round4070_41	ERR3393551	Korea	lim2020	487_0	0.00128832
35.1	2.8e-24	104.4	VFG033882(gi:260718956)	(hlyB) hemolysin B [Alpha-hemolysin (CVF453)]	[Escherichia coli O103:H2 str. 12009]	Flintibacter_sp._KGMB00164_like_3	ERR3393551_DBSCAN_round4070_41	ERR3393551	Korea	lim2020	487_0	0.00128832
35.9	7.9e-30	122.9	VFG016516(gi:83319276)	(hlyA) hemolysin A [Hemolysin (CVF589)]	[Mycoplasma capricolum subsp. capricolum ATCC 27343]	Elusimicrobium_minutum_like_3	ERR3393551_DBSCAN_round4072_356	ERR3393551	Korea	lim2020	9_0	0.000630257
46.8	1.6e-44	171.4	VFG000841(gb|YP_325609)	(hlyB) hemolysin transport protein [Hemolysin (VF0207)]	[Escherichia coli O157:H7 str. EDL933]	Elusimicrobium_minutum_like_3	ERR3393551_DBSCAN_round4072_356	ERR3393551	Korea	lim2020	9_0	0.000630257
40.2	2.7e-93	334.7	VFG022656(gi:169628525)	(lysA) diaminopimelate decarboxylase [Lysine synthesis (CVF310)]	[Mycobacterium abscessus ATCC 19977]	Bifidobacterium_pseudolongum_like_1	ERR3393552_DBSCAN_round1_5	ERR3393552	Korea	lim2020	66_1	NA
39.9	2.6e-41	161	VFG012177(gi:18310800)	(hlyD) probable hemolysin [Hemolysin (CVF417)]	[Clostridium perfringens str. 13]	Bifidobacterium_pseudolongum_like_1	ERR3393552_DBSCAN_round1_5	ERR3393552	Korea	lim2020	66_1	NA
40.3	1.9e-43	167.9	VFG000841(gb|YP_325609)	(hlyB) hemolysin transport protein [Hemolysin (VF0207)]	[Escherichia coli O157:H7 str. EDL933]	Bifidobacterium_pseudolongum_like_1	ERR3393552_DBSCAN_round1_5	ERR3393552	Korea	lim2020	66_1	NA
38.7	1.2e-31	129	VFG012478(gi:110643970)	(hlyB) alpha-hemolysin translocation ATP-binding protein HlyB [Alpha-hemolysin (CVF453)]	[Escherichia coli 536]	Bifidobacterium_pseudolongum_like_1	ERR3393552_DBSCAN_round1_5	ERR3393552	Korea	lim2020	66_1	NA
35.6	5.3e-38	149.8	VFG016237(gi:15615428)	(hlyIII) hemolysin III [Hemolysin III (CVF560)]	[Bacillus halodurans C-125]	Flintibacter_sp._KGMB00164_like_4	ERR3393552_DBSCAN_round116_81	ERR3393552	Korea	lim2020	498_0	0.0173116
35.4	4.9e-23	100.1	VFG012478(gi:110643970)	(hlyB) alpha-hemolysin translocation ATP-binding protein HlyB [Alpha-hemolysin (CVF453)]	[Escherichia coli 536]	Flintibacter_sp._KGMB00164_like_4	ERR3393552_DBSCAN_round116_81	ERR3393552	Korea	lim2020	498_0	0.0173116
60.7	1.3e-78	285	VFG012177(gi:18310800)	(hlyD) probable hemolysin [Hemolysin (CVF417)]	[Clostridium perfringens str. 13]	Flintibacter_sp._KGMB00164_like_4	ERR3393552_DBSCAN_round116_81	ERR3393552	Korea	lim2020	498_0	0.0173116
40.6	5.5e-92	330.1	VFG026392(gi:507420368)	(lysA) diaminopimelate decarboxylase [Lysine synthesis (CVF310)]	[Mycobacterium abscessus subsp. bolletii 50594]	Ruminococcus_like_2	ERR3393552_DBSCAN_round2_5	ERR3393552	Korea	lim2020	715_1	NA
60.2	4.3e-87	313.2	VFG012177(gi:18310800)	(hlyD) probable hemolysin [Hemolysin (CVF417)]	[Clostridium perfringens str. 13]	Ruminococcus_like_2	ERR3393552_DBSCAN_round2_5	ERR3393552	Korea	lim2020	715_1	NA
42.9	1.1e-51	195.3	VFG019172(gi:170758667)	(hlyIII) hemolysin III [Hemolysin (CVF417)]	[Clostridium botulinum A3 str. Loch Maree]	Ruminococcus_like_2	ERR3393552_DBSCAN_round2_5	ERR3393552	Korea	lim2020	715_1	NA
38.6	2.4e-82	298.1	VFG012163(gi:18309419)	(hlyB) probable hemolysin [Hemolysin (CVF417)]	[Clostridium perfringens str. 13]	Ruminococcus_like_2	ERR3393552_DBSCAN_round2_5	ERR3393552	Korea	lim2020	715_1	NA
35.3	2e-25	108.2	VFG012478(gi:110643970)	(hlyB) alpha-hemolysin translocation ATP-binding protein HlyB [Alpha-hemolysin (CVF453)]	[Escherichia coli 536]	Hungateiclostridium_clariflavum_like_1	ERR3393552_DBSCAN_round3_13	ERR3393552	Korea	lim2020	655_0	0.000869964
43.6	2.1e-67	248.4	VFG000841(gb|YP_325609)	(hlyB) hemolysin transport protein [Hemolysin (VF0207)]	[Escherichia coli O157:H7 str. EDL933]	Hungateiclostridium_clariflavum_like_1	ERR3393552_DBSCAN_round3_13	ERR3393552	Korea	lim2020	655_0	0.000869964
35.8	4.5e-21	93.2	VFG000841(gb|YP_325609)	(hlyB) hemolysin transport protein [Hemolysin (VF0207)]	[Escherichia coli O157:H7 str. EDL933]	Hungateiclostridium_clariflavum_like_1	ERR3393552_DBSCAN_round3_13	ERR3393552	Korea	lim2020	655_0	0.000869964
45.6	3.6e-44	170.2	VFG016229(gi:30020330)	(hlyIII) Hemolysin III [Hemolysin III (CVF560)]	[Bacillus cereus ATCC 14579]	Hungateiclostridium_clariflavum_like_1	ERR3393552_DBSCAN_round3_13	ERR3393552	Korea	lim2020	655_0	0.000869964
35.8	4.3e-27	113.6	VFG012478(gi:110643970)	(hlyB) alpha-hemolysin translocation ATP-binding protein HlyB [Alpha-hemolysin (CVF453)]	[Escherichia coli 536]	Hungateiclostridium_clariflavum_like_1	ERR3393552_DBSCAN_round3_13	ERR3393552	Korea	lim2020	655_0	0.000869964
42.8	1e-90	325.9	VFG026392(gi:507420368)	(lysA) diaminopimelate decarboxylase [Lysine synthesis (CVF310)]	[Mycobacterium abscessus subsp. bolletii 50594]	Hungateiclostridium_clariflavum_like_1	ERR3393552_DBSCAN_round3_13	ERR3393552	Korea	lim2020	655_0	0.000869964
60.9	1.4e-82	298.1	VFG012177(gi:18310800)	(hlyD) probable hemolysin [Hemolysin (CVF417)]	[Clostridium perfringens str. 13]	Hungateiclostridium_clariflavum_like_1	ERR3393552_DBSCAN_round3_13	ERR3393552	Korea	lim2020	655_0	0.000869964
40.3	3.3e-48	184.1	VFG038731(gb|YP_008042999)	(flaA) flagellin [Polar flagella (VF0473)]	[Aeromonas hydrophila ML09-119]	Treponema_succinifaciens_like_4	ERR3393552_DBSCAN_round3_15	ERR3393552	Korea	lim2020	336_4	NA
36.2	1.1e-42	165.6	VFG012163(gi:18309419)	(hlyB) probable hemolysin [Hemolysin (CVF417)]	[Clostridium perfringens str. 13]	Treponema_succinifaciens_like_4	ERR3393552_DBSCAN_round3_15	ERR3393552	Korea	lim2020	336_4	NA
39.2	2.3e-27	114.8	VFG041852(gi:34498079)	(cpaP) surface presentation of antigens protein SpaP [Cpi-1a + Cpi-1 (SPI-1 like) (SS016)]	[Chromobacterium violaceum ATCC 12472]	Treponema_succinifaciens_like_4	ERR3393552_DBSCAN_round3_15	ERR3393552	Korea	lim2020	336_4	NA
35.2	2.9e-24	104.4	VFG033885(gi:386617331)	(hlyB) hemolysin translocation ATP-binding protein HlyB [Alpha-hemolysin (CVF453)]	[Escherichia coli UMNK88]	Treponema_succinifaciens_like_4	ERR3393552_DBSCAN_round3_15	ERR3393552	Korea	lim2020	336_4	NA
35.6	1.3e-42	165.6	VFG014626(gi:77457789)	(fleN) Cobyrinic acid a,c-diamide synthase [Flagella (CVF521)]	[Pseudomonas fluorescens Pf0-1]	Treponema_succinifaciens_like_4	ERR3393552_DBSCAN_round3_15	ERR3393552	Korea	lim2020	336_4	NA
39.6	1.1e-48	185.7	VFG038733(gi:330829152)	(flaA) flagellin-like protein [Polar flagella (CVF786)]	[Aeromonas veronii B565]	Treponema_succinifaciens_like_4	ERR3393552_DBSCAN_round3_15	ERR3393552	Korea	lim2020	336_4	NA
51.6	1.7e-128	451.4	VFG020075(gi:229591794)	(pvdH) diaminobutyrate--2-oxoglutarate aminotransferase [Pyoverdine (CVF551)]	[Pseudomonas fluorescens SBW25]	Treponema_succinifaciens_like_4	ERR3393552_DBSCAN_round3_15	ERR3393552	Korea	lim2020	336_4	NA
38.5	5.6e-48	183.3	VFG038733(gi:330829152)	(flaA) flagellin-like protein [Polar flagella (CVF786)]	[Aeromonas veronii B565]	Treponema_succinifaciens_like_4	ERR3393552_DBSCAN_round3_15	ERR3393552	Korea	lim2020	336_4	NA
36.3	2.6e-18	84.3	VFG012185(gi:110799044)	(hlyIII) hemolysin III [Hemolysin (CVF417)]	[Clostridium perfringens ATCC 13124]	Sanguibacter_keddieii_like_1	ERR3393553_DBSCAN_round13_1	ERR3393553	Korea	lim2020	623_1	0.00332872
58.7	8.1e-36	141.7	VFG022656(gi:169628525)	(lysA) diaminopimelate decarboxylase [Lysine synthesis (CVF310)]	[Mycobacterium abscessus ATCC 19977]	Sanguibacter_keddieii_like_1	ERR3393553_DBSCAN_round13_1	ERR3393553	Korea	lim2020	623_1	0.00332872
41.3	9.7e-22	95.1	VFG000907(gb|NP_755448)	(hlyB) Hemolysin B [<alpha-Hemolysin (VF0225)]	[Escherichia coli CFT073]	Sanguibacter_keddieii_like_1	ERR3393553_DBSCAN_round13_1	ERR3393553	Korea	lim2020	623_1	0.00332872
36.5	1e-41	162.5	VFG012177(gi:18310800)	(hlyD) probable hemolysin [Hemolysin (CVF417)]	[Clostridium perfringens str. 13]	Sanguibacter_keddieii_like_1	ERR3393553_DBSCAN_round13_1	ERR3393553	Korea	lim2020	623_1	0.00332872
36.4	1.4e-25	108.6	VFG033885(gi:386617331)	(hlyB) hemolysin translocation ATP-binding protein HlyB [Alpha-hemolysin (CVF453)]	[Escherichia coli UMNK88]	Sanguibacter_keddieii_like_1	ERR3393553_DBSCAN_round13_1	ERR3393553	Korea	lim2020	623_1	0.00332872
42.6	1.9e-54	204.9	VFG009394(gi:126436459)	(lysA) diaminopimelate decarboxylase [Lysine synthesis (CVF310)]	[Mycobacterium sp. JLS]	Sanguibacter_keddieii_like_1	ERR3393553_DBSCAN_round13_1	ERR3393553	Korea	lim2020	623_1	0.00332872
36.5	1e-75	276.6	VFG033882(gi:260718956)	(hlyB) hemolysin B [Alpha-hemolysin (CVF453)]	[Escherichia coli O103:H2 str. 12009]	Bacteroidales_like_1	ERR3393553_DBSCAN_round2_13	ERR3393553	Korea	lim2020	311_1	0.00200587
43.7	4e-43	166.8	VFG016238(gi:56964297)	(hlyIII) hemolysin [Hemolysin III (CVF560)]	[Bacillus clausii KSM-K16]	Alloprevotella_sp._E39_like_3	ERR3393553_DBSCAN_round2_25	ERR3393553	Korea	lim2020	238_1	0.00105331
42.5	1.5e-97	348.6	VFG009388(gi:118464128)	(lysA) diaminopimelate decarboxylase [Lysine synthesis (CVF310)]	[Mycobacterium avium 104]	Hungateiclostridium_clariflavum_like_2	ERR3393553_DBSCAN_round2_28	ERR3393553	Korea	lim2020	353_0	0.000125316
43.2	5.1e-41	159.8	VFG016237(gi:15615428)	(hlyIII) hemolysin III [Hemolysin III (CVF560)]	[Bacillus halodurans C-125]	Hungateiclostridium_clariflavum_like_2	ERR3393553_DBSCAN_round2_28	ERR3393553	Korea	lim2020	353_0	0.000125316
55.4	5.7e-71	259.6	VFG012177(gi:18310800)	(hlyD) probable hemolysin [Hemolysin (CVF417)]	[Clostridium perfringens str. 13]	Hungateiclostridium_clariflavum_like_2	ERR3393553_DBSCAN_round2_28	ERR3393553	Korea	lim2020	353_0	0.000125316
35.6	6.8e-28	116.3	VFG012186(gi:110802509)	(hlyIII) hemolysin III [Hemolysin (CVF417)]	[Clostridium perfringens SM101]	Alistipes_like_7	ERR3393553_DBSCAN_round2_29	ERR3393553	Korea	lim2020	136_1	0.000928777
63.8	6.7e-91	325.9	VFG012177(gi:18310800)	(hlyD) probable hemolysin [Hemolysin (CVF417)]	[Clostridium perfringens str. 13]	Ruminococcus_albus_like_1	ERR3393553_DBSCAN_round2_4	ERR3393553	Korea	lim2020	657_0	0.00018836
43.7	1.8e-98	351.7	VFG009388(gi:118464128)	(lysA) diaminopimelate decarboxylase [Lysine synthesis (CVF310)]	[Mycobacterium avium 104]	Ruminococcus_albus_like_1	ERR3393553_DBSCAN_round2_4	ERR3393553	Korea	lim2020	657_0	0.00018836
40.8	1.3e-39	155.2	VFG019173(gi:170755086)	(hlyIII) hemolysin III [Hemolysin (CVF417)]	[Clostridium botulinum B1 str. Okra]	Ruminococcus_albus_like_1	ERR3393553_DBSCAN_round2_4	ERR3393553	Korea	lim2020	657_0	0.00018836
37.6	4.3e-28	117.1	VFG012478(gi:110643970)	(hlyB) alpha-hemolysin translocation ATP-binding protein HlyB [Alpha-hemolysin (CVF453)]	[Escherichia coli 536]	Microbacterium_sp._A18JL241_like_1	ERR3393553_DBSCAN_round371_0	ERR3393553	Korea	lim2020	28_0	0.00321763
35.2	4.3e-28	117.1	VFG033882(gi:260718956)	(hlyB) hemolysin B [Alpha-hemolysin (CVF453)]	[Escherichia coli O103:H2 str. 12009]	Microbacterium_sp._A18JL241_like_1	ERR3393553_DBSCAN_round371_0	ERR3393553	Korea	lim2020	28_0	0.00321763
38.1	6e-19	86.7	VFG016234(gi:16079238)	(hlyIII) hypothetical protein [Hemolysin III (CVF560)]	[Bacillus subtilis subsp. subtilis str. 168]	Microbacterium_sp._A18JL241_like_1	ERR3393553_DBSCAN_round371_0	ERR3393553	Korea	lim2020	28_0	0.00321763
53.9	2.2e-124	438	VFG009395(gi:119870001)	(lysA) diaminopimelate decarboxylase [Lysine synthesis (CVF310)]	[Mycobacterium sp. KMS]	Microbacterium_sp._A18JL241_like_1	ERR3393553_DBSCAN_round371_0	ERR3393553	Korea	lim2020	28_0	0.00321763
39.2	1.6e-78	285.4	VFG044201(gi:66045819)	(ascF) diaminobutyrate--2-oxoglutarate aminotransferase [achromobactin (IA003)]	[Pseudomonas syringae pv. syringae B728a]	Microbacterium_sp._A18JL241_like_1	ERR3393553_DBSCAN_round371_0	ERR3393553	Korea	lim2020	28_0	0.00321763
35.6	6.3e-54	203.8	VFG020072(gi:218891607)	(pvdH) diaminobutyrate--2-oxoglutarate aminotransferase [Pyoverdine (CVF551)]	[Pseudomonas aeruginosa LESB58]	Microbacterium_sp._A18JL241_like_1	ERR3393553_DBSCAN_round371_0	ERR3393553	Korea	lim2020	28_0	0.00321763
39	4.9e-38	150.2	VFG000907(gb|NP_755448)	(hlyB) Hemolysin B [<alpha-Hemolysin (VF0225)]	[Escherichia coli CFT073]	Microbacterium_sp._A18JL241_like_1	ERR3393553_DBSCAN_round371_0	ERR3393553	Korea	lim2020	28_0	0.00321763
37.6	4.4e-26	110.2	VFG039032(gb|YP_505895)	(virB11) type IV secretion system ATPase VirB11 [Rvh T4SS (VF0487)]	[Anaplasma phagocytophilum HZ]	Microbacterium_sp._A18JL241_like_1	ERR3393553_DBSCAN_round371_0	ERR3393553	Korea	lim2020	28_0	0.00321763
35.3	2.4e-25	107.8	VFG000841(gb|YP_325609)	(hlyB) hemolysin transport protein [Hemolysin (VF0207)]	[Escherichia coli O157:H7 str. EDL933]	Paraprevotella_xylaniphila_like_1	ERR3393553_DBSCAN_round6_42	ERR3393553	Korea	lim2020	188_3	0.0034709
39.6	2.9e-33	134	VFG016237(gi:15615428)	(hlyIII) hemolysin III [Hemolysin III (CVF560)]	[Bacillus halodurans C-125]	Paraprevotella_xylaniphila_like_1	ERR3393553_DBSCAN_round6_42	ERR3393553	Korea	lim2020	188_3	0.0034709
35.4	9.8e-48	183	VFG022662(gi:333989932)	(lysA) diaminopimelate decarboxylase LysA [Lysine synthesis (CVF310)]	[Mycobacterium sp. JDM601]	Paraprevotella_xylaniphila_like_1	ERR3393553_DBSCAN_round6_42	ERR3393553	Korea	lim2020	188_3	0.0034709
36.1	2.7e-68	251.9	VFG000841(gb|YP_325609)	(hlyB) hemolysin transport protein [Hemolysin (VF0207)]	[Escherichia coli O157:H7 str. EDL933]	Barnesiella_viscericola_like_2	ERR3393554_DBSCAN_round1_5	ERR3393554	Korea	lim2020	285_1	0.000254774
35.6	6.1e-31	126.3	VFG016238(gi:56964297)	(hlyIII) hemolysin [Hemolysin III (CVF560)]	[Bacillus clausii KSM-K16]	Bacteroides_like_2	ERR3393554_DBSCAN_round3_11	ERR3393554	Korea	lim2020	244_0	0.000658816
38.5	5.6e-48	183.3	VFG038733(gi:330829152)	(flaA) flagellin-like protein [Polar flagella (CVF786)]	[Aeromonas veronii B565]	Treponema_succinifaciens_like_5	ERR3393554_DBSCAN_round3_15	ERR3393554	Korea	lim2020	336_15	0.00159669
35.2	2.9e-24	104.4	VFG033885(gi:386617331)	(hlyB) hemolysin translocation ATP-binding protein HlyB [Alpha-hemolysin (CVF453)]	[Escherichia coli UMNK88]	Treponema_succinifaciens_like_5	ERR3393554_DBSCAN_round3_15	ERR3393554	Korea	lim2020	336_15	0.00159669
39.6	1.1e-48	185.7	VFG038733(gi:330829152)	(flaA) flagellin-like protein [Polar flagella (CVF786)]	[Aeromonas veronii B565]	Treponema_succinifaciens_like_5	ERR3393554_DBSCAN_round3_15	ERR3393554	Korea	lim2020	336_15	0.00159669
39.2	2.3e-27	114.8	VFG041852(gi:34498079)	(cpaP) surface presentation of antigens protein SpaP [Cpi-1a + Cpi-1 (SPI-1 like) (SS016)]	[Chromobacterium violaceum ATCC 12472]	Treponema_succinifaciens_like_5	ERR3393554_DBSCAN_round3_15	ERR3393554	Korea	lim2020	336_15	0.00159669
51.6	1.3e-128	451.8	VFG020075(gi:229591794)	(pvdH) diaminobutyrate--2-oxoglutarate aminotransferase [Pyoverdine (CVF551)]	[Pseudomonas fluorescens SBW25]	Treponema_succinifaciens_like_5	ERR3393554_DBSCAN_round3_15	ERR3393554	Korea	lim2020	336_15	0.00159669
40.3	3.3e-48	184.1	VFG038731(gb|YP_008042999)	(flaA) flagellin [Polar flagella (VF0473)]	[Aeromonas hydrophila ML09-119]	Treponema_succinifaciens_like_5	ERR3393554_DBSCAN_round3_15	ERR3393554	Korea	lim2020	336_15	0.00159669
35.6	1.3e-42	165.6	VFG014626(gi:77457789)	(fleN) Cobyrinic acid a,c-diamide synthase [Flagella (CVF521)]	[Pseudomonas fluorescens Pf0-1]	Treponema_succinifaciens_like_5	ERR3393554_DBSCAN_round3_15	ERR3393554	Korea	lim2020	336_15	0.00159669
36.2	1.1e-42	165.6	VFG012163(gi:18309419)	(hlyB) probable hemolysin [Hemolysin (CVF417)]	[Clostridium perfringens str. 13]	Treponema_succinifaciens_like_5	ERR3393554_DBSCAN_round3_15	ERR3393554	Korea	lim2020	336_15	0.00159669
53.7	7.9e-31	125.2	VFG012478(gi:110643970)	(hlyB) alpha-hemolysin translocation ATP-binding protein HlyB [Alpha-hemolysin (CVF453)]	[Escherichia coli 536]	Muribaculum_intestinale_like_5	ERR3393554_DBSCAN_round3_20	ERR3393554	Korea	lim2020	96_1	0.00207409
53.7	7.9e-31	125.2	VFG012478(gi:110643970)	(hlyB) alpha-hemolysin translocation ATP-binding protein HlyB [Alpha-hemolysin (CVF453)]	[Escherichia coli 536]	Muribaculum_intestinale_like_5	ERR3393554_DBSCAN_round3_20	ERR3393554	Korea	lim2020	96_1	0.00207409
59.3	5.3e-77	279.6	VFG012177(gi:18310800)	(hlyD) probable hemolysin [Hemolysin (CVF417)]	[Clostridium perfringens str. 13]	Flintibacter_sp._KGMB00164_like_5	ERR3393554_DBSCAN_round3_26	ERR3393554	Korea	lim2020	482_0	0.000583855
38	5.6e-84	303.5	VFG009389(gi:15827559)	(lysA) diaminopimelate decarboxylase [Lysine synthesis (CVF310)]	[Mycobacterium leprae TN]	Flintibacter_sp._KGMB00164_like_5	ERR3393554_DBSCAN_round3_26	ERR3393554	Korea	lim2020	482_0	0.000583855
37.1	2.1e-34	137.9	VFG016237(gi:15615428)	(hlyIII) hemolysin III [Hemolysin III (CVF560)]	[Bacillus halodurans C-125]	Flintibacter_sp._KGMB00164_like_5	ERR3393554_DBSCAN_round3_26	ERR3393554	Korea	lim2020	482_0	0.000583855
37.6	6.9e-74	270	VFG012163(gi:18309419)	(hlyB) probable hemolysin [Hemolysin (CVF417)]	[Clostridium perfringens str. 13]	Flintibacter_sp._KGMB00164_like_5	ERR3393554_DBSCAN_round3_26	ERR3393554	Korea	lim2020	482_0	0.000583855
35.6	4.3e-29	120.2	VFG016234(gi:16079238)	(hlyIII) hypothetical protein [Hemolysin III (CVF560)]	[Bacillus subtilis subsp. subtilis str. 168]	Alistipes_like_10	ERR3393554_DBSCAN_round3_33	ERR3393554	Korea	lim2020	122_1	0.000577842
44.1	1.8e-46	177.9	VFG019172(gi:170758667)	(hlyIII) hemolysin III [Hemolysin (CVF417)]	[Clostridium botulinum A3 str. Loch Maree]	Pseudoclostridium_thermosuccinogenes_like_1	ERR3393554_DBSCAN_round3315_25	ERR3393554	Korea	lim2020	316_0	0.00118057
41.5	2.3e-42	164.5	VFG012177(gi:18310800)	(hlyD) probable hemolysin [Hemolysin (CVF417)]	[Clostridium perfringens str. 13]	Pseudoclostridium_thermosuccinogenes_like_1	ERR3393554_DBSCAN_round3315_25	ERR3393554	Korea	lim2020	316_0	0.00118057
41.3	1.7e-94	338.6	VFG012163(gi:18309419)	(hlyB) probable hemolysin [Hemolysin (CVF417)]	[Clostridium perfringens str. 13]	Pseudoclostridium_thermosuccinogenes_like_1	ERR3393554_DBSCAN_round3315_25	ERR3393554	Korea	lim2020	316_0	0.00118057
41.4	1.8e-50	191.4	VFG012177(gi:18310800)	(hlyD) probable hemolysin [Hemolysin (CVF417)]	[Clostridium perfringens str. 13]	Clostridiales_like_6	ERR3393554_DBSCAN_round4_6	ERR3393554	Korea	lim2020	705_0	0.000151395
40.7	3.3e-86	310.8	VFG009388(gi:118464128)	(lysA) diaminopimelate decarboxylase [Lysine synthesis (CVF310)]	[Mycobacterium avium 104]	Clostridiales_like_6	ERR3393554_DBSCAN_round4_6	ERR3393554	Korea	lim2020	705_0	0.000151395
57.4	9.1e-85	305.4	VFG012177(gi:18310800)	(hlyD) probable hemolysin [Hemolysin (CVF417)]	[Clostridium perfringens str. 13]	Ruminococcus_sp._JE7A12_like_4	ERR3393554_DBSCAN_round4135_279	ERR3393554	Korea	lim2020	676_0	0.000994621
39.5	6.7e-41	159.5	VFG016237(gi:15615428)	(hlyIII) hemolysin III [Hemolysin III (CVF560)]	[Bacillus halodurans C-125]	Ruminococcus_sp._JE7A12_like_4	ERR3393554_DBSCAN_round4135_279	ERR3393554	Korea	lim2020	676_0	0.000994621
37.4	2.4e-79	288.1	VFG009390(gi:118619175)	(lysA) diaminopimelate decarboxylase LysA [Lysine synthesis (CVF310)]	[Mycobacterium ulcerans Agy99]	Ruminococcus_sp._JE7A12_like_4	ERR3393554_DBSCAN_round4135_279	ERR3393554	Korea	lim2020	676_0	0.000994621
37.9	1.2e-28	118.6	VFG016238(gi:56964297)	(hlyIII) hemolysin [Hemolysin III (CVF560)]	[Bacillus clausii KSM-K16]	Paraprevotella_xylaniphila_like_2	ERR3393554_DBSCAN_round7_39	ERR3393554	Korea	lim2020	189_1	0.00402502
36.2	4.1e-21	93.2	VFG012163(gi:18309419)	(hlyB) probable hemolysin [Hemolysin (CVF417)]	[Clostridium perfringens str. 13]	Paraprevotella_xylaniphila_like_2	ERR3393554_DBSCAN_round7_39	ERR3393554	Korea	lim2020	189_1	0.00402502
47.6	3.6e-53	200.3	VFG033882(gi:260718956)	(hlyB) hemolysin B [Alpha-hemolysin (CVF453)]	[Escherichia coli O103:H2 str. 12009]	Rickettsiales_endosymbiont_of_Stachyamoeba_lipophora_like_1	ERR3393555_DBSCAN_round1_4	ERR3393555	Korea	lim2020	374_0	0.000312643
68.2	1e-125	441.8	VFG041388(gi:88658241)	(virB11) type IV secretion system ATPase VirB11 [T4SS (SS053)]	[Ehrlichia chaffeensis str. Arkansas]	Rickettsiales_endosymbiont_of_Stachyamoeba_lipophora_like_1	ERR3393555_DBSCAN_round1_4	ERR3393555	Korea	lim2020	374_0	0.000312643
35.3	9e-23	99.4	VFG033885(gi:386617331)	(hlyB) hemolysin translocation ATP-binding protein HlyB [Alpha-hemolysin (CVF453)]	[Escherichia coli UMNK88]	Rickettsiales_endosymbiont_of_Stachyamoeba_lipophora_like_1	ERR3393555_DBSCAN_round1_4	ERR3393555	Korea	lim2020	374_0	0.000312643
39.4	3.7e-85	307.4	VFG022655(gi:183984075)	(lysA) diaminopimelate decarboxylase LysA [Lysine synthesis (CVF310)]	[Mycobacterium marinum M]	Enterococcus_hirae_like_1	ERR3393555_DBSCAN_round129_6	ERR3393555	Korea	lim2020	403_0	0.000299774
35.7	1.3e-22	98.6	VFG033882(gi:260718956)	(hlyB) hemolysin B [Alpha-hemolysin (CVF453)]	[Escherichia coli O103:H2 str. 12009]	Enterococcus_hirae_like_1	ERR3393555_DBSCAN_round129_6	ERR3393555	Korea	lim2020	403_0	0.000299774
35.7	9.3e-28	115.9	VFG033885(gi:386617331)	(hlyB) hemolysin translocation ATP-binding protein HlyB [Alpha-hemolysin (CVF453)]	[Escherichia coli UMNK88]	Enterococcus_hirae_like_1	ERR3393555_DBSCAN_round129_6	ERR3393555	Korea	lim2020	403_0	0.000299774
53.4	8.1e-73	265.8	VFG012177(gi:18310800)	(hlyD) probable hemolysin [Hemolysin (CVF417)]	[Clostridium perfringens str. 13]	Enterococcus_hirae_like_1	ERR3393555_DBSCAN_round129_6	ERR3393555	Korea	lim2020	403_0	0.000299774
37.3	9.8e-30	122.5	VFG000907(gb|NP_755448)	(hlyB) Hemolysin B [<alpha-Hemolysin (VF0225)]	[Escherichia coli CFT073]	Enterococcus_hirae_like_1	ERR3393555_DBSCAN_round129_6	ERR3393555	Korea	lim2020	403_0	0.000299774
36	4.2e-30	123.6	VFG000841(gb|YP_325609)	(hlyB) hemolysin transport protein [Hemolysin (VF0207)]	[Escherichia coli O157:H7 str. EDL933]	Enterococcus_hirae_like_1	ERR3393555_DBSCAN_round129_6	ERR3393555	Korea	lim2020	403_0	0.000299774
39.4	7.4e-33	132.9	VFG000841(gb|YP_325609)	(hlyB) hemolysin transport protein [Hemolysin (VF0207)]	[Escherichia coli O157:H7 str. EDL933]	Enterococcus_hirae_like_1	ERR3393555_DBSCAN_round129_6	ERR3393555	Korea	lim2020	403_0	0.000299774
35.8	2.1e-31	128.3	VFG012478(gi:110643970)	(hlyB) alpha-hemolysin translocation ATP-binding protein HlyB [Alpha-hemolysin (CVF453)]	[Escherichia coli 536]	Enterococcus_hirae_like_1	ERR3393555_DBSCAN_round129_6	ERR3393555	Korea	lim2020	403_0	0.000299774
37.7	5.9e-84	303.5	VFG012163(gi:18309419)	(hlyB) probable hemolysin [Hemolysin (CVF417)]	[Clostridium perfringens str. 13]	Enterococcus_hirae_like_1	ERR3393555_DBSCAN_round129_6	ERR3393555	Korea	lim2020	403_0	0.000299774
45.2	3e-41	160.6	VFG016230(gi:42781335)	(hlyIII) hemolysin III [Hemolysin III (CVF560)]	[Bacillus cereus ATCC 10987]	Enterococcus_hirae_like_1	ERR3393555_DBSCAN_round129_6	ERR3393555	Korea	lim2020	403_0	0.000299774
43.8	1.4e-50	191.8	VFG012177(gi:18310800)	(hlyD) probable hemolysin [Hemolysin (CVF417)]	[Clostridium perfringens str. 13]	Clostridiales_like_7	ERR3393555_DBSCAN_round2_10	ERR3393555	Korea	lim2020	699_0	0.00100344
39.2	1.1e-84	305.8	VFG026392(gi:507420368)	(lysA) diaminopimelate decarboxylase [Lysine synthesis (CVF310)]	[Mycobacterium abscessus subsp. bolletii 50594]	Clostridiales_like_7	ERR3393555_DBSCAN_round2_10	ERR3393555	Korea	lim2020	699_0	0.00100344
36.1	1.5e-25	108.6	VFG012478(gi:110643970)	(hlyB) alpha-hemolysin translocation ATP-binding protein HlyB [Alpha-hemolysin (CVF453)]	[Escherichia coli 536]	Clostridiales_like_8	ERR3393555_DBSCAN_round2_3	ERR3393555	Korea	lim2020	599_1	NA
35.2	8.9e-44	169.9	VFG040353(gi:350273354)	(rvhB11) virB11 protein [Rvh T4SS (CVF804)]	[Rickettsia japonica YH]	Clostridiales_like_8	ERR3393555_DBSCAN_round2_3	ERR3393555	Korea	lim2020	599_1	NA
58.5	7.1e-82	295.8	VFG012177(gi:18310800)	(hlyD) probable hemolysin [Hemolysin (CVF417)]	[Clostridium perfringens str. 13]	Clostridiales_like_8	ERR3393555_DBSCAN_round2_3	ERR3393555	Korea	lim2020	599_1	NA
35.7	4.7e-26	110.2	VFG000907(gb|NP_755448)	(hlyB) Hemolysin B [<alpha-Hemolysin (VF0225)]	[Escherichia coli CFT073]	Clostridiales_like_8	ERR3393555_DBSCAN_round2_3	ERR3393555	Korea	lim2020	599_1	NA
53.7	7.9e-31	125.2	VFG012478(gi:110643970)	(hlyB) alpha-hemolysin translocation ATP-binding protein HlyB [Alpha-hemolysin (CVF453)]	[Escherichia coli 536]	Muribaculum_intestinale_like_6	ERR3393555_DBSCAN_round2_4	ERR3393555	Korea	lim2020	96_1	NA
38.6	2.4e-31	127.9	VFG033885(gi:386617331)	(hlyB) hemolysin translocation ATP-binding protein HlyB [Alpha-hemolysin (CVF453)]	[Escherichia coli UMNK88]	Bifidobacterium_like_2	ERR3393555_DBSCAN_round2_6	ERR3393555	Korea	lim2020	375_1	NA
35.6	4.2e-26	110.5	VFG039032(gb|YP_505895)	(virB11) type IV secretion system ATPase VirB11 [Rvh T4SS (VF0487)]	[Anaplasma phagocytophilum HZ]	Bifidobacterium_like_2	ERR3393555_DBSCAN_round2_6	ERR3393555	Korea	lim2020	375_1	NA
35.7	2.6e-63	235	VFG033882(gi:260718956)	(hlyB) hemolysin B [Alpha-hemolysin (CVF453)]	[Escherichia coli O103:H2 str. 12009]	Bifidobacterium_like_2	ERR3393555_DBSCAN_round2_6	ERR3393555	Korea	lim2020	375_1	NA
47.1	2e-172	598.2	VFG000907(gb|NP_755448)	(hlyB) Hemolysin B [<alpha-Hemolysin (VF0225)]	[Escherichia coli CFT073]	Bifidobacterium_like_2	ERR3393555_DBSCAN_round2_6	ERR3393555	Korea	lim2020	375_1	NA
58.7	5.9e-57	212.6	VFG033885(gi:386617331)	(hlyB) hemolysin translocation ATP-binding protein HlyB [Alpha-hemolysin (CVF453)]	[Escherichia coli UMNK88]	Bifidobacterium_like_2	ERR3393555_DBSCAN_round2_6	ERR3393555	Korea	lim2020	375_1	NA
35.1	1.3e-27	115.2	VFG044201(gi:66045819)	(ascF) diaminobutyrate--2-oxoglutarate aminotransferase [achromobactin (IA003)]	[Pseudomonas syringae pv. syringae B728a]	Bifidobacterium_like_2	ERR3393555_DBSCAN_round2_6	ERR3393555	Korea	lim2020	375_1	NA
35.8	2.3e-59	221.9	VFG012480(gi:91213873)	(hlyB) hemolysin secretion protein HlyB [Alpha-hemolysin (CVF453)]	[Escherichia coli UTI89]	Bifidobacterium_like_2	ERR3393555_DBSCAN_round2_6	ERR3393555	Korea	lim2020	375_1	NA
38	4.5e-88	317.4	VFG012480(gi:91213873)	(hlyB) hemolysin secretion protein HlyB [Alpha-hemolysin (CVF453)]	[Escherichia coli UTI89]	Bifidobacterium_like_2	ERR3393555_DBSCAN_round2_6	ERR3393555	Korea	lim2020	375_1	NA
44	6.4e-100	356.7	VFG026398(gi:397678996)	(lysA) diaminopimelate decarboxylase [Lysine synthesis (CVF310)]	[Mycobacterium abscessus subsp. bolletii str. GO 06]	Bifidobacterium_like_2	ERR3393555_DBSCAN_round2_6	ERR3393555	Korea	lim2020	375_1	NA
35.8	1.8e-45	175.3	VFG000907(gb|NP_755448)	(hlyB) Hemolysin B [<alpha-Hemolysin (VF0225)]	[Escherichia coli CFT073]	Erysipelotrichaceae_like_2	ERR3393555_DBSCAN_round2450_1	ERR3393555	Korea	lim2020	389_0	0.000138595
41	7.6e-41	159.5	VFG012177(gi:18310800)	(hlyD) probable hemolysin [Hemolysin (CVF417)]	[Clostridium perfringens str. 13]	Erysipelotrichaceae_like_2	ERR3393555_DBSCAN_round2450_1	ERR3393555	Korea	lim2020	389_0	0.000138595
38.2	1.7e-30	125.2	VFG033885(gi:386617331)	(hlyB) hemolysin translocation ATP-binding protein HlyB [Alpha-hemolysin (CVF453)]	[Escherichia coli UMNK88]	Bifidobacterium_angulatum_like_1	ERR3393555_DBSCAN_round3805_0	ERR3393555	Korea	lim2020	71_1	NA
37.2	1e-38	152.5	VFG012177(gi:18310800)	(hlyD) probable hemolysin [Hemolysin (CVF417)]	[Clostridium perfringens str. 13]	Bifidobacterium_angulatum_like_1	ERR3393555_DBSCAN_round3805_0	ERR3393555	Korea	lim2020	71_1	NA
38	3.1e-31	127.5	VFG012478(gi:110643970)	(hlyB) alpha-hemolysin translocation ATP-binding protein HlyB [Alpha-hemolysin (CVF453)]	[Escherichia coli 536]	Bifidobacterium_angulatum_like_1	ERR3393555_DBSCAN_round3805_0	ERR3393555	Korea	lim2020	71_1	NA
36.3	1.3e-87	315.8	VFG022662(gi:333989932)	(lysA) diaminopimelate decarboxylase LysA [Lysine synthesis (CVF310)]	[Mycobacterium sp. JDM601]	Bifidobacterium_angulatum_like_1	ERR3393555_DBSCAN_round3805_0	ERR3393555	Korea	lim2020	71_1	NA
52.2	7.5e-21	91.7	VFG012478(gi:110643970)	(hlyB) alpha-hemolysin translocation ATP-binding protein HlyB [Alpha-hemolysin (CVF453)]	[Escherichia coli 536]	Bifidobacterium_angulatum_like_1	ERR3393555_DBSCAN_round3805_0	ERR3393555	Korea	lim2020	71_1	NA
53.9	2.7e-134	470.7	VFG020072(gi:218891607)	(pvdH) diaminobutyrate--2-oxoglutarate aminotransferase [Pyoverdine (CVF551)]	[Pseudomonas aeruginosa LESB58]	Treponema_socranskii_like_2	ERR3393556_DBSCAN_round1104_1	ERR3393556	Korea	lim2020	343_3	0.00126302
36.4	1.1e-43	169.1	VFG014626(gi:77457789)	(fleN) Cobyrinic acid a,c-diamide synthase [Flagella (CVF521)]	[Pseudomonas fluorescens Pf0-1]	Treponema_socranskii_like_2	ERR3393556_DBSCAN_round1104_1	ERR3393556	Korea	lim2020	343_3	0.00126302
36.4	1e-46	179.1	VFG038730(gb|YP_856234)	(flaA) flagellin [ND (AI144)]	[Aeromonas hydrophila subsp. hydrophila ATCC 7966]	Treponema_socranskii_like_2	ERR3393556_DBSCAN_round1104_1	ERR3393556	Korea	lim2020	343_3	0.00126302
38.8	1.2e-47	182.2	VFG038731(gb|YP_008042999)	(flaA) flagellin [Polar flagella (VF0473)]	[Aeromonas hydrophila ML09-119]	Treponema_socranskii_like_2	ERR3393556_DBSCAN_round1104_1	ERR3393556	Korea	lim2020	343_3	0.00126302
39.3	2.6e-26	111.3	VFG041852(gi:34498079)	(cpaP) surface presentation of antigens protein SpaP [Cpi-1a + Cpi-1 (SPI-1 like) (SS016)]	[Chromobacterium violaceum ATCC 12472]	Treponema_socranskii_like_2	ERR3393556_DBSCAN_round1104_1	ERR3393556	Korea	lim2020	343_3	0.00126302
39.6	5.5e-48	183.3	VFG038733(gi:330829152)	(flaA) flagellin-like protein [Polar flagella (CVF786)]	[Aeromonas veronii B565]	Treponema_socranskii_like_2	ERR3393556_DBSCAN_round1104_1	ERR3393556	Korea	lim2020	343_3	0.00126302
41.5	1e-44	172.2	VFG016237(gi:15615428)	(hlyIII) hemolysin III [Hemolysin III (CVF560)]	[Bacillus halodurans C-125]	Ruminococcus_albus_like_2	ERR3393556_DBSCAN_round2_5	ERR3393556	Korea	lim2020	660_1	0.00159863
35.5	6.8e-69	253.8	VFG033882(gi:260718956)	(hlyB) hemolysin B [Alpha-hemolysin (CVF453)]	[Escherichia coli O103:H2 str. 12009]	Ruminococcus_albus_like_2	ERR3393556_DBSCAN_round2_5	ERR3393556	Korea	lim2020	660_1	0.00159863
38.1	2.9e-38	151	VFG015825(gi:170722712)	(pvdH) 2,4-diaminobutyrate 4-transaminase [Pyoverdine (CVF551)]	[Pseudomonas putida W619]	Ruminococcus_albus_like_2	ERR3393556_DBSCAN_round2_5	ERR3393556	Korea	lim2020	660_1	0.00159863
60.4	1.7e-86	311.2	VFG012177(gi:18310800)	(hlyD) probable hemolysin [Hemolysin (CVF417)]	[Clostridium perfringens str. 13]	Ruminococcus_albus_like_2	ERR3393556_DBSCAN_round2_5	ERR3393556	Korea	lim2020	660_1	0.00159863
41.8	3.6e-99	354	VFG022656(gi:169628525)	(lysA) diaminopimelate decarboxylase [Lysine synthesis (CVF310)]	[Mycobacterium abscessus ATCC 19977]	Ruminococcus_albus_like_2	ERR3393556_DBSCAN_round2_5	ERR3393556	Korea	lim2020	660_1	0.00159863
55.8	5.5e-73	266.2	VFG012177(gi:18310800)	(hlyD) probable hemolysin [Hemolysin (CVF417)]	[Clostridium perfringens str. 13]	Ruminococcus_sp._JE7A12_like_5	ERR3393557_DBSCAN_round1_7	ERR3393557	Korea	lim2020	640_0	0.00213474
45.2	5.5e-27	112.5	VFG000907(gb|NP_755448)	(hlyB) Hemolysin B [<alpha-Hemolysin (VF0225)]	[Escherichia coli CFT073]	Ruminococcus_sp._JE7A12_like_5	ERR3393557_DBSCAN_round1_7	ERR3393557	Korea	lim2020	640_0	0.00213474
41.6	6.3e-69	253.1	VFG026392(gi:507420368)	(lysA) diaminopimelate decarboxylase [Lysine synthesis (CVF310)]	[Mycobacterium abscessus subsp. bolletii 50594]	Ruminococcus_sp._JE7A12_like_5	ERR3393557_DBSCAN_round1_7	ERR3393557	Korea	lim2020	640_0	0.00213474
37	2.3e-30	124.4	VFG012163(gi:18309419)	(hlyB) probable hemolysin [Hemolysin (CVF417)]	[Clostridium perfringens str. 13]	Ruminococcus_sp._JE7A12_like_5	ERR3393557_DBSCAN_round1_7	ERR3393557	Korea	lim2020	640_0	0.00213474
35.1	2.8e-27	114.4	VFG033882(gi:260718956)	(hlyB) hemolysin B [Alpha-hemolysin (CVF453)]	[Escherichia coli O103:H2 str. 12009]	Ruminococcus_sp._JE7A12_like_5	ERR3393557_DBSCAN_round1_7	ERR3393557	Korea	lim2020	640_0	0.00213474
50.7	5.5e-59	219.5	VFG019173(gi:170755086)	(hlyIII) hemolysin III [Hemolysin (CVF417)]	[Clostridium botulinum B1 str. Okra]	Ruminococcus_sp._JE7A12_like_5	ERR3393557_DBSCAN_round1_7	ERR3393557	Korea	lim2020	640_0	0.00213474
59.1	3.4e-84	303.5	VFG012177(gi:18310800)	(hlyD) probable hemolysin [Hemolysin (CVF417)]	[Clostridium perfringens str. 13]	Clostridiales_like_9	ERR3393557_DBSCAN_round2_3	ERR3393557	Korea	lim2020	455_0	0.000261288
38.7	1.6e-83	302	VFG022656(gi:169628525)	(lysA) diaminopimelate decarboxylase [Lysine synthesis (CVF310)]	[Mycobacterium abscessus ATCC 19977]	Clostridiales_like_9	ERR3393557_DBSCAN_round2_3	ERR3393557	Korea	lim2020	455_0	0.000261288
36.5	2.2e-29	121.3	VFG012478(gi:110643970)	(hlyB) alpha-hemolysin translocation ATP-binding protein HlyB [Alpha-hemolysin (CVF453)]	[Escherichia coli 536]	Treponema_brennaborense_like_3	ERR3393558_DBSCAN_round1_1	ERR3393558	Korea	lim2020	457_0	0.000727159
43.5	5.9e-66	243.4	VFG000907(gb|NP_755448)	(hlyB) Hemolysin B [<alpha-Hemolysin (VF0225)]	[Escherichia coli CFT073]	Treponema_brennaborense_like_3	ERR3393558_DBSCAN_round1_1	ERR3393558	Korea	lim2020	457_0	0.000727159
42.9	3.3e-59	220.7	VFG012478(gi:110643970)	(hlyB) alpha-hemolysin translocation ATP-binding protein HlyB [Alpha-hemolysin (CVF453)]	[Escherichia coli 536]	Treponema_brennaborense_like_3	ERR3393558_DBSCAN_round1_1	ERR3393558	Korea	lim2020	457_0	0.000727159
35.2	3.3e-22	97.4	VFG012478(gi:110643970)	(hlyB) alpha-hemolysin translocation ATP-binding protein HlyB [Alpha-hemolysin (CVF453)]	[Escherichia coli 536]	Treponema_brennaborense_like_3	ERR3393558_DBSCAN_round1_1	ERR3393558	Korea	lim2020	457_0	0.000727159
36.7	8e-26	109.4	VFG000907(gb|NP_755448)	(hlyB) Hemolysin B [<alpha-Hemolysin (VF0225)]	[Escherichia coli CFT073]	Tenuifilum_thalassicum_like_2	ERR3393558_DBSCAN_round1_2	ERR3393558	Korea	lim2020	89_7	0.000347976
47.8	1e-57	215.3	VFG019172(gi:170758667)	(hlyIII) hemolysin III [Hemolysin (CVF417)]	[Clostridium botulinum A3 str. Loch Maree]	Ruminococcus_like_3	ERR3393558_DBSCAN_round1_3	ERR3393558	Korea	lim2020	749_1	NA
43	7.3e-16	75.5	VFG000841(gb|YP_325609)	(hlyB) hemolysin transport protein [Hemolysin (VF0207)]	[Escherichia coli O157:H7 str. EDL933]	Ruminococcus_like_3	ERR3393558_DBSCAN_round1_3	ERR3393558	Korea	lim2020	749_1	NA
40.5	1.4e-41	161.8	VFG000907(gb|NP_755448)	(hlyB) Hemolysin B [<alpha-Hemolysin (VF0225)]	[Escherichia coli CFT073]	Ruminococcus_like_3	ERR3393558_DBSCAN_round1_3	ERR3393558	Korea	lim2020	749_1	NA
40.5	1.6e-49	188.3	VFG012177(gi:18310800)	(hlyD) probable hemolysin [Hemolysin (CVF417)]	[Clostridium perfringens str. 13]	Ruminococcus_like_3	ERR3393558_DBSCAN_round1_3	ERR3393558	Korea	lim2020	749_1	NA
44.8	1.2e-51	195.3	VFG012177(gi:18310800)	(hlyD) probable hemolysin [Hemolysin (CVF417)]	[Clostridium perfringens str. 13]	Kiritimatiella_glycovorans_like_1	ERR3393558_DBSCAN_round3_7	ERR3393558	Korea	lim2020	792_0	0.000564398
38.4	7.5e-37	146	VFG041852(gi:34498079)	(cpaP) surface presentation of antigens protein SpaP [Cpi-1a + Cpi-1 (SPI-1 like) (SS016)]	[Chromobacterium violaceum ATCC 12472]	Kiritimatiella_glycovorans_like_1	ERR3393558_DBSCAN_round3_7	ERR3393558	Korea	lim2020	792_0	0.000564398
39.2	1.4e-129	455.7	VFG020561(gi:194449468)	(invA) invasion protein InvA [TTSS (SPI-1 encode) (CVF031)]	[Salmonella enterica subsp. enterica serovar Heidelberg str. SL476]	Kiritimatiella_glycovorans_like_1	ERR3393558_DBSCAN_round3_7	ERR3393558	Korea	lim2020	792_0	0.000564398
62.9	1.4e-93	334.7	VFG012177(gi:18310800)	(hlyD) probable hemolysin [Hemolysin (CVF417)]	[Clostridium perfringens str. 13]	Anaerotignum_propionicum_like_1	ERR3393558_DBSCAN_round3_8	ERR3393558	Korea	lim2020	763_0	0.000767158
49	2e-53	201.1	VFG012186(gi:110802509)	(hlyIII) hemolysin III [Hemolysin (CVF417)]	[Clostridium perfringens SM101]	Anaerotignum_propionicum_like_1	ERR3393558_DBSCAN_round3_8	ERR3393558	Korea	lim2020	763_0	0.000767158
35.1	9.5e-57	213	VFG012163(gi:18309419)	(hlyB) probable hemolysin [Hemolysin (CVF417)]	[Clostridium perfringens str. 13]	Anaerotignum_propionicum_like_1	ERR3393558_DBSCAN_round3_8	ERR3393558	Korea	lim2020	763_0	0.000767158
43.1	5.1e-52	196.4	VFG026392(gi:507420368)	(lysA) diaminopimelate decarboxylase [Lysine synthesis (CVF310)]	[Mycobacterium abscessus subsp. bolletii 50594]	Anaerotignum_propionicum_like_1	ERR3393558_DBSCAN_round3_8	ERR3393558	Korea	lim2020	763_0	0.000767158
36.6	1.3e-29	122.1	VFG012478(gi:110643970)	(hlyB) alpha-hemolysin translocation ATP-binding protein HlyB [Alpha-hemolysin (CVF453)]	[Escherichia coli 536]	Anaerotignum_propionicum_like_1	ERR3393558_DBSCAN_round3_8	ERR3393558	Korea	lim2020	763_0	0.000767158
44.4	1.2e-78	285.4	VFG026392(gi:507420368)	(lysA) diaminopimelate decarboxylase [Lysine synthesis (CVF310)]	[Mycobacterium abscessus subsp. bolletii 50594]	Anaerotignum_propionicum_like_1	ERR3393558_DBSCAN_round3_8	ERR3393558	Korea	lim2020	763_0	0.000767158
36.9	8e-24	102.8	VFG033882(gi:260718956)	(hlyB) hemolysin B [Alpha-hemolysin (CVF453)]	[Escherichia coli O103:H2 str. 12009]	Bacteroidales_like_2	ERR3393558_DBSCAN_round8_28	ERR3393558	Korea	lim2020	240_1	0.000337211
48.6	4.5e-60	223.4	VFG000841(gb|YP_325609)	(hlyB) hemolysin transport protein [Hemolysin (VF0207)]	[Escherichia coli O157:H7 str. EDL933]	Bacteroidales_like_2	ERR3393558_DBSCAN_round8_28	ERR3393558	Korea	lim2020	240_1	0.000337211
41.6	1.9e-50	191.4	VFG000907(gb|NP_755448)	(hlyB) Hemolysin B [<alpha-Hemolysin (VF0225)]	[Escherichia coli CFT073]	Ruminococcus_sp._JE7A12_like_6	ERR3393559_DBSCAN_round1_4	ERR3393559	Korea	lim2020	641_1	0.00259569
35.3	8.9e-71	259.6	VFG044201(gi:66045819)	(ascF) diaminobutyrate--2-oxoglutarate aminotransferase [achromobactin (IA003)]	[Pseudomonas syringae pv. syringae B728a]	Ruminococcus_sp._JE7A12_like_6	ERR3393559_DBSCAN_round1_4	ERR3393559	Korea	lim2020	641_1	0.00259569
38	3.2e-49	187.2	VFG009390(gi:118619175)	(lysA) diaminopimelate decarboxylase LysA [Lysine synthesis (CVF310)]	[Mycobacterium ulcerans Agy99]	Ruminococcus_sp._JE7A12_like_6	ERR3393559_DBSCAN_round1_4	ERR3393559	Korea	lim2020	641_1	0.00259569
58.3	4.2e-82	296.6	VFG012177(gi:18310800)	(hlyD) probable hemolysin [Hemolysin (CVF417)]	[Clostridium perfringens str. 13]	Ruminococcus_sp._JE7A12_like_6	ERR3393559_DBSCAN_round1_4	ERR3393559	Korea	lim2020	641_1	0.00259569
35.1	8.3e-26	109.4	VFG033882(gi:260718956)	(hlyB) hemolysin B [Alpha-hemolysin (CVF453)]	[Escherichia coli O103:H2 str. 12009]	Ruminococcus_sp._JE7A12_like_6	ERR3393559_DBSCAN_round1_4	ERR3393559	Korea	lim2020	641_1	0.00259569
36.4	3.5e-49	187.6	VFG000841(gb|YP_325609)	(hlyB) hemolysin transport protein [Hemolysin (VF0207)]	[Escherichia coli O157:H7 str. EDL933]	Ruminococcus_sp._JE7A12_like_6	ERR3393559_DBSCAN_round1_4	ERR3393559	Korea	lim2020	641_1	0.00259569
45.5	2e-50	191	VFG019173(gi:170755086)	(hlyIII) hemolysin III [Hemolysin (CVF417)]	[Clostridium botulinum B1 str. Okra]	Ruminococcus_sp._JE7A12_like_6	ERR3393559_DBSCAN_round1_4	ERR3393559	Korea	lim2020	641_1	0.00259569
40.7	1.7e-63	235	VFG026392(gi:507420368)	(lysA) diaminopimelate decarboxylase [Lysine synthesis (CVF310)]	[Mycobacterium abscessus subsp. bolletii 50594]	Ruminococcus_sp._JE7A12_like_6	ERR3393559_DBSCAN_round1_4	ERR3393559	Korea	lim2020	641_1	0.00259569
36.3	8.9e-79	286.2	VFG026395(gi:433630409)	(lysA) Diaminopimelate decarboxylase LysA [Lysine synthesis (CVF310)]	[Mycobacterium canettii CIPT 140070010]	Anaerotignum_propionicum_like_2	ERR3393559_DBSCAN_round2_7	ERR3393559	Korea	lim2020	651_0	0.000264319
46	9e-43	165.6	VFG019173(gi:170755086)	(hlyIII) hemolysin III [Hemolysin (CVF417)]	[Clostridium botulinum B1 str. Okra]	Anaerotignum_propionicum_like_2	ERR3393559_DBSCAN_round2_7	ERR3393559	Korea	lim2020	651_0	0.000264319
38.3	1.9e-51	195.3	VFG000841(gb|YP_325609)	(hlyB) hemolysin transport protein [Hemolysin (VF0207)]	[Escherichia coli O157:H7 str. EDL933]	Anaerotignum_propionicum_like_2	ERR3393559_DBSCAN_round2_7	ERR3393559	Korea	lim2020	651_0	0.000264319
59.5	3.4e-84	303.5	VFG012177(gi:18310800)	(hlyD) probable hemolysin [Hemolysin (CVF417)]	[Clostridium perfringens str. 13]	Anaerotignum_propionicum_like_2	ERR3393559_DBSCAN_round2_7	ERR3393559	Korea	lim2020	651_0	0.000264319
42.6	5.9e-50	189.5	VFG016237(gi:15615428)	(hlyIII) hemolysin III [Hemolysin III (CVF560)]	[Bacillus halodurans C-125]	Clostridiales_like_10	ERR3393559_DBSCAN_round36_18	ERR3393559	Korea	lim2020	694_0	0.000288433
40.3	3.3e-48	184.1	VFG038731(gb|YP_008042999)	(flaA) flagellin [Polar flagella (VF0473)]	[Aeromonas hydrophila ML09-119]	Treponema_succinifaciens_like_6	ERR3393560_DBSCAN_round3_13	ERR3393560	Korea	lim2020	336_16	0.00133823
39.2	2.3e-27	114.8	VFG041852(gi:34498079)	(cpaP) surface presentation of antigens protein SpaP [Cpi-1a + Cpi-1 (SPI-1 like) (SS016)]	[Chromobacterium violaceum ATCC 12472]	Treponema_succinifaciens_like_6	ERR3393560_DBSCAN_round3_13	ERR3393560	Korea	lim2020	336_16	0.00133823
35.2	2.9e-24	104.4	VFG033885(gi:386617331)	(hlyB) hemolysin translocation ATP-binding protein HlyB [Alpha-hemolysin (CVF453)]	[Escherichia coli UMNK88]	Treponema_succinifaciens_like_6	ERR3393560_DBSCAN_round3_13	ERR3393560	Korea	lim2020	336_16	0.00133823
36.2	1.1e-42	165.6	VFG012163(gi:18309419)	(hlyB) probable hemolysin [Hemolysin (CVF417)]	[Clostridium perfringens str. 13]	Treponema_succinifaciens_like_6	ERR3393560_DBSCAN_round3_13	ERR3393560	Korea	lim2020	336_16	0.00133823
51.6	2.2e-128	451.1	VFG020075(gi:229591794)	(pvdH) diaminobutyrate--2-oxoglutarate aminotransferase [Pyoverdine (CVF551)]	[Pseudomonas fluorescens SBW25]	Treponema_succinifaciens_like_6	ERR3393560_DBSCAN_round3_13	ERR3393560	Korea	lim2020	336_16	0.00133823
38.5	5.6e-48	183.3	VFG038733(gi:330829152)	(flaA) flagellin-like protein [Polar flagella (CVF786)]	[Aeromonas veronii B565]	Treponema_succinifaciens_like_6	ERR3393560_DBSCAN_round3_13	ERR3393560	Korea	lim2020	336_16	0.00133823
39.6	1.1e-48	185.7	VFG038733(gi:330829152)	(flaA) flagellin-like protein [Polar flagella (CVF786)]	[Aeromonas veronii B565]	Treponema_succinifaciens_like_6	ERR3393560_DBSCAN_round3_13	ERR3393560	Korea	lim2020	336_16	0.00133823
35.6	1.3e-42	165.6	VFG014626(gi:77457789)	(fleN) Cobyrinic acid a,c-diamide synthase [Flagella (CVF521)]	[Pseudomonas fluorescens Pf0-1]	Treponema_succinifaciens_like_6	ERR3393560_DBSCAN_round3_13	ERR3393560	Korea	lim2020	336_16	0.00133823
35.3	1.3e-51	195.7	VFG000907(gb|NP_755448)	(hlyB) Hemolysin B [<alpha-Hemolysin (VF0225)]	[Escherichia coli CFT073]	Fibrobacter_succinogenes_like_1	ERR3393560_DBSCAN_round4_42	ERR3393560	Korea	lim2020	359_11	0.00095229
36.5	5.5e-28	116.7	VFG000841(gb|YP_325609)	(hlyB) hemolysin transport protein [Hemolysin (VF0207)]	[Escherichia coli O157:H7 str. EDL933]	Fibrobacter_succinogenes_like_1	ERR3393560_DBSCAN_round4_42	ERR3393560	Korea	lim2020	359_11	0.00095229
36.4	5.9e-25	106.7	VFG001940(gb|NP_282287)	(wlaN) beta-1,3 galactosyltransferase [LOS (VF0326)]	[Campylobacter jejuni subsp. jejuni NCTC 11168]	Magnetospirillum_sp._XM-1_like_1	ERR3393560_DBSCAN_round5_36	ERR3393560	Korea	lim2020	38_0	0.000220797
35.7	2.5e-69	255.4	VFG000841(gb|YP_325609)	(hlyB) hemolysin transport protein [Hemolysin (VF0207)]	[Escherichia coli O157:H7 str. EDL933]	Alistipes_like_18	ERR3393560_DBSCAN_round5_38	ERR3393560	Korea	lim2020	146_0	0.000914793
38.5	1.2e-47	182.2	VFG038733(gi:330829152)	(flaA) flagellin-like protein [Polar flagella (CVF786)]	[Aeromonas veronii B565]	Treponema_succinifaciens_like_7	ERR3393561_DBSCAN_round1_1	ERR3393561	Korea	lim2020	325_1	0.000983888
39.5	1.1e-29	122.5	VFG041852(gi:34498079)	(cpaP) surface presentation of antigens protein SpaP [Cpi-1a + Cpi-1 (SPI-1 like) (SS016)]	[Chromobacterium violaceum ATCC 12472]	Treponema_succinifaciens_like_7	ERR3393561_DBSCAN_round1_1	ERR3393561	Korea	lim2020	325_1	0.000983888
40.2	5e-49	186.8	VFG038733(gi:330829152)	(flaA) flagellin-like protein [Polar flagella (CVF786)]	[Aeromonas veronii B565]	Treponema_succinifaciens_like_7	ERR3393561_DBSCAN_round1_1	ERR3393561	Korea	lim2020	325_1	0.000983888
40.3	1.8e-45	174.9	VFG012163(gi:18309419)	(hlyB) probable hemolysin [Hemolysin (CVF417)]	[Clostridium perfringens str. 13]	Treponema_succinifaciens_like_7	ERR3393561_DBSCAN_round1_1	ERR3393561	Korea	lim2020	325_1	0.000983888
35.2	2.4e-43	167.9	VFG014627(gi:146307828)	(fleN) Cobyrinic acid a,c-diamide synthase [Flagella (CVF521)]	[Pseudomonas mendocina ymp]	Treponema_succinifaciens_like_7	ERR3393561_DBSCAN_round1_1	ERR3393561	Korea	lim2020	325_1	0.000983888
35.9	5.8e-17	80.1	VFG000907(gb|NP_755448)	(hlyB) Hemolysin B [<alpha-Hemolysin (VF0225)]	[Escherichia coli CFT073]	Treponema_succinifaciens_like_7	ERR3393561_DBSCAN_round1_1	ERR3393561	Korea	lim2020	325_1	0.000983888
35.2	1.4e-97	349.4	VFG000557(gb|NP_461817)	(invA) type III secretion system major export apparatus protein InvA [TTSS(SPI-1 encode) (VF0116)]	[Salmonella enterica subsp. enterica serovar Typhimurium str. LT2]	Selenomonas_ruminantium_like_1	ERR3393561_DBSCAN_round2_1	ERR3393561	Korea	lim2020	543_0	0.0062309
35.1	1.2e-27	115.5	VFG012478(gi:110643970)	(hlyB) alpha-hemolysin translocation ATP-binding protein HlyB [Alpha-hemolysin (CVF453)]	[Escherichia coli 536]	Selenomonas_ruminantium_like_1	ERR3393561_DBSCAN_round2_1	ERR3393561	Korea	lim2020	543_0	0.0062309
38.8	1e-44	172.6	VFG014626(gi:77457789)	(fleN) Cobyrinic acid a,c-diamide synthase [Flagella (CVF521)]	[Pseudomonas fluorescens Pf0-1]	Selenomonas_ruminantium_like_1	ERR3393561_DBSCAN_round2_1	ERR3393561	Korea	lim2020	543_0	0.0062309
41.3	3.5e-16	76.3	VFG007297(gi:59712473)	(flaA) flagellin [Flagella (CVF281)]	[Vibrio fischeri ES114]	Selenomonas_ruminantium_like_1	ERR3393561_DBSCAN_round2_1	ERR3393561	Korea	lim2020	543_0	0.0062309
35	1.8e-29	121.7	VFG041852(gi:34498079)	(cpaP) surface presentation of antigens protein SpaP [Cpi-1a + Cpi-1 (SPI-1 like) (SS016)]	[Chromobacterium violaceum ATCC 12472]	Selenomonas_ruminantium_like_1	ERR3393561_DBSCAN_round2_1	ERR3393561	Korea	lim2020	543_0	0.0062309
59.2	2.2e-83	300.8	VFG012177(gi:18310800)	(hlyD) probable hemolysin [Hemolysin (CVF417)]	[Clostridium perfringens str. 13]	Selenomonas_ruminantium_like_1	ERR3393561_DBSCAN_round2_1	ERR3393561	Korea	lim2020	543_0	0.0062309
35.9	1.2e-22	99	VFG012478(gi:110643970)	(hlyB) alpha-hemolysin translocation ATP-binding protein HlyB [Alpha-hemolysin (CVF453)]	[Escherichia coli 536]	Selenomonas_ruminantium_like_1	ERR3393561_DBSCAN_round2_1	ERR3393561	Korea	lim2020	543_0	0.0062309
36.4	1.7e-28	118.2	VFG012478(gi:110643970)	(hlyB) alpha-hemolysin translocation ATP-binding protein HlyB [Alpha-hemolysin (CVF453)]	[Escherichia coli 536]	Selenomonas_ruminantium_like_1	ERR3393561_DBSCAN_round2_1	ERR3393561	Korea	lim2020	543_0	0.0062309
58.3	8.4e-16	74.3	VFG001940(gb|NP_282287)	(wlaN) beta-1,3 galactosyltransferase [LOS (VF0326)]	[Campylobacter jejuni subsp. jejuni NCTC 11168]	Treponema_socranskii_like_3	ERR3393561_DBSCAN_round3_28	ERR3393561	Korea	lim2020	333_0	0.00110717
36.1	1.3e-25	109	VFG041852(gi:34498079)	(cpaP) surface presentation of antigens protein SpaP [Cpi-1a + Cpi-1 (SPI-1 like) (SS016)]	[Chromobacterium violaceum ATCC 12472]	Treponema_socranskii_like_3	ERR3393561_DBSCAN_round3_28	ERR3393561	Korea	lim2020	333_0	0.00110717
38.1	2.1e-47	181.4	VFG038733(gi:330829152)	(flaA) flagellin-like protein [Polar flagella (CVF786)]	[Aeromonas veronii B565]	Treponema_socranskii_like_3	ERR3393561_DBSCAN_round3_28	ERR3393561	Korea	lim2020	333_0	0.00110717
35	1.5e-39	155.2	VFG012163(gi:18309419)	(hlyB) probable hemolysin [Hemolysin (CVF417)]	[Clostridium perfringens str. 13]	Treponema_socranskii_like_3	ERR3393561_DBSCAN_round3_28	ERR3393561	Korea	lim2020	333_0	0.00110717
36.2	1.9e-43	168.3	VFG015717(gi:170722831)	(fleN) Cobyrinic acid ac-diamide synthase [Flagella (CVF521)]	[Pseudomonas putida W619]	Treponema_socranskii_like_3	ERR3393561_DBSCAN_round3_28	ERR3393561	Korea	lim2020	333_0	0.00110717
38.9	6.1e-47	179.9	VFG038733(gi:330829152)	(flaA) flagellin-like protein [Polar flagella (CVF786)]	[Aeromonas veronii B565]	Treponema_socranskii_like_3	ERR3393561_DBSCAN_round3_28	ERR3393561	Korea	lim2020	333_0	0.00110717
40.5	5e-49	186.8	VFG038731(gb|YP_008042999)	(flaA) flagellin [Polar flagella (VF0473)]	[Aeromonas hydrophila ML09-119]	Treponema_socranskii_like_3	ERR3393561_DBSCAN_round3_28	ERR3393561	Korea	lim2020	333_0	0.00110717
35.2	1.3e-64	239.2	VFG044201(gi:66045819)	(ascF) diaminobutyrate--2-oxoglutarate aminotransferase [achromobactin (IA003)]	[Pseudomonas syringae pv. syringae B728a]	Treponema_socranskii_like_3	ERR3393561_DBSCAN_round3_28	ERR3393561	Korea	lim2020	333_0	0.00110717
50.2	2.1e-126	444.5	VFG016046(gb|NP_251103)	(pvdH) diaminobutyrate-2-oxoglutarate aminotransferase PvdH [pyoverdine (IA001)]	[Pseudomonas aeruginosa PAO1]	Treponema_socranskii_like_3	ERR3393561_DBSCAN_round3_28	ERR3393561	Korea	lim2020	333_0	0.00110717
45.5	4.6e-61	226.9	VFG038733(gi:330829152)	(flaA) flagellin-like protein [Polar flagella (CVF786)]	[Aeromonas veronii B565]	Succinivibrio_dextrinosolvens_like_1	ERR3393561_DBSCAN_round32_5	ERR3393561	Korea	lim2020	368_0	0.00856118
77.3	9.2e-34	134.4	VFG038731(gb|YP_008042999)	(flaA) flagellin [Polar flagella (VF0473)]	[Aeromonas hydrophila ML09-119]	Succinivibrio_dextrinosolvens_like_1	ERR3393561_DBSCAN_round32_5	ERR3393561	Korea	lim2020	368_0	0.00856118
72.9	1.1e-52	198	VFG038731(gb|YP_008042999)	(flaA) flagellin [Polar flagella (VF0473)]	[Aeromonas hydrophila ML09-119]	Succinivibrio_dextrinosolvens_like_1	ERR3393561_DBSCAN_round32_5	ERR3393561	Korea	lim2020	368_0	0.00856118
37.9	1e-30	125.6	VFG012163(gi:18309419)	(hlyB) probable hemolysin [Hemolysin (CVF417)]	[Clostridium perfringens str. 13]	Succinivibrio_dextrinosolvens_like_1	ERR3393561_DBSCAN_round32_5	ERR3393561	Korea	lim2020	368_0	0.00856118
47.5	2.5e-39	154.1	VFG038730(gb|YP_856234)	(flaA) flagellin [ND (AI144)]	[Aeromonas hydrophila subsp. hydrophila ATCC 7966]	Succinivibrio_dextrinosolvens_like_1	ERR3393561_DBSCAN_round32_5	ERR3393561	Korea	lim2020	368_0	0.00856118
41.4	1.2e-21	94.4	VFG014627(gi:146307828)	(fleN) Cobyrinic acid a,c-diamide synthase [Flagella (CVF521)]	[Pseudomonas mendocina ymp]	Succinivibrio_dextrinosolvens_like_1	ERR3393561_DBSCAN_round32_5	ERR3393561	Korea	lim2020	368_0	0.00856118
57.9	3.1e-69	253.8	VFG038731(gb|YP_008042999)	(flaA) flagellin [Polar flagella (VF0473)]	[Aeromonas hydrophila ML09-119]	Succinivibrio_dextrinosolvens_like_1	ERR3393561_DBSCAN_round32_5	ERR3393561	Korea	lim2020	368_0	0.00856118
56.3	3.5e-83	300.4	VFG038730(gb|YP_856234)	(flaA) flagellin [ND (AI144)]	[Aeromonas hydrophila subsp. hydrophila ATCC 7966]	Succinivibrio_dextrinosolvens_like_1	ERR3393561_DBSCAN_round32_5	ERR3393561	Korea	lim2020	368_0	0.00856118
61.4	2.6e-56	210.3	VFG014626(gi:77457789)	(fleN) Cobyrinic acid a,c-diamide synthase [Flagella (CVF521)]	[Pseudomonas fluorescens Pf0-1]	Succinivibrio_dextrinosolvens_like_1	ERR3393561_DBSCAN_round32_5	ERR3393561	Korea	lim2020	368_0	0.00856118
48	5e-41	159.8	VFG000557(gb|NP_461817)	(invA) type III secretion system major export apparatus protein InvA [TTSS(SPI-1 encode) (VF0116)]	[Salmonella enterica subsp. enterica serovar Typhimurium str. LT2]	Succinivibrio_dextrinosolvens_like_1	ERR3393561_DBSCAN_round32_5	ERR3393561	Korea	lim2020	368_0	0.00856118
60.3	3.4e-85	307	VFG038733(gi:330829152)	(flaA) flagellin-like protein [Polar flagella (CVF786)]	[Aeromonas veronii B565]	Succinivibrio_dextrinosolvens_like_1	ERR3393561_DBSCAN_round32_5	ERR3393561	Korea	lim2020	368_0	0.00856118
49.8	5.1e-40	156.4	VFG038731(gb|YP_008042999)	(flaA) flagellin [Polar flagella (VF0473)]	[Aeromonas hydrophila ML09-119]	Succinivibrio_dextrinosolvens_like_1	ERR3393561_DBSCAN_round32_5	ERR3393561	Korea	lim2020	368_0	0.00856118
50.5	7.1e-73	266.2	VFG038731(gb|YP_008042999)	(flaA) flagellin [Polar flagella (VF0473)]	[Aeromonas hydrophila ML09-119]	Succinivibrio_dextrinosolvens_like_1	ERR3393561_DBSCAN_round32_5	ERR3393561	Korea	lim2020	368_0	0.00856118
59.3	4.2e-83	300.1	VFG038733(gi:330829152)	(flaA) flagellin-like protein [Polar flagella (CVF786)]	[Aeromonas veronii B565]	Succinivibrio_dextrinosolvens_like_1	ERR3393561_DBSCAN_round32_5	ERR3393561	Korea	lim2020	368_0	0.00856118
47.7	6.9e-29	119	VFG038730(gb|YP_856234)	(flaA) flagellin [ND (AI144)]	[Aeromonas hydrophila subsp. hydrophila ATCC 7966]	Succinivibrio_dextrinosolvens_like_1	ERR3393561_DBSCAN_round32_5	ERR3393561	Korea	lim2020	368_0	0.00856118
35.9	7e-26	109.4	VFG000841(gb|YP_325609)	(hlyB) hemolysin transport protein [Hemolysin (VF0207)]	[Escherichia coli O157:H7 str. EDL933]	Succinivibrio_dextrinosolvens_like_1	ERR3393561_DBSCAN_round32_5	ERR3393561	Korea	lim2020	368_0	0.00856118
57.7	8.5e-83	298.9	VFG012177(gi:18310800)	(hlyD) probable hemolysin [Hemolysin (CVF417)]	[Clostridium perfringens str. 13]	Ruminococcus_sp._JE7A12_like_7	ERR3393561_DBSCAN_round3700_10	ERR3393561	Korea	lim2020	761_0	0.000333876
35.6	2.8e-26	110.9	VFG012478(gi:110643970)	(hlyB) alpha-hemolysin translocation ATP-binding protein HlyB [Alpha-hemolysin (CVF453)]	[Escherichia coli 536]	Flintibacter_sp._KGMB00164_like_6	ERR3393561_DBSCAN_round3700_32	ERR3393561	Korea	lim2020	496_0	0.00503644
37	3.7e-29	120.6	VFG033882(gi:260718956)	(hlyB) hemolysin B [Alpha-hemolysin (CVF453)]	[Escherichia coli O103:H2 str. 12009]	Flintibacter_sp._KGMB00164_like_6	ERR3393561_DBSCAN_round3700_32	ERR3393561	Korea	lim2020	496_0	0.00503644
36.2	1.1e-35	142.1	VFG016238(gi:56964297)	(hlyIII) hemolysin [Hemolysin III (CVF560)]	[Bacillus clausii KSM-K16]	Flintibacter_sp._KGMB00164_like_6	ERR3393561_DBSCAN_round3700_32	ERR3393561	Korea	lim2020	496_0	0.00503644
58	2.6e-76	277.3	VFG012177(gi:18310800)	(hlyD) probable hemolysin [Hemolysin (CVF417)]	[Clostridium perfringens str. 13]	Flintibacter_sp._KGMB00164_like_6	ERR3393561_DBSCAN_round3700_32	ERR3393561	Korea	lim2020	496_0	0.00503644
44.3	1.1e-43	168.7	VFG016237(gi:15615428)	(hlyIII) hemolysin III [Hemolysin III (CVF560)]	[Bacillus halodurans C-125]	Pseudoclostridium_thermosuccinogenes_like_2	ERR3393562_DBSCAN_round2_2	ERR3393562	Korea	lim2020	754_0	0.000696039
35	8.1e-26	109.4	VFG033885(gi:386617331)	(hlyB) hemolysin translocation ATP-binding protein HlyB [Alpha-hemolysin (CVF453)]	[Escherichia coli UMNK88]	Pseudoclostridium_thermosuccinogenes_like_2	ERR3393562_DBSCAN_round2_2	ERR3393562	Korea	lim2020	754_0	0.000696039
35.9	1.6e-27	115.2	VFG033885(gi:386617331)	(hlyB) hemolysin translocation ATP-binding protein HlyB [Alpha-hemolysin (CVF453)]	[Escherichia coli UMNK88]	Pseudoclostridium_thermosuccinogenes_like_2	ERR3393562_DBSCAN_round2_2	ERR3393562	Korea	lim2020	754_0	0.000696039
38.9	2.3e-82	298.1	VFG022656(gi:169628525)	(lysA) diaminopimelate decarboxylase [Lysine synthesis (CVF310)]	[Mycobacterium abscessus ATCC 19977]	Pseudoclostridium_thermosuccinogenes_like_2	ERR3393562_DBSCAN_round2_2	ERR3393562	Korea	lim2020	754_0	0.000696039
60.5	2.3e-80	290.8	VFG012177(gi:18310800)	(hlyD) probable hemolysin [Hemolysin (CVF417)]	[Clostridium perfringens str. 13]	Pseudoclostridium_thermosuccinogenes_like_2	ERR3393562_DBSCAN_round2_2	ERR3393562	Korea	lim2020	754_0	0.000696039
50.2	5.1e-57	213	VFG019172(gi:170758667)	(hlyIII) hemolysin III [Hemolysin (CVF417)]	[Clostridium botulinum A3 str. Loch Maree]	Ruminococcus_like_4	ERR3393563_DBSCAN_round2_1	ERR3393563	Korea	lim2020	747_1	0.000424298
42.7	2e-52	198	VFG012177(gi:18310800)	(hlyD) probable hemolysin [Hemolysin (CVF417)]	[Clostridium perfringens str. 13]	Ruminococcus_like_4	ERR3393563_DBSCAN_round2_1	ERR3393563	Korea	lim2020	747_1	0.000424298
37.6	2.9e-31	127.5	VFG016229(gi:30020330)	(hlyIII) Hemolysin III [Hemolysin III (CVF560)]	[Bacillus cereus ATCC 14579]	Treponema_brennaborense_like_4	ERR3393564_DBSCAN_round1_1	ERR3393564	Korea	lim2020	341_2	0.000767758
37.9	1.1e-48	185.7	VFG038732(gi:145299590)	(flaA) flagellin A [Polar flagella (CVF786)]	[Aeromonas salmonicida subsp. salmonicida A449]	Treponema_brennaborense_like_4	ERR3393564_DBSCAN_round1_1	ERR3393564	Korea	lim2020	341_2	0.000767758
36.7	2.7e-37	147.5	VFG014626(gi:77457789)	(fleN) Cobyrinic acid a,c-diamide synthase [Flagella (CVF521)]	[Pseudomonas fluorescens Pf0-1]	Treponema_brennaborense_like_4	ERR3393564_DBSCAN_round1_1	ERR3393564	Korea	lim2020	341_2	0.000767758
37.3	2.7e-28	117.5	VFG038733(gi:330829152)	(flaA) flagellin-like protein [Polar flagella (CVF786)]	[Aeromonas veronii B565]	Treponema_brennaborense_like_4	ERR3393564_DBSCAN_round1_1	ERR3393564	Korea	lim2020	341_2	0.000767758
36.9	2.3e-34	137.9	VFG012177(gi:18310800)	(hlyD) probable hemolysin [Hemolysin (CVF417)]	[Clostridium perfringens str. 13]	Treponema_brennaborense_like_4	ERR3393564_DBSCAN_round1_1	ERR3393564	Korea	lim2020	341_2	0.000767758
39.6	4.1e-48	183.7	VFG038731(gb|YP_008042999)	(flaA) flagellin [Polar flagella (VF0473)]	[Aeromonas hydrophila ML09-119]	Treponema_brennaborense_like_4	ERR3393564_DBSCAN_round1_1	ERR3393564	Korea	lim2020	341_2	0.000767758
35.1	2e-24	104.8	VFG000907(gb|NP_755448)	(hlyB) Hemolysin B [<alpha-Hemolysin (VF0225)]	[Escherichia coli CFT073]	Treponema_brennaborense_like_4	ERR3393564_DBSCAN_round1_1	ERR3393564	Korea	lim2020	341_2	0.000767758
54.9	7e-138	482.6	VFG016056(gi:77460153)	(pvdH) Diaminobutyrate-2-oxoglutarate transaminase [Pyoverdine (CVF551)]	[Pseudomonas fluorescens Pf0-1]	Treponema_brennaborense_like_4	ERR3393564_DBSCAN_round1_1	ERR3393564	Korea	lim2020	341_2	0.000767758
51.9	4.5e-16	75.5	VFG038731(gb|YP_008042999)	(flaA) flagellin [Polar flagella (VF0473)]	[Aeromonas hydrophila ML09-119]	Treponema_brennaborense_like_4	ERR3393564_DBSCAN_round1_1	ERR3393564	Korea	lim2020	341_2	0.000767758
59.8	7.7e-76	275.8	VFG012177(gi:18310800)	(hlyD) probable hemolysin [Hemolysin (CVF417)]	[Clostridium perfringens str. 13]	Intestinimonas_butyriciproducens_like_1	ERR3393564_DBSCAN_round2_4	ERR3393564	Korea	lim2020	485_0	0.000592376
40.2	6e-48	183.3	VFG000907(gb|NP_755448)	(hlyB) Hemolysin B [<alpha-Hemolysin (VF0225)]	[Escherichia coli CFT073]	Intestinimonas_butyriciproducens_like_1	ERR3393564_DBSCAN_round2_4	ERR3393564	Korea	lim2020	485_0	0.000592376
36.2	1.8e-33	134.8	VFG016237(gi:15615428)	(hlyIII) hemolysin III [Hemolysin III (CVF560)]	[Bacillus halodurans C-125]	Intestinimonas_butyriciproducens_like_1	ERR3393564_DBSCAN_round2_4	ERR3393564	Korea	lim2020	485_0	0.000592376
35.2	1.1e-22	99	VFG012478(gi:110643970)	(hlyB) alpha-hemolysin translocation ATP-binding protein HlyB [Alpha-hemolysin (CVF453)]	[Escherichia coli 536]	Intestinimonas_butyriciproducens_like_1	ERR3393564_DBSCAN_round2_4	ERR3393564	Korea	lim2020	485_0	0.000592376
35.2	3e-20	90.9	VFG000841(gb|YP_325609)	(hlyB) hemolysin transport protein [Hemolysin (VF0207)]	[Escherichia coli O157:H7 str. EDL933]	Sphaerochaeta_pleomorpha_like_1	ERR3393564_DBSCAN_round2_6	ERR3393564	Korea	lim2020	540_3	0.000254738
38.4	1.1e-35	142.1	VFG016238(gi:56964297)	(hlyIII) hemolysin [Hemolysin III (CVF560)]	[Bacillus clausii KSM-K16]	Sphaerochaeta_pleomorpha_like_1	ERR3393564_DBSCAN_round2_6	ERR3393564	Korea	lim2020	540_3	0.000254738
36	1.8e-42	165.2	VFG012478(gi:110643970)	(hlyB) alpha-hemolysin translocation ATP-binding protein HlyB [Alpha-hemolysin (CVF453)]	[Escherichia coli 536]	Ruminococcus_like_5	ERR3393564_DBSCAN_round3849_161	ERR3393564	Korea	lim2020	330_0	0.000411909
47.1	1.4e-52	198.4	VFG012177(gi:18310800)	(hlyD) probable hemolysin [Hemolysin (CVF417)]	[Clostridium perfringens str. 13]	Ruminococcus_like_5	ERR3393564_DBSCAN_round3849_161	ERR3393564	Korea	lim2020	330_0	0.000411909
35.7	2.9e-42	164.5	VFG012163(gi:18309419)	(hlyB) probable hemolysin [Hemolysin (CVF417)]	[Clostridium perfringens str. 13]	Ruminococcus_like_5	ERR3393564_DBSCAN_round3849_161	ERR3393564	Korea	lim2020	330_0	0.000411909
35.5	5.1e-77	280.8	VFG020560(gi:205353839)	(invA) possible secretory protein (associated with virulence) [TTSS (SPI-1 encode) (CVF031)]	[Salmonella enterica subsp. enterica serovar Gallinarum str. 287/91]	Ruminococcus_like_5	ERR3393564_DBSCAN_round3849_161	ERR3393564	Korea	lim2020	330_0	0.000411909
36.8	1.1e-20	92.4	VFG000841(gb|YP_325609)	(hlyB) hemolysin transport protein [Hemolysin (VF0207)]	[Escherichia coli O157:H7 str. EDL933]	Ruminococcus_like_5	ERR3393564_DBSCAN_round3849_161	ERR3393564	Korea	lim2020	330_0	0.000411909
51.6	1.7e-128	451.4	VFG020075(gi:229591794)	(pvdH) diaminobutyrate--2-oxoglutarate aminotransferase [Pyoverdine (CVF551)]	[Pseudomonas fluorescens SBW25]	Treponema_succinifaciens_like_8	ERR3393564_DBSCAN_round4_22	ERR3393564	Korea	lim2020	336_3	0.00195259
35.2	2.9e-24	104.4	VFG033885(gi:386617331)	(hlyB) hemolysin translocation ATP-binding protein HlyB [Alpha-hemolysin (CVF453)]	[Escherichia coli UMNK88]	Treponema_succinifaciens_like_8	ERR3393564_DBSCAN_round4_22	ERR3393564	Korea	lim2020	336_3	0.00195259
51.5	5.9e-26	109	VFG001940(gb|NP_282287)	(wlaN) beta-1,3 galactosyltransferase [LOS (VF0326)]	[Campylobacter jejuni subsp. jejuni NCTC 11168]	Treponema_succinifaciens_like_8	ERR3393564_DBSCAN_round4_22	ERR3393564	Korea	lim2020	336_3	0.00195259
39.6	1.1e-48	185.7	VFG038733(gi:330829152)	(flaA) flagellin-like protein [Polar flagella (CVF786)]	[Aeromonas veronii B565]	Treponema_succinifaciens_like_8	ERR3393564_DBSCAN_round4_22	ERR3393564	Korea	lim2020	336_3	0.00195259
36.2	1.1e-42	165.6	VFG012163(gi:18309419)	(hlyB) probable hemolysin [Hemolysin (CVF417)]	[Clostridium perfringens str. 13]	Treponema_succinifaciens_like_8	ERR3393564_DBSCAN_round4_22	ERR3393564	Korea	lim2020	336_3	0.00195259
35.6	1.3e-42	165.6	VFG014626(gi:77457789)	(fleN) Cobyrinic acid a,c-diamide synthase [Flagella (CVF521)]	[Pseudomonas fluorescens Pf0-1]	Treponema_succinifaciens_like_8	ERR3393564_DBSCAN_round4_22	ERR3393564	Korea	lim2020	336_3	0.00195259
38.5	5.6e-48	183.3	VFG038733(gi:330829152)	(flaA) flagellin-like protein [Polar flagella (CVF786)]	[Aeromonas veronii B565]	Treponema_succinifaciens_like_8	ERR3393564_DBSCAN_round4_22	ERR3393564	Korea	lim2020	336_3	0.00195259
39.2	2.3e-27	114.8	VFG041852(gi:34498079)	(cpaP) surface presentation of antigens protein SpaP [Cpi-1a + Cpi-1 (SPI-1 like) (SS016)]	[Chromobacterium violaceum ATCC 12472]	Treponema_succinifaciens_like_8	ERR3393564_DBSCAN_round4_22	ERR3393564	Korea	lim2020	336_3	0.00195259
40.3	3.3e-48	184.1	VFG038731(gb|YP_008042999)	(flaA) flagellin [Polar flagella (VF0473)]	[Aeromonas hydrophila ML09-119]	Treponema_succinifaciens_like_8	ERR3393564_DBSCAN_round4_22	ERR3393564	Korea	lim2020	336_3	0.00195259
36.1	2.7e-68	251.9	VFG000841(gb|YP_325609)	(hlyB) hemolysin transport protein [Hemolysin (VF0207)]	[Escherichia coli O157:H7 str. EDL933]	Barnesiella_viscericola_like_4	ERR3393564_DBSCAN_round4_28	ERR3393564	Korea	lim2020	285_1	NA
35.8	1.2e-27	115.5	VFG033885(gi:386617331)	(hlyB) hemolysin translocation ATP-binding protein HlyB [Alpha-hemolysin (CVF453)]	[Escherichia coli UMNK88]	Clostridiales_like_11	ERR3393564_DBSCAN_round4_3	ERR3393564	Korea	lim2020	522_1	NA
38.9	1.5e-38	151.8	VFG000841(gb|YP_325609)	(hlyB) hemolysin transport protein [Hemolysin (VF0207)]	[Escherichia coli O157:H7 str. EDL933]	Clostridiales_like_11	ERR3393564_DBSCAN_round4_3	ERR3393564	Korea	lim2020	522_1	NA
35.2	1.5e-30	125.2	VFG033885(gi:386617331)	(hlyB) hemolysin translocation ATP-binding protein HlyB [Alpha-hemolysin (CVF453)]	[Escherichia coli UMNK88]	Clostridiales_like_11	ERR3393564_DBSCAN_round4_3	ERR3393564	Korea	lim2020	522_1	NA
41.1	7.7e-40	156	VFG000907(gb|NP_755448)	(hlyB) Hemolysin B [<alpha-Hemolysin (VF0225)]	[Escherichia coli CFT073]	Clostridiales_like_11	ERR3393564_DBSCAN_round4_3	ERR3393564	Korea	lim2020	522_1	NA
58.3	3.2e-85	307	VFG012177(gi:18310800)	(hlyD) probable hemolysin [Hemolysin (CVF417)]	[Clostridium perfringens str. 13]	Clostridiales_like_11	ERR3393564_DBSCAN_round4_3	ERR3393564	Korea	lim2020	522_1	NA
35.7	3.8e-33	133.7	VFG016238(gi:56964297)	(hlyIII) hemolysin [Hemolysin III (CVF560)]	[Bacillus clausii KSM-K16]	Alistipes_like_20	ERR3393564_DBSCAN_round4_33	ERR3393564	Korea	lim2020	134_1	0.000445048
38.6	6.1e-41	159.5	VFG016238(gi:56964297)	(hlyIII) hemolysin [Hemolysin III (CVF560)]	[Bacillus clausii KSM-K16]	Paludibacter_propionicigenes_like_9	ERR3393564_DBSCAN_round4_38	ERR3393564	Korea	lim2020	84_3	0.000440021
38.4	2.4e-25	107.5	VFG012177(gi:18310800)	(hlyD) probable hemolysin [Hemolysin (CVF417)]	[Clostridium perfringens str. 13]	Ruminococcus_albus_like_3	ERR3393564_DBSCAN_round44_11	ERR3393564	Korea	lim2020	711_1	NA
40.1	4.6e-42	163.7	VFG000841(gb|YP_325609)	(hlyB) hemolysin transport protein [Hemolysin (VF0207)]	[Escherichia coli O157:H7 str. EDL933]	Ruminococcus_albus_like_3	ERR3393564_DBSCAN_round44_11	ERR3393564	Korea	lim2020	711_1	NA
41.5	1.8e-85	308.5	VFG026392(gi:507420368)	(lysA) diaminopimelate decarboxylase [Lysine synthesis (CVF310)]	[Mycobacterium abscessus subsp. bolletii 50594]	Ruminococcus_albus_like_3	ERR3393564_DBSCAN_round44_11	ERR3393564	Korea	lim2020	711_1	NA
39.7	2.5e-36	144.4	VFG016237(gi:15615428)	(hlyIII) hemolysin III [Hemolysin III (CVF560)]	[Bacillus halodurans C-125]	Ruminococcus_albus_like_3	ERR3393564_DBSCAN_round44_11	ERR3393564	Korea	lim2020	711_1	NA
35.2	5.3e-72	264.2	VFG000907(gb|NP_755448)	(hlyB) Hemolysin B [<alpha-Hemolysin (VF0225)]	[Escherichia coli CFT073]	Paraprevotella_xylaniphila_like_3	ERR3393564_DBSCAN_round5_29	ERR3393564	Korea	lim2020	309_0	0.00146288
35.1	2.8e-23	100.9	VFG000841(gb|YP_325609)	(hlyB) hemolysin transport protein [Hemolysin (VF0207)]	[Escherichia coli O157:H7 str. EDL933]	Muribaculum_intestinale_like_7	ERR3393565_DBSCAN_round1_3	ERR3393565	Korea	lim2020	293_0	0.000525348
41.3	3.1e-24	104	VFG016054(gi:104782686)	(pvdH) diaminobutyrate--2-oxoglutarate aminotransferase [Pyoverdine (CVF551)]	[Pseudomonas entomophila L48]	Alistipes_like_22	ERR3393565_DBSCAN_round1_4	ERR3393565	Korea	lim2020	117_5	0.00120627
43.1	1e-44	172.2	VFG016237(gi:15615428)	(hlyIII) hemolysin III [Hemolysin III (CVF560)]	[Bacillus halodurans C-125]	Ruminococcus_sp._JE7A12_like_8	ERR3393565_DBSCAN_round1_5	ERR3393565	Korea	lim2020	767_0	0.000214796
58.3	3.5e-84	303.5	VFG012177(gi:18310800)	(hlyD) probable hemolysin [Hemolysin (CVF417)]	[Clostridium perfringens str. 13]	Ruminococcus_sp._JE7A12_like_8	ERR3393565_DBSCAN_round1_5	ERR3393565	Korea	lim2020	767_0	0.000214796
35.4	2e-45	174.9	VFG012163(gi:18309419)	(hlyB) probable hemolysin [Hemolysin (CVF417)]	[Clostridium perfringens str. 13]	Ruminococcus_sp._JE7A12_like_8	ERR3393565_DBSCAN_round1_5	ERR3393565	Korea	lim2020	767_0	0.000214796
42.9	7e-95	339.7	VFG026392(gi:507420368)	(lysA) diaminopimelate decarboxylase [Lysine synthesis (CVF310)]	[Mycobacterium abscessus subsp. bolletii 50594]	Ruminococcus_sp._JE7A12_like_8	ERR3393565_DBSCAN_round1_5	ERR3393565	Korea	lim2020	767_0	0.000214796
35.5	1e-28	119	VFG012478(gi:110643970)	(hlyB) alpha-hemolysin translocation ATP-binding protein HlyB [Alpha-hemolysin (CVF453)]	[Escherichia coli 536]	Ruminococcus_sp._JE7A12_like_8	ERR3393565_DBSCAN_round1_5	ERR3393565	Korea	lim2020	767_0	0.000214796
36.2	5e-75	274.2	VFG033882(gi:260718956)	(hlyB) hemolysin B [Alpha-hemolysin (CVF453)]	[Escherichia coli O103:H2 str. 12009]	Alloprevotella_sp._E39_like_5	ERR3393565_DBSCAN_round1_6	ERR3393565	Korea	lim2020	181_8	0.00939754
39.2	2.4e-39	154.5	VFG016238(gi:56964297)	(hlyIII) hemolysin [Hemolysin III (CVF560)]	[Bacillus clausii KSM-K16]	Alloprevotella_sp._E39_like_5	ERR3393565_DBSCAN_round1_6	ERR3393565	Korea	lim2020	181_8	0.00939754
43.3	3.8e-48	183.7	VFG012177(gi:18310800)	(hlyD) probable hemolysin [Hemolysin (CVF417)]	[Clostridium perfringens str. 13]	Acholeplasma_brassicae_like_1	ERR3393565_DBSCAN_round1_9	ERR3393565	Korea	lim2020	322_0	0.000123731
38.8	3.6e-29	120.6	VFG019173(gi:170755086)	(hlyIII) hemolysin III [Hemolysin (CVF417)]	[Clostridium botulinum B1 str. Okra]	Acholeplasma_brassicae_like_1	ERR3393565_DBSCAN_round1_9	ERR3393565	Korea	lim2020	322_0	0.000123731
36.4	4.5e-24	103.6	VFG000841(gb|YP_325609)	(hlyB) hemolysin transport protein [Hemolysin (VF0207)]	[Escherichia coli O157:H7 str. EDL933]	Rhodospirillum_rubrum_like_1	ERR3393565_DBSCAN_round2_17	ERR3393565	Korea	lim2020	42_0	0.000460633
35.2	1.8e-35	141.7	VFG038732(gi:145299590)	(flaA) flagellin A [Polar flagella (CVF786)]	[Aeromonas salmonicida subsp. salmonicida A449]	Clostridiales_like_12	ERR3393565_DBSCAN_round2_18	ERR3393565	Korea	lim2020	569_0	0.000138951
36.7	2.3e-21	94.7	VFG000907(gb|NP_755448)	(hlyB) Hemolysin B [<alpha-Hemolysin (VF0225)]	[Escherichia coli CFT073]	Clostridiales_like_12	ERR3393565_DBSCAN_round2_18	ERR3393565	Korea	lim2020	569_0	0.000138951
44.1	2.2e-44	171	VFG012168(gi:18310456)	(hlyC) probable hemolysin [Hemolysin (CVF417)]	[Clostridium perfringens str. 13]	Clostridiales_like_12	ERR3393565_DBSCAN_round2_18	ERR3393565	Korea	lim2020	569_0	0.000138951
60.2	3.1e-85	307	VFG012177(gi:18310800)	(hlyD) probable hemolysin [Hemolysin (CVF417)]	[Clostridium perfringens str. 13]	Clostridiales_like_12	ERR3393565_DBSCAN_round2_18	ERR3393565	Korea	lim2020	569_0	0.000138951
38.6	1.6e-47	181.8	VFG012163(gi:18309419)	(hlyB) probable hemolysin [Hemolysin (CVF417)]	[Clostridium perfringens str. 13]	Clostridiales_like_12	ERR3393565_DBSCAN_round2_18	ERR3393565	Korea	lim2020	569_0	0.000138951
40.7	2e-45	174.9	VFG015717(gi:170722831)	(fleN) Cobyrinic acid ac-diamide synthase [Flagella (CVF521)]	[Pseudomonas putida W619]	Clostridiales_like_12	ERR3393565_DBSCAN_round2_18	ERR3393565	Korea	lim2020	569_0	0.000138951
35.3	8.4e-42	163.3	VFG040353(gi:350273354)	(rvhB11) virB11 protein [Rvh T4SS (CVF804)]	[Rickettsia japonica YH]	Clostridiales_like_12	ERR3393565_DBSCAN_round2_18	ERR3393565	Korea	lim2020	569_0	0.000138951
43.4	3.9e-51	193.7	VFG038733(gi:330829152)	(flaA) flagellin-like protein [Polar flagella (CVF786)]	[Aeromonas veronii B565]	Anaerocolumna_sp._CBA3638_like_1	ERR3393565_DBSCAN_round2_24	ERR3393565	Korea	lim2020	588_1	0.00128661
44.9	6.8e-130	456.4	VFG033884(gi:386641996)	(hlyB) hemolysin secretion protein HlyB [Alpha-hemolysin (CVF453)]	[Escherichia coli ABU 83972]	Anaerocolumna_sp._CBA3638_like_1	ERR3393565_DBSCAN_round2_24	ERR3393565	Korea	lim2020	588_1	0.00128661
64.9	4.3e-65	239.6	VFG012478(gi:110643970)	(hlyB) alpha-hemolysin translocation ATP-binding protein HlyB [Alpha-hemolysin (CVF453)]	[Escherichia coli 536]	Anaerocolumna_sp._CBA3638_like_1	ERR3393565_DBSCAN_round2_24	ERR3393565	Korea	lim2020	588_1	0.00128661
35.2	5.1e-26	110.2	VFG000841(gb|YP_325609)	(hlyB) hemolysin transport protein [Hemolysin (VF0207)]	[Escherichia coli O157:H7 str. EDL933]	Anaerocolumna_sp._CBA3638_like_1	ERR3393565_DBSCAN_round2_24	ERR3393565	Korea	lim2020	588_1	0.00128661
56.6	3e-80	290.4	VFG012177(gi:18310800)	(hlyD) probable hemolysin [Hemolysin (CVF417)]	[Clostridium perfringens str. 13]	Anaerocolumna_sp._CBA3638_like_1	ERR3393565_DBSCAN_round2_24	ERR3393565	Korea	lim2020	588_1	0.00128661
42.7	1.2e-39	155.2	VFG012168(gi:18310456)	(hlyC) probable hemolysin [Hemolysin (CVF417)]	[Clostridium perfringens str. 13]	Anaerocolumna_sp._CBA3638_like_1	ERR3393565_DBSCAN_round2_24	ERR3393565	Korea	lim2020	588_1	0.00128661
35	8.6e-42	163.3	VFG039029(gi:269958324)	(virB11) type IV secretion system protein VirB11 [Rvh T4SS (CVF797)]	[Anaplasma centrale str. Israel]	Anaerocolumna_sp._CBA3638_like_1	ERR3393565_DBSCAN_round2_24	ERR3393565	Korea	lim2020	588_1	0.00128661
37.9	8.1e-70	256.5	VFG044201(gi:66045819)	(ascF) diaminobutyrate--2-oxoglutarate aminotransferase [achromobactin (IA003)]	[Pseudomonas syringae pv. syringae B728a]	Anaerocolumna_sp._CBA3638_like_1	ERR3393565_DBSCAN_round2_24	ERR3393565	Korea	lim2020	588_1	0.00128661
44.3	5.3e-54	203.4	VFG015717(gi:170722831)	(fleN) Cobyrinic acid ac-diamide synthase [Flagella (CVF521)]	[Pseudomonas putida W619]	Anaerocolumna_sp._CBA3638_like_1	ERR3393565_DBSCAN_round2_24	ERR3393565	Korea	lim2020	588_1	0.00128661
35.6	6.5e-56	210.3	VFG012163(gi:18309419)	(hlyB) probable hemolysin [Hemolysin (CVF417)]	[Clostridium perfringens str. 13]	Anaerocolumna_sp._CBA3638_like_1	ERR3393565_DBSCAN_round2_24	ERR3393565	Korea	lim2020	588_1	0.00128661
43	1.9e-20	90.9	VFG001940(gb|NP_282287)	(wlaN) beta-1,3 galactosyltransferase [LOS (VF0326)]	[Campylobacter jejuni subsp. jejuni NCTC 11168]	Rhodospirillum_rubrum_like_2	ERR3393565_DBSCAN_round2_28	ERR3393565	Korea	lim2020	43_0	0.000227023
35.6	2.3e-20	91.3	VFG033882(gi:260718956)	(hlyB) hemolysin B [Alpha-hemolysin (CVF453)]	[Escherichia coli O103:H2 str. 12009]	Rhodospirillum_rubrum_like_2	ERR3393565_DBSCAN_round2_28	ERR3393565	Korea	lim2020	43_0	0.000227023
40.8	3.6e-86	310.8	VFG026392(gi:507420368)	(lysA) diaminopimelate decarboxylase [Lysine synthesis (CVF310)]	[Mycobacterium abscessus subsp. bolletii 50594]	Christensenella_sp._Marseille-P3954_like_1	ERR3393565_DBSCAN_round2_31	ERR3393565	Korea	lim2020	777_0	0.000152401
37.7	4.8e-38	150.2	VFG012177(gi:18310800)	(hlyD) probable hemolysin [Hemolysin (CVF417)]	[Clostridium perfringens str. 13]	Christensenella_sp._Marseille-P3954_like_1	ERR3393565_DBSCAN_round2_31	ERR3393565	Korea	lim2020	777_0	0.000152401
37.2	1.5e-68	252.3	VFG012163(gi:18309419)	(hlyB) probable hemolysin [Hemolysin (CVF417)]	[Clostridium perfringens str. 13]	Christensenella_sp._Marseille-P3954_like_1	ERR3393565_DBSCAN_round2_31	ERR3393565	Korea	lim2020	777_0	0.000152401
45.6	4.6e-47	179.9	VFG019172(gi:170758667)	(hlyIII) hemolysin III [Hemolysin (CVF417)]	[Clostridium botulinum A3 str. Loch Maree]	Ruminococcus_sp._JE7A12_like_9	ERR3393565_DBSCAN_round2_45	ERR3393565	Korea	lim2020	644_0	0.000550678
60.2	6.3e-86	309.3	VFG012177(gi:18310800)	(hlyD) probable hemolysin [Hemolysin (CVF417)]	[Clostridium perfringens str. 13]	Ruminococcus_sp._JE7A12_like_9	ERR3393565_DBSCAN_round2_45	ERR3393565	Korea	lim2020	644_0	0.000550678
35.6	5.6e-48	183.3	VFG012163(gi:18309419)	(hlyB) probable hemolysin [Hemolysin (CVF417)]	[Clostridium perfringens str. 13]	Ruminococcus_sp._JE7A12_like_9	ERR3393565_DBSCAN_round2_45	ERR3393565	Korea	lim2020	644_0	0.000550678
39.7	8.6e-48	182.6	VFG012177(gi:18310800)	(hlyD) probable hemolysin [Hemolysin (CVF417)]	[Clostridium perfringens str. 13]	Ruminococcus_like_6	ERR3393565_DBSCAN_round2_58	ERR3393565	Korea	lim2020	508_0	0.000322104
37.5	1.6e-78	285.4	VFG026392(gi:507420368)	(lysA) diaminopimelate decarboxylase [Lysine synthesis (CVF310)]	[Mycobacterium abscessus subsp. bolletii 50594]	Ruminococcus_like_6	ERR3393565_DBSCAN_round2_58	ERR3393565	Korea	lim2020	508_0	0.000322104
35.1	8e-22	96.3	VFG033882(gi:260718956)	(hlyB) hemolysin B [Alpha-hemolysin (CVF453)]	[Escherichia coli O103:H2 str. 12009]	Treponema_socranskii_like_4	ERR3393565_DBSCAN_round2_66	ERR3393565	Korea	lim2020	332_1	NA
38.1	3.6e-47	180.6	VFG038733(gi:330829152)	(flaA) flagellin-like protein [Polar flagella (CVF786)]	[Aeromonas veronii B565]	Treponema_socranskii_like_4	ERR3393565_DBSCAN_round2_66	ERR3393565	Korea	lim2020	332_1	NA
37.4	1e-49	189.1	VFG038733(gi:330829152)	(flaA) flagellin-like protein [Polar flagella (CVF786)]	[Aeromonas veronii B565]	Treponema_socranskii_like_4	ERR3393565_DBSCAN_round2_66	ERR3393565	Korea	lim2020	332_1	NA
38.1	4.2e-48	183.7	VFG038732(gi:145299590)	(flaA) flagellin A [Polar flagella (CVF786)]	[Aeromonas salmonicida subsp. salmonicida A449]	Treponema_socranskii_like_4	ERR3393565_DBSCAN_round2_66	ERR3393565	Korea	lim2020	332_1	NA
39	1.2e-30	125.6	VFG000841(gb|YP_325609)	(hlyB) hemolysin transport protein [Hemolysin (VF0207)]	[Escherichia coli O157:H7 str. EDL933]	Treponema_socranskii_like_4	ERR3393565_DBSCAN_round2_66	ERR3393565	Korea	lim2020	332_1	NA
52.8	4.4e-132	463.4	VFG020072(gi:218891607)	(pvdH) diaminobutyrate--2-oxoglutarate aminotransferase [Pyoverdine (CVF551)]	[Pseudomonas aeruginosa LESB58]	Treponema_socranskii_like_4	ERR3393565_DBSCAN_round2_66	ERR3393565	Korea	lim2020	332_1	NA
36.3	8.7e-64	236.5	VFG044201(gi:66045819)	(ascF) diaminobutyrate--2-oxoglutarate aminotransferase [achromobactin (IA003)]	[Pseudomonas syringae pv. syringae B728a]	Treponema_socranskii_like_4	ERR3393565_DBSCAN_round2_66	ERR3393565	Korea	lim2020	332_1	NA
37.2	1.6e-42	165.2	VFG014626(gi:77457789)	(fleN) Cobyrinic acid a,c-diamide synthase [Flagella (CVF521)]	[Pseudomonas fluorescens Pf0-1]	Treponema_socranskii_like_4	ERR3393565_DBSCAN_round2_66	ERR3393565	Korea	lim2020	332_1	NA
35.1	1e-21	95.9	VFG000907(gb|NP_755448)	(hlyB) Hemolysin B [<alpha-Hemolysin (VF0225)]	[Escherichia coli CFT073]	Treponema_socranskii_like_4	ERR3393565_DBSCAN_round2_66	ERR3393565	Korea	lim2020	332_1	NA
36.7	1.4e-27	115.5	VFG041852(gi:34498079)	(cpaP) surface presentation of antigens protein SpaP [Cpi-1a + Cpi-1 (SPI-1 like) (SS016)]	[Chromobacterium violaceum ATCC 12472]	Treponema_socranskii_like_4	ERR3393565_DBSCAN_round2_66	ERR3393565	Korea	lim2020	332_1	NA
37.1	3.6e-41	160.6	VFG012163(gi:18309419)	(hlyB) probable hemolysin [Hemolysin (CVF417)]	[Clostridium perfringens str. 13]	Treponema_socranskii_like_4	ERR3393565_DBSCAN_round2_66	ERR3393565	Korea	lim2020	332_1	NA
36.6	7.8e-76	276.9	VFG033882(gi:260718956)	(hlyB) hemolysin B [Alpha-hemolysin (CVF453)]	[Escherichia coli O103:H2 str. 12009]	Bacteroidales_like_3	ERR3393565_DBSCAN_round2_71	ERR3393565	Korea	lim2020	311_2	0.000462738
35.4	3e-46	177.6	VFG038730(gb|YP_856234)	(flaA) flagellin [ND (AI144)]	[Aeromonas hydrophila subsp. hydrophila ATCC 7966]	Treponema_socranskii_like_5	ERR3393567_DBSCAN_round1120_1	ERR3393567	Korea	lim2020	343_1	0.00104755
39.6	5.5e-48	183.3	VFG038733(gi:330829152)	(flaA) flagellin-like protein [Polar flagella (CVF786)]	[Aeromonas veronii B565]	Treponema_socranskii_like_5	ERR3393567_DBSCAN_round1120_1	ERR3393567	Korea	lim2020	343_1	0.00104755
37.4	7.3e-48	183	VFG038733(gi:330829152)	(flaA) flagellin-like protein [Polar flagella (CVF786)]	[Aeromonas veronii B565]	Treponema_socranskii_like_5	ERR3393567_DBSCAN_round1120_1	ERR3393567	Korea	lim2020	343_1	0.00104755
39.3	4.4e-26	110.5	VFG041852(gi:34498079)	(cpaP) surface presentation of antigens protein SpaP [Cpi-1a + Cpi-1 (SPI-1 like) (SS016)]	[Chromobacterium violaceum ATCC 12472]	Treponema_socranskii_like_5	ERR3393567_DBSCAN_round1120_1	ERR3393567	Korea	lim2020	343_1	0.00104755
38.8	6.8e-46	176.4	VFG038731(gb|YP_008042999)	(flaA) flagellin [Polar flagella (VF0473)]	[Aeromonas hydrophila ML09-119]	Treponema_socranskii_like_5	ERR3393567_DBSCAN_round1120_1	ERR3393567	Korea	lim2020	343_1	0.00104755
36.4	1.1e-43	169.1	VFG014626(gi:77457789)	(fleN) Cobyrinic acid a,c-diamide synthase [Flagella (CVF521)]	[Pseudomonas fluorescens Pf0-1]	Treponema_socranskii_like_5	ERR3393567_DBSCAN_round1120_1	ERR3393567	Korea	lim2020	343_1	0.00104755
39.1	9.5e-48	182.6	VFG038731(gb|YP_008042999)	(flaA) flagellin [Polar flagella (VF0473)]	[Aeromonas hydrophila ML09-119]	Treponema_socranskii_like_5	ERR3393567_DBSCAN_round1120_1	ERR3393567	Korea	lim2020	343_1	0.00104755
53.9	2.7e-134	470.7	VFG020072(gi:218891607)	(pvdH) diaminobutyrate--2-oxoglutarate aminotransferase [Pyoverdine (CVF551)]	[Pseudomonas aeruginosa LESB58]	Treponema_socranskii_like_5	ERR3393567_DBSCAN_round1120_1	ERR3393567	Korea	lim2020	343_1	0.00104755
37	2.6e-81	294.7	VFG026404(gi:385990722)	(lysA) diaminopimelate decarboxylase lysA [Lysine synthesis (CVF310)]	[Mycobacterium tuberculosis CCDC5180]	Anaerotignum_propionicum_like_3	ERR3393567_DBSCAN_round2_1	ERR3393567	Korea	lim2020	354_0	0.000698344
49.6	1.7e-29	120.9	VFG000907(gb|NP_755448)	(hlyB) Hemolysin B [<alpha-Hemolysin (VF0225)]	[Escherichia coli CFT073]	Anaerotignum_propionicum_like_3	ERR3393567_DBSCAN_round2_1	ERR3393567	Korea	lim2020	354_0	0.000698344
41.3	1.2e-43	168.7	VFG012177(gi:18310800)	(hlyD) probable hemolysin [Hemolysin (CVF417)]	[Clostridium perfringens str. 13]	Anaerotignum_propionicum_like_3	ERR3393567_DBSCAN_round2_1	ERR3393567	Korea	lim2020	354_0	0.000698344
35.5	2.5e-74	271.9	VFG012480(gi:91213873)	(hlyB) hemolysin secretion protein HlyB [Alpha-hemolysin (CVF453)]	[Escherichia coli UTI89]	Tenuifilum_thalassicum_like_3	ERR3393567_DBSCAN_round3_10	ERR3393567	Korea	lim2020	94_3	0.000735041
38	7.4e-44	169.5	VFG012177(gi:18310800)	(hlyD) probable hemolysin [Hemolysin (CVF417)]	[Clostridium perfringens str. 13]	Treponema_brennaborense_like_5	ERR3393567_DBSCAN_round3_3	ERR3393567	Korea	lim2020	775_0	0.000296315
35.1	3.7e-28	117.5	VFG012478(gi:110643970)	(hlyB) alpha-hemolysin translocation ATP-binding protein HlyB [Alpha-hemolysin (CVF453)]	[Escherichia coli 536]	Treponema_brennaborense_like_5	ERR3393567_DBSCAN_round3_3	ERR3393567	Korea	lim2020	775_0	0.000296315
40.5	1.5e-24	104.8	VFG033885(gi:386617331)	(hlyB) hemolysin translocation ATP-binding protein HlyB [Alpha-hemolysin (CVF453)]	[Escherichia coli UMNK88]	Treponema_brennaborense_like_5	ERR3393567_DBSCAN_round3_3	ERR3393567	Korea	lim2020	775_0	0.000296315
36	2.4e-28	117.9	VFG033882(gi:260718956)	(hlyB) hemolysin B [Alpha-hemolysin (CVF453)]	[Escherichia coli O103:H2 str. 12009]	Treponema_brennaborense_like_5	ERR3393567_DBSCAN_round3_3	ERR3393567	Korea	lim2020	775_0	0.000296315
41.2	3.8e-44	170.2	VFG016237(gi:15615428)	(hlyIII) hemolysin III [Hemolysin III (CVF560)]	[Bacillus halodurans C-125]	Hungateiclostridium_clariflavum_like_3	ERR3393567_DBSCAN_round3_5	ERR3393567	Korea	lim2020	670_0	7.2501e-05
35.2	2.8e-26	110.9	VFG012478(gi:110643970)	(hlyB) alpha-hemolysin translocation ATP-binding protein HlyB [Alpha-hemolysin (CVF453)]	[Escherichia coli 536]	Hungateiclostridium_clariflavum_like_3	ERR3393567_DBSCAN_round3_5	ERR3393567	Korea	lim2020	670_0	7.2501e-05
35	1.8e-24	105.1	VFG012478(gi:110643970)	(hlyB) alpha-hemolysin translocation ATP-binding protein HlyB [Alpha-hemolysin (CVF453)]	[Escherichia coli 536]	Hungateiclostridium_clariflavum_like_3	ERR3393567_DBSCAN_round3_5	ERR3393567	Korea	lim2020	670_0	7.2501e-05
63.3	4.7e-89	319.7	VFG012177(gi:18310800)	(hlyD) probable hemolysin [Hemolysin (CVF417)]	[Clostridium perfringens str. 13]	Hungateiclostridium_clariflavum_like_3	ERR3393567_DBSCAN_round3_5	ERR3393567	Korea	lim2020	670_0	7.2501e-05
50.7	4.7e-57	213.4	VFG016516(gi:83319276)	(hlyA) hemolysin A [Hemolysin (CVF589)]	[Mycoplasma capricolum subsp. capricolum ATCC 27343]	Erysipelotrichaceae_like_4	ERR3393567_DBSCAN_round3788_1	ERR3393567	Korea	lim2020	426_0	0.000402347
38.8	5.9e-30	123.2	VFG033882(gi:260718956)	(hlyB) hemolysin B [Alpha-hemolysin (CVF453)]	[Escherichia coli O103:H2 str. 12009]	Erysipelotrichaceae_like_4	ERR3393567_DBSCAN_round3788_1	ERR3393567	Korea	lim2020	426_0	0.000402347
35.8	1e-69	256.1	VFG026397(gi:443492209)	(lysA) diaminopimelate decarboxylase LysA [Lysine synthesis (CVF310)]	[Mycobacterium liflandii 128FXT]	Acholeplasma_brassicae_like_2	ERR3393567_DBSCAN_round3906_9	ERR3393567	Korea	lim2020	360_0	0.000275718
35.7	2.2e-33	134.4	VFG016238(gi:56964297)	(hlyIII) hemolysin [Hemolysin III (CVF560)]	[Bacillus clausii KSM-K16]	Alistipes_like_24	ERR3393567_DBSCAN_round3907_41	ERR3393567	Korea	lim2020	134_2	0.000283134
37.2	4.6e-76	277.7	VFG000907(gb|NP_755448)	(hlyB) Hemolysin B [<alpha-Hemolysin (VF0225)]	[Escherichia coli CFT073]	Tenuifilum_thalassicum_like_4	ERR3393567_DBSCAN_round3913_118	ERR3393567	Korea	lim2020	101_0	0.00150701
41.5	3.4e-46	177.2	VFG012177(gi:18310800)	(hlyD) probable hemolysin [Hemolysin (CVF417)]	[Clostridium perfringens str. 13]	Clostridiales_like_13	ERR3393567_DBSCAN_round4_11	ERR3393567	Korea	lim2020	614_0	0.000168806
35.5	1.9e-28	118.2	VFG012478(gi:110643970)	(hlyB) alpha-hemolysin translocation ATP-binding protein HlyB [Alpha-hemolysin (CVF453)]	[Escherichia coli 536]	Clostridiales_like_13	ERR3393567_DBSCAN_round4_11	ERR3393567	Korea	lim2020	614_0	0.000168806
39.1	1.6e-83	302	VFG026398(gi:397678996)	(lysA) diaminopimelate decarboxylase [Lysine synthesis (CVF310)]	[Mycobacterium abscessus subsp. bolletii str. GO 06]	Clostridiales_like_13	ERR3393567_DBSCAN_round4_11	ERR3393567	Korea	lim2020	614_0	0.000168806
36.6	8.6e-72	263.1	VFG012163(gi:18309419)	(hlyB) probable hemolysin [Hemolysin (CVF417)]	[Clostridium perfringens str. 13]	Clostridiales_like_13	ERR3393567_DBSCAN_round4_11	ERR3393567	Korea	lim2020	614_0	0.000168806
39.8	7.4e-40	156	VFG016237(gi:15615428)	(hlyIII) hemolysin III [Hemolysin III (CVF560)]	[Bacillus halodurans C-125]	Clostridiales_like_13	ERR3393567_DBSCAN_round4_11	ERR3393567	Korea	lim2020	614_0	0.000168806
39.6	1.1e-48	185.7	VFG038733(gi:330829152)	(flaA) flagellin-like protein [Polar flagella (CVF786)]	[Aeromonas veronii B565]	Treponema_socranskii_like_6	ERR3393567_DBSCAN_round4_9	ERR3393567	Korea	lim2020	336_14	0.00183361
39.2	2.3e-27	114.8	VFG041852(gi:34498079)	(cpaP) surface presentation of antigens protein SpaP [Cpi-1a + Cpi-1 (SPI-1 like) (SS016)]	[Chromobacterium violaceum ATCC 12472]	Treponema_socranskii_like_6	ERR3393567_DBSCAN_round4_9	ERR3393567	Korea	lim2020	336_14	0.00183361
39.9	1.2e-47	182.2	VFG038731(gb|YP_008042999)	(flaA) flagellin [Polar flagella (VF0473)]	[Aeromonas hydrophila ML09-119]	Treponema_socranskii_like_6	ERR3393567_DBSCAN_round4_9	ERR3393567	Korea	lim2020	336_14	0.00183361
35.6	1.3e-42	165.6	VFG014626(gi:77457789)	(fleN) Cobyrinic acid a,c-diamide synthase [Flagella (CVF521)]	[Pseudomonas fluorescens Pf0-1]	Treponema_socranskii_like_6	ERR3393567_DBSCAN_round4_9	ERR3393567	Korea	lim2020	336_14	0.00183361
36.2	1.1e-42	165.6	VFG012163(gi:18309419)	(hlyB) probable hemolysin [Hemolysin (CVF417)]	[Clostridium perfringens str. 13]	Treponema_socranskii_like_6	ERR3393567_DBSCAN_round4_9	ERR3393567	Korea	lim2020	336_14	0.00183361
38.5	5.6e-48	183.3	VFG038733(gi:330829152)	(flaA) flagellin-like protein [Polar flagella (CVF786)]	[Aeromonas veronii B565]	Treponema_socranskii_like_6	ERR3393567_DBSCAN_round4_9	ERR3393567	Korea	lim2020	336_14	0.00183361
35.2	2.9e-24	104.4	VFG033885(gi:386617331)	(hlyB) hemolysin translocation ATP-binding protein HlyB [Alpha-hemolysin (CVF453)]	[Escherichia coli UMNK88]	Treponema_socranskii_like_6	ERR3393567_DBSCAN_round4_9	ERR3393567	Korea	lim2020	336_14	0.00183361
51.6	1.7e-128	451.4	VFG020075(gi:229591794)	(pvdH) diaminobutyrate--2-oxoglutarate aminotransferase [Pyoverdine (CVF551)]	[Pseudomonas fluorescens SBW25]	Treponema_socranskii_like_6	ERR3393567_DBSCAN_round4_9	ERR3393567	Korea	lim2020	336_14	0.00183361
38.9	9.1e-88	316.2	VFG012163(gi:18309419)	(hlyB) probable hemolysin [Hemolysin (CVF417)]	[Clostridium perfringens str. 13]	Ruminococcus_sp._JE7A12_like_10	ERR3393567_DBSCAN_round40_17	ERR3393567	Korea	lim2020	695_0	0.000318576
37.7	2.1e-26	111.3	VFG012478(gi:110643970)	(hlyB) alpha-hemolysin translocation ATP-binding protein HlyB [Alpha-hemolysin (CVF453)]	[Escherichia coli 536]	Ruminococcus_sp._JE7A12_like_10	ERR3393567_DBSCAN_round40_17	ERR3393567	Korea	lim2020	695_0	0.000318576
42.9	4.4e-64	236.9	VFG012478(gi:110643970)	(hlyB) alpha-hemolysin translocation ATP-binding protein HlyB [Alpha-hemolysin (CVF453)]	[Escherichia coli 536]	Ruminococcus_sp._JE7A12_like_10	ERR3393567_DBSCAN_round40_17	ERR3393567	Korea	lim2020	695_0	0.000318576
42.5	8.3e-96	342.8	VFG022656(gi:169628525)	(lysA) diaminopimelate decarboxylase [Lysine synthesis (CVF310)]	[Mycobacterium abscessus ATCC 19977]	Ruminococcus_sp._JE7A12_like_10	ERR3393567_DBSCAN_round40_17	ERR3393567	Korea	lim2020	695_0	0.000318576
41.5	1.5e-40	158.3	VFG019172(gi:170758667)	(hlyIII) hemolysin III [Hemolysin (CVF417)]	[Clostridium botulinum A3 str. Loch Maree]	Ruminococcus_sp._JE7A12_like_10	ERR3393567_DBSCAN_round40_17	ERR3393567	Korea	lim2020	695_0	0.000318576
59.2	5.4e-85	306.2	VFG012177(gi:18310800)	(hlyD) probable hemolysin [Hemolysin (CVF417)]	[Clostridium perfringens str. 13]	Ruminococcus_sp._JE7A12_like_10	ERR3393567_DBSCAN_round40_17	ERR3393567	Korea	lim2020	695_0	0.000318576
38.4	1.1e-35	142.1	VFG016238(gi:56964297)	(hlyIII) hemolysin [Hemolysin III (CVF560)]	[Bacillus clausii KSM-K16]	Sphaerochaeta_pleomorpha_like_2	ERR3393567_DBSCAN_round5_11	ERR3393567	Korea	lim2020	540_1	0.000224937
40.4	2.8e-44	170.6	VFG012186(gi:110802509)	(hlyIII) hemolysin III [Hemolysin (CVF417)]	[Clostridium perfringens SM101]	Bacteroidales_like_4	ERR3393567_DBSCAN_round7_30	ERR3393567	Korea	lim2020	268_1	0.002139
38.7	1.9e-79	288.5	VFG026392(gi:507420368)	(lysA) diaminopimelate decarboxylase [Lysine synthesis (CVF310)]	[Mycobacterium abscessus subsp. bolletii 50594]	Elusimicrobium_minutum_like_4	ERR3393567_DBSCAN_round7_37	ERR3393567	Korea	lim2020	379_0	0.00028303
36.9	1.1e-27	115.5	VFG012478(gi:110643970)	(hlyB) alpha-hemolysin translocation ATP-binding protein HlyB [Alpha-hemolysin (CVF453)]	[Escherichia coli 536]	Elusimicrobium_minutum_like_4	ERR3393567_DBSCAN_round7_37	ERR3393567	Korea	lim2020	379_0	0.00028303
43.3	6.6e-59	219.5	VFG012177(gi:18310800)	(hlyD) probable hemolysin [Hemolysin (CVF417)]	[Clostridium perfringens str. 13]	Elusimicrobium_minutum_like_4	ERR3393567_DBSCAN_round7_37	ERR3393567	Korea	lim2020	379_0	0.00028303
36.8	6.7e-41	159.8	VFG038730(gb|YP_856234)	(flaA) flagellin [ND (AI144)]	[Aeromonas hydrophila subsp. hydrophila ATCC 7966]	Elusimicrobium_minutum_like_4	ERR3393567_DBSCAN_round7_37	ERR3393567	Korea	lim2020	379_0	0.00028303
37	1.1e-29	122.5	VFG011232(gi:115422748)	(flaA) flagellin [Flagella (CVF382)]	[Bordetella avium 197N]	Elusimicrobium_minutum_like_4	ERR3393567_DBSCAN_round7_37	ERR3393567	Korea	lim2020	379_0	0.00028303
35.5	4.7e-42	163.7	VFG038730(gb|YP_856234)	(flaA) flagellin [ND (AI144)]	[Aeromonas hydrophila subsp. hydrophila ATCC 7966]	Elusimicrobium_minutum_like_4	ERR3393567_DBSCAN_round7_37	ERR3393567	Korea	lim2020	379_0	0.00028303
37.9	1.2e-28	118.6	VFG016238(gi:56964297)	(hlyIII) hemolysin [Hemolysin III (CVF560)]	[Bacillus clausii KSM-K16]	Paraprevotella_xylaniphila_like_5	ERR3393567_DBSCAN_round7_38	ERR3393567	Korea	lim2020	189_9	0.00437578
36.5	6.1e-64	236.9	VFG012163(gi:18309419)	(hlyB) probable hemolysin [Hemolysin (CVF417)]	[Clostridium perfringens str. 13]	Ruminococcus_sp._JE7A12_like_11	ERR3393567_DBSCAN_round7_66	ERR3393567	Korea	lim2020	668_0	3.44801e-05
35.7	2.2e-26	111.3	VFG012478(gi:110643970)	(hlyB) alpha-hemolysin translocation ATP-binding protein HlyB [Alpha-hemolysin (CVF453)]	[Escherichia coli 536]	Ruminococcus_sp._JE7A12_like_11	ERR3393567_DBSCAN_round7_66	ERR3393567	Korea	lim2020	668_0	3.44801e-05
61.5	6.8e-88	315.8	VFG012177(gi:18310800)	(hlyD) probable hemolysin [Hemolysin (CVF417)]	[Clostridium perfringens str. 13]	Ruminococcus_sp._JE7A12_like_11	ERR3393567_DBSCAN_round7_66	ERR3393567	Korea	lim2020	668_0	3.44801e-05
36.9	3.7e-80	290.8	VFG022656(gi:169628525)	(lysA) diaminopimelate decarboxylase [Lysine synthesis (CVF310)]	[Mycobacterium abscessus ATCC 19977]	Ruminococcus_sp._JE7A12_like_11	ERR3393567_DBSCAN_round7_66	ERR3393567	Korea	lim2020	668_0	3.44801e-05
42.2	5.7e-40	156.4	VFG019172(gi:170758667)	(hlyIII) hemolysin III [Hemolysin (CVF417)]	[Clostridium botulinum A3 str. Loch Maree]	Ruminococcus_sp._JE7A12_like_11	ERR3393567_DBSCAN_round7_66	ERR3393567	Korea	lim2020	668_0	3.44801e-05
35.3	6.6e-75	273.9	VFG012480(gi:91213873)	(hlyB) hemolysin secretion protein HlyB [Alpha-hemolysin (CVF453)]	[Escherichia coli UTI89]	Tenuifilum_thalassicum_like_5	ERR3393569_DBSCAN_round2_9	ERR3393569	Korea	lim2020	94_6	0.00107681
35.2	7.9e-68	250.4	VFG012480(gi:91213873)	(hlyB) hemolysin secretion protein HlyB [Alpha-hemolysin (CVF453)]	[Escherichia coli UTI89]	Alistipes_like_25	ERR3393569_DBSCAN_round3_6	ERR3393569	Korea	lim2020	161_1	0.00031261
35.6	2.1e-24	104.8	VFG033882(gi:260718956)	(hlyB) hemolysin B [Alpha-hemolysin (CVF453)]	[Escherichia coli O103:H2 str. 12009]	Bacteroidales_like_5	ERR3393569_DBSCAN_round4_29	ERR3393569	Korea	lim2020	240_2	0.000380505
35.5	8.5e-70	256.9	VFG033882(gi:260718956)	(hlyB) hemolysin B [Alpha-hemolysin (CVF453)]	[Escherichia coli O103:H2 str. 12009]	Bacteroidales_like_5	ERR3393569_DBSCAN_round4_29	ERR3393569	Korea	lim2020	240_2	0.000380505
36.2	1.8e-25	108.2	VFG000907(gb|NP_755448)	(hlyB) Hemolysin B [<alpha-Hemolysin (VF0225)]	[Escherichia coli CFT073]	Tenuifilum_thalassicum_like_6	ERR3393569_DBSCAN_round4_32	ERR3393569	Korea	lim2020	89_5	0.000392613
44.2	1e-30	124.8	VFG019172(gi:170758667)	(hlyIII) hemolysin III [Hemolysin (CVF417)]	[Clostridium botulinum A3 str. Loch Maree]	Ruminococcus_like_7	ERR3393569_DBSCAN_round458_2	ERR3393569	Korea	lim2020	749_1	0.00172316
41.8	2.5e-40	157.5	VFG012177(gi:18310800)	(hlyD) probable hemolysin [Hemolysin (CVF417)]	[Clostridium perfringens str. 13]	Ruminococcus_like_7	ERR3393569_DBSCAN_round458_2	ERR3393569	Korea	lim2020	749_1	0.00172316
35	1.1e-28	119	VFG000841(gb|YP_325609)	(hlyB) hemolysin transport protein [Hemolysin (VF0207)]	[Escherichia coli O157:H7 str. EDL933]	Fibrobacter_succinogenes_like_2	ERR3393569_DBSCAN_round93_0	ERR3393569	Korea	lim2020	358_1	0.0004106
48.8	3.9e-57	213.4	VFG019172(gi:170758667)	(hlyIII) hemolysin III [Hemolysin (CVF417)]	[Clostridium botulinum A3 str. Loch Maree]	Ruminococcus_like_8	ERR3393570_DBSCAN_round1_1	ERR3393570	Korea	lim2020	749_1	NA
40.5	1.6e-49	188.3	VFG012177(gi:18310800)	(hlyD) probable hemolysin [Hemolysin (CVF417)]	[Clostridium perfringens str. 13]	Ruminococcus_like_8	ERR3393570_DBSCAN_round1_1	ERR3393570	Korea	lim2020	749_1	NA
39.8	2e-47	181.4	VFG038733(gi:330829152)	(flaA) flagellin-like protein [Polar flagella (CVF786)]	[Aeromonas veronii B565]	Ruminococcus_like_8	ERR3393570_DBSCAN_round1_1	ERR3393570	Korea	lim2020	749_1	NA
35.4	6.8e-50	189.9	VFG000841(gb|YP_325609)	(hlyB) hemolysin transport protein [Hemolysin (VF0207)]	[Escherichia coli O157:H7 str. EDL933]	Ruminococcus_like_8	ERR3393570_DBSCAN_round1_1	ERR3393570	Korea	lim2020	749_1	NA
36.5	1.1e-72	266.5	VFG033882(gi:260718956)	(hlyB) hemolysin B [Alpha-hemolysin (CVF453)]	[Escherichia coli O103:H2 str. 12009]	Butyricimonas_like_3	ERR3393570_DBSCAN_round3550_207	ERR3393570	Korea	lim2020	100_1	NA
35.1	2.6e-22	97.8	VFG000907(gb|NP_755448)	(hlyB) Hemolysin B [<alpha-Hemolysin (VF0225)]	[Escherichia coli CFT073]	Alistipes_like_27	ERR3393570_DBSCAN_round4_24	ERR3393570	Korea	lim2020	162_0	0.000802234
36.5	5.5e-28	116.7	VFG000841(gb|YP_325609)	(hlyB) hemolysin transport protein [Hemolysin (VF0207)]	[Escherichia coli O157:H7 str. EDL933]	Fibrobacter_succinogenes_like_3	ERR3393570_DBSCAN_round69_0	ERR3393570	Korea	lim2020	359_1	NA
36.7	4e-29	120.6	VFG033882(gi:260718956)	(hlyB) hemolysin B [Alpha-hemolysin (CVF453)]	[Escherichia coli O103:H2 str. 12009]	Treponema_brennaborense_like_6	ERR3393571_DBSCAN_round1_3	ERR3393571	Korea	lim2020	706_0	0.00184434
41.4	3e-85	307.8	VFG026392(gi:507420368)	(lysA) diaminopimelate decarboxylase [Lysine synthesis (CVF310)]	[Mycobacterium abscessus subsp. bolletii 50594]	Treponema_brennaborense_like_6	ERR3393571_DBSCAN_round1_3	ERR3393571	Korea	lim2020	706_0	0.00184434
36.1	4.1e-27	114	VFG033885(gi:386617331)	(hlyB) hemolysin translocation ATP-binding protein HlyB [Alpha-hemolysin (CVF453)]	[Escherichia coli UMNK88]	Treponema_brennaborense_like_6	ERR3393571_DBSCAN_round1_3	ERR3393571	Korea	lim2020	706_0	0.00184434
42.3	4.5e-46	176.8	VFG012177(gi:18310800)	(hlyD) probable hemolysin [Hemolysin (CVF417)]	[Clostridium perfringens str. 13]	Ruminococcus_like_9	ERR3393571_DBSCAN_round1_4	ERR3393571	Korea	lim2020	553_0	0.000715603
39.9	8e-83	299.7	VFG026392(gi:507420368)	(lysA) diaminopimelate decarboxylase [Lysine synthesis (CVF310)]	[Mycobacterium abscessus subsp. bolletii 50594]	Ruminococcus_like_9	ERR3393571_DBSCAN_round1_4	ERR3393571	Korea	lim2020	553_0	0.000715603
38.9	3e-79	287.7	VFG022656(gi:169628525)	(lysA) diaminopimelate decarboxylase [Lysine synthesis (CVF310)]	[Mycobacterium abscessus ATCC 19977]	Flintibacter_sp._KGMB00164_like_7	ERR3393571_DBSCAN_round2_6	ERR3393571	Korea	lim2020	397_0	0.000623737
41	6.4e-48	183	VFG012177(gi:18310800)	(hlyD) probable hemolysin [Hemolysin (CVF417)]	[Clostridium perfringens str. 13]	Flintibacter_sp._KGMB00164_like_7	ERR3393571_DBSCAN_round2_6	ERR3393571	Korea	lim2020	397_0	0.000623737
42.2	3.8e-65	240.7	VFG000907(gb|NP_755448)	(hlyB) Hemolysin B [<alpha-Hemolysin (VF0225)]	[Escherichia coli CFT073]	Alistipes_like_28	ERR3393571_DBSCAN_round2_7	ERR3393571	Korea	lim2020	135_1	NA
35.1	5.5e-27	113.2	VFG016229(gi:30020330)	(hlyIII) Hemolysin III [Hemolysin III (CVF560)]	[Bacillus cereus ATCC 14579]	Alistipes_like_28	ERR3393571_DBSCAN_round2_7	ERR3393571	Korea	lim2020	135_1	NA
46.5	1e-62	232.3	VFG012480(gi:91213873)	(hlyB) hemolysin secretion protein HlyB [Alpha-hemolysin (CVF453)]	[Escherichia coli UTI89]	Tenuifilum_thalassicum_like_7	ERR3393571_DBSCAN_round3_6	ERR3393571	Korea	lim2020	94_5	0.00245148
35.5	3.2e-30	124	VFG016053(gi:148546878)	(pvdH) 2,4-diaminobutyrate 4-transaminase [Pyoverdine (CVF551)]	[Pseudomonas putida F1]	Tenuifilum_thalassicum_like_7	ERR3393571_DBSCAN_round3_6	ERR3393571	Korea	lim2020	94_5	0.00245148
35.1	2.3e-21	94	VFG012163(gi:18309419)	(hlyB) probable hemolysin [Hemolysin (CVF417)]	[Clostridium perfringens str. 13]	Ruminococcus_like_10	ERR3393571_DBSCAN_round423_1	ERR3393571	Korea	lim2020	749_1	NA
47.4	1.7e-57	214.5	VFG019172(gi:170758667)	(hlyIII) hemolysin III [Hemolysin (CVF417)]	[Clostridium botulinum A3 str. Loch Maree]	Ruminococcus_like_10	ERR3393571_DBSCAN_round423_1	ERR3393571	Korea	lim2020	749_1	NA
40.5	1.6e-49	188.3	VFG012177(gi:18310800)	(hlyD) probable hemolysin [Hemolysin (CVF417)]	[Clostridium perfringens str. 13]	Ruminococcus_like_10	ERR3393571_DBSCAN_round423_1	ERR3393571	Korea	lim2020	749_1	NA
35.8	6.2e-73	267.3	VFG000907(gb|NP_755448)	(hlyB) Hemolysin B [<alpha-Hemolysin (VF0225)]	[Escherichia coli CFT073]	Tenuifilum_thalassicum_like_8	ERR3393571_DBSCAN_round4277_316	ERR3393571	Korea	lim2020	100_1	0.000530996
45.6	1.6e-56	211.5	VFG012177(gi:18310800)	(hlyD) probable hemolysin [Hemolysin (CVF417)]	[Clostridium perfringens str. 13]	Ruminococcus_like_11	ERR3393572_DBSCAN_round2_5	ERR3393572	Korea	lim2020	517_0	0.00156209
35.1	3.3e-27	114	VFG012478(gi:110643970)	(hlyB) alpha-hemolysin translocation ATP-binding protein HlyB [Alpha-hemolysin (CVF453)]	[Escherichia coli 536]	Ruminococcus_like_11	ERR3393572_DBSCAN_round2_5	ERR3393572	Korea	lim2020	517_0	0.00156209
36.5	3.7e-46	177.6	VFG038732(gi:145299590)	(flaA) flagellin A [Polar flagella (CVF786)]	[Aeromonas salmonicida subsp. salmonicida A449]	Ruminococcus_like_11	ERR3393572_DBSCAN_round2_5	ERR3393572	Korea	lim2020	517_0	0.00156209
35.6	2e-27	114.8	VFG012478(gi:110643970)	(hlyB) alpha-hemolysin translocation ATP-binding protein HlyB [Alpha-hemolysin (CVF453)]	[Escherichia coli 536]	Ruminococcus_like_11	ERR3393572_DBSCAN_round2_5	ERR3393572	Korea	lim2020	517_0	0.00156209
42.7	4.2e-49	187.2	VFG038731(gb|YP_008042999)	(flaA) flagellin [Polar flagella (VF0473)]	[Aeromonas hydrophila ML09-119]	Ruminococcus_like_11	ERR3393572_DBSCAN_round2_5	ERR3393572	Korea	lim2020	517_0	0.00156209
54.6	2.2e-139	487.6	VFG016052(gi:26990915)	(pvdH) diaminobutyrate--2-oxoglutarate aminotransferase [Pyoverdine (CVF551)]	[Pseudomonas putida KT2440]	Treponema_brennaborense_like_7	ERR3393572_DBSCAN_round4446_2	ERR3393572	Korea	lim2020	323_1	0.00382464
39.5	1.7e-49	188.3	VFG038733(gi:330829152)	(flaA) flagellin-like protein [Polar flagella (CVF786)]	[Aeromonas veronii B565]	Treponema_brennaborense_like_7	ERR3393572_DBSCAN_round4446_2	ERR3393572	Korea	lim2020	323_1	0.00382464
38.5	3.5e-50	190.7	VFG038733(gi:330829152)	(flaA) flagellin-like protein [Polar flagella (CVF786)]	[Aeromonas veronii B565]	Treponema_brennaborense_like_7	ERR3393572_DBSCAN_round4446_2	ERR3393572	Korea	lim2020	323_1	0.00382464
35.3	5.8e-22	96.7	VFG033885(gi:386617331)	(hlyB) hemolysin translocation ATP-binding protein HlyB [Alpha-hemolysin (CVF453)]	[Escherichia coli UMNK88]	Treponema_brennaborense_like_7	ERR3393572_DBSCAN_round4446_2	ERR3393572	Korea	lim2020	323_1	0.00382464
35.3	4.4e-39	153.7	VFG012478(gi:110643970)	(hlyB) alpha-hemolysin translocation ATP-binding protein HlyB [Alpha-hemolysin (CVF453)]	[Escherichia coli 536]	Treponema_brennaborense_like_7	ERR3393572_DBSCAN_round4446_2	ERR3393572	Korea	lim2020	323_1	0.00382464
37.2	3.7e-41	160.6	VFG012163(gi:18309419)	(hlyB) probable hemolysin [Hemolysin (CVF417)]	[Clostridium perfringens str. 13]	Treponema_brennaborense_like_7	ERR3393572_DBSCAN_round4446_2	ERR3393572	Korea	lim2020	323_1	0.00382464
35.9	6.4e-28	116.7	VFG041852(gi:34498079)	(cpaP) surface presentation of antigens protein SpaP [Cpi-1a + Cpi-1 (SPI-1 like) (SS016)]	[Chromobacterium violaceum ATCC 12472]	Treponema_brennaborense_like_7	ERR3393572_DBSCAN_round4446_2	ERR3393572	Korea	lim2020	323_1	0.00382464
49.1	5e-49	186.8	VFG019172(gi:170758667)	(hlyIII) hemolysin III [Hemolysin (CVF417)]	[Clostridium botulinum A3 str. Loch Maree]	Treponema_brennaborense_like_7	ERR3393572_DBSCAN_round4446_2	ERR3393572	Korea	lim2020	323_1	0.00382464
35.2	1.1e-43	169.1	VFG014627(gi:146307828)	(fleN) Cobyrinic acid a,c-diamide synthase [Flagella (CVF521)]	[Pseudomonas mendocina ymp]	Treponema_brennaborense_like_7	ERR3393572_DBSCAN_round4446_2	ERR3393572	Korea	lim2020	323_1	0.00382464
41.6	7e-51	193	VFG038731(gb|YP_008042999)	(flaA) flagellin [Polar flagella (VF0473)]	[Aeromonas hydrophila ML09-119]	Treponema_brennaborense_like_7	ERR3393572_DBSCAN_round4446_2	ERR3393572	Korea	lim2020	323_1	0.00382464
36.5	5.5e-28	116.7	VFG000841(gb|YP_325609)	(hlyB) hemolysin transport protein [Hemolysin (VF0207)]	[Escherichia coli O157:H7 str. EDL933]	Fibrobacter_succinogenes_like_4	ERR3393572_DBSCAN_round75_3	ERR3393572	Korea	lim2020	359_1	0.000623787
35.4	1.2e-37	148.7	VFG016237(gi:15615428)	(hlyIII) hemolysin III [Hemolysin III (CVF560)]	[Bacillus halodurans C-125]	Ruminococcus_sp._JE7A12_like_12	ERR3393573_DBSCAN_round1_2	ERR3393573	Korea	lim2020	674_0	0.000418248
37.3	4.8e-83	300.4	VFG026392(gi:507420368)	(lysA) diaminopimelate decarboxylase [Lysine synthesis (CVF310)]	[Mycobacterium abscessus subsp. bolletii 50594]	Ruminococcus_sp._JE7A12_like_12	ERR3393573_DBSCAN_round1_2	ERR3393573	Korea	lim2020	674_0	0.000418248
57	4.1e-76	276.6	VFG012177(gi:18310800)	(hlyD) probable hemolysin [Hemolysin (CVF417)]	[Clostridium perfringens str. 13]	Ruminococcus_sp._JE7A12_like_12	ERR3393573_DBSCAN_round1_2	ERR3393573	Korea	lim2020	674_0	0.000418248
37.5	5.5e-72	263.5	VFG023960(gi:315443350)	(lysA) diaminopimelate decarboxylase [Lysine synthesis (CVF310)]	[Mycobacterium gilvum Spyr1]	Ruminococcus_like_12	ERR3393575_DBSCAN_round1_1	ERR3393575	Korea	lim2020	760_0	0.000955859
47	2.1e-50	191	VFG033882(gi:260718956)	(hlyB) hemolysin B [Alpha-hemolysin (CVF453)]	[Escherichia coli O103:H2 str. 12009]	Ruminococcus_like_12	ERR3393575_DBSCAN_round1_1	ERR3393575	Korea	lim2020	760_0	0.000955859
46.5	4.5e-60	223.4	VFG012177(gi:18310800)	(hlyD) probable hemolysin [Hemolysin (CVF417)]	[Clostridium perfringens str. 13]	Ruminococcus_like_12	ERR3393575_DBSCAN_round1_1	ERR3393575	Korea	lim2020	760_0	0.000955859
52.8	1e-18	84.7	VFG007292(gb|NP_231819)	(flaA) flagellin [Flagella (VF0519)]	[Vibrio cholerae O1 biovar El Tor str. N16961]	Ruminococcus_like_13	ERR3393575_DBSCAN_round1_2	ERR3393575	Korea	lim2020	716_1	NA
46.8	3.1e-61	227.3	VFG012177(gi:18310800)	(hlyD) probable hemolysin [Hemolysin (CVF417)]	[Clostridium perfringens str. 13]	Ruminococcus_like_13	ERR3393575_DBSCAN_round1_2	ERR3393575	Korea	lim2020	716_1	NA
42.8	1.2e-99	355.5	VFG026392(gi:507420368)	(lysA) diaminopimelate decarboxylase [Lysine synthesis (CVF310)]	[Mycobacterium abscessus subsp. bolletii 50594]	Ruminococcus_like_13	ERR3393575_DBSCAN_round1_2	ERR3393575	Korea	lim2020	716_1	NA
35.2	1.6e-24	105.1	VFG012478(gi:110643970)	(hlyB) alpha-hemolysin translocation ATP-binding protein HlyB [Alpha-hemolysin (CVF453)]	[Escherichia coli 536]	Ruminococcus_like_13	ERR3393575_DBSCAN_round1_2	ERR3393575	Korea	lim2020	716_1	NA
35.2	8.2e-29	119.4	VFG000907(gb|NP_755448)	(hlyB) Hemolysin B [<alpha-Hemolysin (VF0225)]	[Escherichia coli CFT073]	Ruminococcus_like_13	ERR3393575_DBSCAN_round1_2	ERR3393575	Korea	lim2020	716_1	NA
35.2	7.7e-27	112.8	VFG033882(gi:260718956)	(hlyB) hemolysin B [Alpha-hemolysin (CVF453)]	[Escherichia coli O103:H2 str. 12009]	Ruminococcus_like_13	ERR3393575_DBSCAN_round1_2	ERR3393575	Korea	lim2020	716_1	NA
40.3	2.4e-93	334.7	VFG012163(gi:18309419)	(hlyB) probable hemolysin [Hemolysin (CVF417)]	[Clostridium perfringens str. 13]	Clostridiales_like_14	ERR3393575_DBSCAN_round1_3	ERR3393575	Korea	lim2020	532_0	0.000142971
41.1	2.2e-39	154.5	VFG016237(gi:15615428)	(hlyIII) hemolysin III [Hemolysin III (CVF560)]	[Bacillus halodurans C-125]	Clostridiales_like_14	ERR3393575_DBSCAN_round1_3	ERR3393575	Korea	lim2020	532_0	0.000142971
41	4.5e-86	310.5	VFG009394(gi:126436459)	(lysA) diaminopimelate decarboxylase [Lysine synthesis (CVF310)]	[Mycobacterium sp. JLS]	Clostridiales_like_14	ERR3393575_DBSCAN_round1_3	ERR3393575	Korea	lim2020	532_0	0.000142971
42.8	3.6e-54	203.8	VFG012177(gi:18310800)	(hlyD) probable hemolysin [Hemolysin (CVF417)]	[Clostridium perfringens str. 13]	Clostridiales_like_14	ERR3393575_DBSCAN_round1_3	ERR3393575	Korea	lim2020	532_0	0.000142971
35.4	7.3e-26	109.8	VFG033885(gi:386617331)	(hlyB) hemolysin translocation ATP-binding protein HlyB [Alpha-hemolysin (CVF453)]	[Escherichia coli UMNK88]	Clostridiales_like_14	ERR3393575_DBSCAN_round1_3	ERR3393575	Korea	lim2020	532_0	0.000142971
36.1	5.4e-28	116.7	VFG012478(gi:110643970)	(hlyB) alpha-hemolysin translocation ATP-binding protein HlyB [Alpha-hemolysin (CVF453)]	[Escherichia coli 536]	Ruminococcus_albus_like_4	ERR3393575_DBSCAN_round120_11	ERR3393575	Korea	lim2020	744_1	0.000538817
41.1	2.8e-96	344.4	VFG026392(gi:507420368)	(lysA) diaminopimelate decarboxylase [Lysine synthesis (CVF310)]	[Mycobacterium abscessus subsp. bolletii 50594]	Ruminococcus_albus_like_4	ERR3393575_DBSCAN_round120_11	ERR3393575	Korea	lim2020	744_1	0.000538817
46.5	1e-56	212.2	VFG012177(gi:18310800)	(hlyD) probable hemolysin [Hemolysin (CVF417)]	[Clostridium perfringens str. 13]	Ruminococcus_albus_like_4	ERR3393575_DBSCAN_round120_11	ERR3393575	Korea	lim2020	744_1	0.000538817
37.9	1.9e-76	278.5	VFG012163(gi:18309419)	(hlyB) probable hemolysin [Hemolysin (CVF417)]	[Clostridium perfringens str. 13]	Ruminococcus_albus_like_4	ERR3393575_DBSCAN_round120_11	ERR3393575	Korea	lim2020	744_1	0.000538817
35.6	4.7e-26	110.2	VFG033882(gi:260718956)	(hlyB) hemolysin B [Alpha-hemolysin (CVF453)]	[Escherichia coli O103:H2 str. 12009]	Ruminococcus_albus_like_4	ERR3393575_DBSCAN_round120_11	ERR3393575	Korea	lim2020	744_1	0.000538817
36.3	2.4e-25	107.8	VFG000907(gb|NP_755448)	(hlyB) Hemolysin B [<alpha-Hemolysin (VF0225)]	[Escherichia coli CFT073]	Ruminococcus_albus_like_4	ERR3393575_DBSCAN_round120_11	ERR3393575	Korea	lim2020	744_1	0.000538817
39.6	5.5e-48	183.3	VFG038733(gi:330829152)	(flaA) flagellin-like protein [Polar flagella (CVF786)]	[Aeromonas veronii B565]	Treponema_socranskii_like_7	ERR3393575_DBSCAN_round1310_3	ERR3393575	Korea	lim2020	343_4	0.00138411
36.4	1.1e-43	169.1	VFG014626(gi:77457789)	(fleN) Cobyrinic acid a,c-diamide synthase [Flagella (CVF521)]	[Pseudomonas fluorescens Pf0-1]	Treponema_socranskii_like_7	ERR3393575_DBSCAN_round1310_3	ERR3393575	Korea	lim2020	343_4	0.00138411
38.9	1.6e-47	181.8	VFG038731(gb|YP_008042999)	(flaA) flagellin [Polar flagella (VF0473)]	[Aeromonas hydrophila ML09-119]	Treponema_socranskii_like_7	ERR3393575_DBSCAN_round1310_3	ERR3393575	Korea	lim2020	343_4	0.00138411
53.7	1e-133	468.8	VFG020072(gi:218891607)	(pvdH) diaminobutyrate--2-oxoglutarate aminotransferase [Pyoverdine (CVF551)]	[Pseudomonas aeruginosa LESB58]	Treponema_socranskii_like_7	ERR3393575_DBSCAN_round1310_3	ERR3393575	Korea	lim2020	343_4	0.00138411
35.4	3e-46	177.6	VFG038730(gb|YP_856234)	(flaA) flagellin [ND (AI144)]	[Aeromonas hydrophila subsp. hydrophila ATCC 7966]	Treponema_socranskii_like_7	ERR3393575_DBSCAN_round1310_3	ERR3393575	Korea	lim2020	343_4	0.00138411
37.3	6.1e-41	159.8	VFG012163(gi:18309419)	(hlyB) probable hemolysin [Hemolysin (CVF417)]	[Clostridium perfringens str. 13]	Treponema_socranskii_like_7	ERR3393575_DBSCAN_round1310_3	ERR3393575	Korea	lim2020	343_4	0.00138411
39.3	4.4e-26	110.5	VFG041852(gi:34498079)	(cpaP) surface presentation of antigens protein SpaP [Cpi-1a + Cpi-1 (SPI-1 like) (SS016)]	[Chromobacterium violaceum ATCC 12472]	Treponema_socranskii_like_7	ERR3393575_DBSCAN_round1310_3	ERR3393575	Korea	lim2020	343_4	0.00138411
41.4	3.3e-44	170.6	VFG012177(gi:18310800)	(hlyD) probable hemolysin [Hemolysin (CVF417)]	[Clostridium perfringens str. 13]	Ruminococcus_albus_like_5	ERR3393575_DBSCAN_round2_5	ERR3393575	Korea	lim2020	708_0	0.000377539
35.3	5.5e-28	116.7	VFG000907(gb|NP_755448)	(hlyB) Hemolysin B [<alpha-Hemolysin (VF0225)]	[Escherichia coli CFT073]	Sphaerochaeta_pleomorpha_like_3	ERR3393575_DBSCAN_round3_19	ERR3393575	Korea	lim2020	540_2	0.00179325
40	3.3e-79	287.7	VFG012163(gi:18309419)	(hlyB) probable hemolysin [Hemolysin (CVF417)]	[Clostridium perfringens str. 13]	Sphaerochaeta_pleomorpha_like_3	ERR3393575_DBSCAN_round3_19	ERR3393575	Korea	lim2020	540_2	0.00179325
37.9	2.4e-35	141	VFG016238(gi:56964297)	(hlyIII) hemolysin [Hemolysin III (CVF560)]	[Bacillus clausii KSM-K16]	Sphaerochaeta_pleomorpha_like_3	ERR3393575_DBSCAN_round3_19	ERR3393575	Korea	lim2020	540_2	0.00179325
45.8	1.7e-54	204.9	VFG012480(gi:91213873)	(hlyB) hemolysin secretion protein HlyB [Alpha-hemolysin (CVF453)]	[Escherichia coli UTI89]	Ruminococcus_sp._JE7A12_like_13	ERR3393575_DBSCAN_round3_33	ERR3393575	Korea	lim2020	681_0	0.000261753
44.3	7.4e-97	346.3	VFG026392(gi:507420368)	(lysA) diaminopimelate decarboxylase [Lysine synthesis (CVF310)]	[Mycobacterium abscessus subsp. bolletii 50594]	Ruminococcus_sp._JE7A12_like_13	ERR3393575_DBSCAN_round3_33	ERR3393575	Korea	lim2020	681_0	0.000261753
35.1	3.4e-25	107.5	VFG000841(gb|YP_325609)	(hlyB) hemolysin transport protein [Hemolysin (VF0207)]	[Escherichia coli O157:H7 str. EDL933]	Ruminococcus_sp._JE7A12_like_13	ERR3393575_DBSCAN_round3_33	ERR3393575	Korea	lim2020	681_0	0.000261753
56.7	1.8e-85	307.8	VFG012177(gi:18310800)	(hlyD) probable hemolysin [Hemolysin (CVF417)]	[Clostridium perfringens str. 13]	Ruminococcus_sp._JE7A12_like_13	ERR3393575_DBSCAN_round3_33	ERR3393575	Korea	lim2020	681_0	0.000261753
40.2	1.2e-89	322.4	VFG012163(gi:18309419)	(hlyB) probable hemolysin [Hemolysin (CVF417)]	[Clostridium perfringens str. 13]	Ruminococcus_sp._JE7A12_like_13	ERR3393575_DBSCAN_round3_33	ERR3393575	Korea	lim2020	681_0	0.000261753
59.2	7.8e-84	302.4	VFG012177(gi:18310800)	(hlyD) probable hemolysin [Hemolysin (CVF417)]	[Clostridium perfringens str. 13]	Clostridiales_like_15	ERR3393575_DBSCAN_round3_36	ERR3393575	Korea	lim2020	80_0	0.00135067
40.8	2.2e-91	328.2	VFG012163(gi:18309419)	(hlyB) probable hemolysin [Hemolysin (CVF417)]	[Clostridium perfringens str. 13]	Clostridiales_like_15	ERR3393575_DBSCAN_round3_36	ERR3393575	Korea	lim2020	80_0	0.00135067
35.7	2.7e-27	114.4	VFG033885(gi:386617331)	(hlyB) hemolysin translocation ATP-binding protein HlyB [Alpha-hemolysin (CVF453)]	[Escherichia coli UMNK88]	Clostridiales_like_15	ERR3393575_DBSCAN_round3_36	ERR3393575	Korea	lim2020	80_0	0.00135067
36.9	1.2e-86	312.4	VFG009388(gi:118464128)	(lysA) diaminopimelate decarboxylase [Lysine synthesis (CVF310)]	[Mycobacterium avium 104]	Clostridiales_like_15	ERR3393575_DBSCAN_round3_36	ERR3393575	Korea	lim2020	80_0	0.00135067
51.2	2.3e-57	214.2	VFG019172(gi:170758667)	(hlyIII) hemolysin III [Hemolysin (CVF417)]	[Clostridium botulinum A3 str. Loch Maree]	Ruminococcus_like_14	ERR3393575_DBSCAN_round3_45	ERR3393575	Korea	lim2020	747_2	0.00111051
43.1	1.2e-52	198.7	VFG012177(gi:18310800)	(hlyD) probable hemolysin [Hemolysin (CVF417)]	[Clostridium perfringens str. 13]	Ruminococcus_like_14	ERR3393575_DBSCAN_round3_45	ERR3393575	Korea	lim2020	747_2	0.00111051
42.2	3.9e-42	163.7	VFG012177(gi:18310800)	(hlyD) probable hemolysin [Hemolysin (CVF417)]	[Clostridium perfringens str. 13]	Akkermansia_muciniphila_like_1	ERR3393575_DBSCAN_round3_67	ERR3393575	Korea	lim2020	778_0	0.000155154
39.1	4.9e-140	490.7	VFG000841(gb|YP_325609)	(hlyB) hemolysin transport protein [Hemolysin (VF0207)]	[Escherichia coli O157:H7 str. EDL933]	Akkermansia_muciniphila_like_1	ERR3393575_DBSCAN_round3_67	ERR3393575	Korea	lim2020	778_0	0.000155154
35.3	9.8e-71	260	VFG012480(gi:91213873)	(hlyB) hemolysin secretion protein HlyB [Alpha-hemolysin (CVF453)]	[Escherichia coli UTI89]	Akkermansia_muciniphila_like_1	ERR3393575_DBSCAN_round3_67	ERR3393575	Korea	lim2020	778_0	0.000155154
37.7	1.2e-36	145.2	VFG012186(gi:110802509)	(hlyIII) hemolysin III [Hemolysin (CVF417)]	[Clostridium perfringens SM101]	Akkermansia_muciniphila_like_1	ERR3393575_DBSCAN_round3_67	ERR3393575	Korea	lim2020	778_0	0.000155154
38.2	6.7e-27	113.2	VFG041852(gi:34498079)	(cpaP) surface presentation of antigens protein SpaP [Cpi-1a + Cpi-1 (SPI-1 like) (SS016)]	[Chromobacterium violaceum ATCC 12472]	Treponema_brennaborense_like_8	ERR3393575_DBSCAN_round40_7	ERR3393575	Korea	lim2020	345_0	0.00208457
53.2	6.9e-133	466.1	VFG016056(gi:77460153)	(pvdH) Diaminobutyrate-2-oxoglutarate transaminase [Pyoverdine (CVF551)]	[Pseudomonas fluorescens Pf0-1]	Treponema_brennaborense_like_8	ERR3393575_DBSCAN_round40_7	ERR3393575	Korea	lim2020	345_0	0.00208457
39.1	2.1e-41	161.4	VFG012163(gi:18309419)	(hlyB) probable hemolysin [Hemolysin (CVF417)]	[Clostridium perfringens str. 13]	Treponema_brennaborense_like_8	ERR3393575_DBSCAN_round40_7	ERR3393575	Korea	lim2020	345_0	0.00208457
41.6	5e-49	186.8	VFG038731(gb|YP_008042999)	(flaA) flagellin [Polar flagella (VF0473)]	[Aeromonas hydrophila ML09-119]	Treponema_brennaborense_like_8	ERR3393575_DBSCAN_round40_7	ERR3393575	Korea	lim2020	345_0	0.00208457
45.9	5.6e-48	183.3	VFG016237(gi:15615428)	(hlyIII) hemolysin III [Hemolysin III (CVF560)]	[Bacillus halodurans C-125]	Treponema_brennaborense_like_8	ERR3393575_DBSCAN_round40_7	ERR3393575	Korea	lim2020	345_0	0.00208457
40.8	1e-49	189.1	VFG038733(gi:330829152)	(flaA) flagellin-like protein [Polar flagella (CVF786)]	[Aeromonas veronii B565]	Treponema_brennaborense_like_8	ERR3393575_DBSCAN_round40_7	ERR3393575	Korea	lim2020	345_0	0.00208457
37	3.9e-44	170.6	VFG014627(gi:146307828)	(fleN) Cobyrinic acid a,c-diamide synthase [Flagella (CVF521)]	[Pseudomonas mendocina ymp]	Treponema_brennaborense_like_8	ERR3393575_DBSCAN_round40_7	ERR3393575	Korea	lim2020	345_0	0.00208457
38.1	2.5e-48	184.5	VFG038733(gi:330829152)	(flaA) flagellin-like protein [Polar flagella (CVF786)]	[Aeromonas veronii B565]	Treponema_brennaborense_like_8	ERR3393575_DBSCAN_round40_7	ERR3393575	Korea	lim2020	345_0	0.00208457
42.7	1.4e-53	201.8	VFG012478(gi:110643970)	(hlyB) alpha-hemolysin translocation ATP-binding protein HlyB [Alpha-hemolysin (CVF453)]	[Escherichia coli 536]	Pseudoclostridium_thermosuccinogenes_like_3	ERR3393575_DBSCAN_round4421_77	ERR3393575	Korea	lim2020	784_0	0.00231948
38.2	1.4e-42	165.2	VFG012177(gi:18310800)	(hlyD) probable hemolysin [Hemolysin (CVF417)]	[Clostridium perfringens str. 13]	Pseudoclostridium_thermosuccinogenes_like_3	ERR3393575_DBSCAN_round4421_77	ERR3393575	Korea	lim2020	784_0	0.00231948
40.2	5.7e-84	303.5	VFG026392(gi:507420368)	(lysA) diaminopimelate decarboxylase [Lysine synthesis (CVF310)]	[Mycobacterium abscessus subsp. bolletii 50594]	Pseudoclostridium_thermosuccinogenes_like_3	ERR3393575_DBSCAN_round4421_77	ERR3393575	Korea	lim2020	784_0	0.00231948
58	2e-84	304.3	VFG012177(gi:18310800)	(hlyD) probable hemolysin [Hemolysin (CVF417)]	[Clostridium perfringens str. 13]	Ruminococcus_sp._JE7A12_like_14	ERR3393575_DBSCAN_round4421_8	ERR3393575	Korea	lim2020	762_0	0.000202045
35.2	4.8e-44	170.2	VFG012163(gi:18309419)	(hlyB) probable hemolysin [Hemolysin (CVF417)]	[Clostridium perfringens str. 13]	Ruminococcus_sp._JE7A12_like_14	ERR3393575_DBSCAN_round4421_8	ERR3393575	Korea	lim2020	762_0	0.000202045
39.2	1e-41	162.2	VFG016237(gi:15615428)	(hlyIII) hemolysin III [Hemolysin III (CVF560)]	[Bacillus halodurans C-125]	Ruminococcus_sp._JE7A12_like_14	ERR3393575_DBSCAN_round4421_8	ERR3393575	Korea	lim2020	762_0	0.000202045
35.9	1.6e-26	111.7	VFG000907(gb|NP_755448)	(hlyB) Hemolysin B [<alpha-Hemolysin (VF0225)]	[Escherichia coli CFT073]	Phascolarctobacterium_faecium_like_1	ERR3393575_DBSCAN_round4422_1141	ERR3393575	Korea	lim2020	510_0	0.000310016
56.6	8.1e-81	292.4	VFG012177(gi:18310800)	(hlyD) probable hemolysin [Hemolysin (CVF417)]	[Clostridium perfringens str. 13]	Phascolarctobacterium_faecium_like_1	ERR3393575_DBSCAN_round4422_1141	ERR3393575	Korea	lim2020	510_0	0.000310016
38.5	2.4e-28	117.5	VFG033885(gi:386617331)	(hlyB) hemolysin translocation ATP-binding protein HlyB [Alpha-hemolysin (CVF453)]	[Escherichia coli UMNK88]	Roseburia_intestinalis_like_1	ERR3393575_DBSCAN_round4423_615	ERR3393575	Korea	lim2020	589_0	0.000931692
35.6	6.3e-45	173.7	VFG041374(gi:88608308)	(virB11) type IV secretion system ATPase VirB11 [T4SS (SS055)]	[Neorickettsia sennetsu str. Miyayama]	Roseburia_intestinalis_like_1	ERR3393575_DBSCAN_round4423_615	ERR3393575	Korea	lim2020	589_0	0.000931692
45	2.2e-52	198	VFG038733(gi:330829152)	(flaA) flagellin-like protein [Polar flagella (CVF786)]	[Aeromonas veronii B565]	Roseburia_intestinalis_like_1	ERR3393575_DBSCAN_round4423_615	ERR3393575	Korea	lim2020	589_0	0.000931692
35.4	2.1e-27	114.8	VFG012478(gi:110643970)	(hlyB) alpha-hemolysin translocation ATP-binding protein HlyB [Alpha-hemolysin (CVF453)]	[Escherichia coli 536]	Roseburia_intestinalis_like_1	ERR3393575_DBSCAN_round4423_615	ERR3393575	Korea	lim2020	589_0	0.000931692
37.4	1.7e-52	198.7	VFG007296(gi:37679155)	(flaA) flagellin [Flagella (CVF281)]	[Vibrio vulnificus YJ016]	Roseburia_intestinalis_like_1	ERR3393575_DBSCAN_round4423_615	ERR3393575	Korea	lim2020	589_0	0.000931692
43.2	1e-41	162.2	VFG012168(gi:18310456)	(hlyC) probable hemolysin [Hemolysin (CVF417)]	[Clostridium perfringens str. 13]	Roseburia_intestinalis_like_1	ERR3393575_DBSCAN_round4423_615	ERR3393575	Korea	lim2020	589_0	0.000931692
39.7	3.3e-31	127.9	VFG000841(gb|YP_325609)	(hlyB) hemolysin transport protein [Hemolysin (VF0207)]	[Escherichia coli O157:H7 str. EDL933]	Roseburia_intestinalis_like_1	ERR3393575_DBSCAN_round4423_615	ERR3393575	Korea	lim2020	589_0	0.000931692
61.3	9.2e-85	305.4	VFG012177(gi:18310800)	(hlyD) probable hemolysin [Hemolysin (CVF417)]	[Clostridium perfringens str. 13]	Roseburia_intestinalis_like_1	ERR3393575_DBSCAN_round4423_615	ERR3393575	Korea	lim2020	589_0	0.000931692
41	2.3e-49	188	VFG015717(gi:170722831)	(fleN) Cobyrinic acid ac-diamide synthase [Flagella (CVF521)]	[Pseudomonas putida W619]	Roseburia_intestinalis_like_1	ERR3393575_DBSCAN_round4423_615	ERR3393575	Korea	lim2020	589_0	0.000931692
35.4	2.6e-27	114.4	VFG033882(gi:260718956)	(hlyB) hemolysin B [Alpha-hemolysin (CVF453)]	[Escherichia coli O103:H2 str. 12009]	Roseburia_intestinalis_like_1	ERR3393575_DBSCAN_round4423_615	ERR3393575	Korea	lim2020	589_0	0.000931692
36.7	3.2e-42	164.1	VFG000841(gb|YP_325609)	(hlyB) hemolysin transport protein [Hemolysin (VF0207)]	[Escherichia coli O157:H7 str. EDL933]	Corynebacterium_efficiens_like_1	ERR3393577_DBSCAN_round1_2	ERR3393577	Korea	lim2020	53_0	0.00131232
38.8	8.3e-29	119.4	VFG012478(gi:110643970)	(hlyB) alpha-hemolysin translocation ATP-binding protein HlyB [Alpha-hemolysin (CVF453)]	[Escherichia coli 536]	Corynebacterium_efficiens_like_1	ERR3393577_DBSCAN_round1_2	ERR3393577	Korea	lim2020	53_0	0.00131232
37.2	7.9e-29	119.4	VFG012478(gi:110643970)	(hlyB) alpha-hemolysin translocation ATP-binding protein HlyB [Alpha-hemolysin (CVF453)]	[Escherichia coli 536]	Corynebacterium_efficiens_like_1	ERR3393577_DBSCAN_round1_2	ERR3393577	Korea	lim2020	53_0	0.00131232
36.4	4.9e-58	217.2	VFG044201(gi:66045819)	(ascF) diaminobutyrate--2-oxoglutarate aminotransferase [achromobactin (IA003)]	[Pseudomonas syringae pv. syringae B728a]	Corynebacterium_efficiens_like_1	ERR3393577_DBSCAN_round1_2	ERR3393577	Korea	lim2020	53_0	0.00131232
58.7	4.6e-150	523.1	VFG009392(gi:145222885)	(lysA) diaminopimelate decarboxylase [Lysine synthesis (CVF310)]	[Mycobacterium gilvum PYR-GCK]	Corynebacterium_efficiens_like_1	ERR3393577_DBSCAN_round1_2	ERR3393577	Korea	lim2020	53_0	0.00131232
41.3	2.8e-49	187.6	VFG012177(gi:18310800)	(hlyD) probable hemolysin [Hemolysin (CVF417)]	[Clostridium perfringens str. 13]	Corynebacterium_efficiens_like_1	ERR3393577_DBSCAN_round1_2	ERR3393577	Korea	lim2020	53_0	0.00131232
36	2.4e-24	104.4	VFG000907(gb|NP_755448)	(hlyB) Hemolysin B [<alpha-Hemolysin (VF0225)]	[Escherichia coli CFT073]	Corynebacterium_efficiens_like_1	ERR3393577_DBSCAN_round1_2	ERR3393577	Korea	lim2020	53_0	0.00131232
35.8	7.2e-28	116.3	VFG000841(gb|YP_325609)	(hlyB) hemolysin transport protein [Hemolysin (VF0207)]	[Escherichia coli O157:H7 str. EDL933]	Clostridiales_like_16	ERR3393577_DBSCAN_round2_11	ERR3393577	Korea	lim2020	580_0	0.00106591
59.1	2e-84	304.3	VFG012177(gi:18310800)	(hlyD) probable hemolysin [Hemolysin (CVF417)]	[Clostridium perfringens str. 13]	Clostridiales_like_16	ERR3393577_DBSCAN_round2_11	ERR3393577	Korea	lim2020	580_0	0.00106591
46.5	1.1e-46	178.7	VFG012168(gi:18310456)	(hlyC) probable hemolysin [Hemolysin (CVF417)]	[Clostridium perfringens str. 13]	Clostridiales_like_16	ERR3393577_DBSCAN_round2_11	ERR3393577	Korea	lim2020	580_0	0.00106591
48.4	3e-66	244.2	VFG000557(gb|NP_461817)	(invA) type III secretion system major export apparatus protein InvA [TTSS(SPI-1 encode) (VF0116)]	[Salmonella enterica subsp. enterica serovar Typhimurium str. LT2]	Clostridiales_like_16	ERR3393577_DBSCAN_round2_11	ERR3393577	Korea	lim2020	580_0	0.00106591
43.4	1.2e-50	192.2	VFG014626(gi:77457789)	(fleN) Cobyrinic acid a,c-diamide synthase [Flagella (CVF521)]	[Pseudomonas fluorescens Pf0-1]	Clostridiales_like_16	ERR3393577_DBSCAN_round2_11	ERR3393577	Korea	lim2020	580_0	0.00106591
41.7	5.2e-98	350.1	VFG012163(gi:18309419)	(hlyB) probable hemolysin [Hemolysin (CVF417)]	[Clostridium perfringens str. 13]	Clostridiales_like_16	ERR3393577_DBSCAN_round2_11	ERR3393577	Korea	lim2020	580_0	0.00106591
46.7	7.9e-43	165.6	VFG016226(gi:47527538)	(hlyIII) hemolysin iii [Hemolysin III (CVF560)]	[Bacillus anthracis str. Ames Ancestor]	Altibacter_sp._ALE3EI_like_1	ERR3393577_DBSCAN_round2_20	ERR3393577	Korea	lim2020	790_0	0.0014854
40.8	9.9e-19	84.7	VFG011643(gi:118474477)	(cadF) outer membrane fibronectin-binding protein [CadF (CVF389)]	[Campylobacter fetus subsp. fetus 82-40]	Altibacter_sp._ALE3EI_like_1	ERR3393577_DBSCAN_round2_20	ERR3393577	Korea	lim2020	790_0	0.0014854
35.7	3.7e-79	287.7	VFG033882(gi:260718956)	(hlyB) hemolysin B [Alpha-hemolysin (CVF453)]	[Escherichia coli O103:H2 str. 12009]	Anaerotignum_propionicum_like_4	ERR3393577_DBSCAN_round2_24	ERR3393577	Korea	lim2020	650_1	NA
36.4	1.7e-26	111.7	VFG012478(gi:110643970)	(hlyB) alpha-hemolysin translocation ATP-binding protein HlyB [Alpha-hemolysin (CVF453)]	[Escherichia coli 536]	Anaerotignum_propionicum_like_4	ERR3393577_DBSCAN_round2_24	ERR3393577	Korea	lim2020	650_1	NA
46.3	7.4e-45	172.6	VFG019173(gi:170755086)	(hlyIII) hemolysin III [Hemolysin (CVF417)]	[Clostridium botulinum B1 str. Okra]	Anaerotignum_propionicum_like_4	ERR3393577_DBSCAN_round2_24	ERR3393577	Korea	lim2020	650_1	NA
43.4	2.3e-49	187.6	VFG000907(gb|NP_755448)	(hlyB) Hemolysin B [<alpha-Hemolysin (VF0225)]	[Escherichia coli CFT073]	Anaerotignum_propionicum_like_4	ERR3393577_DBSCAN_round2_24	ERR3393577	Korea	lim2020	650_1	NA
35.8	4.1e-79	287.3	VFG009394(gi:126436459)	(lysA) diaminopimelate decarboxylase [Lysine synthesis (CVF310)]	[Mycobacterium sp. JLS]	Anaerotignum_propionicum_like_4	ERR3393577_DBSCAN_round2_24	ERR3393577	Korea	lim2020	650_1	NA
58.6	4.9e-83	299.7	VFG012177(gi:18310800)	(hlyD) probable hemolysin [Hemolysin (CVF417)]	[Clostridium perfringens str. 13]	Anaerotignum_propionicum_like_4	ERR3393577_DBSCAN_round2_24	ERR3393577	Korea	lim2020	650_1	NA
41.5	7.7e-86	309.7	VFG009392(gi:145222885)	(lysA) diaminopimelate decarboxylase [Lysine synthesis (CVF310)]	[Mycobacterium gilvum PYR-GCK]	Jeotgalicoccus_like_1	ERR3393577_DBSCAN_round2_8	ERR3393577	Korea	lim2020	473_1	0.0012152
35.7	1e-85	309.7	VFG033882(gi:260718956)	(hlyB) hemolysin B [Alpha-hemolysin (CVF453)]	[Escherichia coli O103:H2 str. 12009]	Jeotgalicoccus_like_1	ERR3393577_DBSCAN_round2_8	ERR3393577	Korea	lim2020	473_1	0.0012152
41.6	6.6e-48	183	VFG012177(gi:18310800)	(hlyD) probable hemolysin [Hemolysin (CVF417)]	[Clostridium perfringens str. 13]	Jeotgalicoccus_like_1	ERR3393577_DBSCAN_round2_8	ERR3393577	Korea	lim2020	473_1	0.0012152
37.1	3.7e-32	130.6	VFG033885(gi:386617331)	(hlyB) hemolysin translocation ATP-binding protein HlyB [Alpha-hemolysin (CVF453)]	[Escherichia coli UMNK88]	Jeotgalicoccus_like_1	ERR3393577_DBSCAN_round2_8	ERR3393577	Korea	lim2020	473_1	0.0012152
35.3	1.1e-30	125.6	VFG012186(gi:110802509)	(hlyIII) hemolysin III [Hemolysin (CVF417)]	[Clostridium perfringens SM101]	Jeotgalicoccus_like_1	ERR3393577_DBSCAN_round2_8	ERR3393577	Korea	lim2020	473_1	0.0012152
50	4.4e-30	122.9	VFG000841(gb|YP_325609)	(hlyB) hemolysin transport protein [Hemolysin (VF0207)]	[Escherichia coli O157:H7 str. EDL933]	Jeotgalicoccus_like_1	ERR3393577_DBSCAN_round2_8	ERR3393577	Korea	lim2020	473_1	0.0012152
49	9.7e-39	152.1	VFG038731(gb|YP_008042999)	(flaA) flagellin [Polar flagella (VF0473)]	[Aeromonas hydrophila ML09-119]	Tolumonas_auensis_like_1	ERR3393577_DBSCAN_round26_12	ERR3393577	Korea	lim2020	371_2	0.0002807
50.6	1.8e-53	201.4	VFG038731(gb|YP_008042999)	(flaA) flagellin [Polar flagella (VF0473)]	[Aeromonas hydrophila ML09-119]	Tolumonas_auensis_like_1	ERR3393577_DBSCAN_round26_12	ERR3393577	Korea	lim2020	371_2	0.0002807
56.9	7.7e-89	319.3	VFG038732(gi:145299590)	(flaA) flagellin A [Polar flagella (CVF786)]	[Aeromonas salmonicida subsp. salmonicida A449]	Tolumonas_auensis_like_1	ERR3393577_DBSCAN_round26_12	ERR3393577	Korea	lim2020	371_2	0.0002807
57.7	9.8e-89	318.9	VFG038731(gb|YP_008042999)	(flaA) flagellin [Polar flagella (VF0473)]	[Aeromonas hydrophila ML09-119]	Tolumonas_auensis_like_1	ERR3393577_DBSCAN_round26_12	ERR3393577	Korea	lim2020	371_2	0.0002807
50.4	6.7e-50	189.5	VFG038731(gb|YP_008042999)	(flaA) flagellin [Polar flagella (VF0473)]	[Aeromonas hydrophila ML09-119]	Tolumonas_auensis_like_1	ERR3393577_DBSCAN_round26_12	ERR3393577	Korea	lim2020	371_2	0.0002807
53.5	1.5e-72	265	VFG038733(gi:330829152)	(flaA) flagellin-like protein [Polar flagella (CVF786)]	[Aeromonas veronii B565]	Tolumonas_auensis_like_1	ERR3393577_DBSCAN_round26_12	ERR3393577	Korea	lim2020	371_2	0.0002807
60.8	8.9e-94	335.5	VFG014626(gi:77457789)	(fleN) Cobyrinic acid a,c-diamide synthase [Flagella (CVF521)]	[Pseudomonas fluorescens Pf0-1]	Tolumonas_auensis_like_1	ERR3393577_DBSCAN_round26_12	ERR3393577	Korea	lim2020	371_2	0.0002807
59.8	1.4e-93	335.1	VFG038730(gb|YP_856234)	(flaA) flagellin [ND (AI144)]	[Aeromonas hydrophila subsp. hydrophila ATCC 7966]	Tolumonas_auensis_like_1	ERR3393577_DBSCAN_round26_12	ERR3393577	Korea	lim2020	371_2	0.0002807
38	1.2e-65	242.7	VFG000557(gb|NP_461817)	(invA) type III secretion system major export apparatus protein InvA [TTSS(SPI-1 encode) (VF0116)]	[Salmonella enterica subsp. enterica serovar Typhimurium str. LT2]	Clostridiales_like_17	ERR3393577_DBSCAN_round4408_378	ERR3393577	Korea	lim2020	544_0	0.000469732
35.8	4.1e-25	107.1	VFG012478(gi:110643970)	(hlyB) alpha-hemolysin translocation ATP-binding protein HlyB [Alpha-hemolysin (CVF453)]	[Escherichia coli 536]	Clostridiales_like_17	ERR3393577_DBSCAN_round4408_378	ERR3393577	Korea	lim2020	544_0	0.000469732
35	4.2e-68	250.8	VFG012163(gi:18309419)	(hlyB) probable hemolysin [Hemolysin (CVF417)]	[Clostridium perfringens str. 13]	Clostridiales_like_17	ERR3393577_DBSCAN_round4408_378	ERR3393577	Korea	lim2020	544_0	0.000469732
36.6	1.3e-24	105.5	VFG012478(gi:110643970)	(hlyB) alpha-hemolysin translocation ATP-binding protein HlyB [Alpha-hemolysin (CVF453)]	[Escherichia coli 536]	Clostridiales_like_17	ERR3393577_DBSCAN_round4408_378	ERR3393577	Korea	lim2020	544_0	0.000469732
37.3	4.2e-21	93.2	VFG000841(gb|YP_325609)	(hlyB) hemolysin transport protein [Hemolysin (VF0207)]	[Escherichia coli O157:H7 str. EDL933]	Clostridiales_like_17	ERR3393577_DBSCAN_round4408_378	ERR3393577	Korea	lim2020	544_0	0.000469732
36.7	6.3e-77	280	VFG044201(gi:66045819)	(ascF) diaminobutyrate--2-oxoglutarate aminotransferase [achromobactin (IA003)]	[Pseudomonas syringae pv. syringae B728a]	Clostridiales_like_17	ERR3393577_DBSCAN_round4408_378	ERR3393577	Korea	lim2020	544_0	0.000469732
42.3	9.9e-45	172.2	VFG012168(gi:18310456)	(hlyC) probable hemolysin [Hemolysin (CVF417)]	[Clostridium perfringens str. 13]	Clostridiales_like_17	ERR3393577_DBSCAN_round4408_378	ERR3393577	Korea	lim2020	544_0	0.000469732
59.6	9.5e-85	305.4	VFG012177(gi:18310800)	(hlyD) probable hemolysin [Hemolysin (CVF417)]	[Clostridium perfringens str. 13]	Clostridiales_like_17	ERR3393577_DBSCAN_round4408_378	ERR3393577	Korea	lim2020	544_0	0.000469732
35.8	2.4e-25	107.8	VFG033882(gi:260718956)	(hlyB) hemolysin B [Alpha-hemolysin (CVF453)]	[Escherichia coli O103:H2 str. 12009]	Clostridiales_like_17	ERR3393577_DBSCAN_round4408_378	ERR3393577	Korea	lim2020	544_0	0.000469732
36.1	5.1e-32	130.2	VFG033885(gi:386617331)	(hlyB) hemolysin translocation ATP-binding protein HlyB [Alpha-hemolysin (CVF453)]	[Escherichia coli UMNK88]	Clostridiales_like_17	ERR3393577_DBSCAN_round4408_378	ERR3393577	Korea	lim2020	544_0	0.000469732
35.7	1.5e-74	272.7	VFG012480(gi:91213873)	(hlyB) hemolysin secretion protein HlyB [Alpha-hemolysin (CVF453)]	[Escherichia coli UTI89]	Tenuifilum_thalassicum_like_11	ERR3393579_DBSCAN_round2_43	ERR3393579	Korea	lim2020	94_1	0.000791067
36.1	3.3e-74	271.6	VFG012478(gi:110643970)	(hlyB) alpha-hemolysin translocation ATP-binding protein HlyB [Alpha-hemolysin (CVF453)]	[Escherichia coli 536]	Butyricimonas_like_4	ERR3393580_DBSCAN_round27_17	ERR3393580	Korea	lim2020	99_2	0.000970003
59.4	7.6e-81	292.7	VFG012177(gi:18310800)	(hlyD) probable hemolysin [Hemolysin (CVF417)]	[Clostridium perfringens str. 13]	Butyrivibrio_proteoclasticus_like_1	ERR3393580_DBSCAN_round442_8	ERR3393580	Korea	lim2020	453_0	0.00377135
35.6	2.3e-24	104.8	VFG012478(gi:110643970)	(hlyB) alpha-hemolysin translocation ATP-binding protein HlyB [Alpha-hemolysin (CVF453)]	[Escherichia coli 536]	Butyrivibrio_proteoclasticus_like_1	ERR3393580_DBSCAN_round442_8	ERR3393580	Korea	lim2020	453_0	0.00377135
35.4	2.5e-22	97.8	VFG000907(gb|NP_755448)	(hlyB) Hemolysin B [<alpha-Hemolysin (VF0225)]	[Escherichia coli CFT073]	Bacteroidales_like_6	ERR3393580_DBSCAN_round7661_448	ERR3393580	Korea	lim2020	191_0	0.00116986
35.7	3.4e-71	261.5	VFG033882(gi:260718956)	(hlyB) hemolysin B [Alpha-hemolysin (CVF453)]	[Escherichia coli O103:H2 str. 12009]	Bacteroidales_like_6	ERR3393580_DBSCAN_round7661_448	ERR3393580	Korea	lim2020	191_0	0.00116986
35.8	5.1e-30	123.2	VFG012185(gi:110799044)	(hlyIII) hemolysin III [Hemolysin (CVF417)]	[Clostridium perfringens ATCC 13124]	Bacteroidales_like_7	ERR3393581_DBSCAN_round1_10	ERR3393581	Korea	lim2020	198_1	0.00183826
35.8	1.1e-72	266.5	VFG033882(gi:260718956)	(hlyB) hemolysin B [Alpha-hemolysin (CVF453)]	[Escherichia coli O103:H2 str. 12009]	Bacteroidales_like_7	ERR3393581_DBSCAN_round1_10	ERR3393581	Korea	lim2020	198_1	0.00183826
35.6	1.3e-42	165.6	VFG014626(gi:77457789)	(fleN) Cobyrinic acid a,c-diamide synthase [Flagella (CVF521)]	[Pseudomonas fluorescens Pf0-1]	Treponema_socranskii_like_8	ERR3393581_DBSCAN_round1185_0	ERR3393581	Korea	lim2020	336_5	NA
39.6	1.1e-48	185.7	VFG038733(gi:330829152)	(flaA) flagellin-like protein [Polar flagella (CVF786)]	[Aeromonas veronii B565]	Treponema_socranskii_like_8	ERR3393581_DBSCAN_round1185_0	ERR3393581	Korea	lim2020	336_5	NA
51.6	1.3e-128	451.8	VFG020075(gi:229591794)	(pvdH) diaminobutyrate--2-oxoglutarate aminotransferase [Pyoverdine (CVF551)]	[Pseudomonas fluorescens SBW25]	Treponema_socranskii_like_8	ERR3393581_DBSCAN_round1185_0	ERR3393581	Korea	lim2020	336_5	NA
39.7	1.1e-27	115.9	VFG041852(gi:34498079)	(cpaP) surface presentation of antigens protein SpaP [Cpi-1a + Cpi-1 (SPI-1 like) (SS016)]	[Chromobacterium violaceum ATCC 12472]	Treponema_socranskii_like_8	ERR3393581_DBSCAN_round1185_0	ERR3393581	Korea	lim2020	336_5	NA
36.2	1.1e-42	165.6	VFG012163(gi:18309419)	(hlyB) probable hemolysin [Hemolysin (CVF417)]	[Clostridium perfringens str. 13]	Treponema_socranskii_like_8	ERR3393581_DBSCAN_round1185_0	ERR3393581	Korea	lim2020	336_5	NA
40.3	3.3e-48	184.1	VFG038731(gb|YP_008042999)	(flaA) flagellin [Polar flagella (VF0473)]	[Aeromonas hydrophila ML09-119]	Treponema_socranskii_like_8	ERR3393581_DBSCAN_round1185_0	ERR3393581	Korea	lim2020	336_5	NA
38.5	5.6e-48	183.3	VFG038733(gi:330829152)	(flaA) flagellin-like protein [Polar flagella (CVF786)]	[Aeromonas veronii B565]	Treponema_socranskii_like_8	ERR3393581_DBSCAN_round1185_0	ERR3393581	Korea	lim2020	336_5	NA
39.3	3.3e-26	110.9	VFG041852(gi:34498079)	(cpaP) surface presentation of antigens protein SpaP [Cpi-1a + Cpi-1 (SPI-1 like) (SS016)]	[Chromobacterium violaceum ATCC 12472]	Treponema_socranskii_like_9	ERR3393581_DBSCAN_round1185_1	ERR3393581	Korea	lim2020	343_5	0.00144504
36	1.9e-43	168.3	VFG014626(gi:77457789)	(fleN) Cobyrinic acid a,c-diamide synthase [Flagella (CVF521)]	[Pseudomonas fluorescens Pf0-1]	Treponema_socranskii_like_9	ERR3393581_DBSCAN_round1185_1	ERR3393581	Korea	lim2020	343_5	0.00144504
53.7	8e-134	469.2	VFG020072(gi:218891607)	(pvdH) diaminobutyrate--2-oxoglutarate aminotransferase [Pyoverdine (CVF551)]	[Pseudomonas aeruginosa LESB58]	Treponema_socranskii_like_9	ERR3393581_DBSCAN_round1185_1	ERR3393581	Korea	lim2020	343_5	0.00144504
36.9	1e-46	179.1	VFG038730(gb|YP_856234)	(flaA) flagellin [ND (AI144)]	[Aeromonas hydrophila subsp. hydrophila ATCC 7966]	Treponema_socranskii_like_9	ERR3393581_DBSCAN_round1185_1	ERR3393581	Korea	lim2020	343_5	0.00144504
39.1	9.5e-48	182.6	VFG038731(gb|YP_008042999)	(flaA) flagellin [Polar flagella (VF0473)]	[Aeromonas hydrophila ML09-119]	Treponema_socranskii_like_9	ERR3393581_DBSCAN_round1185_1	ERR3393581	Korea	lim2020	343_5	0.00144504
39.2	9.3e-48	182.6	VFG038733(gi:330829152)	(flaA) flagellin-like protein [Polar flagella (CVF786)]	[Aeromonas veronii B565]	Treponema_socranskii_like_9	ERR3393581_DBSCAN_round1185_1	ERR3393581	Korea	lim2020	343_5	0.00144504
37.3	6.1e-41	159.8	VFG012163(gi:18309419)	(hlyB) probable hemolysin [Hemolysin (CVF417)]	[Clostridium perfringens str. 13]	Treponema_socranskii_like_9	ERR3393581_DBSCAN_round1185_1	ERR3393581	Korea	lim2020	343_5	0.00144504
61.5	1.1e-90	325.1	VFG012177(gi:18310800)	(hlyD) probable hemolysin [Hemolysin (CVF417)]	[Clostridium perfringens str. 13]	Hungateiclostridium_clariflavum_like_4	ERR3393581_DBSCAN_round1256_4	ERR3393581	Korea	lim2020	658_1	5.28392e-05
35.4	2.9e-27	114.4	VFG012478(gi:110643970)	(hlyB) alpha-hemolysin translocation ATP-binding protein HlyB [Alpha-hemolysin (CVF453)]	[Escherichia coli 536]	Hungateiclostridium_clariflavum_like_4	ERR3393581_DBSCAN_round1256_4	ERR3393581	Korea	lim2020	658_1	5.28392e-05
42.7	3.4e-45	173.7	VFG016237(gi:15615428)	(hlyIII) hemolysin III [Hemolysin III (CVF560)]	[Bacillus halodurans C-125]	Hungateiclostridium_clariflavum_like_4	ERR3393581_DBSCAN_round1256_4	ERR3393581	Korea	lim2020	658_1	5.28392e-05
35.2	5.3e-30	123.2	VFG012186(gi:110802509)	(hlyIII) hemolysin III [Hemolysin (CVF417)]	[Clostridium perfringens SM101]	Alistipes_like_35	ERR3393581_DBSCAN_round2_11	ERR3393581	Korea	lim2020	176_0	0.000122221
41.3	9.7e-90	322.8	VFG012163(gi:18309419)	(hlyB) probable hemolysin [Hemolysin (CVF417)]	[Clostridium perfringens str. 13]	Ruminococcus_sp._JE7A12_like_15	ERR3393581_DBSCAN_round2_4	ERR3393581	Korea	lim2020	722_0	0.000958823
44.6	1.2e-55	208.8	VFG012177(gi:18310800)	(hlyD) probable hemolysin [Hemolysin (CVF417)]	[Clostridium perfringens str. 13]	Ruminococcus_sp._JE7A12_like_15	ERR3393581_DBSCAN_round2_4	ERR3393581	Korea	lim2020	722_0	0.000958823
44.2	6.6e-52	196.4	VFG012480(gi:91213873)	(hlyB) hemolysin secretion protein HlyB [Alpha-hemolysin (CVF453)]	[Escherichia coli UTI89]	Ruminococcus_sp._JE7A12_like_15	ERR3393581_DBSCAN_round2_4	ERR3393581	Korea	lim2020	722_0	0.000958823
37.8	4.7e-60	223.8	VFG000907(gb|NP_755448)	(hlyB) Hemolysin B [<alpha-Hemolysin (VF0225)]	[Escherichia coli CFT073]	Ruminococcus_sp._JE7A12_like_15	ERR3393581_DBSCAN_round2_4	ERR3393581	Korea	lim2020	722_0	0.000958823
38.4	5.6e-84	303.5	VFG026404(gi:385990722)	(lysA) diaminopimelate decarboxylase lysA [Lysine synthesis (CVF310)]	[Mycobacterium tuberculosis CCDC5180]	Ruminococcus_sp._JE7A12_like_15	ERR3393581_DBSCAN_round2_4	ERR3393581	Korea	lim2020	722_0	0.000958823
46.1	6.7e-56	209.5	VFG012177(gi:18310800)	(hlyD) probable hemolysin [Hemolysin (CVF417)]	[Clostridium perfringens str. 13]	Ruminococcus_sp._JE7A12_like_15	ERR3393581_DBSCAN_round2_4	ERR3393581	Korea	lim2020	722_0	0.000958823
38.6	3e-40	157.1	VFG016238(gi:56964297)	(hlyIII) hemolysin [Hemolysin III (CVF560)]	[Bacillus clausii KSM-K16]	Paludibacter_propionicigenes_like_15	ERR3393581_DBSCAN_round3_36	ERR3393581	Korea	lim2020	84_1	0.000437978
35.4	3.7e-32	130.6	VFG033882(gi:260718956)	(hlyB) hemolysin B [Alpha-hemolysin (CVF453)]	[Escherichia coli O103:H2 str. 12009]	Ruminococcus_sp._JE7A12_like_16	ERR3393581_DBSCAN_round3_43	ERR3393581	Korea	lim2020	642_0	7.30737e-05
46.6	3.1e-51	193.7	VFG016238(gi:56964297)	(hlyIII) hemolysin [Hemolysin III (CVF560)]	[Bacillus clausii KSM-K16]	Ruminococcus_sp._JE7A12_like_16	ERR3393581_DBSCAN_round3_43	ERR3393581	Korea	lim2020	642_0	7.30737e-05
59.6	6.9e-85	305.8	VFG012177(gi:18310800)	(hlyD) probable hemolysin [Hemolysin (CVF417)]	[Clostridium perfringens str. 13]	Ruminococcus_sp._JE7A12_like_16	ERR3393581_DBSCAN_round3_43	ERR3393581	Korea	lim2020	642_0	7.30737e-05
38.6	1.6e-29	121.7	VFG012478(gi:110643970)	(hlyB) alpha-hemolysin translocation ATP-binding protein HlyB [Alpha-hemolysin (CVF453)]	[Escherichia coli 536]	Erysipelotrichaceae_like_5	ERR3393581_DBSCAN_round4287_39	ERR3393581	Korea	lim2020	392_0	0.000226159
36.4	6e-46	176.8	VFG012163(gi:18309419)	(hlyB) probable hemolysin [Hemolysin (CVF417)]	[Clostridium perfringens str. 13]	Erysipelotrichaceae_like_5	ERR3393581_DBSCAN_round4287_39	ERR3393581	Korea	lim2020	392_0	0.000226159
37.2	3.4e-81	294.3	VFG026392(gi:507420368)	(lysA) diaminopimelate decarboxylase [Lysine synthesis (CVF310)]	[Mycobacterium abscessus subsp. bolletii 50594]	Ruminococcus_sp._JE7A12_like_17	ERR3393583_DBSCAN_round1_10	ERR3393583	Korea	lim2020	728_0	0.000986219
42.2	3.1e-88	317.8	VFG012163(gi:18309419)	(hlyB) probable hemolysin [Hemolysin (CVF417)]	[Clostridium perfringens str. 13]	Ruminococcus_sp._JE7A12_like_17	ERR3393583_DBSCAN_round1_10	ERR3393583	Korea	lim2020	728_0	0.000986219
35.2	3.9e-74	270.8	VFG044201(gi:66045819)	(ascF) diaminobutyrate--2-oxoglutarate aminotransferase [achromobactin (IA003)]	[Pseudomonas syringae pv. syringae B728a]	Ruminococcus_sp._JE7A12_like_17	ERR3393583_DBSCAN_round1_10	ERR3393583	Korea	lim2020	728_0	0.000986219
59.7	2e-84	304.3	VFG012177(gi:18310800)	(hlyD) probable hemolysin [Hemolysin (CVF417)]	[Clostridium perfringens str. 13]	Ruminococcus_sp._JE7A12_like_17	ERR3393583_DBSCAN_round1_10	ERR3393583	Korea	lim2020	728_0	0.000986219
38.6	3e-40	157.1	VFG016238(gi:56964297)	(hlyIII) hemolysin [Hemolysin III (CVF560)]	[Bacillus clausii KSM-K16]	Paludibacter_propionicigenes_like_17	ERR3393583_DBSCAN_round1_7	ERR3393583	Korea	lim2020	84_1	NA
35.4	3.9e-100	357.8	VFG041472(gi:292487265)	(invA1) type III secretion apparatus protein InvA [PAI-2 encoded (SS005)]	[Erwinia amylovora CFBP1430]	Ruminococcus_like_15	ERR3393583_DBSCAN_round1_8	ERR3393583	Korea	lim2020	716_1	0.000558073
35.2	7.7e-27	112.8	VFG033882(gi:260718956)	(hlyB) hemolysin B [Alpha-hemolysin (CVF453)]	[Escherichia coli O103:H2 str. 12009]	Ruminococcus_like_15	ERR3393583_DBSCAN_round1_8	ERR3393583	Korea	lim2020	716_1	0.000558073
35.2	1.6e-24	105.1	VFG012478(gi:110643970)	(hlyB) alpha-hemolysin translocation ATP-binding protein HlyB [Alpha-hemolysin (CVF453)]	[Escherichia coli 536]	Ruminococcus_like_15	ERR3393583_DBSCAN_round1_8	ERR3393583	Korea	lim2020	716_1	0.000558073
35.2	8.2e-29	119.4	VFG000907(gb|NP_755448)	(hlyB) Hemolysin B [<alpha-Hemolysin (VF0225)]	[Escherichia coli CFT073]	Ruminococcus_like_15	ERR3393583_DBSCAN_round1_8	ERR3393583	Korea	lim2020	716_1	0.000558073
42.8	1.2e-99	355.5	VFG026392(gi:507420368)	(lysA) diaminopimelate decarboxylase [Lysine synthesis (CVF310)]	[Mycobacterium abscessus subsp. bolletii 50594]	Ruminococcus_like_15	ERR3393583_DBSCAN_round1_8	ERR3393583	Korea	lim2020	716_1	0.000558073
39.2	8e-38	149.4	VFG038730(gb|YP_856234)	(flaA) flagellin [ND (AI144)]	[Aeromonas hydrophila subsp. hydrophila ATCC 7966]	Ruminococcus_like_15	ERR3393583_DBSCAN_round1_8	ERR3393583	Korea	lim2020	716_1	0.000558073
46.8	3.1e-61	227.3	VFG012177(gi:18310800)	(hlyD) probable hemolysin [Hemolysin (CVF417)]	[Clostridium perfringens str. 13]	Ruminococcus_like_15	ERR3393583_DBSCAN_round1_8	ERR3393583	Korea	lim2020	716_1	0.000558073
58.3	1.7e-83	301.2	VFG012177(gi:18310800)	(hlyD) probable hemolysin [Hemolysin (CVF417)]	[Clostridium perfringens str. 13]	Ruminococcus_sp._JE7A12_like_18	ERR3393583_DBSCAN_round1_9	ERR3393583	Korea	lim2020	675_0	0.000611368
38.8	2.7e-86	311.2	VFG026392(gi:507420368)	(lysA) diaminopimelate decarboxylase [Lysine synthesis (CVF310)]	[Mycobacterium abscessus subsp. bolletii 50594]	Ruminococcus_sp._JE7A12_like_18	ERR3393583_DBSCAN_round1_9	ERR3393583	Korea	lim2020	675_0	0.000611368
39.2	8.9e-41	159.1	VFG016237(gi:15615428)	(hlyIII) hemolysin III [Hemolysin III (CVF560)]	[Bacillus halodurans C-125]	Ruminococcus_sp._JE7A12_like_18	ERR3393583_DBSCAN_round1_9	ERR3393583	Korea	lim2020	675_0	0.000611368
38.5	5.6e-48	183.3	VFG038733(gi:330829152)	(flaA) flagellin-like protein [Polar flagella (CVF786)]	[Aeromonas veronii B565]	Treponema_succinifaciens_like_9	ERR3393583_DBSCAN_round2_34	ERR3393583	Korea	lim2020	336_5	0.00242496
39.2	2.3e-27	114.8	VFG041852(gi:34498079)	(cpaP) surface presentation of antigens protein SpaP [Cpi-1a + Cpi-1 (SPI-1 like) (SS016)]	[Chromobacterium violaceum ATCC 12472]	Treponema_succinifaciens_like_9	ERR3393583_DBSCAN_round2_34	ERR3393583	Korea	lim2020	336_5	0.00242496
39.6	1.1e-48	185.7	VFG038733(gi:330829152)	(flaA) flagellin-like protein [Polar flagella (CVF786)]	[Aeromonas veronii B565]	Treponema_succinifaciens_like_9	ERR3393583_DBSCAN_round2_34	ERR3393583	Korea	lim2020	336_5	0.00242496
35.2	2.9e-24	104.4	VFG033885(gi:386617331)	(hlyB) hemolysin translocation ATP-binding protein HlyB [Alpha-hemolysin (CVF453)]	[Escherichia coli UMNK88]	Treponema_succinifaciens_like_9	ERR3393583_DBSCAN_round2_34	ERR3393583	Korea	lim2020	336_5	0.00242496
35.6	1.3e-42	165.6	VFG014626(gi:77457789)	(fleN) Cobyrinic acid a,c-diamide synthase [Flagella (CVF521)]	[Pseudomonas fluorescens Pf0-1]	Treponema_succinifaciens_like_9	ERR3393583_DBSCAN_round2_34	ERR3393583	Korea	lim2020	336_5	0.00242496
51.6	1.3e-128	451.8	VFG020075(gi:229591794)	(pvdH) diaminobutyrate--2-oxoglutarate aminotransferase [Pyoverdine (CVF551)]	[Pseudomonas fluorescens SBW25]	Treponema_succinifaciens_like_9	ERR3393583_DBSCAN_round2_34	ERR3393583	Korea	lim2020	336_5	0.00242496
36.2	1.1e-42	165.6	VFG012163(gi:18309419)	(hlyB) probable hemolysin [Hemolysin (CVF417)]	[Clostridium perfringens str. 13]	Treponema_succinifaciens_like_9	ERR3393583_DBSCAN_round2_34	ERR3393583	Korea	lim2020	336_5	0.00242496
40.3	3.3e-48	184.1	VFG038731(gb|YP_008042999)	(flaA) flagellin [Polar flagella (VF0473)]	[Aeromonas hydrophila ML09-119]	Treponema_succinifaciens_like_9	ERR3393583_DBSCAN_round2_34	ERR3393583	Korea	lim2020	336_5	0.00242496
58.3	3.2e-85	307	VFG012177(gi:18310800)	(hlyD) probable hemolysin [Hemolysin (CVF417)]	[Clostridium perfringens str. 13]	Clostridiales_like_18	ERR3393583_DBSCAN_round2_42	ERR3393583	Korea	lim2020	522_1	NA
35.2	1.5e-30	125.2	VFG033885(gi:386617331)	(hlyB) hemolysin translocation ATP-binding protein HlyB [Alpha-hemolysin (CVF453)]	[Escherichia coli UMNK88]	Clostridiales_like_18	ERR3393583_DBSCAN_round2_42	ERR3393583	Korea	lim2020	522_1	NA
35.8	1.2e-27	115.5	VFG033885(gi:386617331)	(hlyB) hemolysin translocation ATP-binding protein HlyB [Alpha-hemolysin (CVF453)]	[Escherichia coli UMNK88]	Clostridiales_like_18	ERR3393583_DBSCAN_round2_42	ERR3393583	Korea	lim2020	522_1	NA
52	1.4e-31	127.9	VFG000907(gb|NP_755448)	(hlyB) Hemolysin B [<alpha-Hemolysin (VF0225)]	[Escherichia coli CFT073]	Clostridiales_like_18	ERR3393583_DBSCAN_round2_42	ERR3393583	Korea	lim2020	522_1	NA
58.4	7e-85	305.8	VFG012177(gi:18310800)	(hlyD) probable hemolysin [Hemolysin (CVF417)]	[Clostridium perfringens str. 13]	Lachnospira_eligens_like_2	ERR3393583_DBSCAN_round2_45	ERR3393583	Korea	lim2020	597_1	0.000880645
35.1	1.5e-42	165.6	VFG040353(gi:350273354)	(rvhB11) virB11 protein [Rvh T4SS (CVF804)]	[Rickettsia japonica YH]	Lachnospira_eligens_like_2	ERR3393583_DBSCAN_round2_45	ERR3393583	Korea	lim2020	597_1	0.000880645
35	2e-25	108.2	VFG033882(gi:260718956)	(hlyB) hemolysin B [Alpha-hemolysin (CVF453)]	[Escherichia coli O103:H2 str. 12009]	Lachnospira_eligens_like_2	ERR3393583_DBSCAN_round2_45	ERR3393583	Korea	lim2020	597_1	0.000880645
36.5	7.8e-30	122.9	VFG012478(gi:110643970)	(hlyB) alpha-hemolysin translocation ATP-binding protein HlyB [Alpha-hemolysin (CVF453)]	[Escherichia coli 536]	Lachnospira_eligens_like_2	ERR3393583_DBSCAN_round2_45	ERR3393583	Korea	lim2020	597_1	0.000880645
44.8	2.8e-56	210.7	VFG012478(gi:110643970)	(hlyB) alpha-hemolysin translocation ATP-binding protein HlyB [Alpha-hemolysin (CVF453)]	[Escherichia coli 536]	Lachnospira_eligens_like_2	ERR3393583_DBSCAN_round2_45	ERR3393583	Korea	lim2020	597_1	0.000880645
35.5	1e-20	92.4	VFG012478(gi:110643970)	(hlyB) alpha-hemolysin translocation ATP-binding protein HlyB [Alpha-hemolysin (CVF453)]	[Escherichia coli 536]	Lachnospira_eligens_like_2	ERR3393583_DBSCAN_round2_45	ERR3393583	Korea	lim2020	597_1	0.000880645
37.4	2.2e-29	121.3	VFG012478(gi:110643970)	(hlyB) alpha-hemolysin translocation ATP-binding protein HlyB [Alpha-hemolysin (CVF453)]	[Escherichia coli 536]	Lachnospira_eligens_like_2	ERR3393583_DBSCAN_round2_45	ERR3393583	Korea	lim2020	597_1	0.000880645
46.3	3.4e-45	173.7	VFG012168(gi:18310456)	(hlyC) probable hemolysin [Hemolysin (CVF417)]	[Clostridium perfringens str. 13]	Lachnospira_eligens_like_2	ERR3393583_DBSCAN_round2_45	ERR3393583	Korea	lim2020	597_1	0.000880645
36.5	8.2e-47	179.5	VFG015717(gi:170722831)	(fleN) Cobyrinic acid ac-diamide synthase [Flagella (CVF521)]	[Pseudomonas putida W619]	Lachnospira_eligens_like_2	ERR3393583_DBSCAN_round2_45	ERR3393583	Korea	lim2020	597_1	0.000880645
38.5	1.9e-30	124.8	VFG012478(gi:110643970)	(hlyB) alpha-hemolysin translocation ATP-binding protein HlyB [Alpha-hemolysin (CVF453)]	[Escherichia coli 536]	Lachnospira_eligens_like_2	ERR3393583_DBSCAN_round2_45	ERR3393583	Korea	lim2020	597_1	0.000880645
36.5	8.3e-32	129.4	VFG000841(gb|YP_325609)	(hlyB) hemolysin transport protein [Hemolysin (VF0207)]	[Escherichia coli O157:H7 str. EDL933]	Lachnospira_eligens_like_2	ERR3393583_DBSCAN_round2_45	ERR3393583	Korea	lim2020	597_1	0.000880645
35.5	1.3e-27	115.9	VFG000907(gb|NP_755448)	(hlyB) Hemolysin B [<alpha-Hemolysin (VF0225)]	[Escherichia coli CFT073]	Lachnospira_eligens_like_2	ERR3393583_DBSCAN_round2_45	ERR3393583	Korea	lim2020	597_1	0.000880645
35.1	1.1e-24	105.5	VFG019173(gi:170755086)	(hlyIII) hemolysin III [Hemolysin (CVF417)]	[Clostridium botulinum B1 str. Okra]	Alistipes_like_37	ERR3393583_DBSCAN_round2_68	ERR3393583	Korea	lim2020	126_6	0.000717763
35.8	5.1e-30	123.2	VFG012185(gi:110799044)	(hlyIII) hemolysin III [Hemolysin (CVF417)]	[Clostridium perfringens ATCC 13124]	Bacteroidales_like_8	ERR3393583_DBSCAN_round2_70	ERR3393583	Korea	lim2020	198_1	NA
35.8	1.1e-72	266.5	VFG033882(gi:260718956)	(hlyB) hemolysin B [Alpha-hemolysin (CVF453)]	[Escherichia coli O103:H2 str. 12009]	Bacteroidales_like_8	ERR3393583_DBSCAN_round2_70	ERR3393583	Korea	lim2020	198_1	NA
35.4	2.9e-27	114.4	VFG012478(gi:110643970)	(hlyB) alpha-hemolysin translocation ATP-binding protein HlyB [Alpha-hemolysin (CVF453)]	[Escherichia coli 536]	Hungateiclostridium_clariflavum_like_5	ERR3393583_DBSCAN_round2_73	ERR3393583	Korea	lim2020	658_2	8.54091e-05
42.7	3.4e-45	173.7	VFG016237(gi:15615428)	(hlyIII) hemolysin III [Hemolysin III (CVF560)]	[Bacillus halodurans C-125]	Hungateiclostridium_clariflavum_like_5	ERR3393583_DBSCAN_round2_73	ERR3393583	Korea	lim2020	658_2	8.54091e-05
43.1	4.2e-100	357.1	VFG026392(gi:507420368)	(lysA) diaminopimelate decarboxylase [Lysine synthesis (CVF310)]	[Mycobacterium abscessus subsp. bolletii 50594]	Hungateiclostridium_clariflavum_like_5	ERR3393583_DBSCAN_round2_73	ERR3393583	Korea	lim2020	658_2	8.54091e-05
61.5	1.1e-90	325.1	VFG012177(gi:18310800)	(hlyD) probable hemolysin [Hemolysin (CVF417)]	[Clostridium perfringens str. 13]	Hungateiclostridium_clariflavum_like_5	ERR3393583_DBSCAN_round2_73	ERR3393583	Korea	lim2020	658_2	8.54091e-05
40.6	1.2e-37	149.1	VFG012186(gi:110802509)	(hlyIII) hemolysin III [Hemolysin (CVF417)]	[Clostridium perfringens SM101]	Erysipelotrichaceae_like_7	ERR3393583_DBSCAN_round200_10	ERR3393583	Korea	lim2020	387_0	0.000192743
36.7	1.1e-42	166	VFG012163(gi:18309419)	(hlyB) probable hemolysin [Hemolysin (CVF417)]	[Clostridium perfringens str. 13]	Erysipelotrichaceae_like_7	ERR3393583_DBSCAN_round200_10	ERR3393583	Korea	lim2020	387_0	0.000192743
61.7	1.7e-91	327.8	VFG012177(gi:18310800)	(hlyD) probable hemolysin [Hemolysin (CVF417)]	[Clostridium perfringens str. 13]	Roseburia_intestinalis_like_2	ERR3393583_DBSCAN_round36_12	ERR3393583	Korea	lim2020	594_0	0.00110068
37.9	3.1e-25	107.5	VFG012478(gi:110643970)	(hlyB) alpha-hemolysin translocation ATP-binding protein HlyB [Alpha-hemolysin (CVF453)]	[Escherichia coli 536]	Roseburia_intestinalis_like_2	ERR3393583_DBSCAN_round36_12	ERR3393583	Korea	lim2020	594_0	0.00110068
36.5	4e-22	97.1	VFG012478(gi:110643970)	(hlyB) alpha-hemolysin translocation ATP-binding protein HlyB [Alpha-hemolysin (CVF453)]	[Escherichia coli 536]	Roseburia_intestinalis_like_2	ERR3393583_DBSCAN_round36_12	ERR3393583	Korea	lim2020	594_0	0.00110068
35.9	8.8e-25	105.9	VFG012478(gi:110643970)	(hlyB) alpha-hemolysin translocation ATP-binding protein HlyB [Alpha-hemolysin (CVF453)]	[Escherichia coli 536]	Roseburia_intestinalis_like_2	ERR3393583_DBSCAN_round36_12	ERR3393583	Korea	lim2020	594_0	0.00110068
40.2	1.5e-48	185.3	VFG015717(gi:170722831)	(fleN) Cobyrinic acid ac-diamide synthase [Flagella (CVF521)]	[Pseudomonas putida W619]	Roseburia_intestinalis_like_2	ERR3393583_DBSCAN_round36_12	ERR3393583	Korea	lim2020	594_0	0.00110068
35.7	4.3e-43	167.2	VFG012163(gi:18309419)	(hlyB) probable hemolysin [Hemolysin (CVF417)]	[Clostridium perfringens str. 13]	Roseburia_intestinalis_like_2	ERR3393583_DBSCAN_round36_12	ERR3393583	Korea	lim2020	594_0	0.00110068
36.5	4.2e-23	100.5	VFG033882(gi:260718956)	(hlyB) hemolysin B [Alpha-hemolysin (CVF453)]	[Escherichia coli O103:H2 str. 12009]	Roseburia_intestinalis_like_2	ERR3393583_DBSCAN_round36_12	ERR3393583	Korea	lim2020	594_0	0.00110068
42	9.6e-50	189.1	VFG038733(gi:330829152)	(flaA) flagellin-like protein [Polar flagella (CVF786)]	[Aeromonas veronii B565]	Roseburia_intestinalis_like_2	ERR3393583_DBSCAN_round36_12	ERR3393583	Korea	lim2020	594_0	0.00110068
35.3	1e-26	112.5	VFG012478(gi:110643970)	(hlyB) alpha-hemolysin translocation ATP-binding protein HlyB [Alpha-hemolysin (CVF453)]	[Escherichia coli 536]	Roseburia_intestinalis_like_2	ERR3393583_DBSCAN_round36_12	ERR3393583	Korea	lim2020	594_0	0.00110068
35	5e-29	120.2	VFG000841(gb|YP_325609)	(hlyB) hemolysin transport protein [Hemolysin (VF0207)]	[Escherichia coli O157:H7 str. EDL933]	Fibrobacter_succinogenes_like_5	ERR3393583_DBSCAN_round62_0	ERR3393583	Korea	lim2020	358_2	0.00318864
58.6	3.7e-83	300.1	VFG012177(gi:18310800)	(hlyD) probable hemolysin [Hemolysin (CVF417)]	[Clostridium perfringens str. 13]	Hungateiclostridium_clariflavum_like_6	ERR3393584_DBSCAN_round100_33	ERR3393584	Korea	lim2020	650_1	NA
36.5	1.3e-26	112.1	VFG012478(gi:110643970)	(hlyB) alpha-hemolysin translocation ATP-binding protein HlyB [Alpha-hemolysin (CVF453)]	[Escherichia coli 536]	Hungateiclostridium_clariflavum_like_6	ERR3393584_DBSCAN_round100_33	ERR3393584	Korea	lim2020	650_1	NA
44.1	1.3e-46	178.3	VFG000907(gb|NP_755448)	(hlyB) Hemolysin B [<alpha-Hemolysin (VF0225)]	[Escherichia coli CFT073]	Hungateiclostridium_clariflavum_like_6	ERR3393584_DBSCAN_round100_33	ERR3393584	Korea	lim2020	650_1	NA
35.3	6.3e-27	113.2	VFG033882(gi:260718956)	(hlyB) hemolysin B [Alpha-hemolysin (CVF453)]	[Escherichia coli O103:H2 str. 12009]	Ruminococcus_sp._JE7A12_like_19	ERR3393584_DBSCAN_round2_1	ERR3393584	Korea	lim2020	733_0	0.000414095
36.8	4.1e-39	153.7	VFG012478(gi:110643970)	(hlyB) alpha-hemolysin translocation ATP-binding protein HlyB [Alpha-hemolysin (CVF453)]	[Escherichia coli 536]	Ruminococcus_sp._JE7A12_like_19	ERR3393584_DBSCAN_round2_1	ERR3393584	Korea	lim2020	733_0	0.000414095
36.6	3.5e-27	114	VFG000841(gb|YP_325609)	(hlyB) hemolysin transport protein [Hemolysin (VF0207)]	[Escherichia coli O157:H7 str. EDL933]	Ruminococcus_sp._JE7A12_like_19	ERR3393584_DBSCAN_round2_1	ERR3393584	Korea	lim2020	733_0	0.000414095
38.6	3.1e-82	297.7	VFG012163(gi:18309419)	(hlyB) probable hemolysin [Hemolysin (CVF417)]	[Clostridium perfringens str. 13]	Ruminococcus_sp._JE7A12_like_19	ERR3393584_DBSCAN_round2_1	ERR3393584	Korea	lim2020	733_0	0.000414095
35	1.3e-29	122.1	VFG012478(gi:110643970)	(hlyB) alpha-hemolysin translocation ATP-binding protein HlyB [Alpha-hemolysin (CVF453)]	[Escherichia coli 536]	Ruminococcus_sp._JE7A12_like_19	ERR3393584_DBSCAN_round2_1	ERR3393584	Korea	lim2020	733_0	0.000414095
40.3	7e-38	149.4	VFG016238(gi:56964297)	(hlyIII) hemolysin [Hemolysin III (CVF560)]	[Bacillus clausii KSM-K16]	Ruminococcus_sp._JE7A12_like_19	ERR3393584_DBSCAN_round2_1	ERR3393584	Korea	lim2020	733_0	0.000414095
57.3	7.9e-81	292.4	VFG012177(gi:18310800)	(hlyD) probable hemolysin [Hemolysin (CVF417)]	[Clostridium perfringens str. 13]	Ruminococcus_sp._JE7A12_like_19	ERR3393584_DBSCAN_round2_1	ERR3393584	Korea	lim2020	733_0	0.000414095
36.9	5.2e-37	147.1	VFG000841(gb|YP_325609)	(hlyB) hemolysin transport protein [Hemolysin (VF0207)]	[Escherichia coli O157:H7 str. EDL933]	Ruminococcus_sp._JE7A12_like_19	ERR3393584_DBSCAN_round2_1	ERR3393584	Korea	lim2020	733_0	0.000414095
41	2.3e-90	324.7	VFG009393(gi:120405303)	(lysA) diaminopimelate decarboxylase [Lysine synthesis (CVF310)]	[Mycobacterium vanbaalenii PYR-1]	Ruminococcus_sp._JE7A12_like_19	ERR3393584_DBSCAN_round2_1	ERR3393584	Korea	lim2020	733_0	0.000414095
39.1	4.4e-59	220.3	VFG012478(gi:110643970)	(hlyB) alpha-hemolysin translocation ATP-binding protein HlyB [Alpha-hemolysin (CVF453)]	[Escherichia coli 536]	Ruminococcus_sp._JE7A12_like_19	ERR3393584_DBSCAN_round2_1	ERR3393584	Korea	lim2020	733_0	0.000414095
57.4	1.1e-85	308.5	VFG012177(gi:18310800)	(hlyD) probable hemolysin [Hemolysin (CVF417)]	[Clostridium perfringens str. 13]	Ruminococcus_sp._JE7A12_like_20	ERR3393584_DBSCAN_round3_3	ERR3393584	Korea	lim2020	742_0	0.00118945
37.8	2.2e-72	265	VFG012163(gi:18309419)	(hlyB) probable hemolysin [Hemolysin (CVF417)]	[Clostridium perfringens str. 13]	Ruminococcus_sp._JE7A12_like_20	ERR3393584_DBSCAN_round3_3	ERR3393584	Korea	lim2020	742_0	0.00118945
35.1	3.6e-54	204.9	VFG000907(gb|NP_755448)	(hlyB) Hemolysin B [<alpha-Hemolysin (VF0225)]	[Escherichia coli CFT073]	Ruminococcus_sp._JE7A12_like_20	ERR3393584_DBSCAN_round3_3	ERR3393584	Korea	lim2020	742_0	0.00118945
45.4	4.9e-32	129.4	VFG012478(gi:110643970)	(hlyB) alpha-hemolysin translocation ATP-binding protein HlyB [Alpha-hemolysin (CVF453)]	[Escherichia coli 536]	Ruminococcus_sp._JE7A12_like_20	ERR3393584_DBSCAN_round3_3	ERR3393584	Korea	lim2020	742_0	0.00118945
35.5	3.6e-27	114	VFG000841(gb|YP_325609)	(hlyB) hemolysin transport protein [Hemolysin (VF0207)]	[Escherichia coli O157:H7 str. EDL933]	Ruminococcus_sp._JE7A12_like_20	ERR3393584_DBSCAN_round3_3	ERR3393584	Korea	lim2020	742_0	0.00118945
36.8	1.2e-30	125.6	VFG033882(gi:260718956)	(hlyB) hemolysin B [Alpha-hemolysin (CVF453)]	[Escherichia coli O103:H2 str. 12009]	Hungateiclostridium_clariflavum_like_7	ERR3393584_DBSCAN_round3_7	ERR3393584	Korea	lim2020	648_0	0.000494037
55.4	2.1e-73	267.7	VFG012177(gi:18310800)	(hlyD) probable hemolysin [Hemolysin (CVF417)]	[Clostridium perfringens str. 13]	Hungateiclostridium_clariflavum_like_7	ERR3393584_DBSCAN_round3_7	ERR3393584	Korea	lim2020	648_0	0.000494037
42.8	2.9e-42	164.1	VFG016237(gi:15615428)	(hlyIII) hemolysin III [Hemolysin III (CVF560)]	[Bacillus halodurans C-125]	Hungateiclostridium_clariflavum_like_7	ERR3393584_DBSCAN_round3_7	ERR3393584	Korea	lim2020	648_0	0.000494037
39.7	7e-87	313.2	VFG026392(gi:507420368)	(lysA) diaminopimelate decarboxylase [Lysine synthesis (CVF310)]	[Mycobacterium abscessus subsp. bolletii 50594]	Hungateiclostridium_clariflavum_like_7	ERR3393584_DBSCAN_round3_7	ERR3393584	Korea	lim2020	648_0	0.000494037
51.6	1.7e-128	451.4	VFG020075(gi:229591794)	(pvdH) diaminobutyrate--2-oxoglutarate aminotransferase [Pyoverdine (CVF551)]	[Pseudomonas fluorescens SBW25]	Treponema_succinifaciens_like_10	ERR3393584_DBSCAN_round3_9	ERR3393584	Korea	lim2020	336_2	NA
35.6	1.3e-42	165.6	VFG014626(gi:77457789)	(fleN) Cobyrinic acid a,c-diamide synthase [Flagella (CVF521)]	[Pseudomonas fluorescens Pf0-1]	Treponema_succinifaciens_like_10	ERR3393584_DBSCAN_round3_9	ERR3393584	Korea	lim2020	336_2	NA
38.5	5.6e-48	183.3	VFG038733(gi:330829152)	(flaA) flagellin-like protein [Polar flagella (CVF786)]	[Aeromonas veronii B565]	Treponema_succinifaciens_like_10	ERR3393584_DBSCAN_round3_9	ERR3393584	Korea	lim2020	336_2	NA
35.2	2.9e-24	104.4	VFG033885(gi:386617331)	(hlyB) hemolysin translocation ATP-binding protein HlyB [Alpha-hemolysin (CVF453)]	[Escherichia coli UMNK88]	Treponema_succinifaciens_like_10	ERR3393584_DBSCAN_round3_9	ERR3393584	Korea	lim2020	336_2	NA
36.2	1.1e-42	165.6	VFG012163(gi:18309419)	(hlyB) probable hemolysin [Hemolysin (CVF417)]	[Clostridium perfringens str. 13]	Treponema_succinifaciens_like_10	ERR3393584_DBSCAN_round3_9	ERR3393584	Korea	lim2020	336_2	NA
40.3	3.3e-48	184.1	VFG038731(gb|YP_008042999)	(flaA) flagellin [Polar flagella (VF0473)]	[Aeromonas hydrophila ML09-119]	Treponema_succinifaciens_like_10	ERR3393584_DBSCAN_round3_9	ERR3393584	Korea	lim2020	336_2	NA
39.6	1.1e-48	185.7	VFG038733(gi:330829152)	(flaA) flagellin-like protein [Polar flagella (CVF786)]	[Aeromonas veronii B565]	Treponema_succinifaciens_like_10	ERR3393584_DBSCAN_round3_9	ERR3393584	Korea	lim2020	336_2	NA
39.2	2.3e-27	114.8	VFG041852(gi:34498079)	(cpaP) surface presentation of antigens protein SpaP [Cpi-1a + Cpi-1 (SPI-1 like) (SS016)]	[Chromobacterium violaceum ATCC 12472]	Treponema_succinifaciens_like_10	ERR3393584_DBSCAN_round3_9	ERR3393584	Korea	lim2020	336_2	NA
35.1	1.6e-42	165.6	VFG009392(gi:145222885)	(lysA) diaminopimelate decarboxylase [Lysine synthesis (CVF310)]	[Mycobacterium gilvum PYR-GCK]	Prevotella_like_2	ERR3393584_DBSCAN_round3857_1804	ERR3393584	Korea	lim2020	206_1	0.0218107
41.3	1e-93	335.9	VFG009394(gi:126436459)	(lysA) diaminopimelate decarboxylase [Lysine synthesis (CVF310)]	[Mycobacterium sp. JLS]	Ruminococcus_sp._JE7A12_like_21	ERR3393584_DBSCAN_round4_41	ERR3393584	Korea	lim2020	518_0	5.3871e-05
52.5	1.9e-74	271.2	VFG012177(gi:18310800)	(hlyD) probable hemolysin [Hemolysin (CVF417)]	[Clostridium perfringens str. 13]	Ruminococcus_sp._JE7A12_like_21	ERR3393584_DBSCAN_round4_41	ERR3393584	Korea	lim2020	518_0	5.3871e-05
40.3	1.5e-84	305.4	VFG012163(gi:18309419)	(hlyB) probable hemolysin [Hemolysin (CVF417)]	[Clostridium perfringens str. 13]	Ruminococcus_sp._JE7A12_like_22	ERR3393584_DBSCAN_round5_26	ERR3393584	Korea	lim2020	700_1	0.00201773
39.5	1.9e-84	305.1	VFG026392(gi:507420368)	(lysA) diaminopimelate decarboxylase [Lysine synthesis (CVF310)]	[Mycobacterium abscessus subsp. bolletii 50594]	Ruminococcus_sp._JE7A12_like_22	ERR3393584_DBSCAN_round5_26	ERR3393584	Korea	lim2020	700_1	0.00201773
55.1	1.3e-78	285	VFG012177(gi:18310800)	(hlyD) probable hemolysin [Hemolysin (CVF417)]	[Clostridium perfringens str. 13]	Ruminococcus_sp._JE7A12_like_22	ERR3393584_DBSCAN_round5_26	ERR3393584	Korea	lim2020	700_1	0.00201773
45.5	2.9e-53	201.1	VFG033882(gi:260718956)	(hlyB) hemolysin B [Alpha-hemolysin (CVF453)]	[Escherichia coli O103:H2 str. 12009]	Ruminococcus_sp._JE7A12_like_22	ERR3393584_DBSCAN_round5_26	ERR3393584	Korea	lim2020	700_1	0.00201773
41.4	1.5e-43	168.3	VFG016237(gi:15615428)	(hlyIII) hemolysin III [Hemolysin III (CVF560)]	[Bacillus halodurans C-125]	Ruminococcus_sp._JE7A12_like_22	ERR3393584_DBSCAN_round5_26	ERR3393584	Korea	lim2020	700_1	0.00201773
36.6	6.1e-78	283.5	VFG012163(gi:18309419)	(hlyB) probable hemolysin [Hemolysin (CVF417)]	[Clostridium perfringens str. 13]	Anaerotignum_propionicum_like_5	ERR3393584_DBSCAN_round5_29	ERR3393584	Korea	lim2020	395_0	0.000673218
36.5	1.7e-28	118.2	VFG000841(gb|YP_325609)	(hlyB) hemolysin transport protein [Hemolysin (VF0207)]	[Escherichia coli O157:H7 str. EDL933]	Anaerotignum_propionicum_like_5	ERR3393584_DBSCAN_round5_29	ERR3393584	Korea	lim2020	395_0	0.000673218
35.3	4.2e-25	107.1	VFG033885(gi:386617331)	(hlyB) hemolysin translocation ATP-binding protein HlyB [Alpha-hemolysin (CVF453)]	[Escherichia coli UMNK88]	Anaerotignum_propionicum_like_5	ERR3393584_DBSCAN_round5_29	ERR3393584	Korea	lim2020	395_0	0.000673218
51.5	1e-54	205.3	VFG019172(gi:170758667)	(hlyIII) hemolysin III [Hemolysin (CVF417)]	[Clostridium botulinum A3 str. Loch Maree]	Anaerotignum_propionicum_like_5	ERR3393584_DBSCAN_round5_29	ERR3393584	Korea	lim2020	395_0	0.000673218
40.2	6.3e-88	316.6	VFG022656(gi:169628525)	(lysA) diaminopimelate decarboxylase [Lysine synthesis (CVF310)]	[Mycobacterium abscessus ATCC 19977]	Anaerotignum_propionicum_like_5	ERR3393584_DBSCAN_round5_29	ERR3393584	Korea	lim2020	395_0	0.000673218
35.2	1.9e-20	91.7	VFG000841(gb|YP_325609)	(hlyB) hemolysin transport protein [Hemolysin (VF0207)]	[Escherichia coli O157:H7 str. EDL933]	Anaerotignum_propionicum_like_5	ERR3393584_DBSCAN_round5_29	ERR3393584	Korea	lim2020	395_0	0.000673218
41.2	2.3e-48	184.5	VFG012177(gi:18310800)	(hlyD) probable hemolysin [Hemolysin (CVF417)]	[Clostridium perfringens str. 13]	Anaerotignum_propionicum_like_5	ERR3393584_DBSCAN_round5_29	ERR3393584	Korea	lim2020	395_0	0.000673218
35.5	1.2e-25	109	VFG012478(gi:110643970)	(hlyB) alpha-hemolysin translocation ATP-binding protein HlyB [Alpha-hemolysin (CVF453)]	[Escherichia coli 536]	Anaerotignum_propionicum_like_5	ERR3393584_DBSCAN_round5_29	ERR3393584	Korea	lim2020	395_0	0.000673218
44.8	5.6e-49	186.4	VFG038733(gi:330829152)	(flaA) flagellin-like protein [Polar flagella (CVF786)]	[Aeromonas veronii B565]	Anaerocolumna_sp._CBA3638_like_2	ERR3393584_DBSCAN_round6_38	ERR3393584	Korea	lim2020	588_1	NA
41.2	1.5e-18	84.7	VFG011232(gi:115422748)	(flaA) flagellin [Flagella (CVF382)]	[Bordetella avium 197N]	Anaerocolumna_sp._CBA3638_like_2	ERR3393584_DBSCAN_round6_38	ERR3393584	Korea	lim2020	588_1	NA
44.3	3.1e-54	204.1	VFG015717(gi:170722831)	(fleN) Cobyrinic acid ac-diamide synthase [Flagella (CVF521)]	[Pseudomonas putida W619]	Anaerocolumna_sp._CBA3638_like_2	ERR3393584_DBSCAN_round6_38	ERR3393584	Korea	lim2020	588_1	NA
38.1	1.5e-57	215.7	VFG000907(gb|NP_755448)	(hlyB) Hemolysin B [<alpha-Hemolysin (VF0225)]	[Escherichia coli CFT073]	Anaerocolumna_sp._CBA3638_like_2	ERR3393584_DBSCAN_round6_38	ERR3393584	Korea	lim2020	588_1	NA
56.6	3e-80	290.4	VFG012177(gi:18310800)	(hlyD) probable hemolysin [Hemolysin (CVF417)]	[Clostridium perfringens str. 13]	Anaerocolumna_sp._CBA3638_like_2	ERR3393584_DBSCAN_round6_38	ERR3393584	Korea	lim2020	588_1	NA
37.9	8.1e-70	256.5	VFG044201(gi:66045819)	(ascF) diaminobutyrate--2-oxoglutarate aminotransferase [achromobactin (IA003)]	[Pseudomonas syringae pv. syringae B728a]	Anaerocolumna_sp._CBA3638_like_2	ERR3393584_DBSCAN_round6_38	ERR3393584	Korea	lim2020	588_1	NA
42.7	1.2e-39	155.2	VFG012168(gi:18310456)	(hlyC) probable hemolysin [Hemolysin (CVF417)]	[Clostridium perfringens str. 13]	Anaerocolumna_sp._CBA3638_like_2	ERR3393584_DBSCAN_round6_38	ERR3393584	Korea	lim2020	588_1	NA
35.2	6.7e-26	109.8	VFG000841(gb|YP_325609)	(hlyB) hemolysin transport protein [Hemolysin (VF0207)]	[Escherichia coli O157:H7 str. EDL933]	Anaerocolumna_sp._CBA3638_like_2	ERR3393584_DBSCAN_round6_38	ERR3393584	Korea	lim2020	588_1	NA
35.6	3e-27	113.6	VFG012163(gi:18309419)	(hlyB) probable hemolysin [Hemolysin (CVF417)]	[Clostridium perfringens str. 13]	Anaerocolumna_sp._CBA3638_like_2	ERR3393584_DBSCAN_round6_38	ERR3393584	Korea	lim2020	588_1	NA
36.3	2.5e-74	271.9	VFG033882(gi:260718956)	(hlyB) hemolysin B [Alpha-hemolysin (CVF453)]	[Escherichia coli O103:H2 str. 12009]	Tenuifilum_thalassicum_like_12	ERR3393586_DBSCAN_round1_21	ERR3393586	Korea	lim2020	311_3	0.00122857
54.4	8e-84	302.4	VFG014626(gi:77457789)	(fleN) Cobyrinic acid a,c-diamide synthase [Flagella (CVF521)]	[Pseudomonas fluorescens Pf0-1]	Succinivibrio_dextrinosolvens_like_2	ERR3393586_DBSCAN_round1_22	ERR3393586	Korea	lim2020	364_0	0.0345408
56.7	1.7e-82	298.1	VFG038732(gi:145299590)	(flaA) flagellin A [Polar flagella (CVF786)]	[Aeromonas salmonicida subsp. salmonicida A449]	Succinivibrio_dextrinosolvens_like_2	ERR3393586_DBSCAN_round1_22	ERR3393586	Korea	lim2020	364_0	0.0345408
46.8	1.7e-60	224.9	VFG038731(gb|YP_008042999)	(flaA) flagellin [Polar flagella (VF0473)]	[Aeromonas hydrophila ML09-119]	Succinivibrio_dextrinosolvens_like_2	ERR3393586_DBSCAN_round1_22	ERR3393586	Korea	lim2020	364_0	0.0345408
49.2	8.4e-74	269.2	VFG038730(gb|YP_856234)	(flaA) flagellin [ND (AI144)]	[Aeromonas hydrophila subsp. hydrophila ATCC 7966]	Succinivibrio_dextrinosolvens_like_2	ERR3393586_DBSCAN_round1_22	ERR3393586	Korea	lim2020	364_0	0.0345408
40.6	5.5e-92	330.1	VFG026392(gi:507420368)	(lysA) diaminopimelate decarboxylase [Lysine synthesis (CVF310)]	[Mycobacterium abscessus subsp. bolletii 50594]	Ruminococcus_like_16	ERR3393586_DBSCAN_round1_23	ERR3393586	Korea	lim2020	715_1	0.000284088
38.6	2.4e-82	298.1	VFG012163(gi:18309419)	(hlyB) probable hemolysin [Hemolysin (CVF417)]	[Clostridium perfringens str. 13]	Ruminococcus_like_16	ERR3393586_DBSCAN_round1_23	ERR3393586	Korea	lim2020	715_1	0.000284088
42.9	1.1e-51	195.3	VFG019172(gi:170758667)	(hlyIII) hemolysin III [Hemolysin (CVF417)]	[Clostridium botulinum A3 str. Loch Maree]	Ruminococcus_like_16	ERR3393586_DBSCAN_round1_23	ERR3393586	Korea	lim2020	715_1	0.000284088
60.2	4.3e-87	313.2	VFG012177(gi:18310800)	(hlyD) probable hemolysin [Hemolysin (CVF417)]	[Clostridium perfringens str. 13]	Ruminococcus_like_16	ERR3393586_DBSCAN_round1_23	ERR3393586	Korea	lim2020	715_1	0.000284088
47.6	6.7e-46	176	VFG019173(gi:170755086)	(hlyIII) hemolysin III [Hemolysin (CVF417)]	[Clostridium botulinum B1 str. Okra]	Anaerotignum_propionicum_like_6	ERR3393586_DBSCAN_round1_24	ERR3393586	Korea	lim2020	650_1	0.00140561
35.8	4.1e-79	287.3	VFG009394(gi:126436459)	(lysA) diaminopimelate decarboxylase [Lysine synthesis (CVF310)]	[Mycobacterium sp. JLS]	Anaerotignum_propionicum_like_6	ERR3393586_DBSCAN_round1_24	ERR3393586	Korea	lim2020	650_1	0.00140561
59	1.4e-82	298.1	VFG012177(gi:18310800)	(hlyD) probable hemolysin [Hemolysin (CVF417)]	[Clostridium perfringens str. 13]	Anaerotignum_propionicum_like_6	ERR3393586_DBSCAN_round1_24	ERR3393586	Korea	lim2020	650_1	0.00140561
36.1	6.3e-26	109.8	VFG012478(gi:110643970)	(hlyB) alpha-hemolysin translocation ATP-binding protein HlyB [Alpha-hemolysin (CVF453)]	[Escherichia coli 536]	Anaerotignum_propionicum_like_6	ERR3393586_DBSCAN_round1_24	ERR3393586	Korea	lim2020	650_1	0.00140561
38	1.3e-59	222.2	VFG033882(gi:260718956)	(hlyB) hemolysin B [Alpha-hemolysin (CVF453)]	[Escherichia coli O103:H2 str. 12009]	Muribaculum_intestinale_like_13	ERR3393586_DBSCAN_round1_28	ERR3393586	Korea	lim2020	96_1	NA
35.1	1.6e-26	111.7	VFG016229(gi:30020330)	(hlyIII) Hemolysin III [Hemolysin III (CVF560)]	[Bacillus cereus ATCC 14579]	Prevotella_like_3	ERR3393586_DBSCAN_round1_36	ERR3393586	Korea	lim2020	201_0	0.000280158
39.6	1.1e-48	185.7	VFG038733(gi:330829152)	(flaA) flagellin-like protein [Polar flagella (CVF786)]	[Aeromonas veronii B565]	Treponema_socranskii_like_10	ERR3393586_DBSCAN_round35_1	ERR3393586	Korea	lim2020	336_2	0.00185357
39.2	2.3e-27	114.8	VFG041852(gi:34498079)	(cpaP) surface presentation of antigens protein SpaP [Cpi-1a + Cpi-1 (SPI-1 like) (SS016)]	[Chromobacterium violaceum ATCC 12472]	Treponema_socranskii_like_10	ERR3393586_DBSCAN_round35_1	ERR3393586	Korea	lim2020	336_2	0.00185357
40.3	3.3e-48	184.1	VFG038731(gb|YP_008042999)	(flaA) flagellin [Polar flagella (VF0473)]	[Aeromonas hydrophila ML09-119]	Treponema_socranskii_like_10	ERR3393586_DBSCAN_round35_1	ERR3393586	Korea	lim2020	336_2	0.00185357
36.2	1.1e-42	165.6	VFG012163(gi:18309419)	(hlyB) probable hemolysin [Hemolysin (CVF417)]	[Clostridium perfringens str. 13]	Treponema_socranskii_like_10	ERR3393586_DBSCAN_round35_1	ERR3393586	Korea	lim2020	336_2	0.00185357
38.5	5.6e-48	183.3	VFG038733(gi:330829152)	(flaA) flagellin-like protein [Polar flagella (CVF786)]	[Aeromonas veronii B565]	Treponema_socranskii_like_10	ERR3393586_DBSCAN_round35_1	ERR3393586	Korea	lim2020	336_2	0.00185357
51.6	1.7e-128	451.4	VFG020075(gi:229591794)	(pvdH) diaminobutyrate--2-oxoglutarate aminotransferase [Pyoverdine (CVF551)]	[Pseudomonas fluorescens SBW25]	Treponema_socranskii_like_10	ERR3393586_DBSCAN_round35_1	ERR3393586	Korea	lim2020	336_2	0.00185357
35.6	1.3e-42	165.6	VFG014626(gi:77457789)	(fleN) Cobyrinic acid a,c-diamide synthase [Flagella (CVF521)]	[Pseudomonas fluorescens Pf0-1]	Treponema_socranskii_like_10	ERR3393586_DBSCAN_round35_1	ERR3393586	Korea	lim2020	336_2	0.00185357
35.2	2.9e-24	104.4	VFG033885(gi:386617331)	(hlyB) hemolysin translocation ATP-binding protein HlyB [Alpha-hemolysin (CVF453)]	[Escherichia coli UMNK88]	Treponema_socranskii_like_10	ERR3393586_DBSCAN_round35_1	ERR3393586	Korea	lim2020	336_2	0.00185357
44.4	2.4e-66	244.6	VFG018514(gi:161502060)	(invA) hypothetical protein [TTSS (SPI-1 encode) (CVF031)]	[Salmonella enterica subsp. arizonae serovar 62:z4,z23:-- str. RSK2980]	Selenomonas_ruminantium_like_2	ERR4398747_DBSCAN_round1_12	ERR4398747	France	duarte	542_1	NA
36	1.2e-29	122.1	VFG000907(gb|NP_755448)	(hlyB) Hemolysin B [<alpha-Hemolysin (VF0225)]	[Escherichia coli CFT073]	Selenomonas_ruminantium_like_2	ERR4398747_DBSCAN_round1_12	ERR4398747	France	duarte	542_1	NA
35.1	1.4e-23	102.1	VFG012478(gi:110643970)	(hlyB) alpha-hemolysin translocation ATP-binding protein HlyB [Alpha-hemolysin (CVF453)]	[Escherichia coli 536]	Selenomonas_ruminantium_like_2	ERR4398747_DBSCAN_round1_12	ERR4398747	France	duarte	542_1	NA
64.5	1.5e-82	298.1	VFG012177(gi:18310800)	(hlyD) probable hemolysin [Hemolysin (CVF417)]	[Clostridium perfringens str. 13]	Selenomonas_ruminantium_like_2	ERR4398747_DBSCAN_round1_12	ERR4398747	France	duarte	542_1	NA
45.1	2.2e-89	321.2	VFG000841(gb|YP_325609)	(hlyB) hemolysin transport protein [Hemolysin (VF0207)]	[Escherichia coli O157:H7 str. EDL933]	Selenomonas_ruminantium_like_2	ERR4398747_DBSCAN_round1_12	ERR4398747	France	duarte	542_1	NA
36.4	1e-29	122.5	VFG041852(gi:34498079)	(cpaP) surface presentation of antigens protein SpaP [Cpi-1a + Cpi-1 (SPI-1 like) (SS016)]	[Chromobacterium violaceum ATCC 12472]	Selenomonas_ruminantium_like_2	ERR4398747_DBSCAN_round1_12	ERR4398747	France	duarte	542_1	NA
35.6	4.3e-48	184.1	VFG015825(gi:170722712)	(pvdH) 2,4-diaminobutyrate 4-transaminase [Pyoverdine (CVF551)]	[Pseudomonas putida W619]	Selenomonas_ruminantium_like_2	ERR4398747_DBSCAN_round1_12	ERR4398747	France	duarte	542_1	NA
38.4	4.7e-45	173.7	VFG014626(gi:77457789)	(fleN) Cobyrinic acid a,c-diamide synthase [Flagella (CVF521)]	[Pseudomonas fluorescens Pf0-1]	Selenomonas_ruminantium_like_2	ERR4398747_DBSCAN_round1_12	ERR4398747	France	duarte	542_1	NA
45.7	3.3e-143	500.7	VFG033885(gi:386617331)	(hlyB) hemolysin translocation ATP-binding protein HlyB [Alpha-hemolysin (CVF453)]	[Escherichia coli UMNK88]	Selenomonas_ruminantium_like_2	ERR4398747_DBSCAN_round1_12	ERR4398747	France	duarte	542_1	NA
46.2	3.1e-57	213.8	VFG000841(gb|YP_325609)	(hlyB) hemolysin transport protein [Hemolysin (VF0207)]	[Escherichia coli O157:H7 str. EDL933]	Phascolarctobacterium_faecium_like_2	ERR4398747_DBSCAN_round1_15	ERR4398747	France	duarte	514_1	NA
36.1	1.4e-28	118.6	VFG012478(gi:110643970)	(hlyB) alpha-hemolysin translocation ATP-binding protein HlyB [Alpha-hemolysin (CVF453)]	[Escherichia coli 536]	Phascolarctobacterium_faecium_like_2	ERR4398747_DBSCAN_round1_15	ERR4398747	France	duarte	514_1	NA
57.4	3.6e-81	293.5	VFG012177(gi:18310800)	(hlyD) probable hemolysin [Hemolysin (CVF417)]	[Clostridium perfringens str. 13]	Phascolarctobacterium_faecium_like_2	ERR4398747_DBSCAN_round1_15	ERR4398747	France	duarte	514_1	NA
35.7	6.6e-28	116.3	VFG000841(gb|YP_325609)	(hlyB) hemolysin transport protein [Hemolysin (VF0207)]	[Escherichia coli O157:H7 str. EDL933]	Phascolarctobacterium_faecium_like_2	ERR4398747_DBSCAN_round1_15	ERR4398747	France	duarte	514_1	NA
38	4.4e-31	127.1	VFG012478(gi:110643970)	(hlyB) alpha-hemolysin translocation ATP-binding protein HlyB [Alpha-hemolysin (CVF453)]	[Escherichia coli 536]	Bifidobacterium_angulatum_like_2	ERR4398747_DBSCAN_round1736_0	ERR4398747	France	duarte	72_1	0.000366922
38.1	5.6e-42	163.3	VFG012177(gi:18310800)	(hlyD) probable hemolysin [Hemolysin (CVF417)]	[Clostridium perfringens str. 13]	Bifidobacterium_angulatum_like_2	ERR4398747_DBSCAN_round1736_0	ERR4398747	France	duarte	72_1	0.000366922
38.4	2.4e-89	321.6	VFG026392(gi:507420368)	(lysA) diaminopimelate decarboxylase [Lysine synthesis (CVF310)]	[Mycobacterium abscessus subsp. bolletii 50594]	Bifidobacterium_angulatum_like_2	ERR4398747_DBSCAN_round1736_0	ERR4398747	France	duarte	72_1	0.000366922
40.6	9.3e-61	226.1	VFG033882(gi:260718956)	(hlyB) hemolysin B [Alpha-hemolysin (CVF453)]	[Escherichia coli O103:H2 str. 12009]	Bifidobacterium_angulatum_like_2	ERR4398747_DBSCAN_round1736_0	ERR4398747	France	duarte	72_1	0.000366922
37.7	4.8e-30	123.6	VFG033885(gi:386617331)	(hlyB) hemolysin translocation ATP-binding protein HlyB [Alpha-hemolysin (CVF453)]	[Escherichia coli UMNK88]	Bifidobacterium_angulatum_like_2	ERR4398747_DBSCAN_round1736_0	ERR4398747	France	duarte	72_1	0.000366922
35.2	1.2e-27	115.5	VFG012478(gi:110643970)	(hlyB) alpha-hemolysin translocation ATP-binding protein HlyB [Alpha-hemolysin (CVF453)]	[Escherichia coli 536]	Ligilactobacillus_agilis_like_1	ERR4398747_DBSCAN_round2_20	ERR4398747	France	duarte	23_1	NA
41.8	1.7e-44	171.8	VFG038733(gi:330829152)	(flaA) flagellin-like protein [Polar flagella (CVF786)]	[Aeromonas veronii B565]	Ligilactobacillus_agilis_like_1	ERR4398747_DBSCAN_round2_20	ERR4398747	France	duarte	23_1	NA
43.5	7e-95	339.7	VFG022656(gi:169628525)	(lysA) diaminopimelate decarboxylase [Lysine synthesis (CVF310)]	[Mycobacterium abscessus ATCC 19977]	Ligilactobacillus_agilis_like_1	ERR4398747_DBSCAN_round2_20	ERR4398747	France	duarte	23_1	NA
42.9	1.5e-42	164.9	VFG016226(gi:47527538)	(hlyIII) hemolysin iii [Hemolysin III (CVF560)]	[Bacillus anthracis str. Ames Ancestor]	Ligilactobacillus_agilis_like_1	ERR4398747_DBSCAN_round2_20	ERR4398747	France	duarte	23_1	NA
50.9	2.7e-68	250.8	VFG012177(gi:18310800)	(hlyD) probable hemolysin [Hemolysin (CVF417)]	[Clostridium perfringens str. 13]	Ligilactobacillus_agilis_like_1	ERR4398747_DBSCAN_round2_20	ERR4398747	France	duarte	23_1	NA
40.8	1.2e-41	162.2	VFG038730(gb|YP_856234)	(flaA) flagellin [ND (AI144)]	[Aeromonas hydrophila subsp. hydrophila ATCC 7966]	Ligilactobacillus_agilis_like_1	ERR4398747_DBSCAN_round2_20	ERR4398747	France	duarte	23_1	NA
37.8	1.1e-28	119	VFG033882(gi:260718956)	(hlyB) hemolysin B [Alpha-hemolysin (CVF453)]	[Escherichia coli O103:H2 str. 12009]	Ligilactobacillus_agilis_like_1	ERR4398747_DBSCAN_round2_20	ERR4398747	France	duarte	23_1	NA
36.1	1.1e-21	95.5	VFG012478(gi:110643970)	(hlyB) alpha-hemolysin translocation ATP-binding protein HlyB [Alpha-hemolysin (CVF453)]	[Escherichia coli 536]	Ligilactobacillus_agilis_like_1	ERR4398747_DBSCAN_round2_20	ERR4398747	France	duarte	23_1	NA
36.6	9.3e-27	112.5	VFG012478(gi:110643970)	(hlyB) alpha-hemolysin translocation ATP-binding protein HlyB [Alpha-hemolysin (CVF453)]	[Escherichia coli 536]	Barnesiella_viscericola_like_5	ERR4398748_DBSCAN_round1_10	ERR4398748	France	duarte	283_1	NA
53.3	4.2e-32	129.4	VFG019172(gi:170758667)	(hlyIII) hemolysin III [Hemolysin (CVF417)]	[Clostridium botulinum A3 str. Loch Maree]	Rhodospirillum_rubrum_like_4	ERR4398748_DBSCAN_round1_9	ERR4398748	France	duarte	40_1	0.00169633
42.6	2.5e-55	208	VFG000841(gb|YP_325609)	(hlyB) hemolysin transport protein [Hemolysin (VF0207)]	[Escherichia coli O157:H7 str. EDL933]	Rhodospirillum_rubrum_like_4	ERR4398748_DBSCAN_round1_9	ERR4398748	France	duarte	40_1	0.00169633
46.9	7.3e-21	91.7	VFG001940(gb|NP_282287)	(wlaN) beta-1,3 galactosyltransferase [LOS (VF0326)]	[Campylobacter jejuni subsp. jejuni NCTC 11168]	Rhodospirillum_rubrum_like_4	ERR4398748_DBSCAN_round1_9	ERR4398748	France	duarte	40_1	0.00169633
36	4.4e-22	96.7	VFG033885(gi:386617331)	(hlyB) hemolysin translocation ATP-binding protein HlyB [Alpha-hemolysin (CVF453)]	[Escherichia coli UMNK88]	Prevotella_enoeca_like_1	ERR4398748_DBSCAN_round1708_0	ERR4398748	France	duarte	254_1	0.0339834
39.6	4.8e-60	223.8	VFG000907(gb|NP_755448)	(hlyB) Hemolysin B [<alpha-Hemolysin (VF0225)]	[Escherichia coli CFT073]	Prevotella_like_5	ERR4398748_DBSCAN_round2_11	ERR4398748	France	duarte	215_1	NA
35.1	1.2e-32	132.1	VFG016237(gi:15615428)	(hlyIII) hemolysin III [Hemolysin III (CVF560)]	[Bacillus halodurans C-125]	Flintibacter_sp._KGMB00164_like_8	ERR4398748_DBSCAN_round2_15	ERR4398748	France	duarte	494_3	0.00223292
55.8	1.3e-75	275	VFG012177(gi:18310800)	(hlyD) probable hemolysin [Hemolysin (CVF417)]	[Clostridium perfringens str. 13]	Flintibacter_sp._KGMB00164_like_8	ERR4398748_DBSCAN_round2_15	ERR4398748	France	duarte	494_3	0.00223292
36.1	1.4e-28	118.6	VFG012478(gi:110643970)	(hlyB) alpha-hemolysin translocation ATP-binding protein HlyB [Alpha-hemolysin (CVF453)]	[Escherichia coli 536]	Phascolarctobacterium_faecium_like_3	ERR4398748_DBSCAN_round2514_1279	ERR4398748	France	duarte	514_1	NA
35.7	6.6e-28	116.3	VFG000841(gb|YP_325609)	(hlyB) hemolysin transport protein [Hemolysin (VF0207)]	[Escherichia coli O157:H7 str. EDL933]	Phascolarctobacterium_faecium_like_3	ERR4398748_DBSCAN_round2514_1279	ERR4398748	France	duarte	514_1	NA
36.1	1.2e-21	95.1	VFG012163(gi:18309419)	(hlyB) probable hemolysin [Hemolysin (CVF417)]	[Clostridium perfringens str. 13]	Phascolarctobacterium_faecium_like_3	ERR4398748_DBSCAN_round2514_1279	ERR4398748	France	duarte	514_1	NA
45.9	2.9e-59	220.7	VFG000841(gb|YP_325609)	(hlyB) hemolysin transport protein [Hemolysin (VF0207)]	[Escherichia coli O157:H7 str. EDL933]	Phascolarctobacterium_faecium_like_3	ERR4398748_DBSCAN_round2514_1279	ERR4398748	France	duarte	514_1	NA
57.4	3.6e-81	293.5	VFG012177(gi:18310800)	(hlyD) probable hemolysin [Hemolysin (CVF417)]	[Clostridium perfringens str. 13]	Phascolarctobacterium_faecium_like_3	ERR4398748_DBSCAN_round2514_1279	ERR4398748	France	duarte	514_1	NA
44.4	6e-58	216.5	VFG000841(gb|YP_325609)	(hlyB) hemolysin transport protein [Hemolysin (VF0207)]	[Escherichia coli O157:H7 str. EDL933]	Prevotella_dentalis_like_1	ERR4398748_DBSCAN_round2514_250	ERR4398748	France	duarte	207_1	NA
50.9	2.7e-68	250.8	VFG012177(gi:18310800)	(hlyD) probable hemolysin [Hemolysin (CVF417)]	[Clostridium perfringens str. 13]	Ligilactobacillus_agilis_like_2	ERR4398748_DBSCAN_round3_26	ERR4398748	France	duarte	23_1	NA
41.8	1.7e-44	171.8	VFG038733(gi:330829152)	(flaA) flagellin-like protein [Polar flagella (CVF786)]	[Aeromonas veronii B565]	Ligilactobacillus_agilis_like_2	ERR4398748_DBSCAN_round3_26	ERR4398748	France	duarte	23_1	NA
39.2	4.3e-43	167.2	VFG038730(gb|YP_856234)	(flaA) flagellin [ND (AI144)]	[Aeromonas hydrophila subsp. hydrophila ATCC 7966]	Ligilactobacillus_agilis_like_2	ERR4398748_DBSCAN_round3_26	ERR4398748	France	duarte	23_1	NA
43.3	6.7e-43	166	VFG016226(gi:47527538)	(hlyIII) hemolysin iii [Hemolysin III (CVF560)]	[Bacillus anthracis str. Ames Ancestor]	Ligilactobacillus_agilis_like_2	ERR4398748_DBSCAN_round3_26	ERR4398748	France	duarte	23_1	NA
43.5	7e-95	339.7	VFG022656(gi:169628525)	(lysA) diaminopimelate decarboxylase [Lysine synthesis (CVF310)]	[Mycobacterium abscessus ATCC 19977]	Ligilactobacillus_agilis_like_2	ERR4398748_DBSCAN_round3_26	ERR4398748	France	duarte	23_1	NA
37.8	1.1e-28	119	VFG033882(gi:260718956)	(hlyB) hemolysin B [Alpha-hemolysin (CVF453)]	[Escherichia coli O103:H2 str. 12009]	Ligilactobacillus_agilis_like_2	ERR4398748_DBSCAN_round3_26	ERR4398748	France	duarte	23_1	NA
35.6	5.5e-26	110.2	VFG041852(gi:34498079)	(cpaP) surface presentation of antigens protein SpaP [Cpi-1a + Cpi-1 (SPI-1 like) (SS016)]	[Chromobacterium violaceum ATCC 12472]	Ligilactobacillus_agilis_like_2	ERR4398748_DBSCAN_round3_26	ERR4398748	France	duarte	23_1	NA
36.1	1.1e-21	95.5	VFG012478(gi:110643970)	(hlyB) alpha-hemolysin translocation ATP-binding protein HlyB [Alpha-hemolysin (CVF453)]	[Escherichia coli 536]	Ligilactobacillus_agilis_like_2	ERR4398748_DBSCAN_round3_26	ERR4398748	France	duarte	23_1	NA
35.2	1.2e-27	115.5	VFG012478(gi:110643970)	(hlyB) alpha-hemolysin translocation ATP-binding protein HlyB [Alpha-hemolysin (CVF453)]	[Escherichia coli 536]	Ligilactobacillus_agilis_like_2	ERR4398748_DBSCAN_round3_26	ERR4398748	France	duarte	23_1	NA
36.2	5.2e-72	264.2	VFG033882(gi:260718956)	(hlyB) hemolysin B [Alpha-hemolysin (CVF453)]	[Escherichia coli O103:H2 str. 12009]	Phocaeicola_coprophilus_like_1	ERR4398748_DBSCAN_round5_20	ERR4398748	France	duarte	223_1	NA
36.8	1.8e-75	275.8	VFG033882(gi:260718956)	(hlyB) hemolysin B [Alpha-hemolysin (CVF453)]	[Escherichia coli O103:H2 str. 12009]	Paraprevotella_xylaniphila_like_6	ERR4398749_DBSCAN_round1_1	ERR4398749	France	duarte	229_1	NA
36.4	9.9e-52	196.1	VFG012163(gi:18309419)	(hlyB) probable hemolysin [Hemolysin (CVF417)]	[Clostridium perfringens str. 13]	Erysipelotrichaceae_like_8	ERR4398749_DBSCAN_round2_26	ERR4398749	France	duarte	391_0	0.00117867
35.7	2.4e-27	114.4	VFG000841(gb|YP_325609)	(hlyB) hemolysin transport protein [Hemolysin (VF0207)]	[Escherichia coli O157:H7 str. EDL933]	Erysipelotrichaceae_like_8	ERR4398749_DBSCAN_round2_26	ERR4398749	France	duarte	391_0	0.00117867
35.2	3.7e-26	110.5	VFG000841(gb|YP_325609)	(hlyB) hemolysin transport protein [Hemolysin (VF0207)]	[Escherichia coli O157:H7 str. EDL933]	Erysipelotrichaceae_like_8	ERR4398749_DBSCAN_round2_26	ERR4398749	France	duarte	391_0	0.00117867
36.2	2.2e-29	121.3	VFG012478(gi:110643970)	(hlyB) alpha-hemolysin translocation ATP-binding protein HlyB [Alpha-hemolysin (CVF453)]	[Escherichia coli 536]	Firmicutes_like_1	ERR4398749_DBSCAN_round5_42	ERR4398749	France	duarte	425_1	NA
39.6	7.3e-31	125.9	VFG016229(gi:30020330)	(hlyIII) Hemolysin III [Hemolysin III (CVF560)]	[Bacillus cereus ATCC 14579]	Firmicutes_like_1	ERR4398749_DBSCAN_round5_42	ERR4398749	France	duarte	425_1	NA
35.9	7.2e-25	106.7	VFG033885(gi:386617331)	(hlyB) hemolysin translocation ATP-binding protein HlyB [Alpha-hemolysin (CVF453)]	[Escherichia coli UMNK88]	Firmicutes_like_1	ERR4398749_DBSCAN_round5_42	ERR4398749	France	duarte	425_1	NA
36.7	2e-17	81.3	VFG000907(gb|NP_755448)	(hlyB) Hemolysin B [<alpha-Hemolysin (VF0225)]	[Escherichia coli CFT073]	Firmicutes_like_1	ERR4398749_DBSCAN_round5_42	ERR4398749	France	duarte	425_1	NA
35.3	1.4e-27	115.2	VFG033885(gi:386617331)	(hlyB) hemolysin translocation ATP-binding protein HlyB [Alpha-hemolysin (CVF453)]	[Escherichia coli UMNK88]	Muribaculum_intestinale_like_19	ERR4398749_DBSCAN_round5_43	ERR4398749	France	duarte	281_1	NA
38.1	3.6e-47	180.6	VFG038733(gi:330829152)	(flaA) flagellin-like protein [Polar flagella (CVF786)]	[Aeromonas veronii B565]	Treponema_socranskii_like_11	ERR4398750_DBSCAN_round1_1	ERR4398750	France	duarte	332_1	NA
52.8	4.4e-132	463.4	VFG020072(gi:218891607)	(pvdH) diaminobutyrate--2-oxoglutarate aminotransferase [Pyoverdine (CVF551)]	[Pseudomonas aeruginosa LESB58]	Treponema_socranskii_like_11	ERR4398750_DBSCAN_round1_1	ERR4398750	France	duarte	332_1	NA
37.1	3.6e-41	160.6	VFG012163(gi:18309419)	(hlyB) probable hemolysin [Hemolysin (CVF417)]	[Clostridium perfringens str. 13]	Treponema_socranskii_like_11	ERR4398750_DBSCAN_round1_1	ERR4398750	France	duarte	332_1	NA
37.2	1.6e-42	165.2	VFG014626(gi:77457789)	(fleN) Cobyrinic acid a,c-diamide synthase [Flagella (CVF521)]	[Pseudomonas fluorescens Pf0-1]	Treponema_socranskii_like_11	ERR4398750_DBSCAN_round1_1	ERR4398750	France	duarte	332_1	NA
36	1.3e-64	239.2	VFG044201(gi:66045819)	(ascF) diaminobutyrate--2-oxoglutarate aminotransferase [achromobactin (IA003)]	[Pseudomonas syringae pv. syringae B728a]	Treponema_socranskii_like_11	ERR4398750_DBSCAN_round1_1	ERR4398750	France	duarte	332_1	NA
39	2e-30	124.8	VFG000841(gb|YP_325609)	(hlyB) hemolysin transport protein [Hemolysin (VF0207)]	[Escherichia coli O157:H7 str. EDL933]	Treponema_socranskii_like_11	ERR4398750_DBSCAN_round1_1	ERR4398750	France	duarte	332_1	NA
35.1	1.4e-21	95.5	VFG033882(gi:260718956)	(hlyB) hemolysin B [Alpha-hemolysin (CVF453)]	[Escherichia coli O103:H2 str. 12009]	Treponema_socranskii_like_11	ERR4398750_DBSCAN_round1_1	ERR4398750	France	duarte	332_1	NA
36.7	1.4e-27	115.5	VFG041852(gi:34498079)	(cpaP) surface presentation of antigens protein SpaP [Cpi-1a + Cpi-1 (SPI-1 like) (SS016)]	[Chromobacterium violaceum ATCC 12472]	Treponema_socranskii_like_11	ERR4398750_DBSCAN_round1_1	ERR4398750	France	duarte	332_1	NA
37.4	1e-49	189.1	VFG038733(gi:330829152)	(flaA) flagellin-like protein [Polar flagella (CVF786)]	[Aeromonas veronii B565]	Treponema_socranskii_like_11	ERR4398750_DBSCAN_round1_1	ERR4398750	France	duarte	332_1	NA
38.8	5.5e-48	183.3	VFG038732(gi:145299590)	(flaA) flagellin A [Polar flagella (CVF786)]	[Aeromonas salmonicida subsp. salmonicida A449]	Treponema_socranskii_like_11	ERR4398750_DBSCAN_round1_1	ERR4398750	France	duarte	332_1	NA
35.4	8.7e-26	109.4	VFG012478(gi:110643970)	(hlyB) alpha-hemolysin translocation ATP-binding protein HlyB [Alpha-hemolysin (CVF453)]	[Escherichia coli 536]	Faecalibacterium_prausnitzii_like_1	ERR4398750_DBSCAN_round2_17	ERR4398750	France	duarte	468_1	NA
52.7	1.3e-78	285	VFG012177(gi:18310800)	(hlyD) probable hemolysin [Hemolysin (CVF417)]	[Clostridium perfringens str. 13]	Faecalibacterium_prausnitzii_like_1	ERR4398750_DBSCAN_round2_17	ERR4398750	France	duarte	468_1	NA
36.7	3e-20	90.5	VFG000907(gb|NP_755448)	(hlyB) Hemolysin B [<alpha-Hemolysin (VF0225)]	[Escherichia coli CFT073]	Faecalibacterium_prausnitzii_like_1	ERR4398750_DBSCAN_round2_17	ERR4398750	France	duarte	468_1	NA
35.8	2.6e-16	77.8	VFG012478(gi:110643970)	(hlyB) alpha-hemolysin translocation ATP-binding protein HlyB [Alpha-hemolysin (CVF453)]	[Escherichia coli 536]	Faecalibacterium_prausnitzii_like_1	ERR4398750_DBSCAN_round2_17	ERR4398750	France	duarte	468_1	NA
47.8	8.4e-52	195.7	VFG016229(gi:30020330)	(hlyIII) Hemolysin III [Hemolysin III (CVF560)]	[Bacillus cereus ATCC 14579]	Sutterella_megalosphaeroides_like_1	ERR4398750_DBSCAN_round2_28	ERR4398750	France	duarte	439_1	NA
36	1.8e-23	101.7	VFG000841(gb|YP_325609)	(hlyB) hemolysin transport protein [Hemolysin (VF0207)]	[Escherichia coli O157:H7 str. EDL933]	Sutterella_megalosphaeroides_like_1	ERR4398750_DBSCAN_round2_28	ERR4398750	France	duarte	439_1	NA
46.8	1.2e-108	385.6	VFG038900(gb|YP_857314)	(hlyA) Hemolysin A [Hemolysin HlyA (CVF792)]	[Aeromonas hydrophila subsp. hydrophila ATCC 7966]	Sutterella_megalosphaeroides_like_1	ERR4398750_DBSCAN_round2_28	ERR4398750	France	duarte	439_1	NA
49.2	4.3e-116	410.2	VFG038900(gb|YP_857314)	(hlyA) Hemolysin A [Hemolysin HlyA (CVF792)]	[Aeromonas hydrophila subsp. hydrophila ATCC 7966]	Sutterella_megalosphaeroides_like_1	ERR4398750_DBSCAN_round2_28	ERR4398750	France	duarte	439_1	NA
36.2	4.3e-74	271.2	VFG033882(gi:260718956)	(hlyB) hemolysin B [Alpha-hemolysin (CVF453)]	[Escherichia coli O103:H2 str. 12009]	Prevotella_enoeca_like_2	ERR4398750_DBSCAN_round260_1	ERR4398750	France	duarte	212_3	0.00345065
36	6.2e-42	163.3	VFG015717(gi:170722831)	(fleN) Cobyrinic acid ac-diamide synthase [Flagella (CVF521)]	[Pseudomonas putida W619]	Treponema_succinifaciens_like_11	ERR4398750_DBSCAN_round804_0	ERR4398750	France	duarte	337_1	0.00155294
35.5	7.5e-22	96.3	VFG012478(gi:110643970)	(hlyB) alpha-hemolysin translocation ATP-binding protein HlyB [Alpha-hemolysin (CVF453)]	[Escherichia coli 536]	Treponema_succinifaciens_like_11	ERR4398750_DBSCAN_round804_0	ERR4398750	France	duarte	337_1	0.00155294
50.7	8e-126	442.6	VFG020072(gi:218891607)	(pvdH) diaminobutyrate--2-oxoglutarate aminotransferase [Pyoverdine (CVF551)]	[Pseudomonas aeruginosa LESB58]	Treponema_succinifaciens_like_11	ERR4398750_DBSCAN_round804_0	ERR4398750	France	duarte	337_1	0.00155294
38.8	5.9e-50	189.9	VFG038733(gi:330829152)	(flaA) flagellin-like protein [Polar flagella (CVF786)]	[Aeromonas veronii B565]	Treponema_succinifaciens_like_11	ERR4398750_DBSCAN_round804_0	ERR4398750	France	duarte	337_1	0.00155294
36.7	1.9e-42	164.9	VFG012163(gi:18309419)	(hlyB) probable hemolysin [Hemolysin (CVF417)]	[Clostridium perfringens str. 13]	Treponema_succinifaciens_like_11	ERR4398750_DBSCAN_round804_0	ERR4398750	France	duarte	337_1	0.00155294
36.6	5.2e-27	113.6	VFG041852(gi:34498079)	(cpaP) surface presentation of antigens protein SpaP [Cpi-1a + Cpi-1 (SPI-1 like) (SS016)]	[Chromobacterium violaceum ATCC 12472]	Treponema_succinifaciens_like_11	ERR4398750_DBSCAN_round804_0	ERR4398750	France	duarte	337_1	0.00155294
40.6	4.2e-48	183.7	VFG038731(gb|YP_008042999)	(flaA) flagellin [Polar flagella (VF0473)]	[Aeromonas hydrophila ML09-119]	Treponema_succinifaciens_like_11	ERR4398750_DBSCAN_round804_0	ERR4398750	France	duarte	337_1	0.00155294
37.6	1e-46	179.1	VFG038730(gb|YP_856234)	(flaA) flagellin [ND (AI144)]	[Aeromonas hydrophila subsp. hydrophila ATCC 7966]	Treponema_succinifaciens_like_11	ERR4398750_DBSCAN_round804_0	ERR4398750	France	duarte	337_1	0.00155294
35.6	1.8e-25	108.2	VFG012478(gi:110643970)	(hlyB) alpha-hemolysin translocation ATP-binding protein HlyB [Alpha-hemolysin (CVF453)]	[Escherichia coli 536]	Oscillospiraceae_like_1	ERR4398750_DBSCAN_round88_129	ERR4398750	France	duarte	492_1	0.000472102
60.4	1.8e-77	281.2	VFG012177(gi:18310800)	(hlyD) probable hemolysin [Hemolysin (CVF417)]	[Clostridium perfringens str. 13]	Oscillospiraceae_like_1	ERR4398750_DBSCAN_round88_129	ERR4398750	France	duarte	492_1	0.000472102
37.6	8.5e-36	142.5	VFG016237(gi:15615428)	(hlyIII) hemolysin III [Hemolysin III (CVF560)]	[Bacillus halodurans C-125]	Oscillospiraceae_like_1	ERR4398750_DBSCAN_round88_129	ERR4398750	France	duarte	492_1	0.000472102
39.1	1.7e-43	168.3	VFG044201(gi:66045819)	(ascF) diaminobutyrate--2-oxoglutarate aminotransferase [achromobactin (IA003)]	[Pseudomonas syringae pv. syringae B728a]	Treponema_socranskii_like_12	ERR4398751_DBSCAN_round1_3	ERR4398751	France	duarte	332_2	0.00224501
38.8	5.5e-48	183.3	VFG038732(gi:145299590)	(flaA) flagellin A [Polar flagella (CVF786)]	[Aeromonas salmonicida subsp. salmonicida A449]	Treponema_socranskii_like_12	ERR4398751_DBSCAN_round1_3	ERR4398751	France	duarte	332_2	0.00224501
37.2	1.6e-42	165.2	VFG014626(gi:77457789)	(fleN) Cobyrinic acid a,c-diamide synthase [Flagella (CVF521)]	[Pseudomonas fluorescens Pf0-1]	Treponema_socranskii_like_12	ERR4398751_DBSCAN_round1_3	ERR4398751	France	duarte	332_2	0.00224501
36.7	1.4e-27	115.5	VFG041852(gi:34498079)	(cpaP) surface presentation of antigens protein SpaP [Cpi-1a + Cpi-1 (SPI-1 like) (SS016)]	[Chromobacterium violaceum ATCC 12472]	Treponema_socranskii_like_12	ERR4398751_DBSCAN_round1_3	ERR4398751	France	duarte	332_2	0.00224501
35.1	8e-22	96.3	VFG033882(gi:260718956)	(hlyB) hemolysin B [Alpha-hemolysin (CVF453)]	[Escherichia coli O103:H2 str. 12009]	Treponema_socranskii_like_12	ERR4398751_DBSCAN_round1_3	ERR4398751	France	duarte	332_2	0.00224501
39	1.2e-30	125.6	VFG000841(gb|YP_325609)	(hlyB) hemolysin transport protein [Hemolysin (VF0207)]	[Escherichia coli O157:H7 str. EDL933]	Treponema_socranskii_like_12	ERR4398751_DBSCAN_round1_3	ERR4398751	France	duarte	332_2	0.00224501
37.4	1e-49	189.1	VFG038733(gi:330829152)	(flaA) flagellin-like protein [Polar flagella (CVF786)]	[Aeromonas veronii B565]	Treponema_socranskii_like_12	ERR4398751_DBSCAN_round1_3	ERR4398751	France	duarte	332_2	0.00224501
37.1	3.6e-41	160.6	VFG012163(gi:18309419)	(hlyB) probable hemolysin [Hemolysin (CVF417)]	[Clostridium perfringens str. 13]	Treponema_socranskii_like_12	ERR4398751_DBSCAN_round1_3	ERR4398751	France	duarte	332_2	0.00224501
52.8	4.4e-132	463.4	VFG020072(gi:218891607)	(pvdH) diaminobutyrate--2-oxoglutarate aminotransferase [Pyoverdine (CVF551)]	[Pseudomonas aeruginosa LESB58]	Treponema_socranskii_like_12	ERR4398751_DBSCAN_round1_3	ERR4398751	France	duarte	332_2	0.00224501
38.5	9.5e-48	182.6	VFG038733(gi:330829152)	(flaA) flagellin-like protein [Polar flagella (CVF786)]	[Aeromonas veronii B565]	Treponema_socranskii_like_12	ERR4398751_DBSCAN_round1_3	ERR4398751	France	duarte	332_2	0.00224501
43.9	4.1e-62	230.3	VFG033885(gi:386617331)	(hlyB) hemolysin translocation ATP-binding protein HlyB [Alpha-hemolysin (CVF453)]	[Escherichia coli UMNK88]	unclassified_Duncaniella_like_1	ERR4398751_DBSCAN_round2_2	ERR4398751	France	duarte	291_1	0.00135505
36.2	5.2e-72	264.2	VFG033882(gi:260718956)	(hlyB) hemolysin B [Alpha-hemolysin (CVF453)]	[Escherichia coli O103:H2 str. 12009]	Phocaeicola_coprophilus_like_2	ERR4398751_DBSCAN_round219_647	ERR4398751	France	duarte	223_1	NA
36.2	2.5e-74	271.9	VFG033882(gi:260718956)	(hlyB) hemolysin B [Alpha-hemolysin (CVF453)]	[Escherichia coli O103:H2 str. 12009]	Prevotella_enoeca_like_4	ERR4398751_DBSCAN_round3_11	ERR4398751	France	duarte	212_4	0.00384201
35.9	7.8e-28	115.9	VFG016234(gi:16079238)	(hlyIII) hypothetical protein [Hemolysin III (CVF560)]	[Bacillus subtilis subsp. subtilis str. 168]	Paraprevotella_xylaniphila_like_7	ERR4398751_DBSCAN_round3_16	ERR4398751	France	duarte	203_2	0.00597038
53.6	1.9e-78	284.6	VFG038732(gi:145299590)	(flaA) flagellin A [Polar flagella (CVF786)]	[Aeromonas salmonicida subsp. salmonicida A449]	Succinivibrio_dextrinosolvens_like_3	ERR4398751_DBSCAN_round3_19	ERR4398751	France	duarte	366_2	0.0014222
53.2	3e-83	300.4	VFG014627(gi:146307828)	(fleN) Cobyrinic acid a,c-diamide synthase [Flagella (CVF521)]	[Pseudomonas mendocina ymp]	Succinivibrio_dextrinosolvens_like_3	ERR4398751_DBSCAN_round3_19	ERR4398751	France	duarte	366_2	0.0014222
38.6	9.1e-32	129.4	VFG033885(gi:386617331)	(hlyB) hemolysin translocation ATP-binding protein HlyB [Alpha-hemolysin (CVF453)]	[Escherichia coli UMNK88]	Succinivibrio_dextrinosolvens_like_3	ERR4398751_DBSCAN_round3_19	ERR4398751	France	duarte	366_2	0.0014222
46.7	2.2e-63	234.6	VFG038733(gi:330829152)	(flaA) flagellin-like protein [Polar flagella (CVF786)]	[Aeromonas veronii B565]	Succinivibrio_dextrinosolvens_like_3	ERR4398751_DBSCAN_round3_19	ERR4398751	France	duarte	366_2	0.0014222
59.4	4e-84	303.5	VFG038730(gb|YP_856234)	(flaA) flagellin [ND (AI144)]	[Aeromonas hydrophila subsp. hydrophila ATCC 7966]	Succinivibrio_dextrinosolvens_like_3	ERR4398751_DBSCAN_round3_19	ERR4398751	France	duarte	366_2	0.0014222
56.9	1.8e-84	304.7	VFG038731(gb|YP_008042999)	(flaA) flagellin [Polar flagella (VF0473)]	[Aeromonas hydrophila ML09-119]	Succinivibrio_dextrinosolvens_like_3	ERR4398751_DBSCAN_round3_19	ERR4398751	France	duarte	366_2	0.0014222
46.5	7.5e-56	209.5	VFG038733(gi:330829152)	(flaA) flagellin-like protein [Polar flagella (CVF786)]	[Aeromonas veronii B565]	Succinivibrio_dextrinosolvens_like_3	ERR4398751_DBSCAN_round3_19	ERR4398751	France	duarte	366_2	0.0014222
35.1	1.9e-28	118.2	VFG000907(gb|NP_755448)	(hlyB) Hemolysin B [<alpha-Hemolysin (VF0225)]	[Escherichia coli CFT073]	Roseburia_hominis_like_2	ERR4398751_DBSCAN_round3_7	ERR4398751	France	duarte	590_1	0.000441107
37.5	2.8e-47	181	VFG014626(gi:77457789)	(fleN) Cobyrinic acid a,c-diamide synthase [Flagella (CVF521)]	[Pseudomonas fluorescens Pf0-1]	Roseburia_hominis_like_2	ERR4398751_DBSCAN_round3_7	ERR4398751	France	duarte	590_1	0.000441107
35.6	4.8e-52	197.2	VFG007294(gi:28897562)	(flaA) flagellin [Flagella (CVF281)]	[Vibrio parahaemolyticus RIMD 2210633]	Roseburia_hominis_like_2	ERR4398751_DBSCAN_round3_7	ERR4398751	France	duarte	590_1	0.000441107
43.2	9.1e-43	165.6	VFG012168(gi:18310456)	(hlyC) probable hemolysin [Hemolysin (CVF417)]	[Clostridium perfringens str. 13]	Roseburia_hominis_like_2	ERR4398751_DBSCAN_round3_7	ERR4398751	France	duarte	590_1	0.000441107
35.1	7.3e-31	126.3	VFG012478(gi:110643970)	(hlyB) alpha-hemolysin translocation ATP-binding protein HlyB [Alpha-hemolysin (CVF453)]	[Escherichia coli 536]	Roseburia_hominis_like_2	ERR4398751_DBSCAN_round3_7	ERR4398751	France	duarte	590_1	0.000441107
40.3	1.1e-79	289.3	VFG012163(gi:18309419)	(hlyB) probable hemolysin [Hemolysin (CVF417)]	[Clostridium perfringens str. 13]	Roseburia_hominis_like_2	ERR4398751_DBSCAN_round3_7	ERR4398751	France	duarte	590_1	0.000441107
35.6	3.9e-21	94	VFG000841(gb|YP_325609)	(hlyB) hemolysin transport protein [Hemolysin (VF0207)]	[Escherichia coli O157:H7 str. EDL933]	Roseburia_hominis_like_2	ERR4398751_DBSCAN_round3_7	ERR4398751	France	duarte	590_1	0.000441107
61.7	7.4e-80	289.3	VFG012177(gi:18310800)	(hlyD) probable hemolysin [Hemolysin (CVF417)]	[Clostridium perfringens str. 13]	Roseburia_hominis_like_2	ERR4398751_DBSCAN_round3_7	ERR4398751	France	duarte	590_1	0.000441107
36.6	6.7e-75	273.9	VFG033882(gi:260718956)	(hlyB) hemolysin B [Alpha-hemolysin (CVF453)]	[Escherichia coli O103:H2 str. 12009]	Paraprevotella_xylaniphila_like_8	ERR4398751_DBSCAN_round3_9	ERR4398751	France	duarte	229_1	NA
40.2	1.7e-65	241.9	VFG022656(gi:169628525)	(lysA) diaminopimelate decarboxylase [Lysine synthesis (CVF310)]	[Mycobacterium abscessus ATCC 19977]	Elusimicrobium_minutum_like_5	ERR4398751_DBSCAN_round5_87	ERR4398751	France	duarte	382_0	0.00040345
46.2	4e-56	210.3	VFG012177(gi:18310800)	(hlyD) probable hemolysin [Hemolysin (CVF417)]	[Clostridium perfringens str. 13]	Elusimicrobium_minutum_like_5	ERR4398751_DBSCAN_round5_87	ERR4398751	France	duarte	382_0	0.00040345
38.1	4.3e-27	113.6	VFG012478(gi:110643970)	(hlyB) alpha-hemolysin translocation ATP-binding protein HlyB [Alpha-hemolysin (CVF453)]	[Escherichia coli 536]	Elusimicrobium_minutum_like_5	ERR4398751_DBSCAN_round5_87	ERR4398751	France	duarte	382_0	0.00040345
37.1	1.9e-29	121.3	VFG041852(gi:34498079)	(cpaP) surface presentation of antigens protein SpaP [Cpi-1a + Cpi-1 (SPI-1 like) (SS016)]	[Chromobacterium violaceum ATCC 12472]	Elusimicrobium_minutum_like_5	ERR4398751_DBSCAN_round5_87	ERR4398751	France	duarte	382_0	0.00040345
42.4	1.9e-18	84	VFG007292(gb|NP_231819)	(flaA) flagellin [Flagella (VF0519)]	[Vibrio cholerae O1 biovar El Tor str. N16961]	Treponema_succinifaciens_like_12	ERR4398752_DBSCAN_round1696_0	ERR4398752	France	duarte	338_4	0.00308517
38.8	4.3e-48	183.7	VFG038733(gi:330829152)	(flaA) flagellin-like protein [Polar flagella (CVF786)]	[Aeromonas veronii B565]	Treponema_succinifaciens_like_12	ERR4398752_DBSCAN_round1696_0	ERR4398752	France	duarte	338_4	0.00308517
35.6	1.6e-42	165.2	VFG014627(gi:146307828)	(fleN) Cobyrinic acid a,c-diamide synthase [Flagella (CVF521)]	[Pseudomonas mendocina ymp]	Treponema_succinifaciens_like_12	ERR4398752_DBSCAN_round1696_0	ERR4398752	France	duarte	338_4	0.00308517
38.2	5.4e-42	163.3	VFG012163(gi:18309419)	(hlyB) probable hemolysin [Hemolysin (CVF417)]	[Clostridium perfringens str. 13]	Treponema_succinifaciens_like_12	ERR4398752_DBSCAN_round1696_0	ERR4398752	France	duarte	338_4	0.00308517
37.6	1.6e-19	87.8	VFG012163(gi:18309419)	(hlyB) probable hemolysin [Hemolysin (CVF417)]	[Clostridium perfringens str. 13]	Treponema_succinifaciens_like_12	ERR4398752_DBSCAN_round1696_0	ERR4398752	France	duarte	338_4	0.00308517
48.6	1.1e-23	101.3	VFG007297(gi:59712473)	(flaA) flagellin [Flagella (CVF281)]	[Vibrio fischeri ES114]	Treponema_succinifaciens_like_12	ERR4398752_DBSCAN_round1696_0	ERR4398752	France	duarte	338_4	0.00308517
37.4	8.6e-49	186	VFG038732(gi:145299590)	(flaA) flagellin A [Polar flagella (CVF786)]	[Aeromonas salmonicida subsp. salmonicida A449]	Treponema_succinifaciens_like_12	ERR4398752_DBSCAN_round1696_0	ERR4398752	France	duarte	338_4	0.00308517
38.1	3.6e-47	180.6	VFG038733(gi:330829152)	(flaA) flagellin-like protein [Polar flagella (CVF786)]	[Aeromonas veronii B565]	Treponema_socranskii_like_13	ERR4398752_DBSCAN_round2_10	ERR4398752	France	duarte	332_1	0.00143917
52.8	4.4e-132	463.4	VFG020072(gi:218891607)	(pvdH) diaminobutyrate--2-oxoglutarate aminotransferase [Pyoverdine (CVF551)]	[Pseudomonas aeruginosa LESB58]	Treponema_socranskii_like_13	ERR4398752_DBSCAN_round2_10	ERR4398752	France	duarte	332_1	0.00143917
39	1.2e-30	125.6	VFG000841(gb|YP_325609)	(hlyB) hemolysin transport protein [Hemolysin (VF0207)]	[Escherichia coli O157:H7 str. EDL933]	Treponema_socranskii_like_13	ERR4398752_DBSCAN_round2_10	ERR4398752	France	duarte	332_1	0.00143917
37.4	1e-49	189.1	VFG038733(gi:330829152)	(flaA) flagellin-like protein [Polar flagella (CVF786)]	[Aeromonas veronii B565]	Treponema_socranskii_like_13	ERR4398752_DBSCAN_round2_10	ERR4398752	France	duarte	332_1	0.00143917
35.1	6.8e-21	93.2	VFG033882(gi:260718956)	(hlyB) hemolysin B [Alpha-hemolysin (CVF453)]	[Escherichia coli O103:H2 str. 12009]	Treponema_socranskii_like_13	ERR4398752_DBSCAN_round2_10	ERR4398752	France	duarte	332_1	0.00143917
37.2	1.6e-42	165.2	VFG014626(gi:77457789)	(fleN) Cobyrinic acid a,c-diamide synthase [Flagella (CVF521)]	[Pseudomonas fluorescens Pf0-1]	Treponema_socranskii_like_13	ERR4398752_DBSCAN_round2_10	ERR4398752	France	duarte	332_1	0.00143917
36	1.3e-64	239.2	VFG044201(gi:66045819)	(ascF) diaminobutyrate--2-oxoglutarate aminotransferase [achromobactin (IA003)]	[Pseudomonas syringae pv. syringae B728a]	Treponema_socranskii_like_13	ERR4398752_DBSCAN_round2_10	ERR4398752	France	duarte	332_1	0.00143917
38.8	5.5e-48	183.3	VFG038732(gi:145299590)	(flaA) flagellin A [Polar flagella (CVF786)]	[Aeromonas salmonicida subsp. salmonicida A449]	Treponema_socranskii_like_13	ERR4398752_DBSCAN_round2_10	ERR4398752	France	duarte	332_1	0.00143917
36.7	1.4e-27	115.5	VFG041852(gi:34498079)	(cpaP) surface presentation of antigens protein SpaP [Cpi-1a + Cpi-1 (SPI-1 like) (SS016)]	[Chromobacterium violaceum ATCC 12472]	Treponema_socranskii_like_13	ERR4398752_DBSCAN_round2_10	ERR4398752	France	duarte	332_1	0.00143917
37.1	3.6e-41	160.6	VFG012163(gi:18309419)	(hlyB) probable hemolysin [Hemolysin (CVF417)]	[Clostridium perfringens str. 13]	Treponema_socranskii_like_13	ERR4398752_DBSCAN_round2_10	ERR4398752	France	duarte	332_1	0.00143917
35.3	1.4e-27	115.2	VFG033885(gi:386617331)	(hlyB) hemolysin translocation ATP-binding protein HlyB [Alpha-hemolysin (CVF453)]	[Escherichia coli UMNK88]	Muribaculum_intestinale_like_23	ERR4398752_DBSCAN_round4_36	ERR4398752	France	duarte	281_1	NA
52.1	5.8e-46	176	VFG000841(gb|YP_325609)	(hlyB) hemolysin transport protein [Hemolysin (VF0207)]	[Escherichia coli O157:H7 str. EDL933]	Phocaeicola_coprophilus_like_3	ERR4398752_DBSCAN_round620_0	ERR4398752	France	duarte	223_1	NA
47.2	1.4e-114	405.2	VFG033885(gi:386617331)	(hlyB) hemolysin translocation ATP-binding protein HlyB [Alpha-hemolysin (CVF453)]	[Escherichia coli UMNK88]	Selenomonas_ruminantium_like_3	ERR4398752_DBSCAN_round742_0	ERR4398752	France	duarte	542_1	NA
38.4	4.7e-45	173.7	VFG014626(gi:77457789)	(fleN) Cobyrinic acid a,c-diamide synthase [Flagella (CVF521)]	[Pseudomonas fluorescens Pf0-1]	Selenomonas_ruminantium_like_3	ERR4398752_DBSCAN_round742_0	ERR4398752	France	duarte	542_1	NA
35	6.1e-24	103.2	VFG012478(gi:110643970)	(hlyB) alpha-hemolysin translocation ATP-binding protein HlyB [Alpha-hemolysin (CVF453)]	[Escherichia coli 536]	Selenomonas_ruminantium_like_3	ERR4398752_DBSCAN_round742_0	ERR4398752	France	duarte	542_1	NA
46.3	1e-115	409.1	VFG000841(gb|YP_325609)	(hlyB) hemolysin transport protein [Hemolysin (VF0207)]	[Escherichia coli O157:H7 str. EDL933]	Selenomonas_ruminantium_like_3	ERR4398752_DBSCAN_round742_0	ERR4398752	France	duarte	542_1	NA
36	1.2e-29	122.1	VFG000907(gb|NP_755448)	(hlyB) Hemolysin B [<alpha-Hemolysin (VF0225)]	[Escherichia coli CFT073]	Selenomonas_ruminantium_like_3	ERR4398752_DBSCAN_round742_0	ERR4398752	France	duarte	542_1	NA
36.4	1e-29	122.5	VFG041852(gi:34498079)	(cpaP) surface presentation of antigens protein SpaP [Cpi-1a + Cpi-1 (SPI-1 like) (SS016)]	[Chromobacterium violaceum ATCC 12472]	Selenomonas_ruminantium_like_3	ERR4398752_DBSCAN_round742_0	ERR4398752	France	duarte	542_1	NA
36.8	6.3e-106	377.1	VFG000557(gb|NP_461817)	(invA) type III secretion system major export apparatus protein InvA [TTSS(SPI-1 encode) (VF0116)]	[Salmonella enterica subsp. enterica serovar Typhimurium str. LT2]	Selenomonas_ruminantium_like_3	ERR4398752_DBSCAN_round742_0	ERR4398752	France	duarte	542_1	NA
64.1	8.7e-70	255.4	VFG012177(gi:18310800)	(hlyD) probable hemolysin [Hemolysin (CVF417)]	[Clostridium perfringens str. 13]	Selenomonas_ruminantium_like_3	ERR4398752_DBSCAN_round742_0	ERR4398752	France	duarte	542_1	NA
37.1	3.6e-41	160.6	VFG012163(gi:18309419)	(hlyB) probable hemolysin [Hemolysin (CVF417)]	[Clostridium perfringens str. 13]	Treponema_socranskii_like_14	ERR4398753_DBSCAN_round1_2	ERR4398753	France	duarte	332_1	NA
37.4	1e-49	189.1	VFG038733(gi:330829152)	(flaA) flagellin-like protein [Polar flagella (CVF786)]	[Aeromonas veronii B565]	Treponema_socranskii_like_14	ERR4398753_DBSCAN_round1_2	ERR4398753	France	duarte	332_1	NA
39	1.2e-30	125.6	VFG000841(gb|YP_325609)	(hlyB) hemolysin transport protein [Hemolysin (VF0207)]	[Escherichia coli O157:H7 str. EDL933]	Treponema_socranskii_like_14	ERR4398753_DBSCAN_round1_2	ERR4398753	France	duarte	332_1	NA
36	1.3e-64	239.2	VFG044201(gi:66045819)	(ascF) diaminobutyrate--2-oxoglutarate aminotransferase [achromobactin (IA003)]	[Pseudomonas syringae pv. syringae B728a]	Treponema_socranskii_like_14	ERR4398753_DBSCAN_round1_2	ERR4398753	France	duarte	332_1	NA
36.7	1.4e-27	115.5	VFG041852(gi:34498079)	(cpaP) surface presentation of antigens protein SpaP [Cpi-1a + Cpi-1 (SPI-1 like) (SS016)]	[Chromobacterium violaceum ATCC 12472]	Treponema_socranskii_like_14	ERR4398753_DBSCAN_round1_2	ERR4398753	France	duarte	332_1	NA
38.1	3.6e-47	180.6	VFG038733(gi:330829152)	(flaA) flagellin-like protein [Polar flagella (CVF786)]	[Aeromonas veronii B565]	Treponema_socranskii_like_14	ERR4398753_DBSCAN_round1_2	ERR4398753	France	duarte	332_1	NA
38.8	5.5e-48	183.3	VFG038732(gi:145299590)	(flaA) flagellin A [Polar flagella (CVF786)]	[Aeromonas salmonicida subsp. salmonicida A449]	Treponema_socranskii_like_14	ERR4398753_DBSCAN_round1_2	ERR4398753	France	duarte	332_1	NA
37.2	1.6e-42	165.2	VFG014626(gi:77457789)	(fleN) Cobyrinic acid a,c-diamide synthase [Flagella (CVF521)]	[Pseudomonas fluorescens Pf0-1]	Treponema_socranskii_like_14	ERR4398753_DBSCAN_round1_2	ERR4398753	France	duarte	332_1	NA
35.1	8e-22	96.3	VFG033882(gi:260718956)	(hlyB) hemolysin B [Alpha-hemolysin (CVF453)]	[Escherichia coli O103:H2 str. 12009]	Treponema_socranskii_like_14	ERR4398753_DBSCAN_round1_2	ERR4398753	France	duarte	332_1	NA
52.8	4.4e-132	463.4	VFG020072(gi:218891607)	(pvdH) diaminobutyrate--2-oxoglutarate aminotransferase [Pyoverdine (CVF551)]	[Pseudomonas aeruginosa LESB58]	Treponema_socranskii_like_14	ERR4398753_DBSCAN_round1_2	ERR4398753	France	duarte	332_1	NA
35.2	5.3e-72	264.2	VFG033882(gi:260718956)	(hlyB) hemolysin B [Alpha-hemolysin (CVF453)]	[Escherichia coli O103:H2 str. 12009]	Alloprevotella_sp._E39_like_6	ERR4398753_DBSCAN_round2_12	ERR4398753	France	duarte	185_2	0.00779068
40.7	9.4e-40	155.6	VFG016238(gi:56964297)	(hlyIII) hemolysin [Hemolysin III (CVF560)]	[Bacillus clausii KSM-K16]	Alloprevotella_sp._E39_like_6	ERR4398753_DBSCAN_round2_12	ERR4398753	France	duarte	185_2	0.00779068
35.1	1.6e-42	165.6	VFG009392(gi:145222885)	(lysA) diaminopimelate decarboxylase [Lysine synthesis (CVF310)]	[Mycobacterium gilvum PYR-GCK]	Prevotella_like_6	ERR4398753_DBSCAN_round2024_292	ERR4398753	France	duarte	206_1	NA
57.4	3.6e-81	293.5	VFG012177(gi:18310800)	(hlyD) probable hemolysin [Hemolysin (CVF417)]	[Clostridium perfringens str. 13]	Phascolarctobacterium_faecium_like_4	ERR4398753_DBSCAN_round2025_538	ERR4398753	France	duarte	514_1	NA
35.7	6.6e-28	116.3	VFG000841(gb|YP_325609)	(hlyB) hemolysin transport protein [Hemolysin (VF0207)]	[Escherichia coli O157:H7 str. EDL933]	Phascolarctobacterium_faecium_like_4	ERR4398753_DBSCAN_round2025_538	ERR4398753	France	duarte	514_1	NA
49.4	2e-59	221.1	VFG000907(gb|NP_755448)	(hlyB) Hemolysin B [<alpha-Hemolysin (VF0225)]	[Escherichia coli CFT073]	Phascolarctobacterium_faecium_like_4	ERR4398753_DBSCAN_round2025_538	ERR4398753	France	duarte	514_1	NA
36.1	1.4e-28	118.6	VFG012478(gi:110643970)	(hlyB) alpha-hemolysin translocation ATP-binding protein HlyB [Alpha-hemolysin (CVF453)]	[Escherichia coli 536]	Phascolarctobacterium_faecium_like_4	ERR4398753_DBSCAN_round2025_538	ERR4398753	France	duarte	514_1	NA
64.5	1.5e-82	298.1	VFG012177(gi:18310800)	(hlyD) probable hemolysin [Hemolysin (CVF417)]	[Clostridium perfringens str. 13]	Selenomonas_ruminantium_like_4	ERR4398753_DBSCAN_round348_0	ERR4398753	France	duarte	542_1	NA
38.4	4.7e-45	173.7	VFG014626(gi:77457789)	(fleN) Cobyrinic acid a,c-diamide synthase [Flagella (CVF521)]	[Pseudomonas fluorescens Pf0-1]	Selenomonas_ruminantium_like_4	ERR4398753_DBSCAN_round348_0	ERR4398753	France	duarte	542_1	NA
36.8	6.3e-106	377.1	VFG000557(gb|NP_461817)	(invA) type III secretion system major export apparatus protein InvA [TTSS(SPI-1 encode) (VF0116)]	[Salmonella enterica subsp. enterica serovar Typhimurium str. LT2]	Selenomonas_ruminantium_like_4	ERR4398753_DBSCAN_round348_0	ERR4398753	France	duarte	542_1	NA
35.1	1.4e-23	102.1	VFG012478(gi:110643970)	(hlyB) alpha-hemolysin translocation ATP-binding protein HlyB [Alpha-hemolysin (CVF453)]	[Escherichia coli 536]	Selenomonas_ruminantium_like_4	ERR4398753_DBSCAN_round348_0	ERR4398753	France	duarte	542_1	NA
36.4	1e-29	122.5	VFG041852(gi:34498079)	(cpaP) surface presentation of antigens protein SpaP [Cpi-1a + Cpi-1 (SPI-1 like) (SS016)]	[Chromobacterium violaceum ATCC 12472]	Selenomonas_ruminantium_like_4	ERR4398753_DBSCAN_round348_0	ERR4398753	France	duarte	542_1	NA
36	1.2e-29	122.1	VFG000907(gb|NP_755448)	(hlyB) Hemolysin B [<alpha-Hemolysin (VF0225)]	[Escherichia coli CFT073]	Selenomonas_ruminantium_like_4	ERR4398753_DBSCAN_round348_0	ERR4398753	France	duarte	542_1	NA
47.9	2.6e-116	411	VFG033885(gi:386617331)	(hlyB) hemolysin translocation ATP-binding protein HlyB [Alpha-hemolysin (CVF453)]	[Escherichia coli UMNK88]	Selenomonas_ruminantium_like_4	ERR4398753_DBSCAN_round348_0	ERR4398753	France	duarte	542_1	NA
41.4	9.4e-34	136	VFG012478(gi:110643970)	(hlyB) alpha-hemolysin translocation ATP-binding protein HlyB [Alpha-hemolysin (CVF453)]	[Escherichia coli 536]	Bifidobacterium_thermophilum_like_1	ERR4398753_DBSCAN_round580_0	ERR4398753	France	duarte	64_3	0.000971378
42	2e-96	345.1	VFG022662(gi:333989932)	(lysA) diaminopimelate decarboxylase LysA [Lysine synthesis (CVF310)]	[Mycobacterium sp. JDM601]	Bifidobacterium_thermophilum_like_1	ERR4398753_DBSCAN_round580_0	ERR4398753	France	duarte	64_3	0.000971378
36.6	9.4e-19	85.9	VFG033882(gi:260718956)	(hlyB) hemolysin B [Alpha-hemolysin (CVF453)]	[Escherichia coli O103:H2 str. 12009]	Bifidobacterium_thermophilum_like_1	ERR4398753_DBSCAN_round580_0	ERR4398753	France	duarte	64_3	0.000971378
40.6	1.5e-27	114.8	VFG012177(gi:18310800)	(hlyD) probable hemolysin [Hemolysin (CVF417)]	[Clostridium perfringens str. 13]	Bifidobacterium_thermophilum_like_1	ERR4398753_DBSCAN_round580_0	ERR4398753	France	duarte	64_3	0.000971378
37.8	3.3e-45	174.1	VFG020075(gi:229591794)	(pvdH) diaminobutyrate--2-oxoglutarate aminotransferase [Pyoverdine (CVF551)]	[Pseudomonas fluorescens SBW25]	Bifidobacterium_thermophilum_like_1	ERR4398753_DBSCAN_round580_0	ERR4398753	France	duarte	64_3	0.000971378
38	3.5e-55	207.6	VFG000907(gb|NP_755448)	(hlyB) Hemolysin B [<alpha-Hemolysin (VF0225)]	[Escherichia coli CFT073]	Bifidobacterium_thermophilum_like_1	ERR4398753_DBSCAN_round580_0	ERR4398753	France	duarte	64_3	0.000971378
49.3	5.5e-17	78.6	VFG012478(gi:110643970)	(hlyB) alpha-hemolysin translocation ATP-binding protein HlyB [Alpha-hemolysin (CVF453)]	[Escherichia coli 536]	Bifidobacterium_thermophilum_like_1	ERR4398753_DBSCAN_round580_0	ERR4398753	France	duarte	64_3	0.000971378
38.8	4.3e-48	183.7	VFG038733(gi:330829152)	(flaA) flagellin-like protein [Polar flagella (CVF786)]	[Aeromonas veronii B565]	Treponema_succinifaciens_like_13	ERR4398754_DBSCAN_round1404_1	ERR4398754	France	duarte	338_1	NA
39.7	1e-49	189.1	VFG038730(gb|YP_856234)	(flaA) flagellin [ND (AI144)]	[Aeromonas hydrophila subsp. hydrophila ATCC 7966]	Treponema_succinifaciens_like_13	ERR4398754_DBSCAN_round1404_1	ERR4398754	France	duarte	338_1	NA
40.7	3.4e-33	133.7	VFG012163(gi:18309419)	(hlyB) probable hemolysin [Hemolysin (CVF417)]	[Clostridium perfringens str. 13]	Treponema_succinifaciens_like_13	ERR4398754_DBSCAN_round1404_1	ERR4398754	France	duarte	338_1	NA
37.4	8.6e-49	186	VFG038732(gi:145299590)	(flaA) flagellin A [Polar flagella (CVF786)]	[Aeromonas salmonicida subsp. salmonicida A449]	Treponema_succinifaciens_like_13	ERR4398754_DBSCAN_round1404_1	ERR4398754	France	duarte	338_1	NA
49.2	4.3e-116	410.2	VFG038900(gb|YP_857314)	(hlyA) Hemolysin A [Hemolysin HlyA (CVF792)]	[Aeromonas hydrophila subsp. hydrophila ATCC 7966]	Sutterella_megalosphaeroides_like_2	ERR4398754_DBSCAN_round3_4	ERR4398754	France	duarte	439_1	NA
36	1.8e-23	101.7	VFG000841(gb|YP_325609)	(hlyB) hemolysin transport protein [Hemolysin (VF0207)]	[Escherichia coli O157:H7 str. EDL933]	Sutterella_megalosphaeroides_like_2	ERR4398754_DBSCAN_round3_4	ERR4398754	France	duarte	439_1	NA
46.8	1.5e-108	385.2	VFG038900(gb|YP_857314)	(hlyA) Hemolysin A [Hemolysin HlyA (CVF792)]	[Aeromonas hydrophila subsp. hydrophila ATCC 7966]	Sutterella_megalosphaeroides_like_2	ERR4398754_DBSCAN_round3_4	ERR4398754	France	duarte	439_1	NA
47.8	8.4e-52	195.7	VFG016229(gi:30020330)	(hlyIII) Hemolysin III [Hemolysin III (CVF560)]	[Bacillus cereus ATCC 14579]	Sutterella_megalosphaeroides_like_2	ERR4398754_DBSCAN_round3_4	ERR4398754	France	duarte	439_1	NA
49.3	5.3e-72	263.5	VFG038731(gb|YP_008042999)	(flaA) flagellin [Polar flagella (VF0473)]	[Aeromonas hydrophila ML09-119]	Tolumonas_auensis_like_2	ERR4398754_DBSCAN_round3_6	ERR4398754	France	duarte	538_0	0.00166293
46.8	1.2e-71	262.3	VFG038730(gb|YP_856234)	(flaA) flagellin [ND (AI144)]	[Aeromonas hydrophila subsp. hydrophila ATCC 7966]	Tolumonas_auensis_like_2	ERR4398754_DBSCAN_round3_6	ERR4398754	France	duarte	538_0	0.00166293
37.5	1e-29	122.5	VFG012478(gi:110643970)	(hlyB) alpha-hemolysin translocation ATP-binding protein HlyB [Alpha-hemolysin (CVF453)]	[Escherichia coli 536]	Tolumonas_auensis_like_2	ERR4398754_DBSCAN_round3_6	ERR4398754	France	duarte	538_0	0.00166293
61.6	1.7e-25	107.1	VFG038730(gb|YP_856234)	(flaA) flagellin [ND (AI144)]	[Aeromonas hydrophila subsp. hydrophila ATCC 7966]	Tolumonas_auensis_like_2	ERR4398754_DBSCAN_round3_6	ERR4398754	France	duarte	538_0	0.00166293
39.8	2.1e-28	118.2	VFG041852(gi:34498079)	(cpaP) surface presentation of antigens protein SpaP [Cpi-1a + Cpi-1 (SPI-1 like) (SS016)]	[Chromobacterium violaceum ATCC 12472]	Tolumonas_auensis_like_2	ERR4398754_DBSCAN_round3_6	ERR4398754	France	duarte	538_0	0.00166293
59.5	1.4e-46	177.9	VFG038733(gi:330829152)	(flaA) flagellin-like protein [Polar flagella (CVF786)]	[Aeromonas veronii B565]	Tolumonas_auensis_like_2	ERR4398754_DBSCAN_round3_6	ERR4398754	France	duarte	538_0	0.00166293
52.3	5.3e-86	309.7	VFG014626(gi:77457789)	(fleN) Cobyrinic acid a,c-diamide synthase [Flagella (CVF521)]	[Pseudomonas fluorescens Pf0-1]	Tolumonas_auensis_like_2	ERR4398754_DBSCAN_round3_6	ERR4398754	France	duarte	538_0	0.00166293
43.5	1.6e-51	195.3	VFG038732(gi:145299590)	(flaA) flagellin A [Polar flagella (CVF786)]	[Aeromonas salmonicida subsp. salmonicida A449]	Tolumonas_auensis_like_2	ERR4398754_DBSCAN_round3_6	ERR4398754	France	duarte	538_0	0.00166293
44.8	1.4e-67	248.8	VFG038732(gi:145299590)	(flaA) flagellin A [Polar flagella (CVF786)]	[Aeromonas salmonicida subsp. salmonicida A449]	Tolumonas_auensis_like_2	ERR4398754_DBSCAN_round3_6	ERR4398754	France	duarte	538_0	0.00166293
46.2	4.3e-69	253.8	VFG038730(gb|YP_856234)	(flaA) flagellin [ND (AI144)]	[Aeromonas hydrophila subsp. hydrophila ATCC 7966]	Tolumonas_auensis_like_2	ERR4398754_DBSCAN_round3_6	ERR4398754	France	duarte	538_0	0.00166293
36.6	6.7e-75	273.9	VFG033882(gi:260718956)	(hlyB) hemolysin B [Alpha-hemolysin (CVF453)]	[Escherichia coli O103:H2 str. 12009]	Paraprevotella_xylaniphila_like_10	ERR4398754_DBSCAN_round4_10	ERR4398754	France	duarte	229_1	NA
35.1	8e-22	96.3	VFG033882(gi:260718956)	(hlyB) hemolysin B [Alpha-hemolysin (CVF453)]	[Escherichia coli O103:H2 str. 12009]	Treponema_socranskii_like_15	ERR4398754_DBSCAN_round5_15	ERR4398754	France	duarte	332_1	NA
38.5	2.9e-29	120.9	VFG000841(gb|YP_325609)	(hlyB) hemolysin transport protein [Hemolysin (VF0207)]	[Escherichia coli O157:H7 str. EDL933]	Treponema_socranskii_like_15	ERR4398754_DBSCAN_round5_15	ERR4398754	France	duarte	332_1	NA
38.1	1.4e-54	205.7	VFG000907(gb|NP_755448)	(hlyB) Hemolysin B [<alpha-Hemolysin (VF0225)]	[Escherichia coli CFT073]	Treponema_socranskii_like_15	ERR4398754_DBSCAN_round5_15	ERR4398754	France	duarte	332_1	NA
48.3	8.2e-45	172.2	VFG020072(gi:218891607)	(pvdH) diaminobutyrate--2-oxoglutarate aminotransferase [Pyoverdine (CVF551)]	[Pseudomonas aeruginosa LESB58]	Treponema_socranskii_like_15	ERR4398754_DBSCAN_round5_15	ERR4398754	France	duarte	332_1	NA
36	1.8e-64	238.8	VFG044201(gi:66045819)	(ascF) diaminobutyrate--2-oxoglutarate aminotransferase [achromobactin (IA003)]	[Pseudomonas syringae pv. syringae B728a]	Treponema_socranskii_like_15	ERR4398754_DBSCAN_round5_15	ERR4398754	France	duarte	332_1	NA
37.2	1.6e-42	165.2	VFG014626(gi:77457789)	(fleN) Cobyrinic acid a,c-diamide synthase [Flagella (CVF521)]	[Pseudomonas fluorescens Pf0-1]	Treponema_socranskii_like_15	ERR4398754_DBSCAN_round5_15	ERR4398754	France	duarte	332_1	NA
36.7	1.4e-27	115.5	VFG041852(gi:34498079)	(cpaP) surface presentation of antigens protein SpaP [Cpi-1a + Cpi-1 (SPI-1 like) (SS016)]	[Chromobacterium violaceum ATCC 12472]	Treponema_socranskii_like_15	ERR4398754_DBSCAN_round5_15	ERR4398754	France	duarte	332_1	NA
37.2	1e-40	159.1	VFG012163(gi:18309419)	(hlyB) probable hemolysin [Hemolysin (CVF417)]	[Clostridium perfringens str. 13]	Treponema_socranskii_like_15	ERR4398754_DBSCAN_round5_15	ERR4398754	France	duarte	332_1	NA
38.1	3.6e-47	180.6	VFG038733(gi:330829152)	(flaA) flagellin-like protein [Polar flagella (CVF786)]	[Aeromonas veronii B565]	Treponema_socranskii_like_15	ERR4398754_DBSCAN_round5_15	ERR4398754	France	duarte	332_1	NA
52.6	1.6e-31	127.5	VFG000907(gb|NP_755448)	(hlyB) Hemolysin B [<alpha-Hemolysin (VF0225)]	[Escherichia coli CFT073]	Treponema_socranskii_like_15	ERR4398754_DBSCAN_round5_15	ERR4398754	France	duarte	332_1	NA
57.5	2.2e-83	300.8	VFG044201(gi:66045819)	(ascF) diaminobutyrate--2-oxoglutarate aminotransferase [achromobactin (IA003)]	[Pseudomonas syringae pv. syringae B728a]	Treponema_socranskii_like_15	ERR4398754_DBSCAN_round5_15	ERR4398754	France	duarte	332_1	NA
37.3	1.4e-28	118.2	VFG012478(gi:110643970)	(hlyB) alpha-hemolysin translocation ATP-binding protein HlyB [Alpha-hemolysin (CVF453)]	[Escherichia coli 536]	Flintibacter_sp._KGMB00164_like_9	ERR4398754_DBSCAN_round80_1694	ERR4398754	France	duarte	501_1	0.000997899
36.2	1.1e-25	109	VFG012478(gi:110643970)	(hlyB) alpha-hemolysin translocation ATP-binding protein HlyB [Alpha-hemolysin (CVF453)]	[Escherichia coli 536]	Flintibacter_sp._KGMB00164_like_9	ERR4398754_DBSCAN_round80_1694	ERR4398754	France	duarte	501_1	0.000997899
57.7	2.2e-75	274.2	VFG012177(gi:18310800)	(hlyD) probable hemolysin [Hemolysin (CVF417)]	[Clostridium perfringens str. 13]	Flintibacter_sp._KGMB00164_like_9	ERR4398754_DBSCAN_round80_1694	ERR4398754	France	duarte	501_1	0.000997899
39.7	1.8e-52	198.4	VFG000841(gb|YP_325609)	(hlyB) hemolysin transport protein [Hemolysin (VF0207)]	[Escherichia coli O157:H7 str. EDL933]	Faecalibacterium_prausnitzii_like_2	ERR4398755_DBSCAN_round1_16	ERR4398755	France	duarte	468_1	NA
37.2	2e-23	101.7	VFG012478(gi:110643970)	(hlyB) alpha-hemolysin translocation ATP-binding protein HlyB [Alpha-hemolysin (CVF453)]	[Escherichia coli 536]	Faecalibacterium_prausnitzii_like_2	ERR4398755_DBSCAN_round1_16	ERR4398755	France	duarte	468_1	NA
35.8	1.3e-26	112.1	VFG012478(gi:110643970)	(hlyB) alpha-hemolysin translocation ATP-binding protein HlyB [Alpha-hemolysin (CVF453)]	[Escherichia coli 536]	Faecalibacterium_prausnitzii_like_2	ERR4398755_DBSCAN_round1_16	ERR4398755	France	duarte	468_1	NA
36	2.2e-70	258.8	VFG033882(gi:260718956)	(hlyB) hemolysin B [Alpha-hemolysin (CVF453)]	[Escherichia coli O103:H2 str. 12009]	Prevotella_enoeca_like_6	ERR4398755_DBSCAN_round1_17	ERR4398755	France	duarte	213_4	0.00496059
35.8	5.2e-35	139.8	VFG016235(gi:52080688)	(hlyIII) putative membrane protein, Hemolysin III homolog [Hemolysin III (CVF560)]	[Bacillus licheniformis ATCC 14580]	Alistipes_like_42	ERR4398755_DBSCAN_round1_32	ERR4398755	France	duarte	170_2	NA
41.1	1.6e-86	312	VFG026392(gi:507420368)	(lysA) diaminopimelate decarboxylase [Lysine synthesis (CVF310)]	[Mycobacterium abscessus subsp. bolletii 50594]	Flintibacter_sp._KGMB00164_like_10	ERR4398755_DBSCAN_round1_37	ERR4398755	France	duarte	208_2	0.000252058
39.1	7e-42	162.9	VFG012177(gi:18310800)	(hlyD) probable hemolysin [Hemolysin (CVF417)]	[Clostridium perfringens str. 13]	Flintibacter_sp._KGMB00164_like_10	ERR4398755_DBSCAN_round1_37	ERR4398755	France	duarte	208_2	0.000252058
35.3	1.1e-64	239.6	VFG012163(gi:18309419)	(hlyB) probable hemolysin [Hemolysin (CVF417)]	[Clostridium perfringens str. 13]	Flintibacter_sp._KGMB00164_like_10	ERR4398755_DBSCAN_round1_37	ERR4398755	France	duarte	208_2	0.000252058
40.9	1.2e-42	165.2	VFG016237(gi:15615428)	(hlyIII) hemolysin III [Hemolysin III (CVF560)]	[Bacillus halodurans C-125]	Flintibacter_sp._KGMB00164_like_10	ERR4398755_DBSCAN_round1_37	ERR4398755	France	duarte	208_2	0.000252058
35.2	5.8e-28	116.7	VFG033885(gi:386617331)	(hlyB) hemolysin translocation ATP-binding protein HlyB [Alpha-hemolysin (CVF453)]	[Escherichia coli UMNK88]	Flintibacter_sp._KGMB00164_like_10	ERR4398755_DBSCAN_round1_37	ERR4398755	France	duarte	208_2	0.000252058
37.2	1.6e-42	165.2	VFG014626(gi:77457789)	(fleN) Cobyrinic acid a,c-diamide synthase [Flagella (CVF521)]	[Pseudomonas fluorescens Pf0-1]	Treponema_socranskii_like_16	ERR4398755_DBSCAN_round1_39	ERR4398755	France	duarte	332_1	NA
36	1.3e-64	239.2	VFG044201(gi:66045819)	(ascF) diaminobutyrate--2-oxoglutarate aminotransferase [achromobactin (IA003)]	[Pseudomonas syringae pv. syringae B728a]	Treponema_socranskii_like_16	ERR4398755_DBSCAN_round1_39	ERR4398755	France	duarte	332_1	NA
52.8	4.4e-132	463.4	VFG020072(gi:218891607)	(pvdH) diaminobutyrate--2-oxoglutarate aminotransferase [Pyoverdine (CVF551)]	[Pseudomonas aeruginosa LESB58]	Treponema_socranskii_like_16	ERR4398755_DBSCAN_round1_39	ERR4398755	France	duarte	332_1	NA
35.1	1.4e-21	95.5	VFG033882(gi:260718956)	(hlyB) hemolysin B [Alpha-hemolysin (CVF453)]	[Escherichia coli O103:H2 str. 12009]	Treponema_socranskii_like_16	ERR4398755_DBSCAN_round1_39	ERR4398755	France	duarte	332_1	NA
40.9	4.2e-48	183.7	VFG038731(gb|YP_008042999)	(flaA) flagellin [Polar flagella (VF0473)]	[Aeromonas hydrophila ML09-119]	Treponema_socranskii_like_16	ERR4398755_DBSCAN_round1_39	ERR4398755	France	duarte	332_1	NA
36.7	1.4e-27	115.5	VFG041852(gi:34498079)	(cpaP) surface presentation of antigens protein SpaP [Cpi-1a + Cpi-1 (SPI-1 like) (SS016)]	[Chromobacterium violaceum ATCC 12472]	Treponema_socranskii_like_16	ERR4398755_DBSCAN_round1_39	ERR4398755	France	duarte	332_1	NA
38.1	3.6e-47	180.6	VFG038733(gi:330829152)	(flaA) flagellin-like protein [Polar flagella (CVF786)]	[Aeromonas veronii B565]	Treponema_socranskii_like_16	ERR4398755_DBSCAN_round1_39	ERR4398755	France	duarte	332_1	NA
39	1.2e-30	125.6	VFG000841(gb|YP_325609)	(hlyB) hemolysin transport protein [Hemolysin (VF0207)]	[Escherichia coli O157:H7 str. EDL933]	Treponema_socranskii_like_16	ERR4398755_DBSCAN_round1_39	ERR4398755	France	duarte	332_1	NA
37.4	1e-49	189.1	VFG038733(gi:330829152)	(flaA) flagellin-like protein [Polar flagella (CVF786)]	[Aeromonas veronii B565]	Treponema_socranskii_like_16	ERR4398755_DBSCAN_round1_39	ERR4398755	France	duarte	332_1	NA
37.1	3.6e-41	160.6	VFG012163(gi:18309419)	(hlyB) probable hemolysin [Hemolysin (CVF417)]	[Clostridium perfringens str. 13]	Treponema_socranskii_like_16	ERR4398755_DBSCAN_round1_39	ERR4398755	France	duarte	332_1	NA
35.7	3.4e-23	100.5	VFG000841(gb|YP_325609)	(hlyB) hemolysin transport protein [Hemolysin (VF0207)]	[Escherichia coli O157:H7 str. EDL933]	Firmicutes_like_2	ERR4398755_DBSCAN_round2_28	ERR4398755	France	duarte	425_1	NA
37.9	1e-28	119	VFG033882(gi:260718956)	(hlyB) hemolysin B [Alpha-hemolysin (CVF453)]	[Escherichia coli O103:H2 str. 12009]	Firmicutes_like_2	ERR4398755_DBSCAN_round2_28	ERR4398755	France	duarte	425_1	NA
39	2e-34	137.9	VFG016229(gi:30020330)	(hlyIII) Hemolysin III [Hemolysin III (CVF560)]	[Bacillus cereus ATCC 14579]	Firmicutes_like_2	ERR4398755_DBSCAN_round2_28	ERR4398755	France	duarte	425_1	NA
36.4	1.1e-28	119.4	VFG000841(gb|YP_325609)	(hlyB) hemolysin transport protein [Hemolysin (VF0207)]	[Escherichia coli O157:H7 str. EDL933]	Firmicutes_like_2	ERR4398755_DBSCAN_round2_28	ERR4398755	France	duarte	425_1	NA
35.9	7.2e-25	106.7	VFG033885(gi:386617331)	(hlyB) hemolysin translocation ATP-binding protein HlyB [Alpha-hemolysin (CVF453)]	[Escherichia coli UMNK88]	Firmicutes_like_2	ERR4398755_DBSCAN_round2_28	ERR4398755	France	duarte	425_1	NA
35.1	1.6e-42	165.6	VFG009392(gi:145222885)	(lysA) diaminopimelate decarboxylase [Lysine synthesis (CVF310)]	[Mycobacterium gilvum PYR-GCK]	Prevotella_like_8	ERR4398755_DBSCAN_round2634_129	ERR4398755	France	duarte	206_1	NA
35.3	9.1e-46	176.4	VFG022662(gi:333989932)	(lysA) diaminopimelate decarboxylase LysA [Lysine synthesis (CVF310)]	[Mycobacterium sp. JDM601]	Prevotella_enoeca_like_7	ERR4398755_DBSCAN_round2634_377	ERR4398755	France	duarte	200_1	NA
38.8	1e-42	165.6	VFG012177(gi:18310800)	(hlyD) probable hemolysin [Hemolysin (CVF417)]	[Clostridium perfringens str. 13]	Elusimicrobium_minutum_like_6	ERR4398755_DBSCAN_round3_100	ERR4398755	France	duarte	6_1	0.000186273
44.1	1.4e-16	77.4	VFG001940(gb|NP_282287)	(wlaN) beta-1,3 galactosyltransferase [LOS (VF0326)]	[Campylobacter jejuni subsp. jejuni NCTC 11168]	Elusimicrobium_minutum_like_7	ERR4398755_DBSCAN_round3_41	ERR4398755	France	duarte	8_0	0.00120025
36.7	7.9e-30	122.9	VFG016516(gi:83319276)	(hlyA) hemolysin A [Hemolysin (CVF589)]	[Mycoplasma capricolum subsp. capricolum ATCC 27343]	Elusimicrobium_minutum_like_7	ERR4398755_DBSCAN_round3_41	ERR4398755	France	duarte	8_0	0.00120025
36.1	1.4e-28	118.6	VFG012478(gi:110643970)	(hlyB) alpha-hemolysin translocation ATP-binding protein HlyB [Alpha-hemolysin (CVF453)]	[Escherichia coli 536]	Phascolarctobacterium_faecium_like_5	ERR4398755_DBSCAN_round3_51	ERR4398755	France	duarte	514_1	NA
35.7	6.6e-28	116.3	VFG000841(gb|YP_325609)	(hlyB) hemolysin transport protein [Hemolysin (VF0207)]	[Escherichia coli O157:H7 str. EDL933]	Phascolarctobacterium_faecium_like_5	ERR4398755_DBSCAN_round3_51	ERR4398755	France	duarte	514_1	NA
57.4	3.6e-81	293.5	VFG012177(gi:18310800)	(hlyD) probable hemolysin [Hemolysin (CVF417)]	[Clostridium perfringens str. 13]	Phascolarctobacterium_faecium_like_5	ERR4398755_DBSCAN_round3_51	ERR4398755	France	duarte	514_1	NA
45.2	2.6e-61	227.6	VFG000907(gb|NP_755448)	(hlyB) Hemolysin B [<alpha-Hemolysin (VF0225)]	[Escherichia coli CFT073]	Phascolarctobacterium_faecium_like_5	ERR4398755_DBSCAN_round3_51	ERR4398755	France	duarte	514_1	NA
36	7.7e-30	122.9	VFG000841(gb|YP_325609)	(hlyB) hemolysin transport protein [Hemolysin (VF0207)]	[Escherichia coli O157:H7 str. EDL933]	Fibrobacter_succinogenes_like_6	ERR4398755_DBSCAN_round3_60	ERR4398755	France	duarte	351_1	0.00197333
35.6	2.9e-70	258.5	VFG000841(gb|YP_325609)	(hlyB) hemolysin transport protein [Hemolysin (VF0207)]	[Escherichia coli O157:H7 str. EDL933]	Alistipes_megaguti_like_1	ERR4398755_DBSCAN_round349_4	ERR4398755	France	duarte	205_1	NA
36.6	9.3e-27	112.5	VFG012478(gi:110643970)	(hlyB) alpha-hemolysin translocation ATP-binding protein HlyB [Alpha-hemolysin (CVF453)]	[Escherichia coli 536]	Barnesiella_viscericola_like_6	ERR4398756_DBSCAN_round1_5	ERR4398756	France	duarte	283_1	0.000619716
41.2	6.8e-97	346.7	VFG022662(gi:333989932)	(lysA) diaminopimelate decarboxylase LysA [Lysine synthesis (CVF310)]	[Mycobacterium sp. JDM601]	Bifidobacterium_thermophilum_like_2	ERR4398756_DBSCAN_round1_6	ERR4398756	France	duarte	65_0	8.74943e-05
40	3.6e-33	134	VFG012478(gi:110643970)	(hlyB) alpha-hemolysin translocation ATP-binding protein HlyB [Alpha-hemolysin (CVF453)]	[Escherichia coli 536]	Bifidobacterium_thermophilum_like_2	ERR4398756_DBSCAN_round1_6	ERR4398756	France	duarte	65_0	8.74943e-05
38.2	1.2e-39	155.6	VFG012177(gi:18310800)	(hlyD) probable hemolysin [Hemolysin (CVF417)]	[Clostridium perfringens str. 13]	Bifidobacterium_thermophilum_like_2	ERR4398756_DBSCAN_round1_6	ERR4398756	France	duarte	65_0	8.74943e-05
36	2.2e-70	258.8	VFG033882(gi:260718956)	(hlyB) hemolysin B [Alpha-hemolysin (CVF453)]	[Escherichia coli O103:H2 str. 12009]	Prevotella_enoeca_like_8	ERR4398756_DBSCAN_round2_16	ERR4398756	France	duarte	213_5	0.00498477
38.2	5.4e-42	163.3	VFG012163(gi:18309419)	(hlyB) probable hemolysin [Hemolysin (CVF417)]	[Clostridium perfringens str. 13]	Treponema_succinifaciens_like_14	ERR4398756_DBSCAN_round4_83	ERR4398756	France	duarte	338_3	0.000324752
40.1	1.2e-50	192.2	VFG038730(gb|YP_856234)	(flaA) flagellin [ND (AI144)]	[Aeromonas hydrophila subsp. hydrophila ATCC 7966]	Treponema_succinifaciens_like_14	ERR4398756_DBSCAN_round4_83	ERR4398756	France	duarte	338_3	0.000324752
37.4	8.6e-49	186	VFG038732(gi:145299590)	(flaA) flagellin A [Polar flagella (CVF786)]	[Aeromonas salmonicida subsp. salmonicida A449]	Treponema_succinifaciens_like_14	ERR4398756_DBSCAN_round4_83	ERR4398756	France	duarte	338_3	0.000324752
38.8	3.9e-30	124	VFG041852(gi:34498079)	(cpaP) surface presentation of antigens protein SpaP [Cpi-1a + Cpi-1 (SPI-1 like) (SS016)]	[Chromobacterium violaceum ATCC 12472]	Treponema_succinifaciens_like_14	ERR4398756_DBSCAN_round4_83	ERR4398756	France	duarte	338_3	0.000324752
38.8	4.3e-48	183.7	VFG038733(gi:330829152)	(flaA) flagellin-like protein [Polar flagella (CVF786)]	[Aeromonas veronii B565]	Treponema_succinifaciens_like_14	ERR4398756_DBSCAN_round4_83	ERR4398756	France	duarte	338_3	0.000324752
35.6	5.5e-43	166.8	VFG014627(gi:146307828)	(fleN) Cobyrinic acid a,c-diamide synthase [Flagella (CVF521)]	[Pseudomonas mendocina ymp]	Treponema_succinifaciens_like_14	ERR4398756_DBSCAN_round4_83	ERR4398756	France	duarte	338_3	0.000324752
37.2	1.6e-42	165.2	VFG014626(gi:77457789)	(fleN) Cobyrinic acid a,c-diamide synthase [Flagella (CVF521)]	[Pseudomonas fluorescens Pf0-1]	Treponema_socranskii_like_17	ERR4398757_DBSCAN_round1_1	ERR4398757	France	duarte	332_1	NA
38.1	3.6e-47	180.6	VFG038733(gi:330829152)	(flaA) flagellin-like protein [Polar flagella (CVF786)]	[Aeromonas veronii B565]	Treponema_socranskii_like_17	ERR4398757_DBSCAN_round1_1	ERR4398757	France	duarte	332_1	NA
36.7	1.4e-27	115.5	VFG041852(gi:34498079)	(cpaP) surface presentation of antigens protein SpaP [Cpi-1a + Cpi-1 (SPI-1 like) (SS016)]	[Chromobacterium violaceum ATCC 12472]	Treponema_socranskii_like_17	ERR4398757_DBSCAN_round1_1	ERR4398757	France	duarte	332_1	NA
38.8	5.5e-48	183.3	VFG038732(gi:145299590)	(flaA) flagellin A [Polar flagella (CVF786)]	[Aeromonas salmonicida subsp. salmonicida A449]	Treponema_socranskii_like_17	ERR4398757_DBSCAN_round1_1	ERR4398757	France	duarte	332_1	NA
37.4	1e-49	189.1	VFG038733(gi:330829152)	(flaA) flagellin-like protein [Polar flagella (CVF786)]	[Aeromonas veronii B565]	Treponema_socranskii_like_17	ERR4398757_DBSCAN_round1_1	ERR4398757	France	duarte	332_1	NA
39	1.2e-30	125.6	VFG000841(gb|YP_325609)	(hlyB) hemolysin transport protein [Hemolysin (VF0207)]	[Escherichia coli O157:H7 str. EDL933]	Treponema_socranskii_like_17	ERR4398757_DBSCAN_round1_1	ERR4398757	France	duarte	332_1	NA
52.8	4.4e-132	463.4	VFG020072(gi:218891607)	(pvdH) diaminobutyrate--2-oxoglutarate aminotransferase [Pyoverdine (CVF551)]	[Pseudomonas aeruginosa LESB58]	Treponema_socranskii_like_17	ERR4398757_DBSCAN_round1_1	ERR4398757	France	duarte	332_1	NA
36	1.3e-64	239.2	VFG044201(gi:66045819)	(ascF) diaminobutyrate--2-oxoglutarate aminotransferase [achromobactin (IA003)]	[Pseudomonas syringae pv. syringae B728a]	Treponema_socranskii_like_17	ERR4398757_DBSCAN_round1_1	ERR4398757	France	duarte	332_1	NA
37.1	3.6e-41	160.6	VFG012163(gi:18309419)	(hlyB) probable hemolysin [Hemolysin (CVF417)]	[Clostridium perfringens str. 13]	Treponema_socranskii_like_17	ERR4398757_DBSCAN_round1_1	ERR4398757	France	duarte	332_1	NA
35.9	6.1e-27	113.2	VFG033882(gi:260718956)	(hlyB) hemolysin B [Alpha-hemolysin (CVF453)]	[Escherichia coli O103:H2 str. 12009]	Turicibacter_like_1	ERR4398757_DBSCAN_round2_4	ERR4398757	France	duarte	47_0	0.000147638
35.2	4.5e-71	261.2	VFG000907(gb|NP_755448)	(hlyB) Hemolysin B [<alpha-Hemolysin (VF0225)]	[Escherichia coli CFT073]	Alloprevotella_sp._E39_like_7	ERR4398757_DBSCAN_round3_44	ERR4398757	France	duarte	184_0	0.0116934
42.2	1.5e-20	91.3	VFG001940(gb|NP_282287)	(wlaN) beta-1,3 galactosyltransferase [LOS (VF0326)]	[Campylobacter jejuni subsp. jejuni NCTC 11168]	Elusimicrobium_minutum_like_8	ERR4398757_DBSCAN_round3_49	ERR4398757	France	duarte	381_1	NA
35.7	1.9e-61	228.4	VFG022662(gi:333989932)	(lysA) diaminopimelate decarboxylase LysA [Lysine synthesis (CVF310)]	[Mycobacterium sp. JDM601]	Elusimicrobium_minutum_like_8	ERR4398757_DBSCAN_round3_49	ERR4398757	France	duarte	381_1	NA
38.7	1e-28	119	VFG012478(gi:110643970)	(hlyB) alpha-hemolysin translocation ATP-binding protein HlyB [Alpha-hemolysin (CVF453)]	[Escherichia coli 536]	Elusimicrobium_minutum_like_8	ERR4398757_DBSCAN_round3_49	ERR4398757	France	duarte	381_1	NA
45	9.5e-45	172.2	VFG033882(gi:260718956)	(hlyB) hemolysin B [Alpha-hemolysin (CVF453)]	[Escherichia coli O103:H2 str. 12009]	Elusimicrobium_minutum_like_8	ERR4398757_DBSCAN_round3_49	ERR4398757	France	duarte	381_1	NA
46	6.3e-56	209.5	VFG000907(gb|NP_755448)	(hlyB) Hemolysin B [<alpha-Hemolysin (VF0225)]	[Escherichia coli CFT073]	Elusimicrobium_minutum_like_8	ERR4398757_DBSCAN_round3_49	ERR4398757	France	duarte	381_1	NA
37.8	6.4e-23	99.4	VFG033885(gi:386617331)	(hlyB) hemolysin translocation ATP-binding protein HlyB [Alpha-hemolysin (CVF453)]	[Escherichia coli UMNK88]	Ruminococcus_sp._JE7A12_like_23	ERR4398758_DBSCAN_round2_29	ERR4398758	France	duarte	757_1	NA
43.9	5.3e-52	196.4	VFG033882(gi:260718956)	(hlyB) hemolysin B [Alpha-hemolysin (CVF453)]	[Escherichia coli O103:H2 str. 12009]	Ruminococcus_sp._JE7A12_like_23	ERR4398758_DBSCAN_round2_29	ERR4398758	France	duarte	757_1	NA
36.1	1.9e-24	104.8	VFG016235(gi:52080688)	(hlyIII) putative membrane protein, Hemolysin III homolog [Hemolysin III (CVF560)]	[Bacillus licheniformis ATCC 14580]	Ruminococcus_sp._JE7A12_like_23	ERR4398758_DBSCAN_round2_29	ERR4398758	France	duarte	757_1	NA
43.2	2.3e-94	338.2	VFG012163(gi:18309419)	(hlyB) probable hemolysin [Hemolysin (CVF417)]	[Clostridium perfringens str. 13]	Ruminococcus_sp._JE7A12_like_23	ERR4398758_DBSCAN_round2_29	ERR4398758	France	duarte	757_1	NA
36.6	1.7e-74	271.9	VFG044201(gi:66045819)	(ascF) diaminobutyrate--2-oxoglutarate aminotransferase [achromobactin (IA003)]	[Pseudomonas syringae pv. syringae B728a]	Ruminococcus_sp._JE7A12_like_23	ERR4398758_DBSCAN_round2_29	ERR4398758	France	duarte	757_1	NA
58.4	3.9e-83	300.1	VFG012177(gi:18310800)	(hlyD) probable hemolysin [Hemolysin (CVF417)]	[Clostridium perfringens str. 13]	Ruminococcus_sp._JE7A12_like_23	ERR4398758_DBSCAN_round2_29	ERR4398758	France	duarte	757_1	NA
35.2	4.6e-28	117.1	VFG000841(gb|YP_325609)	(hlyB) hemolysin transport protein [Hemolysin (VF0207)]	[Escherichia coli O157:H7 str. EDL933]	Ruminococcus_sp._JE7A12_like_23	ERR4398758_DBSCAN_round2_29	ERR4398758	France	duarte	757_1	NA
51.1	2.6e-20	89.7	VFG000907(gb|NP_755448)	(hlyB) Hemolysin B [<alpha-Hemolysin (VF0225)]	[Escherichia coli CFT073]	Muribaculum_intestinale_like_29	ERR4398758_DBSCAN_round2_31	ERR4398758	France	duarte	306_1	NA
39.1	3.9e-38	150.2	VFG016238(gi:56964297)	(hlyIII) hemolysin [Hemolysin III (CVF560)]	[Bacillus clausii KSM-K16]	Alloprevotella_sp._E39_like_8	ERR4398758_DBSCAN_round3_16	ERR4398758	France	duarte	180_4	0.00296819
35.2	1.1e-72	266.5	VFG033882(gi:260718956)	(hlyB) hemolysin B [Alpha-hemolysin (CVF453)]	[Escherichia coli O103:H2 str. 12009]	Alloprevotella_sp._E39_like_8	ERR4398758_DBSCAN_round3_16	ERR4398758	France	duarte	180_4	0.00296819
57.4	3.6e-81	293.5	VFG012177(gi:18310800)	(hlyD) probable hemolysin [Hemolysin (CVF417)]	[Clostridium perfringens str. 13]	Phascolarctobacterium_faecium_like_6	ERR4398758_DBSCAN_round4_79	ERR4398758	France	duarte	514_1	NA
35.7	6.6e-28	116.3	VFG000841(gb|YP_325609)	(hlyB) hemolysin transport protein [Hemolysin (VF0207)]	[Escherichia coli O157:H7 str. EDL933]	Phascolarctobacterium_faecium_like_6	ERR4398758_DBSCAN_round4_79	ERR4398758	France	duarte	514_1	NA
36.1	1.4e-28	118.6	VFG012478(gi:110643970)	(hlyB) alpha-hemolysin translocation ATP-binding protein HlyB [Alpha-hemolysin (CVF453)]	[Escherichia coli 536]	Phascolarctobacterium_faecium_like_6	ERR4398758_DBSCAN_round4_79	ERR4398758	France	duarte	514_1	NA
35.4	1.3e-75	276.2	VFG033882(gi:260718956)	(hlyB) hemolysin B [Alpha-hemolysin (CVF453)]	[Escherichia coli O103:H2 str. 12009]	Alloprevotella_sp._E39_like_9	ERR4398759_DBSCAN_round279_2	ERR4398759	Germany	duarte	186_1	0.00444694
36.8	6.8e-38	149.4	VFG044201(gi:66045819)	(ascF) diaminobutyrate--2-oxoglutarate aminotransferase [achromobactin (IA003)]	[Pseudomonas syringae pv. syringae B728a]	Alloprevotella_sp._E39_like_9	ERR4398759_DBSCAN_round279_2	ERR4398759	Germany	duarte	186_1	0.00444694
41.5	1.9e-24	104.8	VFG033882(gi:260718956)	(hlyB) hemolysin B [Alpha-hemolysin (CVF453)]	[Escherichia coli O103:H2 str. 12009]	Lactobacillus_sakei_like_1	ERR4398759_DBSCAN_round2824_9353	ERR4398759	Germany	duarte	29_1	NA
44.6	4.5e-42	163.3	VFG016229(gi:30020330)	(hlyIII) Hemolysin III [Hemolysin III (CVF560)]	[Bacillus cereus ATCC 14579]	Lactobacillus_sakei_like_1	ERR4398759_DBSCAN_round2824_9353	ERR4398759	Germany	duarte	29_1	NA
41.4	3e-85	307.8	VFG012163(gi:18309419)	(hlyB) probable hemolysin [Hemolysin (CVF417)]	[Clostridium perfringens str. 13]	Lactobacillus_sakei_like_1	ERR4398759_DBSCAN_round2824_9353	ERR4398759	Germany	duarte	29_1	NA
38.7	1.9e-28	118.2	VFG033882(gi:260718956)	(hlyB) hemolysin B [Alpha-hemolysin (CVF453)]	[Escherichia coli O103:H2 str. 12009]	Lactobacillus_sakei_like_1	ERR4398759_DBSCAN_round2824_9353	ERR4398759	Germany	duarte	29_1	NA
51.7	2.5e-69	254.2	VFG012177(gi:18310800)	(hlyD) probable hemolysin [Hemolysin (CVF417)]	[Clostridium perfringens str. 13]	Lactobacillus_sakei_like_1	ERR4398759_DBSCAN_round2824_9353	ERR4398759	Germany	duarte	29_1	NA
36.3	3.8e-29	120.6	VFG000841(gb|YP_325609)	(hlyB) hemolysin transport protein [Hemolysin (VF0207)]	[Escherichia coli O157:H7 str. EDL933]	Abiotrophia_defectiva_like_1	ERR4398760_DBSCAN_round248_0	ERR4398760	Germany	duarte	408_0	0.00165959
40.2	2.7e-84	304.7	VFG012163(gi:18309419)	(hlyB) probable hemolysin [Hemolysin (CVF417)]	[Clostridium perfringens str. 13]	Abiotrophia_defectiva_like_1	ERR4398760_DBSCAN_round248_0	ERR4398760	Germany	duarte	408_0	0.00165959
38.5	4e-31	127.1	VFG000841(gb|YP_325609)	(hlyB) hemolysin transport protein [Hemolysin (VF0207)]	[Escherichia coli O157:H7 str. EDL933]	Abiotrophia_defectiva_like_1	ERR4398760_DBSCAN_round248_0	ERR4398760	Germany	duarte	408_0	0.00165959
45.4	7.9e-47	179.1	VFG016229(gi:30020330)	(hlyIII) Hemolysin III [Hemolysin III (CVF560)]	[Bacillus cereus ATCC 14579]	Abiotrophia_defectiva_like_1	ERR4398760_DBSCAN_round248_0	ERR4398760	Germany	duarte	408_0	0.00165959
36.2	4.6e-27	113.6	VFG033885(gi:386617331)	(hlyB) hemolysin translocation ATP-binding protein HlyB [Alpha-hemolysin (CVF453)]	[Escherichia coli UMNK88]	Abiotrophia_defectiva_like_1	ERR4398760_DBSCAN_round248_0	ERR4398760	Germany	duarte	408_0	0.00165959
49.1	1.2e-65	241.9	VFG012177(gi:18310800)	(hlyD) probable hemolysin [Hemolysin (CVF417)]	[Clostridium perfringens str. 13]	Abiotrophia_defectiva_like_1	ERR4398760_DBSCAN_round248_0	ERR4398760	Germany	duarte	408_0	0.00165959
35.7	4e-27	114	VFG012478(gi:110643970)	(hlyB) alpha-hemolysin translocation ATP-binding protein HlyB [Alpha-hemolysin (CVF453)]	[Escherichia coli 536]	Abiotrophia_defectiva_like_1	ERR4398760_DBSCAN_round248_0	ERR4398760	Germany	duarte	408_0	0.00165959
46.1	7.6e-45	172.6	VFG016229(gi:30020330)	(hlyIII) Hemolysin III [Hemolysin III (CVF560)]	[Bacillus cereus ATCC 14579]	Lactobacillus_like_1	ERR4398760_DBSCAN_round2782_57	ERR4398760	Germany	duarte	19_1	0.0073395
43.6	1e-93	335.9	VFG026392(gi:507420368)	(lysA) diaminopimelate decarboxylase [Lysine synthesis (CVF310)]	[Mycobacterium abscessus subsp. bolletii 50594]	Lactobacillus_like_1	ERR4398760_DBSCAN_round2782_57	ERR4398760	Germany	duarte	19_1	0.0073395
57.1	3.1e-35	139.8	VFG012177(gi:18310800)	(hlyD) probable hemolysin [Hemolysin (CVF417)]	[Clostridium perfringens str. 13]	Lactobacillus_like_1	ERR4398760_DBSCAN_round2782_57	ERR4398760	Germany	duarte	19_1	0.0073395
38.2	5e-20	89.7	VFG000841(gb|YP_325609)	(hlyB) hemolysin transport protein [Hemolysin (VF0207)]	[Escherichia coli O157:H7 str. EDL933]	Lactobacillus_like_1	ERR4398760_DBSCAN_round2782_57	ERR4398760	Germany	duarte	19_1	0.0073395
36.5	5.5e-28	116.7	VFG033882(gi:260718956)	(hlyB) hemolysin B [Alpha-hemolysin (CVF453)]	[Escherichia coli O103:H2 str. 12009]	Lactobacillus_like_1	ERR4398760_DBSCAN_round2782_57	ERR4398760	Germany	duarte	19_1	0.0073395
38.5	1.4e-49	189.1	VFG000841(gb|YP_325609)	(hlyB) hemolysin transport protein [Hemolysin (VF0207)]	[Escherichia coli O157:H7 str. EDL933]	Lactobacillus_like_1	ERR4398760_DBSCAN_round2782_57	ERR4398760	Germany	duarte	19_1	0.0073395
59.6	2e-145	507.7	VFG038902(gi:145298519)	(hlyA) hemolysin [Hemolysin HlyA (CVF792)]	[Aeromonas salmonicida subsp. salmonicida A449]	Escherichia_coli_str._K-12_substr._MG1655_like_1	ERR4398760_DBSCAN_round2785_1569	ERR4398760	Germany	duarte	15_1	NA
36.9	9.3e-60	223	VFG044201(gi:66045819)	(ascF) diaminobutyrate--2-oxoglutarate aminotransferase [achromobactin (IA003)]	[Pseudomonas syringae pv. syringae B728a]	Escherichia_coli_str._K-12_substr._MG1655_like_1	ERR4398760_DBSCAN_round2785_1569	ERR4398760	Germany	duarte	15_1	NA
66.5	2.1e-61	227.3	VFG042679(gi:27525444)	(fimA) major fimbrial subunit [type 1 fimbriae (AI083)]	[Citrobacter freundii str. 3009]	Escherichia_coli_str._K-12_substr._MG1655_like_1	ERR4398760_DBSCAN_round2785_1569	ERR4398760	Germany	duarte	15_1	NA
37.5	5.1e-88	317.4	VFG003496(gi:123442791)	(invA) invasin [peritrichous flagella (AI145)]	[Yersinia enterocolitica subsp. enterocolitica 8081]	Escherichia_coli_str._K-12_substr._MG1655_like_1	ERR4398760_DBSCAN_round2785_1569	ERR4398760	Germany	duarte	15_1	NA
35.2	1.5e-30	125.2	VFG012478(gi:110643970)	(hlyB) alpha-hemolysin translocation ATP-binding protein HlyB [Alpha-hemolysin (CVF453)]	[Escherichia coli 536]	Escherichia_coli_str._K-12_substr._MG1655_like_1	ERR4398760_DBSCAN_round2785_1569	ERR4398760	Germany	duarte	15_1	NA
100	1.1e-119	421	VFG012263(gi:16132133)	(fimB) tyrosine recombinase/inversion of on/off regulator of fimA [Type I fimbriae (CVF426)]	[Escherichia coli str. K-12 substr. MG1655]	Escherichia_coli_str._K-12_substr._MG1655_like_1	ERR4398760_DBSCAN_round2785_1569	ERR4398760	Germany	duarte	15_1	NA
99.4	1.2e-90	324.3	VFG036061(gi:443617274)	(hlyE/clyA) hemolysin E [Hemolysin/cytolysin A (CVF750)]	[Escherichia coli O78:H18 str. WS3294A]	Escherichia_coli_str._K-12_substr._MG1655_like_1	ERR4398760_DBSCAN_round2785_1569	ERR4398760	Germany	duarte	15_1	NA
35.6	6.7e-21	93.2	VFG000907(gb|NP_755448)	(hlyB) Hemolysin B [<alpha-Hemolysin (VF0225)]	[Escherichia coli CFT073]	Escherichia_coli_str._K-12_substr._MG1655_like_1	ERR4398760_DBSCAN_round2785_1569	ERR4398760	Germany	duarte	15_1	NA
51.6	5.4e-48	183	VFG000557(gb|NP_461817)	(invA) type III secretion system major export apparatus protein InvA [TTSS(SPI-1 encode) (VF0116)]	[Salmonella enterica subsp. enterica serovar Typhimurium str. LT2]	Escherichia_coli_str._K-12_substr._MG1655_like_1	ERR4398760_DBSCAN_round2785_1569	ERR4398760	Germany	duarte	15_1	NA
38.6	6.9e-49	186.4	VFG044201(gi:66045819)	(ascF) diaminobutyrate--2-oxoglutarate aminotransferase [achromobactin (IA003)]	[Pseudomonas syringae pv. syringae B728a]	Escherichia_coli_str._K-12_substr._MG1655_like_1	ERR4398760_DBSCAN_round2785_1569	ERR4398760	Germany	duarte	15_1	NA
36.5	1.9e-38	151.8	VFG000841(gb|YP_325609)	(hlyB) hemolysin transport protein [Hemolysin (VF0207)]	[Escherichia coli O157:H7 str. EDL933]	Escherichia_coli_str._K-12_substr._MG1655_like_1	ERR4398760_DBSCAN_round2785_1569	ERR4398760	Germany	duarte	15_1	NA
36.6	9.8e-17	79	VFG048247(gb|YP_002921137.1)	(fimA) type 1 major fimbrial subunit precursor [Type I fimbriae (VF0566)]	[Klebsiella pneumoniae subsp. pneumoniae NTUH-K2044]	Escherichia_coli_str._K-12_substr._MG1655_like_1	ERR4398760_DBSCAN_round2785_1569	ERR4398760	Germany	duarte	15_1	NA
98.9	1.1e-44	170.6	VFG036051(gi:260867588)	(hlyE/clyA) hemolysin E [Hemolysin/cytolysin A (CVF750)]	[Escherichia coli O111:H- str. 11128]	Escherichia_coli_str._K-12_substr._MG1655_like_1	ERR4398760_DBSCAN_round2785_1569	ERR4398760	Germany	duarte	15_1	NA
39.3	3.4e-30	124	VFG041852(gi:34498079)	(cpaP) surface presentation of antigens protein SpaP [Cpi-1a + Cpi-1 (SPI-1 like) (SS016)]	[Chromobacterium violaceum ATCC 12472]	Escherichia_coli_str._K-12_substr._MG1655_like_1	ERR4398760_DBSCAN_round2785_1569	ERR4398760	Germany	duarte	15_1	NA
65.2	5.8e-62	229.2	VFG033210(gi:260847130)	(fimA) major type 1 subunit fimbrin (pilin) FimA [Type I fimbriae (CVF426)]	[Escherichia coli O103:H2 str. 12009]	Escherichia_coli_str._K-12_substr._MG1655_like_1	ERR4398760_DBSCAN_round2785_1569	ERR4398760	Germany	duarte	15_1	NA
41.2	5.3e-48	183.3	VFG041472(gi:292487265)	(invA1) type III secretion apparatus protein InvA [PAI-2 encoded (SS005)]	[Erwinia amylovora CFBP1430]	Escherichia_coli_str._K-12_substr._MG1655_like_1	ERR4398760_DBSCAN_round2785_1569	ERR4398760	Germany	duarte	15_1	NA
35.3	2.6e-22	97.8	VFG033882(gi:260718956)	(hlyB) hemolysin B [Alpha-hemolysin (CVF453)]	[Escherichia coli O103:H2 str. 12009]	Escherichia_coli_str._K-12_substr._MG1655_like_1	ERR4398760_DBSCAN_round2785_1569	ERR4398760	Germany	duarte	15_1	NA
97.8	2.6e-91	326.6	VFG033218(gi:218561490)	(fimA) major type 1 subunit fimbrin (pilin) [Type I fimbriae (CVF426)]	[Escherichia coli O45:K1:H7 str. S88]	Escherichia_coli_str._K-12_substr._MG1655_like_1	ERR4398760_DBSCAN_round2785_1569	ERR4398760	Germany	duarte	15_1	NA
100	3.1e-114	402.9	VFG012270(gi:16132134)	(fimE) tyrosine recombinase/inversion of on/off regulator of fimA [Type I fimbriae (CVF426)]	[Escherichia coli str. K-12 substr. MG1655]	Escherichia_coli_str._K-12_substr._MG1655_like_1	ERR4398760_DBSCAN_round2785_1569	ERR4398760	Germany	duarte	15_1	NA
47.8	2.7e-50	190.7	VFG016234(gi:16079238)	(hlyIII) hypothetical protein [Hemolysin III (CVF560)]	[Bacillus subtilis subsp. subtilis str. 168]	Escherichia_coli_str._K-12_substr._MG1655_like_1	ERR4398760_DBSCAN_round2785_1569	ERR4398760	Germany	duarte	15_1	NA
35.5	2.9e-60	224.9	VFG044201(gi:66045819)	(ascF) diaminobutyrate--2-oxoglutarate aminotransferase [achromobactin (IA003)]	[Pseudomonas syringae pv. syringae B728a]	Escherichia_coli_str._K-12_substr._MG1655_like_1	ERR4398760_DBSCAN_round2785_1569	ERR4398760	Germany	duarte	15_1	NA
36.7	1.4e-27	115.5	VFG041852(gi:34498079)	(cpaP) surface presentation of antigens protein SpaP [Cpi-1a + Cpi-1 (SPI-1 like) (SS016)]	[Chromobacterium violaceum ATCC 12472]	Treponema_socranskii_like_18	ERR4398760_DBSCAN_round3_10	ERR4398760	Germany	duarte	332_1	NA
37.4	1e-49	189.1	VFG038733(gi:330829152)	(flaA) flagellin-like protein [Polar flagella (CVF786)]	[Aeromonas veronii B565]	Treponema_socranskii_like_18	ERR4398760_DBSCAN_round3_10	ERR4398760	Germany	duarte	332_1	NA
37.2	1.6e-42	165.2	VFG014626(gi:77457789)	(fleN) Cobyrinic acid a,c-diamide synthase [Flagella (CVF521)]	[Pseudomonas fluorescens Pf0-1]	Treponema_socranskii_like_18	ERR4398760_DBSCAN_round3_10	ERR4398760	Germany	duarte	332_1	NA
38.1	3.6e-47	180.6	VFG038733(gi:330829152)	(flaA) flagellin-like protein [Polar flagella (CVF786)]	[Aeromonas veronii B565]	Treponema_socranskii_like_18	ERR4398760_DBSCAN_round3_10	ERR4398760	Germany	duarte	332_1	NA
37.1	3.6e-41	160.6	VFG012163(gi:18309419)	(hlyB) probable hemolysin [Hemolysin (CVF417)]	[Clostridium perfringens str. 13]	Treponema_socranskii_like_18	ERR4398760_DBSCAN_round3_10	ERR4398760	Germany	duarte	332_1	NA
36	1.8e-64	238.8	VFG044201(gi:66045819)	(ascF) diaminobutyrate--2-oxoglutarate aminotransferase [achromobactin (IA003)]	[Pseudomonas syringae pv. syringae B728a]	Treponema_socranskii_like_18	ERR4398760_DBSCAN_round3_10	ERR4398760	Germany	duarte	332_1	NA
38.8	5.5e-48	183.3	VFG038732(gi:145299590)	(flaA) flagellin A [Polar flagella (CVF786)]	[Aeromonas salmonicida subsp. salmonicida A449]	Treponema_socranskii_like_18	ERR4398760_DBSCAN_round3_10	ERR4398760	Germany	duarte	332_1	NA
52.8	4.4e-132	463.4	VFG020072(gi:218891607)	(pvdH) diaminobutyrate--2-oxoglutarate aminotransferase [Pyoverdine (CVF551)]	[Pseudomonas aeruginosa LESB58]	Treponema_socranskii_like_18	ERR4398760_DBSCAN_round3_10	ERR4398760	Germany	duarte	332_1	NA
39	1.2e-30	125.6	VFG000841(gb|YP_325609)	(hlyB) hemolysin transport protein [Hemolysin (VF0207)]	[Escherichia coli O157:H7 str. EDL933]	Treponema_socranskii_like_18	ERR4398760_DBSCAN_round3_10	ERR4398760	Germany	duarte	332_1	NA
39.2	1.4e-40	158.7	VFG038733(gi:330829152)	(flaA) flagellin-like protein [Polar flagella (CVF786)]	[Aeromonas veronii B565]	Anaerocolumna_sp._CBA3638_like_3	ERR4398760_DBSCAN_round4_56	ERR4398760	Germany	duarte	547_0	0.00229416
42.3	3.2e-51	194.1	VFG014620(gi:66046667)	(fleN) Cobyrinic acid a,c-diamide synthase [Flagella (CVF521)]	[Pseudomonas syringae pv. syringae B728a]	Anaerocolumna_sp._CBA3638_like_3	ERR4398760_DBSCAN_round4_56	ERR4398760	Germany	duarte	547_0	0.00229416
35.4	3.4e-28	117.5	VFG033882(gi:260718956)	(hlyB) hemolysin B [Alpha-hemolysin (CVF453)]	[Escherichia coli O103:H2 str. 12009]	Anaerocolumna_sp._CBA3638_like_3	ERR4398760_DBSCAN_round4_56	ERR4398760	Germany	duarte	547_0	0.00229416
51.2	3.3e-119	420.6	VFG012163(gi:18309419)	(hlyB) probable hemolysin [Hemolysin (CVF417)]	[Clostridium perfringens str. 13]	Anaerocolumna_sp._CBA3638_like_3	ERR4398760_DBSCAN_round4_56	ERR4398760	Germany	duarte	547_0	0.00229416
38.9	6.3e-39	152.9	VFG012168(gi:18310456)	(hlyC) probable hemolysin [Hemolysin (CVF417)]	[Clostridium perfringens str. 13]	Anaerocolumna_sp._CBA3638_like_3	ERR4398760_DBSCAN_round4_56	ERR4398760	Germany	duarte	547_0	0.00229416
59.1	2e-80	291.2	VFG012177(gi:18310800)	(hlyD) probable hemolysin [Hemolysin (CVF417)]	[Clostridium perfringens str. 13]	Anaerocolumna_sp._CBA3638_like_3	ERR4398760_DBSCAN_round4_56	ERR4398760	Germany	duarte	547_0	0.00229416
35.7	4.9e-29	120.2	VFG012478(gi:110643970)	(hlyB) alpha-hemolysin translocation ATP-binding protein HlyB [Alpha-hemolysin (CVF453)]	[Escherichia coli 536]	Anaerocolumna_sp._CBA3638_like_3	ERR4398760_DBSCAN_round4_56	ERR4398760	Germany	duarte	547_0	0.00229416
35.5	2.9e-24	104.4	VFG033882(gi:260718956)	(hlyB) hemolysin B [Alpha-hemolysin (CVF453)]	[Escherichia coli O103:H2 str. 12009]	Anaerocolumna_sp._CBA3638_like_3	ERR4398760_DBSCAN_round4_56	ERR4398760	Germany	duarte	547_0	0.00229416
36.8	2.7e-27	114.4	VFG033885(gi:386617331)	(hlyB) hemolysin translocation ATP-binding protein HlyB [Alpha-hemolysin (CVF453)]	[Escherichia coli UMNK88]	Anaerocolumna_sp._CBA3638_like_3	ERR4398760_DBSCAN_round4_56	ERR4398760	Germany	duarte	547_0	0.00229416
35.7	2.2e-26	111.3	VFG033885(gi:386617331)	(hlyB) hemolysin translocation ATP-binding protein HlyB [Alpha-hemolysin (CVF453)]	[Escherichia coli UMNK88]	Turicibacter_like_2	ERR4398761_DBSCAN_round1_4	ERR4398761	Germany	duarte	399_0	0.00233301
56.7	2.6e-108	384	VFG012163(gi:18309419)	(hlyB) probable hemolysin [Hemolysin (CVF417)]	[Clostridium perfringens str. 13]	Turicibacter_like_2	ERR4398761_DBSCAN_round1_4	ERR4398761	Germany	duarte	399_0	0.00233301
35.1	2.5e-27	114.4	VFG000841(gb|YP_325609)	(hlyB) hemolysin transport protein [Hemolysin (VF0207)]	[Escherichia coli O157:H7 str. EDL933]	Turicibacter_like_2	ERR4398761_DBSCAN_round1_4	ERR4398761	Germany	duarte	399_0	0.00233301
36.3	1.2e-21	95.5	VFG000841(gb|YP_325609)	(hlyB) hemolysin transport protein [Hemolysin (VF0207)]	[Escherichia coli O157:H7 str. EDL933]	Turicibacter_like_2	ERR4398761_DBSCAN_round1_4	ERR4398761	Germany	duarte	399_0	0.00233301
56.1	7.2e-82	295.8	VFG012177(gi:18310800)	(hlyD) probable hemolysin [Hemolysin (CVF417)]	[Clostridium perfringens str. 13]	Turicibacter_like_2	ERR4398761_DBSCAN_round1_4	ERR4398761	Germany	duarte	399_0	0.00233301
39.2	2.2e-56	211.8	VFG012480(gi:91213873)	(hlyB) hemolysin secretion protein HlyB [Alpha-hemolysin (CVF453)]	[Escherichia coli UTI89]	Turicibacter_like_2	ERR4398761_DBSCAN_round1_4	ERR4398761	Germany	duarte	399_0	0.00233301
37.2	5.2e-31	126.7	VFG033885(gi:386617331)	(hlyB) hemolysin translocation ATP-binding protein HlyB [Alpha-hemolysin (CVF453)]	[Escherichia coli UMNK88]	Turicibacter_like_2	ERR4398761_DBSCAN_round1_4	ERR4398761	Germany	duarte	399_0	0.00233301
41.5	3.7e-84	303.9	VFG023961(gi:406029679)	(lysA) diaminopimelate decarboxylase [Lysine synthesis (CVF310)]	[Mycobacterium indicus pranii MTCC 9506]	Turicibacter_like_2	ERR4398761_DBSCAN_round1_4	ERR4398761	Germany	duarte	399_0	0.00233301
49.3	2.6e-50	190.7	VFG012168(gi:18310456)	(hlyC) probable hemolysin [Hemolysin (CVF417)]	[Clostridium perfringens str. 13]	Turicibacter_like_2	ERR4398761_DBSCAN_round1_4	ERR4398761	Germany	duarte	399_0	0.00233301
41.6	2.1e-23	101.3	VFG000841(gb|YP_325609)	(hlyB) hemolysin transport protein [Hemolysin (VF0207)]	[Escherichia coli O157:H7 str. EDL933]	Lactobacillus_curvatus_like_1	ERR4398761_DBSCAN_round1205_0	ERR4398761	Germany	duarte	30_1	0.00145896
35.7	1.3e-24	105.5	VFG033882(gi:260718956)	(hlyB) hemolysin B [Alpha-hemolysin (CVF453)]	[Escherichia coli O103:H2 str. 12009]	Lactobacillus_curvatus_like_1	ERR4398761_DBSCAN_round1205_0	ERR4398761	Germany	duarte	30_1	0.00145896
39.7	5.4e-82	297	VFG012163(gi:18309419)	(hlyB) probable hemolysin [Hemolysin (CVF417)]	[Clostridium perfringens str. 13]	Lactobacillus_curvatus_like_1	ERR4398761_DBSCAN_round1205_0	ERR4398761	Germany	duarte	30_1	0.00145896
47.5	6.9e-43	166	VFG016229(gi:30020330)	(hlyIII) Hemolysin III [Hemolysin III (CVF560)]	[Bacillus cereus ATCC 14579]	Lactobacillus_curvatus_like_1	ERR4398761_DBSCAN_round1205_0	ERR4398761	Germany	duarte	30_1	0.00145896
52.6	7.7e-71	259.2	VFG012177(gi:18310800)	(hlyD) probable hemolysin [Hemolysin (CVF417)]	[Clostridium perfringens str. 13]	Lactobacillus_curvatus_like_1	ERR4398761_DBSCAN_round1205_0	ERR4398761	Germany	duarte	30_1	0.00145896
47.4	2.1e-68	251.1	VFG012177(gi:18310800)	(hlyD) probable hemolysin [Hemolysin (CVF417)]	[Clostridium perfringens str. 13]	Lactobacillus_nenjiangensis_like_1	ERR4398761_DBSCAN_round14_37	ERR4398761	Germany	duarte	31_0	0.0007092
35.7	2.1e-27	114.8	VFG000907(gb|NP_755448)	(hlyB) Hemolysin B [<alpha-Hemolysin (VF0225)]	[Escherichia coli CFT073]	Lactobacillus_nenjiangensis_like_1	ERR4398761_DBSCAN_round14_37	ERR4398761	Germany	duarte	31_0	0.0007092
49	5.2e-51	193	VFG016226(gi:47527538)	(hlyIII) hemolysin iii [Hemolysin III (CVF560)]	[Bacillus anthracis str. Ames Ancestor]	Lactobacillus_nenjiangensis_like_1	ERR4398761_DBSCAN_round14_37	ERR4398761	Germany	duarte	31_0	0.0007092
35.6	3.2e-28	117.5	VFG033885(gi:386617331)	(hlyB) hemolysin translocation ATP-binding protein HlyB [Alpha-hemolysin (CVF453)]	[Escherichia coli UMNK88]	Lactobacillus_nenjiangensis_like_1	ERR4398761_DBSCAN_round14_37	ERR4398761	Germany	duarte	31_0	0.0007092
40.6	1.4e-62	232.3	VFG000841(gb|YP_325609)	(hlyB) hemolysin transport protein [Hemolysin (VF0207)]	[Escherichia coli O157:H7 str. EDL933]	Lactobacillus_nenjiangensis_like_1	ERR4398761_DBSCAN_round14_37	ERR4398761	Germany	duarte	31_0	0.0007092
36.1	7.5e-31	126.3	VFG033882(gi:260718956)	(hlyB) hemolysin B [Alpha-hemolysin (CVF453)]	[Escherichia coli O103:H2 str. 12009]	Lactobacillus_nenjiangensis_like_1	ERR4398761_DBSCAN_round14_37	ERR4398761	Germany	duarte	31_0	0.0007092
37.9	2.9e-25	107.5	VFG033885(gi:386617331)	(hlyB) hemolysin translocation ATP-binding protein HlyB [Alpha-hemolysin (CVF453)]	[Escherichia coli UMNK88]	Lactobacillus_nenjiangensis_like_1	ERR4398761_DBSCAN_round14_37	ERR4398761	Germany	duarte	31_0	0.0007092
40.7	3.2e-87	314.3	VFG022662(gi:333989932)	(lysA) diaminopimelate decarboxylase LysA [Lysine synthesis (CVF310)]	[Mycobacterium sp. JDM601]	Lactobacillus_nenjiangensis_like_1	ERR4398761_DBSCAN_round14_37	ERR4398761	Germany	duarte	31_0	0.0007092
35.8	7.5e-45	172.9	VFG000841(gb|YP_325609)	(hlyB) hemolysin transport protein [Hemolysin (VF0207)]	[Escherichia coli O157:H7 str. EDL933]	Lactobacillus_nenjiangensis_like_1	ERR4398761_DBSCAN_round14_37	ERR4398761	Germany	duarte	31_0	0.0007092
51.7	2.5e-69	254.2	VFG012177(gi:18310800)	(hlyD) probable hemolysin [Hemolysin (CVF417)]	[Clostridium perfringens str. 13]	Lactobacillus_sakei_like_2	ERR4398761_DBSCAN_round2_5	ERR4398761	Germany	duarte	29_1	0.000427429
41.5	1.9e-24	104.8	VFG033882(gi:260718956)	(hlyB) hemolysin B [Alpha-hemolysin (CVF453)]	[Escherichia coli O103:H2 str. 12009]	Lactobacillus_sakei_like_2	ERR4398761_DBSCAN_round2_5	ERR4398761	Germany	duarte	29_1	0.000427429
38.7	1.9e-28	118.2	VFG033882(gi:260718956)	(hlyB) hemolysin B [Alpha-hemolysin (CVF453)]	[Escherichia coli O103:H2 str. 12009]	Lactobacillus_sakei_like_2	ERR4398761_DBSCAN_round2_5	ERR4398761	Germany	duarte	29_1	0.000427429
44.6	4.5e-42	163.3	VFG016229(gi:30020330)	(hlyIII) Hemolysin III [Hemolysin III (CVF560)]	[Bacillus cereus ATCC 14579]	Lactobacillus_sakei_like_2	ERR4398761_DBSCAN_round2_5	ERR4398761	Germany	duarte	29_1	0.000427429
35.8	5.8e-30	123.2	VFG033885(gi:386617331)	(hlyB) hemolysin translocation ATP-binding protein HlyB [Alpha-hemolysin (CVF453)]	[Escherichia coli UMNK88]	Lactobacillus_sakei_like_2	ERR4398761_DBSCAN_round2_5	ERR4398761	Germany	duarte	29_1	0.000427429
39.7	1e-85	309.3	VFG012163(gi:18309419)	(hlyB) probable hemolysin [Hemolysin (CVF417)]	[Clostridium perfringens str. 13]	Lactobacillus_sakei_like_2	ERR4398761_DBSCAN_round2_5	ERR4398761	Germany	duarte	29_1	0.000427429
43.1	1.3e-85	308.9	VFG022656(gi:169628525)	(lysA) diaminopimelate decarboxylase [Lysine synthesis (CVF310)]	[Mycobacterium abscessus ATCC 19977]	Enterococcus_like_1	ERR4398761_DBSCAN_round3_18	ERR4398761	Germany	duarte	404_0	0.000947876
35.9	1.8e-30	125.2	VFG012478(gi:110643970)	(hlyB) alpha-hemolysin translocation ATP-binding protein HlyB [Alpha-hemolysin (CVF453)]	[Escherichia coli 536]	Enterococcus_like_1	ERR4398761_DBSCAN_round3_18	ERR4398761	Germany	duarte	404_0	0.000947876
35.2	2.3e-26	111.3	VFG000841(gb|YP_325609)	(hlyB) hemolysin transport protein [Hemolysin (VF0207)]	[Escherichia coli O157:H7 str. EDL933]	Enterococcus_like_1	ERR4398761_DBSCAN_round3_18	ERR4398761	Germany	duarte	404_0	0.000947876
53.5	4.1e-34	136.3	VFG012478(gi:110643970)	(hlyB) alpha-hemolysin translocation ATP-binding protein HlyB [Alpha-hemolysin (CVF453)]	[Escherichia coli 536]	Enterococcus_like_1	ERR4398761_DBSCAN_round3_18	ERR4398761	Germany	duarte	404_0	0.000947876
35.2	1.5e-21	95.1	VFG012478(gi:110643970)	(hlyB) alpha-hemolysin translocation ATP-binding protein HlyB [Alpha-hemolysin (CVF453)]	[Escherichia coli 536]	Enterococcus_like_1	ERR4398761_DBSCAN_round3_18	ERR4398761	Germany	duarte	404_0	0.000947876
36	1.2e-29	122.1	VFG000841(gb|YP_325609)	(hlyB) hemolysin transport protein [Hemolysin (VF0207)]	[Escherichia coli O157:H7 str. EDL933]	Enterococcus_like_1	ERR4398761_DBSCAN_round3_18	ERR4398761	Germany	duarte	404_0	0.000947876
38.9	6.2e-32	129.8	VFG000841(gb|YP_325609)	(hlyB) hemolysin transport protein [Hemolysin (VF0207)]	[Escherichia coli O157:H7 str. EDL933]	Enterococcus_like_1	ERR4398761_DBSCAN_round3_18	ERR4398761	Germany	duarte	404_0	0.000947876
38.2	9.1e-85	306.2	VFG012163(gi:18309419)	(hlyB) probable hemolysin [Hemolysin (CVF417)]	[Clostridium perfringens str. 13]	Enterococcus_like_1	ERR4398761_DBSCAN_round3_18	ERR4398761	Germany	duarte	404_0	0.000947876
49.3	7.2e-48	182.6	VFG019173(gi:170755086)	(hlyIII) hemolysin III [Hemolysin (CVF417)]	[Clostridium botulinum B1 str. Okra]	Enterococcus_like_1	ERR4398761_DBSCAN_round3_18	ERR4398761	Germany	duarte	404_0	0.000947876
53.9	1.5e-62	231.5	VFG012177(gi:18310800)	(hlyD) probable hemolysin [Hemolysin (CVF417)]	[Clostridium perfringens str. 13]	Enterococcus_like_1	ERR4398761_DBSCAN_round3_18	ERR4398761	Germany	duarte	404_0	0.000947876
52.8	4.4e-132	463.4	VFG020072(gi:218891607)	(pvdH) diaminobutyrate--2-oxoglutarate aminotransferase [Pyoverdine (CVF551)]	[Pseudomonas aeruginosa LESB58]	Treponema_socranskii_like_19	ERR4398762_DBSCAN_round1_1	ERR4398762	Germany	duarte	332_1	NA
39	1.2e-30	125.6	VFG000841(gb|YP_325609)	(hlyB) hemolysin transport protein [Hemolysin (VF0207)]	[Escherichia coli O157:H7 str. EDL933]	Treponema_socranskii_like_19	ERR4398762_DBSCAN_round1_1	ERR4398762	Germany	duarte	332_1	NA
38.8	5.5e-48	183.3	VFG038732(gi:145299590)	(flaA) flagellin A [Polar flagella (CVF786)]	[Aeromonas salmonicida subsp. salmonicida A449]	Treponema_socranskii_like_19	ERR4398762_DBSCAN_round1_1	ERR4398762	Germany	duarte	332_1	NA
36.8	4e-41	160.6	VFG014626(gi:77457789)	(fleN) Cobyrinic acid a,c-diamide synthase [Flagella (CVF521)]	[Pseudomonas fluorescens Pf0-1]	Treponema_socranskii_like_19	ERR4398762_DBSCAN_round1_1	ERR4398762	Germany	duarte	332_1	NA
35.1	8e-22	96.3	VFG033882(gi:260718956)	(hlyB) hemolysin B [Alpha-hemolysin (CVF453)]	[Escherichia coli O103:H2 str. 12009]	Treponema_socranskii_like_19	ERR4398762_DBSCAN_round1_1	ERR4398762	Germany	duarte	332_1	NA
36.7	1.4e-27	115.5	VFG041852(gi:34498079)	(cpaP) surface presentation of antigens protein SpaP [Cpi-1a + Cpi-1 (SPI-1 like) (SS016)]	[Chromobacterium violaceum ATCC 12472]	Treponema_socranskii_like_19	ERR4398762_DBSCAN_round1_1	ERR4398762	Germany	duarte	332_1	NA
37.4	1e-49	189.1	VFG038733(gi:330829152)	(flaA) flagellin-like protein [Polar flagella (CVF786)]	[Aeromonas veronii B565]	Treponema_socranskii_like_19	ERR4398762_DBSCAN_round1_1	ERR4398762	Germany	duarte	332_1	NA
38.5	9.5e-48	182.6	VFG038733(gi:330829152)	(flaA) flagellin-like protein [Polar flagella (CVF786)]	[Aeromonas veronii B565]	Treponema_socranskii_like_19	ERR4398762_DBSCAN_round1_1	ERR4398762	Germany	duarte	332_1	NA
37.1	3.6e-41	160.6	VFG012163(gi:18309419)	(hlyB) probable hemolysin [Hemolysin (CVF417)]	[Clostridium perfringens str. 13]	Treponema_socranskii_like_19	ERR4398762_DBSCAN_round1_1	ERR4398762	Germany	duarte	332_1	NA
36.4	1.4e-20	91.7	VFG033882(gi:260718956)	(hlyB) hemolysin B [Alpha-hemolysin (CVF453)]	[Escherichia coli O103:H2 str. 12009]	Lactobacillus_like_2	ERR4398762_DBSCAN_round2582_89	ERR4398762	Germany	duarte	19_1	NA
44.4	9.9e-27	111.7	VFG012478(gi:110643970)	(hlyB) alpha-hemolysin translocation ATP-binding protein HlyB [Alpha-hemolysin (CVF453)]	[Escherichia coli 536]	Lactobacillus_like_2	ERR4398762_DBSCAN_round2582_89	ERR4398762	Germany	duarte	19_1	NA
50.9	3.9e-67	246.9	VFG012177(gi:18310800)	(hlyD) probable hemolysin [Hemolysin (CVF417)]	[Clostridium perfringens str. 13]	Lactobacillus_like_2	ERR4398762_DBSCAN_round2582_89	ERR4398762	Germany	duarte	19_1	NA
35.9	6.4e-22	96.3	VFG000841(gb|YP_325609)	(hlyB) hemolysin transport protein [Hemolysin (VF0207)]	[Escherichia coli O157:H7 str. EDL933]	Lactobacillus_like_2	ERR4398762_DBSCAN_round2582_89	ERR4398762	Germany	duarte	19_1	NA
36.5	5.5e-28	116.7	VFG033882(gi:260718956)	(hlyB) hemolysin B [Alpha-hemolysin (CVF453)]	[Escherichia coli O103:H2 str. 12009]	Lactobacillus_like_2	ERR4398762_DBSCAN_round2582_89	ERR4398762	Germany	duarte	19_1	NA
43.6	1e-93	335.9	VFG026392(gi:507420368)	(lysA) diaminopimelate decarboxylase [Lysine synthesis (CVF310)]	[Mycobacterium abscessus subsp. bolletii 50594]	Lactobacillus_like_2	ERR4398762_DBSCAN_round2582_89	ERR4398762	Germany	duarte	19_1	NA
46.1	7.6e-45	172.6	VFG016229(gi:30020330)	(hlyIII) Hemolysin III [Hemolysin III (CVF560)]	[Bacillus cereus ATCC 14579]	Lactobacillus_like_2	ERR4398762_DBSCAN_round2582_89	ERR4398762	Germany	duarte	19_1	NA
43.5	4.7e-37	146.4	VFG012478(gi:110643970)	(hlyB) alpha-hemolysin translocation ATP-binding protein HlyB [Alpha-hemolysin (CVF453)]	[Escherichia coli 536]	Ligilactobacillus_salivarius_like_1	ERR4398762_DBSCAN_round80_2	ERR4398762	Germany	duarte	17_1	0.00296674
48.4	9.1e-30	121.7	VFG000907(gb|NP_755448)	(hlyB) Hemolysin B [<alpha-Hemolysin (VF0225)]	[Escherichia coli CFT073]	Ligilactobacillus_salivarius_like_1	ERR4398762_DBSCAN_round80_2	ERR4398762	Germany	duarte	17_1	0.00296674
50.7	2.2e-70	257.7	VFG012177(gi:18310800)	(hlyD) probable hemolysin [Hemolysin (CVF417)]	[Clostridium perfringens str. 13]	Ligilactobacillus_salivarius_like_1	ERR4398762_DBSCAN_round80_2	ERR4398762	Germany	duarte	17_1	0.00296674
39.9	1.7e-85	308.5	VFG026392(gi:507420368)	(lysA) diaminopimelate decarboxylase [Lysine synthesis (CVF310)]	[Mycobacterium abscessus subsp. bolletii 50594]	Ligilactobacillus_salivarius_like_1	ERR4398762_DBSCAN_round80_2	ERR4398762	Germany	duarte	17_1	0.00296674
35.1	2.6e-30	124.4	VFG033882(gi:260718956)	(hlyB) hemolysin B [Alpha-hemolysin (CVF453)]	[Escherichia coli O103:H2 str. 12009]	Ligilactobacillus_salivarius_like_1	ERR4398762_DBSCAN_round80_2	ERR4398762	Germany	duarte	17_1	0.00296674
40.3	7.1e-24	102.8	VFG033882(gi:260718956)	(hlyB) hemolysin B [Alpha-hemolysin (CVF453)]	[Escherichia coli O103:H2 str. 12009]	Ligilactobacillus_salivarius_like_1	ERR4398762_DBSCAN_round80_2	ERR4398762	Germany	duarte	17_1	0.00296674
41	1.4e-37	148.3	VFG016229(gi:30020330)	(hlyIII) Hemolysin III [Hemolysin III (CVF560)]	[Bacillus cereus ATCC 14579]	Ligilactobacillus_salivarius_like_1	ERR4398762_DBSCAN_round80_2	ERR4398762	Germany	duarte	17_1	0.00296674
38.1	3.6e-47	180.6	VFG038733(gi:330829152)	(flaA) flagellin-like protein [Polar flagella (CVF786)]	[Aeromonas veronii B565]	Treponema_socranskii_like_20	ERR4398763_DBSCAN_round1_1	ERR4398763	Germany	duarte	332_1	NA
37.1	3.6e-41	160.6	VFG012163(gi:18309419)	(hlyB) probable hemolysin [Hemolysin (CVF417)]	[Clostridium perfringens str. 13]	Treponema_socranskii_like_20	ERR4398763_DBSCAN_round1_1	ERR4398763	Germany	duarte	332_1	NA
39	1.2e-30	125.6	VFG000841(gb|YP_325609)	(hlyB) hemolysin transport protein [Hemolysin (VF0207)]	[Escherichia coli O157:H7 str. EDL933]	Treponema_socranskii_like_20	ERR4398763_DBSCAN_round1_1	ERR4398763	Germany	duarte	332_1	NA
36.7	2.8e-28	117.9	VFG041852(gi:34498079)	(cpaP) surface presentation of antigens protein SpaP [Cpi-1a + Cpi-1 (SPI-1 like) (SS016)]	[Chromobacterium violaceum ATCC 12472]	Treponema_socranskii_like_20	ERR4398763_DBSCAN_round1_1	ERR4398763	Germany	duarte	332_1	NA
37.4	1e-49	189.1	VFG038733(gi:330829152)	(flaA) flagellin-like protein [Polar flagella (CVF786)]	[Aeromonas veronii B565]	Treponema_socranskii_like_20	ERR4398763_DBSCAN_round1_1	ERR4398763	Germany	duarte	332_1	NA
37.7	5.6e-43	166.8	VFG014626(gi:77457789)	(fleN) Cobyrinic acid a,c-diamide synthase [Flagella (CVF521)]	[Pseudomonas fluorescens Pf0-1]	Treponema_socranskii_like_20	ERR4398763_DBSCAN_round1_1	ERR4398763	Germany	duarte	332_1	NA
38.2	1.1e-42	165.6	VFG044201(gi:66045819)	(ascF) diaminobutyrate--2-oxoglutarate aminotransferase [achromobactin (IA003)]	[Pseudomonas syringae pv. syringae B728a]	Treponema_socranskii_like_20	ERR4398763_DBSCAN_round1_1	ERR4398763	Germany	duarte	332_1	NA
35.1	8e-22	96.3	VFG033882(gi:260718956)	(hlyB) hemolysin B [Alpha-hemolysin (CVF453)]	[Escherichia coli O103:H2 str. 12009]	Treponema_socranskii_like_20	ERR4398763_DBSCAN_round1_1	ERR4398763	Germany	duarte	332_1	NA
38.8	5.5e-48	183.3	VFG038732(gi:145299590)	(flaA) flagellin A [Polar flagella (CVF786)]	[Aeromonas salmonicida subsp. salmonicida A449]	Treponema_socranskii_like_20	ERR4398763_DBSCAN_round1_1	ERR4398763	Germany	duarte	332_1	NA
52.8	4.4e-132	463.4	VFG020072(gi:218891607)	(pvdH) diaminobutyrate--2-oxoglutarate aminotransferase [Pyoverdine (CVF551)]	[Pseudomonas aeruginosa LESB58]	Treponema_socranskii_like_20	ERR4398763_DBSCAN_round1_1	ERR4398763	Germany	duarte	332_1	NA
40.4	1.8e-91	328.6	VFG012163(gi:18309419)	(hlyB) probable hemolysin [Hemolysin (CVF417)]	[Clostridium perfringens str. 13]	Ruminococcus_sp._JE7A12_like_24	ERR4398763_DBSCAN_round2_22	ERR4398763	Germany	duarte	771_1	NA
59.1	5.5e-82	296.2	VFG012177(gi:18310800)	(hlyD) probable hemolysin [Hemolysin (CVF417)]	[Clostridium perfringens str. 13]	Ruminococcus_sp._JE7A12_like_24	ERR4398763_DBSCAN_round2_22	ERR4398763	Germany	duarte	771_1	NA
35.3	7.9e-27	112.8	VFG033882(gi:260718956)	(hlyB) hemolysin B [Alpha-hemolysin (CVF453)]	[Escherichia coli O103:H2 str. 12009]	Ruminococcus_sp._JE7A12_like_24	ERR4398763_DBSCAN_round2_22	ERR4398763	Germany	duarte	771_1	NA
35.4	1.2e-62	232.6	VFG012163(gi:18309419)	(hlyB) probable hemolysin [Hemolysin (CVF417)]	[Clostridium perfringens str. 13]	Ruminococcus_sp._JE7A12_like_24	ERR4398763_DBSCAN_round2_22	ERR4398763	Germany	duarte	771_1	NA
35.3	5e-23	100.1	VFG012478(gi:110643970)	(hlyB) alpha-hemolysin translocation ATP-binding protein HlyB [Alpha-hemolysin (CVF453)]	[Escherichia coli 536]	Ruminococcus_sp._JE7A12_like_24	ERR4398763_DBSCAN_round2_22	ERR4398763	Germany	duarte	771_1	NA
38	8e-83	299.7	VFG026392(gi:507420368)	(lysA) diaminopimelate decarboxylase [Lysine synthesis (CVF310)]	[Mycobacterium abscessus subsp. bolletii 50594]	Ruminococcus_sp._JE7A12_like_24	ERR4398763_DBSCAN_round2_22	ERR4398763	Germany	duarte	771_1	NA
37.9	1.5e-70	258.8	VFG012163(gi:18309419)	(hlyB) probable hemolysin [Hemolysin (CVF417)]	[Clostridium perfringens str. 13]	Caproiciproducens_sp._NJN-50_like_1	ERR4398763_DBSCAN_round267_21	ERR4398763	Germany	duarte	772_1	NA
58.5	1.5e-82	298.1	VFG012177(gi:18310800)	(hlyD) probable hemolysin [Hemolysin (CVF417)]	[Clostridium perfringens str. 13]	Caproiciproducens_sp._NJN-50_like_1	ERR4398763_DBSCAN_round267_21	ERR4398763	Germany	duarte	772_1	NA
36.8	4.3e-63	233.8	VFG026392(gi:507420368)	(lysA) diaminopimelate decarboxylase [Lysine synthesis (CVF310)]	[Mycobacterium abscessus subsp. bolletii 50594]	Caproiciproducens_sp._NJN-50_like_1	ERR4398763_DBSCAN_round267_21	ERR4398763	Germany	duarte	772_1	NA
35.1	1.6e-42	165.6	VFG009392(gi:145222885)	(lysA) diaminopimelate decarboxylase [Lysine synthesis (CVF310)]	[Mycobacterium gilvum PYR-GCK]	Prevotella_like_11	ERR4398763_DBSCAN_round2911_389	ERR4398763	Germany	duarte	206_1	NA
44.1	6.9e-55	206.1	VFG000907(gb|NP_755448)	(hlyB) Hemolysin B [<alpha-Hemolysin (VF0225)]	[Escherichia coli CFT073]	Prevotella_like_11	ERR4398763_DBSCAN_round2911_389	ERR4398763	Germany	duarte	206_1	NA
35.7	7.2e-26	109.4	VFG041852(gi:34498079)	(cpaP) surface presentation of antigens protein SpaP [Cpi-1a + Cpi-1 (SPI-1 like) (SS016)]	[Chromobacterium violaceum ATCC 12472]	Ligilactobacillus_agilis_like_3	ERR4398763_DBSCAN_round3_13	ERR4398763	Germany	duarte	23_1	0.00085146
35.2	1.2e-27	115.5	VFG012478(gi:110643970)	(hlyB) alpha-hemolysin translocation ATP-binding protein HlyB [Alpha-hemolysin (CVF453)]	[Escherichia coli 536]	Ligilactobacillus_agilis_like_3	ERR4398763_DBSCAN_round3_13	ERR4398763	Germany	duarte	23_1	0.00085146
36.1	1.1e-21	95.5	VFG012478(gi:110643970)	(hlyB) alpha-hemolysin translocation ATP-binding protein HlyB [Alpha-hemolysin (CVF453)]	[Escherichia coli 536]	Ligilactobacillus_agilis_like_3	ERR4398763_DBSCAN_round3_13	ERR4398763	Germany	duarte	23_1	0.00085146
43.3	6.7e-43	166	VFG016226(gi:47527538)	(hlyIII) hemolysin iii [Hemolysin III (CVF560)]	[Bacillus anthracis str. Ames Ancestor]	Ligilactobacillus_agilis_like_3	ERR4398763_DBSCAN_round3_13	ERR4398763	Germany	duarte	23_1	0.00085146
50.9	2.7e-68	250.8	VFG012177(gi:18310800)	(hlyD) probable hemolysin [Hemolysin (CVF417)]	[Clostridium perfringens str. 13]	Ligilactobacillus_agilis_like_3	ERR4398763_DBSCAN_round3_13	ERR4398763	Germany	duarte	23_1	0.00085146
37.8	1.1e-28	119	VFG033882(gi:260718956)	(hlyB) hemolysin B [Alpha-hemolysin (CVF453)]	[Escherichia coli O103:H2 str. 12009]	Ligilactobacillus_agilis_like_3	ERR4398763_DBSCAN_round3_13	ERR4398763	Germany	duarte	23_1	0.00085146
43.5	7e-95	339.7	VFG022656(gi:169628525)	(lysA) diaminopimelate decarboxylase [Lysine synthesis (CVF310)]	[Mycobacterium abscessus ATCC 19977]	Ligilactobacillus_agilis_like_3	ERR4398763_DBSCAN_round3_13	ERR4398763	Germany	duarte	23_1	0.00085146
45.4	1.3e-28	118.2	VFG007297(gi:59712473)	(flaA) flagellin [Flagella (CVF281)]	[Vibrio fischeri ES114]	Ligilactobacillus_agilis_like_3	ERR4398763_DBSCAN_round3_13	ERR4398763	Germany	duarte	23_1	0.00085146
59.8	1.8e-77	281.2	VFG012177(gi:18310800)	(hlyD) probable hemolysin [Hemolysin (CVF417)]	[Clostridium perfringens str. 13]	Flintibacter_sp._KGMB00164_like_11	ERR4398763_DBSCAN_round3_32	ERR4398763	Germany	duarte	500_1	NA
38.5	3.4e-33	133.7	VFG012478(gi:110643970)	(hlyB) alpha-hemolysin translocation ATP-binding protein HlyB [Alpha-hemolysin (CVF453)]	[Escherichia coli 536]	Flintibacter_sp._KGMB00164_like_11	ERR4398763_DBSCAN_round3_32	ERR4398763	Germany	duarte	500_1	NA
36.9	5.5e-35	139.8	VFG016229(gi:30020330)	(hlyIII) Hemolysin III [Hemolysin III (CVF560)]	[Bacillus cereus ATCC 14579]	Flintibacter_sp._KGMB00164_like_11	ERR4398763_DBSCAN_round3_32	ERR4398763	Germany	duarte	500_1	NA
36.1	6e-29	119.8	VFG012478(gi:110643970)	(hlyB) alpha-hemolysin translocation ATP-binding protein HlyB [Alpha-hemolysin (CVF453)]	[Escherichia coli 536]	Flintibacter_sp._KGMB00164_like_11	ERR4398763_DBSCAN_round3_32	ERR4398763	Germany	duarte	500_1	NA
38.8	1.2e-83	302.4	VFG026392(gi:507420368)	(lysA) diaminopimelate decarboxylase [Lysine synthesis (CVF310)]	[Mycobacterium abscessus subsp. bolletii 50594]	Ruminococcus_sp._JE7A12_like_25	ERR4398763_DBSCAN_round5_50	ERR4398763	Germany	duarte	770_1	NA
35.3	6e-26	109.8	VFG012186(gi:110802509)	(hlyIII) hemolysin III [Hemolysin (CVF417)]	[Clostridium perfringens SM101]	Ruminococcus_sp._JE7A12_like_25	ERR4398763_DBSCAN_round5_50	ERR4398763	Germany	duarte	770_1	NA
40.1	2.9e-91	327.8	VFG012163(gi:18309419)	(hlyB) probable hemolysin [Hemolysin (CVF417)]	[Clostridium perfringens str. 13]	Ruminococcus_sp._JE7A12_like_25	ERR4398763_DBSCAN_round5_50	ERR4398763	Germany	duarte	770_1	NA
35.1	5.6e-68	250.8	VFG012480(gi:91213873)	(hlyB) hemolysin secretion protein HlyB [Alpha-hemolysin (CVF453)]	[Escherichia coli UTI89]	Ruminococcus_sp._JE7A12_like_25	ERR4398763_DBSCAN_round5_50	ERR4398763	Germany	duarte	770_1	NA
46.6	7e-16	75.1	VFG000841(gb|YP_325609)	(hlyB) hemolysin transport protein [Hemolysin (VF0207)]	[Escherichia coli O157:H7 str. EDL933]	Ruminococcus_sp._JE7A12_like_25	ERR4398763_DBSCAN_round5_50	ERR4398763	Germany	duarte	770_1	NA
39.7	3.7e-59	220.7	VFG000907(gb|NP_755448)	(hlyB) Hemolysin B [<alpha-Hemolysin (VF0225)]	[Escherichia coli CFT073]	Ruminococcus_sp._JE7A12_like_25	ERR4398763_DBSCAN_round5_50	ERR4398763	Germany	duarte	770_1	NA
58.3	1.1e-82	298.5	VFG012177(gi:18310800)	(hlyD) probable hemolysin [Hemolysin (CVF417)]	[Clostridium perfringens str. 13]	Ruminococcus_sp._JE7A12_like_25	ERR4398763_DBSCAN_round5_50	ERR4398763	Germany	duarte	770_1	NA
38.2	1.6e-79	289.3	VFG031965(gi:404282394)	(inlJ) internalin J [Internalin J (LPXTG protein) (CVF229)]	[Listeria monocytogenes SLCC2755]	Lactobacillus_sakei_like_3	ERR4398763_DBSCAN_round584_0	ERR4398763	Germany	duarte	29_1	NA
38.7	1.9e-28	118.2	VFG033882(gi:260718956)	(hlyB) hemolysin B [Alpha-hemolysin (CVF453)]	[Escherichia coli O103:H2 str. 12009]	Lactobacillus_sakei_like_3	ERR4398763_DBSCAN_round584_0	ERR4398763	Germany	duarte	29_1	NA
40.2	5.2e-46	176.8	VFG000841(gb|YP_325609)	(hlyB) hemolysin transport protein [Hemolysin (VF0207)]	[Escherichia coli O157:H7 str. EDL933]	Lactobacillus_sakei_like_3	ERR4398763_DBSCAN_round584_0	ERR4398763	Germany	duarte	29_1	NA
41.4	3e-85	307.8	VFG012163(gi:18309419)	(hlyB) probable hemolysin [Hemolysin (CVF417)]	[Clostridium perfringens str. 13]	Lactobacillus_sakei_like_3	ERR4398763_DBSCAN_round584_0	ERR4398763	Germany	duarte	29_1	NA
44.6	4.5e-42	163.3	VFG016229(gi:30020330)	(hlyIII) Hemolysin III [Hemolysin III (CVF560)]	[Bacillus cereus ATCC 14579]	Lactobacillus_sakei_like_3	ERR4398763_DBSCAN_round584_0	ERR4398763	Germany	duarte	29_1	NA
41.5	1.9e-24	104.8	VFG033882(gi:260718956)	(hlyB) hemolysin B [Alpha-hemolysin (CVF453)]	[Escherichia coli O103:H2 str. 12009]	Lactobacillus_sakei_like_3	ERR4398763_DBSCAN_round584_0	ERR4398763	Germany	duarte	29_1	NA
35.8	5.8e-30	123.2	VFG033885(gi:386617331)	(hlyB) hemolysin translocation ATP-binding protein HlyB [Alpha-hemolysin (CVF453)]	[Escherichia coli UMNK88]	Lactobacillus_sakei_like_3	ERR4398763_DBSCAN_round584_0	ERR4398763	Germany	duarte	29_1	NA
51.7	2.5e-69	254.2	VFG012177(gi:18310800)	(hlyD) probable hemolysin [Hemolysin (CVF417)]	[Clostridium perfringens str. 13]	Lactobacillus_sakei_like_3	ERR4398763_DBSCAN_round584_0	ERR4398763	Germany	duarte	29_1	NA
35.3	1.4e-27	115.2	VFG033885(gi:386617331)	(hlyB) hemolysin translocation ATP-binding protein HlyB [Alpha-hemolysin (CVF453)]	[Escherichia coli UMNK88]	Muribaculum_intestinale_like_31	ERR4398763_DBSCAN_round8_6	ERR4398763	Germany	duarte	281_1	NA
36.8	1.7e-36	144.8	VFG044201(gi:66045819)	(ascF) diaminobutyrate--2-oxoglutarate aminotransferase [achromobactin (IA003)]	[Pseudomonas syringae pv. syringae B728a]	Muribaculum_intestinale_like_31	ERR4398763_DBSCAN_round8_6	ERR4398763	Germany	duarte	281_1	NA
37.2	1.6e-42	165.2	VFG014626(gi:77457789)	(fleN) Cobyrinic acid a,c-diamide synthase [Flagella (CVF521)]	[Pseudomonas fluorescens Pf0-1]	Treponema_socranskii_like_21	ERR4398764_DBSCAN_round2_64	ERR4398764	Germany	duarte	332_1	NA
39	1.2e-30	125.6	VFG000841(gb|YP_325609)	(hlyB) hemolysin transport protein [Hemolysin (VF0207)]	[Escherichia coli O157:H7 str. EDL933]	Treponema_socranskii_like_21	ERR4398764_DBSCAN_round2_64	ERR4398764	Germany	duarte	332_1	NA
36	1.8e-64	238.8	VFG044201(gi:66045819)	(ascF) diaminobutyrate--2-oxoglutarate aminotransferase [achromobactin (IA003)]	[Pseudomonas syringae pv. syringae B728a]	Treponema_socranskii_like_21	ERR4398764_DBSCAN_round2_64	ERR4398764	Germany	duarte	332_1	NA
35.1	8e-22	96.3	VFG033882(gi:260718956)	(hlyB) hemolysin B [Alpha-hemolysin (CVF453)]	[Escherichia coli O103:H2 str. 12009]	Treponema_socranskii_like_21	ERR4398764_DBSCAN_round2_64	ERR4398764	Germany	duarte	332_1	NA
38.8	5.5e-48	183.3	VFG038732(gi:145299590)	(flaA) flagellin A [Polar flagella (CVF786)]	[Aeromonas salmonicida subsp. salmonicida A449]	Treponema_socranskii_like_21	ERR4398764_DBSCAN_round2_64	ERR4398764	Germany	duarte	332_1	NA
47.1	3.6e-32	129.8	VFG007297(gi:59712473)	(flaA) flagellin [Flagella (CVF281)]	[Vibrio fischeri ES114]	Treponema_socranskii_like_21	ERR4398764_DBSCAN_round2_64	ERR4398764	Germany	duarte	332_1	NA
38.1	3.6e-47	180.6	VFG038733(gi:330829152)	(flaA) flagellin-like protein [Polar flagella (CVF786)]	[Aeromonas veronii B565]	Treponema_socranskii_like_21	ERR4398764_DBSCAN_round2_64	ERR4398764	Germany	duarte	332_1	NA
37.1	3.6e-41	160.6	VFG012163(gi:18309419)	(hlyB) probable hemolysin [Hemolysin (CVF417)]	[Clostridium perfringens str. 13]	Treponema_socranskii_like_21	ERR4398764_DBSCAN_round2_64	ERR4398764	Germany	duarte	332_1	NA
36.2	1.8e-27	115.2	VFG041852(gi:34498079)	(cpaP) surface presentation of antigens protein SpaP [Cpi-1a + Cpi-1 (SPI-1 like) (SS016)]	[Chromobacterium violaceum ATCC 12472]	Treponema_socranskii_like_21	ERR4398764_DBSCAN_round2_64	ERR4398764	Germany	duarte	332_1	NA
38	6.6e-20	89	VFG007294(gi:28897562)	(flaA) flagellin [Flagella (CVF281)]	[Vibrio parahaemolyticus RIMD 2210633]	Treponema_socranskii_like_21	ERR4398764_DBSCAN_round2_64	ERR4398764	Germany	duarte	332_1	NA
52.5	1.7e-131	461.5	VFG020072(gi:218891607)	(pvdH) diaminobutyrate--2-oxoglutarate aminotransferase [Pyoverdine (CVF551)]	[Pseudomonas aeruginosa LESB58]	Treponema_socranskii_like_21	ERR4398764_DBSCAN_round2_64	ERR4398764	Germany	duarte	332_1	NA
49	4.7e-56	209.9	VFG000841(gb|YP_325609)	(hlyB) hemolysin transport protein [Hemolysin (VF0207)]	[Escherichia coli O157:H7 str. EDL933]	Prevotella_like_12	ERR4398764_DBSCAN_round2576_292	ERR4398764	Germany	duarte	206_1	NA
35.1	1.6e-42	165.6	VFG009392(gi:145222885)	(lysA) diaminopimelate decarboxylase [Lysine synthesis (CVF310)]	[Mycobacterium gilvum PYR-GCK]	Prevotella_like_12	ERR4398764_DBSCAN_round2576_292	ERR4398764	Germany	duarte	206_1	NA
35.8	5.2e-35	139.8	VFG016235(gi:52080688)	(hlyIII) putative membrane protein, Hemolysin III homolog [Hemolysin III (CVF560)]	[Bacillus licheniformis ATCC 14580]	Alistipes_like_44	ERR4398765_DBSCAN_round1_1	ERR4398765	Germany	duarte	170_6	0.000678283
42.8	1.7e-49	188.3	VFG000907(gb|NP_755448)	(hlyB) Hemolysin B [<alpha-Hemolysin (VF0225)]	[Escherichia coli CFT073]	Caproiciproducens_sp._NJN-50_like_2	ERR4398765_DBSCAN_round2_18	ERR4398765	Germany	duarte	502_0	0.00082175
42.3	7.4e-50	189.5	VFG012177(gi:18310800)	(hlyD) probable hemolysin [Hemolysin (CVF417)]	[Clostridium perfringens str. 13]	Caproiciproducens_sp._NJN-50_like_2	ERR4398765_DBSCAN_round2_18	ERR4398765	Germany	duarte	502_0	0.00082175
36.2	1.1e-35	142.1	VFG019173(gi:170755086)	(hlyIII) hemolysin III [Hemolysin (CVF417)]	[Clostridium botulinum B1 str. Okra]	Caproiciproducens_sp._NJN-50_like_2	ERR4398765_DBSCAN_round2_18	ERR4398765	Germany	duarte	502_0	0.00082175
35.5	1.2e-27	115.5	VFG000907(gb|NP_755448)	(hlyB) Hemolysin B [<alpha-Hemolysin (VF0225)]	[Escherichia coli CFT073]	Caproiciproducens_sp._NJN-50_like_2	ERR4398765_DBSCAN_round2_18	ERR4398765	Germany	duarte	502_0	0.00082175
42.4	9.1e-53	199.1	VFG012177(gi:18310800)	(hlyD) probable hemolysin [Hemolysin (CVF417)]	[Clostridium perfringens str. 13]	Caproiciproducens_sp._NJN-50_like_2	ERR4398765_DBSCAN_round2_18	ERR4398765	Germany	duarte	502_0	0.00082175
35.9	2.3e-20	90.9	VFG012478(gi:110643970)	(hlyB) alpha-hemolysin translocation ATP-binding protein HlyB [Alpha-hemolysin (CVF453)]	[Escherichia coli 536]	Caproiciproducens_sp._NJN-50_like_2	ERR4398765_DBSCAN_round2_18	ERR4398765	Germany	duarte	502_0	0.00082175
35.5	7.2e-28	116.3	VFG012478(gi:110643970)	(hlyB) alpha-hemolysin translocation ATP-binding protein HlyB [Alpha-hemolysin (CVF453)]	[Escherichia coli 536]	Caproiciproducens_sp._NJN-50_like_2	ERR4398765_DBSCAN_round2_18	ERR4398765	Germany	duarte	502_0	0.00082175
43.1	6e-92	330.1	VFG012163(gi:18309419)	(hlyB) probable hemolysin [Hemolysin (CVF417)]	[Clostridium perfringens str. 13]	Caproiciproducens_sp._NJN-50_like_2	ERR4398765_DBSCAN_round2_18	ERR4398765	Germany	duarte	502_0	0.00082175
54.3	1.1e-33	134.8	VFG000907(gb|NP_755448)	(hlyB) Hemolysin B [<alpha-Hemolysin (VF0225)]	[Escherichia coli CFT073]	Caproiciproducens_sp._NJN-50_like_2	ERR4398765_DBSCAN_round2_18	ERR4398765	Germany	duarte	502_0	0.00082175
38.1	1.3e-41	162.2	VFG012177(gi:18310800)	(hlyD) probable hemolysin [Hemolysin (CVF417)]	[Clostridium perfringens str. 13]	Bifidobacterium_angulatum_like_3	ERR4398765_DBSCAN_round2853_0	ERR4398765	Germany	duarte	72_1	NA
38	5.8e-31	126.7	VFG012478(gi:110643970)	(hlyB) alpha-hemolysin translocation ATP-binding protein HlyB [Alpha-hemolysin (CVF453)]	[Escherichia coli 536]	Bifidobacterium_angulatum_like_3	ERR4398765_DBSCAN_round2853_0	ERR4398765	Germany	duarte	72_1	NA
51.1	2.9e-20	89.7	VFG012478(gi:110643970)	(hlyB) alpha-hemolysin translocation ATP-binding protein HlyB [Alpha-hemolysin (CVF453)]	[Escherichia coli 536]	Bifidobacterium_angulatum_like_3	ERR4398765_DBSCAN_round2853_0	ERR4398765	Germany	duarte	72_1	NA
37.7	4.8e-30	123.6	VFG033885(gi:386617331)	(hlyB) hemolysin translocation ATP-binding protein HlyB [Alpha-hemolysin (CVF453)]	[Escherichia coli UMNK88]	Bifidobacterium_angulatum_like_3	ERR4398765_DBSCAN_round2853_0	ERR4398765	Germany	duarte	72_1	NA
38.4	2.4e-89	321.6	VFG026392(gi:507420368)	(lysA) diaminopimelate decarboxylase [Lysine synthesis (CVF310)]	[Mycobacterium abscessus subsp. bolletii 50594]	Bifidobacterium_angulatum_like_3	ERR4398765_DBSCAN_round2853_0	ERR4398765	Germany	duarte	72_1	NA
38.1	7.6e-73	266.5	VFG012163(gi:18309419)	(hlyB) probable hemolysin [Hemolysin (CVF417)]	[Clostridium perfringens str. 13]	Ruminococcus_sp._JE7A12_like_26	ERR4398765_DBSCAN_round3_22	ERR4398765	Germany	duarte	735_1	0.000908042
58.3	3.5e-84	303.5	VFG012177(gi:18310800)	(hlyD) probable hemolysin [Hemolysin (CVF417)]	[Clostridium perfringens str. 13]	Ruminococcus_sp._JE7A12_like_26	ERR4398765_DBSCAN_round3_22	ERR4398765	Germany	duarte	735_1	0.000908042
35.6	7.7e-30	122.9	VFG000907(gb|NP_755448)	(hlyB) Hemolysin B [<alpha-Hemolysin (VF0225)]	[Escherichia coli CFT073]	Ruminococcus_sp._JE7A12_like_26	ERR4398765_DBSCAN_round3_22	ERR4398765	Germany	duarte	735_1	0.000908042
35.5	2.1e-27	114.8	VFG012478(gi:110643970)	(hlyB) alpha-hemolysin translocation ATP-binding protein HlyB [Alpha-hemolysin (CVF453)]	[Escherichia coli 536]	Ruminococcus_sp._JE7A12_like_26	ERR4398765_DBSCAN_round3_22	ERR4398765	Germany	duarte	735_1	0.000908042
53	9.1e-72	262.3	VFG012177(gi:18310800)	(hlyD) probable hemolysin [Hemolysin (CVF417)]	[Clostridium perfringens str. 13]	Lactobacillus_curvatus_like_2	ERR4398765_DBSCAN_round3585_1637	ERR4398765	Germany	duarte	30_1	NA
[truncated: 5,735 more rows]
